# Supplementary material for: Disentangling Crocus Series Verni and Its Polyploids
Source: Biology (Basel). 2023 Feb 14;12(2):303. doi: 10.3390/biology12020303 (PMC9953621; doi:10.3390/biology12020303)
Supplement: Supplementary file 1 [file biology-12-00303-s001.zip]

Archive with 13 entries (13 files):
- DatasetS1_Crocus_series_Verni_GBS_loci_alignment.nex
- DatasetS2_vcf_file_Crocus_ series_Verni_ingroup.vcf
- DatasetS3_unlinked_ SNPmatrix_Crocus_series_Verni_ingroup.u.geno
- DatasetS4_RADPAINTER_Crocus_Verni_ingroup.haps.radpainter.tsv
- R2_Suppl-Fig.pdf
- Table_S1_Plant_material.xlsx
- Table_S2_Amplicon_PCR_information.xlsx
- Table_S3_Genome_sizes_and_chromosome_numbers.xlsx
- Table_S4_The_dataset_for_morpho_anatomical_analyses.xlsx
- Table_S5_GBS_data_loci___heterozygosity.xlsx
- Table_S6_Fst_allotetraploids_vs_diploids.xlsx
- Table_S7_PCA_scores_representative_populations.xlsx
- Table_S8_CDA_scores_all_populations.xlsx
