# Supplementary material for: Disentangling Crocus Series Verni and Its Polyploids
Source: Biology (Basel). 2023 Feb 14;12(2):303. doi: 10.3390/biology12020303 (PMC9953621; doi:10.3390/biology12020303)
Supplement: Supplementary file 1 [file biology-12-00303-s001.zip › DatasetS1_Crocus_series_Verni_GBS_loci_alignment.nex]

#NEXUS

[! Generated by PhyDE 0.9971 ]
[Fri Dec 02 14:03:08 CET 2022]


BEGIN DATA;
DIMENSIONS NTAX=194 NCHAR=187846;
FORMAT DATATYPE=DNA GAP=- MISSING=? ;

MATRIX
cr05B17_C._siculus_Sicily_ITA__2x_8                           NNNNNNNNNNNNNNNNNNNNNNNNNNNNNNNNNNNNNNNNNNNNNNNNNNNNNNNNNNNNNNNNNNNNNNNNNNNNNNNNNNNNNNNNNNNNNNNNNNTATCTCTCAATGCTTCCAGTTGATCCGAAGTTAGGTAAGATGCTTATAATGGGAGCTGTATATCGCTGTCTTGATCCAATTCTTAC---------NNNNNNNNNNNNNNNNNNNNNNNNNNNNNNNNNNNNNNNNNNNNNNNNNNNNNNNNNNNNNNNNNNNNNNNNNNNNNNNNNNNNNNNNNNNNNNNNNNNNNNNNNNNNNNNNNNNNNNNNNNNNNNNNNNNNNNNNNNNNNNNNNNNNNNNNNNNNNNNNNNNNNNNNNNNNNNNNNNNNNNNNNNNNNNNNNNNNNNNNNNNNNNNNNNNNNNNNNNNNNNNNNNNNNNNNNNNNNNNNNNNNNNNNNNNNNNNNNNNNNNNNNNNNNNNNNNNNNNNNNNNNNNNNNNNNNNNNNNNNNNNNNNNNNNNNNNNNNNNNNNNNNNNNNNNNNNNNNNNNNNNNNNNNNNNNNNNNNNNNNNNNNNNNNNNNNNNNNNNNNNNNNNNNNNNNNNNAGGGAGACTGTTCGAGTGCAGCTACCCGAAAAGCATAGGGGGAATCCTCGGGAAGTGGTCGATGTTGGTGTTGGTAGGAGACATGCATCAAGAAANNNNNNNNNNNNNNNNNNNNNNNNNNNNNNNNNNNNNNNNNNNNNNNNNNNNNNNNNNNNNNNNNNNNNNNNNNNNNNNNNNNNNNNNNNNNNNNNNNNNNNNNNNNNNNNNNNNNNNNNNNNNNNNNNNNNNNNNNNNNNNNNNNNNNNNNNNNNNNNNNNNNNNNNNNNNNNNNNNNNNNNNNNNNNNNNNNNNNNNNNNNNNNNNNNNNNNNNNNNNNNNNNNNNNNNNNNNNNNNNNNNNNNNNNNNNNNNNNNNNNNNNNNNNNNNNNNNNNNNNNNNNNNNNNNNNNNNNNNNNNNNNNNNNNNNNNNNNNNNNNNNNNNNNNNNNNNNNNNNNNNNNNNNNNNNNNNNNNNNNNNNNNNNNNNNNNNNNNNNNNNNNNNNNNNNNNNNNNNNNNNNNNNNNNNNNNNNNNNNNNNNNNNNNNNNNNNNNNNNNNNNNNNNNNNNNNNNNNNNNNNNNNNNNNNNNNNNNNNNNNNNNNNNNNNNNNNNNNNNNNNNNNNNNNNNNNNNNNNNNNNNNNNNNNNNNNNNNNNNNNNNNNNNNNNNNNNNNNNNNNNNNNNNNNNNNNNNNNNNNNNNNNNNNNNNNNNNNNNNNNNNNNNNNNNNNNNNNNNNNNNNNNNNNNNNNNNNNNNNNNNNNNNNNNNNNNNNNNNNNNNNNNNNNNNNNNNNNNNNNCCTCCTCCCGAACCATAACGAGGCTGCCACTGCTGACTGNCCCCACGAGGAGCTTGGTATCCGACATAACCCCCCATATTATTAGAATGATGCTGTAAAATGGCGTATAGAGCGGACGACGACTATGACTACCTCTTCAAGGTGGTTCTTATCGGCGACTCCGTTATGTTGAATTCGAGCGACATGGTGCTGGTGGGTCAAGTGTGTCATCTCACTATTTTGATCTTCTTGTAAAACTGAAAAGTGATCAAGAA----NNNNNNNNNNNNNNNNNNNNNNNNNNNNNNNNNNNNNNNNNNNNNNNNNNNNNNNNNNNNNNNNNNNNNNNNNNNNNNNNNNNNNNNNNNNNNNNNNNNNNNNNNNNNNNNNNNNNNNNNNNNNNNNNNNNNNNNNNNNNNNNNNNNNNNNNNNNNNNNNNNNNNNNNNNNNNNNNNNNNNNNNNNNNCTGGTGACTATGGATTTGACCCCCTGGGCCTGGGCAAGGACCCAGCCTTCCTCAAATGGTACCGCGAGGCCGAACTGATCCACGGCCG-------ATGCTTCTATAATTGAAGCATTAGGTGTCATCGGTTATTTGGAAGCAAAGTGCAGCGGCTGGTGATTATAAATTGGCCTATAATTCTACAGTGGCNNNNNNNNNNNNNNNNNNNNNNNNNNNNNNNNNNNNNNNNNNNNNNNNNNNNNNNNNNNNNNNNNNNNNNNNNNNNNNNNNNNNNNNNNNNNNNNCTTGGTGTTCTTGAAGTAGTCCAAGGCCTGTTCG-------TCGTGRGTCCTCATCACTCCCTCGTTCTTAATAAGTGGAAGGGAGGTCTCGTCGTTCCAGANNNNNNNNNNNNNNNNNNNNNNNNNNNNNNNNNNNNNNNNNNNNNNNNNNNNNNNNNNNNNNNNNNNNNNNNNNNNNNNNNNNNNNNNNNNNNNNNNNNNNNNNNNNNNNNNNNNNNNNNNNNNNNNNNNNNNNNNNNNNNNNNNNNNNNNNNNNNNNNNNNNNNNNNNNNNNNNNNNNNNNNNNNNNNNNNNCGTACGGGANTCCCAACACCTGCAAGCCGTCCGCATACTCCCAATTTTTCAAGAACGCGTGTCCCAGATCTTACAGTTACGCATACGATGACGCCNNNNNNNNNNNNNNNNNNNNNNNNNNNNNNNNNNNNNNNNNNNNNNNNNNNNNNNNNNNNNNNNNNNNNNNNNNNNNNNNNNNNNNNNNNNNNNNNNNNNNNCGAGCACCTTGTAAGTCGGCCAGTAGGTCTGATCAAATTTCTTCAAATACTTCCTCAGGTCAGCCTCATTGATCATCCTGGTCCCTTTCTCYGACGGTTCTGATGTTGGACCTTATTCTTAGAAATGAGGATAGACTCCCTTGTCGTCGGCTTGGTTGGCGTGGCAACAATGCAAATATTCTATTNNNNNNNNNNNNNNNNNNNNNNNNNNNNNNNNNNNNNNNNNNNNNNNNNNNNNNNNNNNNNNNNNNNNNNNNNNNNNNNNNNNNNNNNNNNNNNNNNNNNNNNNNNNNNNNNNNNNNNNNNNNNNNNNNNNNNNNNNNNNNNNNNNNNNNNNNNNNNNNNNNNNNNNNNNNNNNNNNNNNNNNNNNNNNNCTCCTTTTCGGGCCCTTGGATCTGTTAATATTTTTCTCATACATGGGTTTGGCTTYAGGGAAGAGCCTGGAGCAAGTTAAGGTTGATGTAAAGAGNNNNNNNNNNNNNNNNNNNNNNNNNNNNNNNNNNNNNNNNNNNNNNNNNNNNNNNNNNNNNNNNNNNNNNNNNNNNNNNNNNNNNNNNNNNNNNNGAAGATTTGTTGCAATGTACCTCCATAGGAACCAACAATAGAAAGACGTGACATATTTGCAGAAATAGAGATTTTAGGCGCAATAGAAAGGAATGNNNNNNNNNNNNNNNNNNNNNNNNNNNNNNNNNNNNNNNNNNNNNNNNNNNNNNNNNNNNNNNNNNNNNNNNNNNNNNNNNNNNNNNNNNNNNNNNNNNNNNNNNNNNNNNNNNNNNNNNNNNNNNNNNNNNNNNNNNNNNNNNNNNNNNNNNNNNNNNNNNNNNNNNNNNNNNNNNNNNNNNNNNNNNNGAAG-CCTGGTAGCTAAAACCTTTAGTGTGTTAGGKAGAAGTCTTCAGTATTTGCATCTTCCAAATCCATAGTCCTTTCC-----ATCAAATTTGTCGMTCGTTCGGCTTGCAAATTTGATCACCCTTTGGTGGGATACTACAACTACCCTGNTCCTGCTCTCTNYNTTCCTCCGNNNNNNNNNNNNNNNNNNNNNNNNNNNNNNNNNNNNNNNNNNNNNNNNNNNNNNNNNNNNNNNNNNNNNNNNNNNNNNNNNNNNNNNNNNNNNNNNNNNNNNNNNNNNNNNNNNNNNNNNNNNNNNNNNNNNNNNNNNNNNNNNNNNNNNNNNNNNNNNNNNNNNNNNNNNNNNNNNNNNNNNNNNNNNNNNNNNNNNNNNNNNNNNNNNNNNNNNNNNNNNNNNNNNNNNNNNNNNNNNNNNNNNNNNNNNNNNNNNNNNNNNNNNNNNNNNNNNNNNNNNNNNNNNNNNNNNNNNNNNNNNNNNNNNNNNNNNNNNNNNNNNNNNNNNNNNNNNNNNNNNNNNNNNNNNNNNNNNNNNNCATCATTGTGCTGGCTGTAATTTATCTTCTCTCTTGCCTAGTTACTTTGGGTCTAGGAGTGGCCAAGGTGAGGTTTTTT-CTTACAAATTATKNAA-NNNNNNNNNNNNNNNNNNNNNNNNNNNNNNNNNNNNNNNNNNNNNNNNNNNNNNNNNNNNNNNNNNNNNNNNNNNNNNNNNNNNNNNNNNNNNNNCACAAGYAGGTTGAGTGATGATA---TTGAGGATAAACCTAGTACTAGTAATAGGTYGGTAACCG----------------------------TTGCAGCCTGCAATCCGAACTGAGGACGGGTTTTTGGAGTTAGCTCACCCTCGCGGGATCGCGACCCTTTGTCCCGNNNNNNNNNNNNNNNNNNNNNNNNNNNNNNNNNNNNNNNNNNNNNNNNNNNNNNNNNNNNNNNNNNNNNNNNNNNNNNNNNNNNNNNNNNNNNNNNNNNNNNNNNNNNNNNNNNNNNNNNNNNNNNNNNNNNNNNNNNNNNNNNNNNNNNNNNNNNNNNNNNNNNNNNNNNNNNNNNNNNNNNNNNNNNNNNNNNNNNNNNNNNNNNNNNNNNNNNNNNNNNNNNNNNNNNNNNNNNNNNNNNNNNNNNNNNNNNNNNNNNNNNNNNNNNNNNNNNNNNNNNNNNTTCCTCCACCGACAAAACATCATTGCAAGAAGGCCCATTGCAACTGCCCCCATTATAAGGCCAATCCCAGCTAAGATCTTTTTCGTGCTGATGCCNNNNNNNNNNNNNNNNNNNNNNNNNNNNNNNNNNNNNNNNNNNNNNNNNNNNNNNNNNNNNNNNNNNNNNNNNNNNNNNNNNNNNNNNNNNNNNNNNNNNNNNNNNNNNNNNNNNNNNNNNNNNNNNNNNNNNNNNNNNNNNNNNNNNNNNNNNNNNNNNNNNNNNNNNNNNNNNNNNNNNNNNNNNNNNNNNNNNNNCAACATACCTAAACCAAGATCTATAAGGAAAAGCTTCTTCTCGTCTGGACTTCCAGGCTGACCAAGTARAAAGTTCTCCGNNNNNNNNNNNNNNNNNNNNNNNNNNNNNNNNNNNNNNNNNNNNNNNNNNNNNNNNNNNNNNNNNNNNNNNNNNNNNNNNNNNNNNNNNNNNNNNNNNNNTGGCATTGCTTATTGTGTCCCTAGTTTGCTATGTGGCCACTTTCATTTTCTCGGGGCTACTCTTCCACTGGTTTACTCCATCCGNNNNNNNNNNNNNNNNNNNNNNNNNNNNNNNNNNNNNNNNNNNNNNNNNNNNNNNNNNNNNNNNNNNNNNNNNNNNNNNNNNNNNNNNNNNNNNNNNNNNNNNNNNNNNNNNNNNNNNNNNNNNNNNNNNNNNNNNNNNNNNNNNNNNNNNNNNNNNNNNNNNNNNNNNNNNNNNNNNNNNNNNNNNNNNNNNNNNNNNNNNNNNNNNNNNNNNNNNNNNNNNNNNNNNNNNNNNNNNNNNNNNNNNNNNNNNNNNNNNNNNNNNNNNNNNNNNNNNNNNNNNNNNNNNNNNNNNNNNNNNNNNNNNNNNNNNNNNNNNNNNNNNNNNNNNNNNNNNNNNNNNNNNNNNNNNNNNNNNNNNNNNNNNNNNNNNNNNNNNNNNNTAGAGTACTGCTATGCACATAGTGTTCCTATACAGTCTGTTTTCGAAA----TGCTGGGAGCCACTGGATTTAGTTAAGAATTAATGAAAAATAGTAGANNNNNNNNNNNNNNNNNNNNNNNNNNNNNNNNNNNNNNNNNNNNNNNNNNNNNNNNNNNNNNNNNNNNNNNNNNNNNNNNNNNNNNNNNNNNNNNNNNNNNCAAGAGGAGGCTGCCCGTGCCNATGACATCGCGGCTATAGAATACCGAGGCATAAATGCGGTGACCAACTTCGATTTNAGCACATACATCAGATGNNNNNNNNNNNNNNNNNNNNNNNNNNNNNNNNNNNNNNNNNNNNNNNNNNNNNNNNNNNNNNNNNNNNNNNNNNNNNNNNNNNNNNNNNNNNNNNNNNNNNNNNNNNNNNNNNNNNNNNNNNNNNNNNNNNNNNNNNNNNNNNNNNNNNNNNNNNNNNNNNNNNNNNNNNNNNNNNNNNNNNNNNNNNNNNNNNNNNNNNNNNNNNNNNNNNNNNNNNNNNNNNNNNNNNNNNNNNNNNNACTGTCCGCGCAAATTCTTCCCTAACTCTCCAACTTTTATGAGTCCATGCATAACTTCCAGCTCGCTCGACGATGATAGTNGGTGAAGAGACCTANNNNNNNNNNNNNNNNNNNNNNNNNNNNNNNNNNNNNNNNNNNNNNNNNNNNNNNNNNNNNNNNNNNNNNNNNNNNNNNNNNNNNNNNNNNNNNNNNNNNNNNNNNNNNNNNNNNNNNNNNNNNNNNNNNNNNNNNNNNNNNNNNNNNNNNNNNNNNNNNNNNNNNNNNNNNNNNNNNNNNNNNNNNNNNNNNNNNNNNNNNTTTTTTATAGATAGTGCAGGATGGGATGAAGTGCCCTTTCTCATGAAAGCTGGAAAAGCTCTTGATTCGAAGAGAGCAGAGATCAGATTACAGTTNNNNNNNNNNNNNNNNNNNNNNNNNNNNNNNNNNNNNNNNNNNNNNNNNNNNNNNNNNNNNNNNNNNNNNNNNNNNNNNNNNNNNNNNNNNNNNNNNNNNNNNNNNNNNNNNNNNNNNNNNNNNNNNNNNNNNNNNNNNNNNNNNNNNNNNNNNNNNNNNNNNNNNNNNNNNNNNNNNNNNNNNNNNNNNNNNNNNNNNNNNNNNNNNNNNNNNNNNNNNNNNNNNNNNNNNNNNNNNNNNNNNNNNNNNNNNNNNNNNNNNNNNNNNNNNNNNNNNNNNNNNNNNNNNNNNNNNNNNNNNNNNNNNNNNNNNNNNNNNNNNNNNNNNNNNNNNNNNNGTAATGCCTGCTACTGCTAACAGGAGGAATTACATGCCTGTTGTGAGTAGGAGCAAGTTCCCAGATAACCCACCAAAGGGTGCTACTAGATTGCANNNNNNNNNNNNNNNNNNNNNNNNNNNNNNNNNNNNNNNNNNNNNNNNNNNNNNNNNNNNNNNNNNNNNNNNNNNNNNNNNNNNNNNNNNNNNNNGGTCGGCCAGTACTTCTCAAACAATGGAAGTAGAGATGACACCTGTGGTTACAAACAATGAACAGAATAGAGAAGATGATGGTACATCTTGCTCC-TATCTATAACAGTCAAGATGAAACCCCTGGCTTTGGCGGATCTTAGTCTTTTTCTTGATGAGCCCCCGNNNNNNNNNNNNNNNNNNNNNNNNNNNNNNNNNNNNNNNNNNNNNNNNNNNNNNNNNNNNNNNNNNNNNNNNNNNNNNNNNNNNNNNNNNNNNNNNNNNNNNNNNNNNNNNNNNNNNNNNNNNNNNNNNNNNNNNNNNNNNNNNNNNNNNNNNNNNNNNNNNNNNNNNNNNNNNNNNNNNNNNNNNNNNNNNNNNNNNNNNNNNNNNNNNNNNNNNNNNNNNNNNNNNNNNNNNNNNNNNNNNNNNNNNNNNNNNNNNNNNNNNNNNNNNNNNNNNNNNNNNNNNNNNNNNNNNNNNNNNNNNNNNNNNNNNNNNNNNNNNNNNNNNNNNNNNNNNNNNNNNNNNNNNNNNNNNNNNNNNNNNNNNNNNNNNNNNNNNNNNNNNNNNNNNNNNNNNNNNNNNNNNNNNNNNNNNNNNNNNNNNNNNNNNNNNNNNTGAGACGCTTCCTCTTCCACGTCCTGGCGGTGGGCCCCATGCCGAGCCACCTGGCCTTCATCCCCGACGGCAACCG-------------------NNNNNNNNNNNNNNNNNNNNNNNNNNNNNNNNNNNNNNNNNNNNNNNNNNNNNNNNNNNNNNNNNNNNNNNNNNNNNNNNNNNNNNNNNNNNNNNTATGGTTTGACATAACTTTTAGCACCCATCACCCACTGCCTCTCCCGCTTCTAGGGTTCTCTCTGGGGCCCTTAGGAGACTCGTGTGGATCCCGNNNNNNNNNNNNNNNNNNNNNNNNNNNNNNNNNNNNNNNNNNNNNNNNNNNNNNNNNNNNNNNNNNNNNNNNNNNNNNNNNNNNNNNNNNNNNNNACTTGCACTCTCATTTGGGGAATTGCTAAGGAAATTATGGTCATCTGGACGGACTTCAGTTGCACCACGTGCATTCAAAGCAAAACTTGCTCGATNNNNNNNNNNNNNNNNNNNNNNNNNNNNNNNNNNNNNNNNNNNNNNNNNNNNNNNNNNNNNNNNNNNNNNNNNNNNNNNNNNNNNNNNNNNNNNNCAAGACAGTAGTGAAGCAACGGAGACGAAAGCAAGCATAGCGGCAGAGGCCCAGCATGTAGCGCCCCTAGGTGATGGGGAAGTAGTGGAGTCGTCTANAG-TGA-----ATTCCCATTTCCAGTCACACAAATTGATTATCCCAACTT-AAAAAAGGAATTTATCNGCGTAATGTTCTGAACTTCTTAATNAACGAA--NNNNNNNNNNNNNNNNNNNNNNNNNNNNNNNNNNNNNNNNNNNNNNNNNNNNNNNNNNNNNNNNNNNNNNNNNNNNNNNNNNNNNNNNNNNNNNNNNNNNNNNNNNNNNNNNNNNNNNNNNNNNNNNNNNNNNNNNNNNNNNNNNNNNNNNNNNNNNNNNNNNNNNNNNNNNNNNNNNNNNNNNNNNNNNNNNNNNNNNNNNNNNNNNNNNNNNNNNNNNNNNNNNNNNNNNNNNNNNNNNNNNNNNNNNNNNNNNNNNNNNNNNNNNNNNNNNNNNNNNNNNNNNNNNNNNNNNNNNNNNNNNNNNNNNNNNNNNNNNNNNNNNNNNNNNNNNNNNNNNNNNNNNNNNNNNNNNNNNNNNNNNNNNNNNNNNNNNNNNNNNNNNNNNNNNNNNNNNNNNNNNNNNNNNNNNNNNNNNNNNNNNNNNNNNNNNNNNNNNNNNNNNNNNNNNNNNNNNNNNNNNNNNNNNNNNNNNNNNNNN---TAGATTCCCAAAGTTCTCCGATTAAAAAGAGKCTAGAAATT-GGGGCAATGATAAGATTTGAACCGNNNNNNNNNNNNNNNNNNNNNNNNNNNNNNNNNNNNNNNNNNNNNNNNNNNNNNNNNNNNNNNNNNNNNNNNNNNNNNNNNNNNNNNNNNNNNNNNNNNNNNNNNNNNNNNNNNNNNNNNNNNNNNNNNNNNNNNNNNNNNNNNNNNNNNNNNNNNNNNNNNNNNNNNNNNNNNNNNNNNNNNCTGAAGAGGTTATTGAAACGGAGCAGGAATTAATCGAACTACAGAAACATGTATCAGATCAAGGGATCCTTGTACAGGATCTCATGAGTGGTGTTNNNNNNNNNNNNNNNNNNNNNNNNNNNNNNNNNNNNNNNNNNNNNNNNNNNNNNNNNNNNNNNNNNNNNNNNNNNNNNNNNNNNNNNNNNNNNNNNNNNNNNNNNNNNNNNNNNNNNNNNNNNNNNNNNNNNNNNNNNNNNNNNNNNNNNNNNNNNNNNNNNNNNNNNNNNNNNNNNNNNNNNNNNNNNNNTGGAAACCTTCTCGATGAAGGCGTAAAAAGTCCTCGCACCATCCGTCTTGCTGCTTTGCATCTGACAGGATTATGGCTTTTGCATCCAAGGACAGNNNNNNNNNNNNNNNNNNNNNNNNNNNNNNNNNNNNNNNNNNNNNNNNNNNNNNNNNNNNNNNNNNNNNATACATCAAGTTTATAGAGTGCAGTCTTTTCATAGGAAGAAACTTACCGAGTATGGCGATCAAAAGTGTGGTATGTCAGATGAGCGTGCTTTATCNNNNNNNNNNNNNNNNNNNNNNNNNNNNNNNNNNNNNNNNNNNNNNNNNNNNNNNNNNNNNNNNNNNNNNNNNNNNNNNNNNNNNNNNNNNNNNNGATCTTGAAGTCGATTGATGGTGTAGATAATGAGTGGTCTAGGGAAGTCAAAGGAAACATGTATGATATTGTTGTTGAAGGGTTCCAGCTTCTTANNNNNNNNNNNNNNNNNNNNNNNNNNNNNNNNNNNNNNNNNNNNNNNNNNNNNNNNNNNNNNNNNNNNNNNNNNNNNNNNNNNNNNNNNNNNNNNNNNNNNNNNNNNNNNNNNNNNNNNNNNNNNNNNNNNNNNNNNNNNNNNNNNNNNNNNNNNNNNNNNNNNNNNNNNNNNNNNNNNNNNNNNGTGTTACCAAATTATAAGCTAGGAAAGACTCTTGGTATTGGTTCRTTTGGAAAGGTGAAGATTGCCGAGCATGCACTAACCGNNNNNNNNNNNNNNNNNNNNNNNNNNNNNNNNNNNNNNNNNNNNNNNNNNNNNNNNNNNNNNNNNNNNNNNNNNNNNNNNNNNNNNNNNNNNNNNNNNNNNNNNNNNNNNNNNNNNNNNNNNNNNNNNNNNNNNNNNNNNNNNNNNNNNNNNNNNNNNNNNNNNNNNNNNNNNNNNNNNNNNNNNNNNNNNNNNNNNNNNNNNNNNNNNNNNNNNNNNNNNNNNNNNNNNNNNNNNNNNNNNNNNNNNNNNNNNNNNNNNNNNNNNNNNNNNNNNNNNNNNNNNNNNNNNNNNNNNNNNNNNNNNNNNNNNNNNNNNNNNNNNNNNNNNNNNNNNNNNNNNNNNNNNNNNNNNNNNNNNNNNNNNNNNNNNNNNNNNNNNNNNNNNNNNNNNNNNNNNNNNNNNNNNNNNNNNNNNNNNNNNNNNNNNNNNNNNNNNNNNNNNNNNNNNNNNNNNNNNNNNNNNNNNNNNNNNNNNNNNNNNNNNNNNNNNNNNNNNNNNNNNNNNNNNNNNNNNNNNNNNNNNNNNNNNNNNNNNNNNNNNNNNNNNNNNNNNNNNNNNNNNNNNNNNNNNNNNNNNNNNNNNNNNNNNNNNNNNNNNNNNNNNNNNNNNNNNNNNNNNNNNNNNNNNNNNNNNNNNNNNNNNNNN-AGACAATNTCAATTTAACTCACCTGCTTTGAAAGAGATAAGCTTGTGTATCCAAGCCTTTGGTACTCCACCTTGAATTGAAAAWCGCCATAAATA-------TTTATTGNTCTCCC-------TTGTAACAGATATTCTTGTNAATGGTAGTGTCATTATGGTTGCCAGAAAAGCCACATAATTTGCAAATCTTGCAACTATTTGAACTCTCGGCTAATTCAATTGTTTCAGCTCGAGCGAGGTTTTGAAAAAAAGGCCTGTGTTAGCAGAGCTCTTGGGGAAGAAGCAAGGGAGGATTTCWMCCCCACCCCGTCCCTCTCCGCSATGATCGTCAACCGCTACAAGCTCCGAGGAAACATCCGCACTAGCTCCAAGCTCATTGGCGAAAGCCTTAGCATGGCTAATATATCTCTGTTACTGTTGAAACTTAATCTAGTCTAGGCCGTCCTTGCCATTATCCTGATTCTTTGACCACTTTAAATNAATATATANACATTTTGANGAACGAGTTCAGGACAGAAGGATTTGGAGCCAATGGTCTGTATGATTTGGNNNNNNNNNNNNNNNNNNNNNNNNNNNNNNNNNNNNNNNNNNNNNNNNNNNNNNNNNNNNNNNNNNNNNNNNNNNNNNNNNNNNNNNNNNNNNNNNNNATAGTTCGTGCCATATTCCATGGTTTCAAAATCCATAAGTTATCAAGACCATCTCTTTTCCGCAAGCAATAATCTCCAATGACTTGAGATAGTTGATGGCCAGTANCGATATGAACAGGCCGATACCCATCCTTTGGAGTTCCGTGAAGCCTCTCTCCTTGCCCGTGAATTTTCTTACTATCGGAACGAGNNNNNNNNNNNNNNNNNNNNNNNNNNNNNNNNNNNNNNNNNNNNNNNNNNNNNNNNNNNNNNNNNNNNNNNNNNNNNNNNNNNNNNNNNNNNNNNNNNNNNNNNNNNNNNNNNNNNNNNNNNNNNNNNNNNNNNNNNNNNNNNNNNNNNNNNNNNNNNNNNNNNNNNNNNNNNNNNNNNNNNNNNNNNNNNNNNNNNNNNNNNNNNNNNNNNNNNNNNNNNNNNNNNNNNNNNNNNNNNNNNNNNNNNNNNNNNNNNNNNNNNNNNNNNNNNNNNNNNNNNNNNNNNNNNNNNNNNNNNNNNNNNNNNNNNNNNNNNNNNNNNNNNNNNNNNNNNNNNNNNNNNNNNNNNNNNNNNNNNNNNNNNNNNNNNNNNNNNNNNNNNNNNNNNNNNNNNNNNNNNNNNNNNNNNNNNNNNNNNNNNNNNNNNNNNNNNNNNNNNNNNNNNNNNNNGCGATGATTTCTCGAGTGAATATGGTAAAGTGAACAA-TTTTTAGCATTGCACAAATTTATCTTTCTCTGACCTGGAAATTGTCTANAGGTGATAG-GTTGTCGAGAAGGAAGCTCCAGAGTTTCTTCCCAACCTAACGAAGTCAGCAGGAACAGGAATTGGCCTCGAGTATCGCGAATCCGNNNNNNNNNNNNNNNNNNNNNNNNNNNNNNNNNNNNNNNNNNNNNNNNNNNNNNNNNNNNNNNNNNNNNNNNNNNNNNNNNNNNNNNNNNNNNNNNNNNNNNNNNNNNNNNNNNNNNNNNNNNNNNNNGGGATGGAAGGCTTCTTCAAACAGGTTGCTGGATGGTCTTGGTGTAGCATTTTCAGTGCTGATTGGCGTAATGGCGCCATGTTTTGATTTAATGTAATWGCAGTGTTCATGGTTTCAGATGTGTTGTTTGTGAGAGGAATCTATAGGGGTATGGGGATACC-----------------------------GAAGAATAGAAAAGGTAGAACCTGTGGCCTT-AATC---TGTTGTTAAAT--AAAAAACTTATTGGGCCTAGTGGCTGCCGNNNNNNNNNNNNNNNNNNNNNNNNNNNNNNNNNNNNNNNNNNNNNNNNNNNNNNNNNNNNNNNNNNNNNNNNNNNNNNNNNNNNNNNNNNNNNNNNNNNNNNNNNNNNNNNNNNNNNNNNNNNNNNNNNNNNNNNNNNNNNNNNNNNNNNNNNNNNNNNNNNNNNNNNNNNNNNNNNNNNNNNNNNNNNNNNNNNNNNNNNNNNNNNNNNNNNNNNNNNNNNNNNNNNNNNNNNNNNNNNNNNNNNNNNNNNNNNNNNNNNNNNNNNNNNNNNNNNNNNNNNNNNNNNNNNNNNNNNNNNNNNNNNNNNNNNNNNNNNNNNNNNNNNNNNNNNNNNNNNNNNNNNNNNNNNNNNNNNNNNNNNNNNNNNNNNNNNNNNNNNNNNNNNNNNNNNNNNNNNNNNNNNNNNNNNNNNNNNNNNNNNNNNNNNNNNNNNNNNNNNNNNNNNNNNNNNNNNNNNNNNNNNNNNNNNNNNNNNNNNNNNNNNNNNNNNNNNNNNNNNNNNNNNNNNNNNNNNNNNNNNNNNNNNNNNNNNNNNNNNNNNNNNNNNNNNNNNNNNNNNNNNNNNNNNNNNNNNNNNNNNNNNNNNNNNNNNNNNNNNNNNNNNNNNNNNNNNNNNNNNNNNNNNNNNNNNNNNNNNNNNNNNNNNNNNNNNNNNNNNNNNNNNNNNNNNNNNNNNNNNNNNNNNNNNNNNNNNNNNNNNNNNNNNNNNNNNNNNNNNNNNNNNNNNNNNNNNNNNNNNNNNNNNNNNNNNNNNNNNNNNNNNNNNNNNNNNNNNNNNNNNNNNNNNNNNNNNNNNNNNNNNNNNNNNNNNNNNNNNNNNNNNNNNNNNNNNNNNNNNNNNNNNNNNNNNNNNNNNNNNNNNNNNNNNNNNNNNNNNNNNNNNNNNNNNNNNNNNNNNNNNNNNNNNNNNNNNNNNNNNNNNNNNNNNNNNNNNNNNNNNNNNNNNNNNNNNNNNNNNNNNNNNNNNNNNNNNNNNNNNNNNNNNNNNNNNNNNNNNNNNNNNNNNNNNNNNNNNNNNNNNNNNNNNACCTTGTTGATTTGATTGTGGAGATGGATCGAATTTTACGTCCCGAAGGAACTGTATTGATAAGGGACTCAGAAGAAGTCATTGAGAAGCTGGTANNNNNNNNNNNNNNNNNNNNNNNNNNNNNNNNNNNNNNNNNNNNNNNNNNNNNNNNNNNNNNNNNNNNNNNNNNNNNNNNNNNNNNNNNNNNNNNTGAACAACTTGATTCATGTCACCACAGGACTGGGAATATGGACAAGTGTTTTGAGCAGAACAATTGAGAAATGGCAGCAAAAAAGAATATCCATTTACTTCACTGGCCTTCCCGAGGCTGCTAAGAACCAGCGAACCTACGGAGCTCTATTGAACTGCTATTGCTCRGAGAAAATGGCAGACAAGGCCACNNNNNNNNNNNNNNNNNNNNNNNNNNNNNNNNNNNNNNNNNNNNNNNNNNNNNNNNNNNNNNNNNNNNNNNNNNNNNNNNNNNNNNNNNNNNNNNCATTTCACATACACYAGATTTTCAGACTTGACTTCTAGACGTGATCGGTGTGGTTGCAAACCAACAAAGGAAGATGTGAAAAGRTGCTTTATGCTCCCAAATTTCCTAACCTGAATAT-AAAAACAATTATCTTATACTAGTCTTCAACCCCGTAGCCAAAGAAAACTTATTGTCCGNNNNNNNNNNNNNNNNNNNNNNNNNNNNNNNNNNNNNNNNNNNNNNNNNNNNNNNNNNNNNNNNNNNNNNNNNNNNNNNNNNNNNNNNNNNNNNNGCCAGATTTGYAAAAGAACTGATAAATATTCTGGAAGAAGCTGGGCAGAAGGTCAGTCCGCAACTGGCCTCCATGGGCCGGGTACAATCATTTTGCCATGCAACTGAATGATAATGGATTCAAANTGTATGGCATGGACTGGATTGGTAAGCTCCCGNNNNNNNNNNNNNNNNNNNNNNNNNNNNNNNNNNNNNNNNNNNNNNNNNNNNNNNNNNNNNNNNNNNNNNNNNNNNNNNNNNNNNNNNNNNNNNNNNNNNNNNNNNNNNNNNNNNNNNNNNNNNNNNNNNNNNNNNNNNNNNNNNNNNNNNNNNNNNNNNNNNNNNNNNNNNNNNNNNNNNNNNNNNNNNNNNNNNNNNNNNNNNNNNNNNNNNNNNNNNNNNNNNNNNNNNNNNNNNNNNNNNNNNNNNNNNNNNNNNNNNNNNNNNNNNNNNNNNNNNNNNNNNNNNNNNNNNNNNNNNNNNNNNNNNNNNNNNNNNNNNNNNNNNNNNNNNNNNNNNNNNNNNNNNNNNNNNNNNNNNNNNNNNNNNNNNNNNNNNNNNNNNNNNNNNNNNNNNNNNNNNNNNNNNNNNNNNNNNNNNNNNNNNNNNNNNNNNNNNNNNNNNNNNNNNNNNNNNNNNNNNNNNNNNNNNNNNNNNNNNNNNNNNNNNNNNNNNNNNNNNNNNNNNNNNNNNNNNNNNNNNNNNNNNNNNNNNNNNNNNNNNNNNNNNNNNNNNNNNNNNNNNNNNNNNNNNNNNNNNNNNNNNNNNNNNNNNNNNNNNNNNNNNNNNNNNNNNNNNNNNNNNNNNNNNNNNNNNNNNNNNNNNNNNNNNNNNNNNNNNNNNNNNNNNNNNNNNNNNNNNNNNNNNNNNNNNNNNNNNNNNNNNNNNNNNNNNNNNNNNNNNNNNNNNNNNNNNNNNNNNNNNNNNNNNNNNNNNNNNNNNNNNNNCGGTTCTTTGAGGAGTTGGATAGAGATGGTGATGGTCAAGTAACTCTTGAAGACCTTGAAATTGCAGTGAGAAATAGAAAACTGCCAAAGAGGTANNNNNNNNNNNNNNNNNNNNNNNNNNNNNNNNNNNNNNNNNNNNNNNNNNNNNNNNNNNNNNNNNNNNNNNNNNNNNNNNNNNNNNNNNNNNNNNAGCTGCAAGTAGCAATCCTACTATATCATTAGGGCTTTCATGTTTGTTTAGAGACTTCCTTAAAAGATTCAATGCAACAGTTTTCTGTCCG----NNNNNNNNNNNNNNNNNNNNNNNNNNNNNNNNNNNNNNNNNNNNNNNNNNNNNNNNNNNNNNNNNNNNNNNNNNNNNNNNNNNNNNNNNNNNNNNNNNNNNNNNNNNNNNNNNNNNNNNNNNNNNNNNNNNNNNNNNNNNNNNNNNNNNNNNNNNNNNNNNNNNNNNNNNNNATGAGGATGACTGAAGCAGCTATGAGAAGAATTGCTGCACTGGAGGTAAGGATGGCTGCTGTGGAGGCCCAGATGCCTAGGCTTGCTAGTTTGGANNNNNNNNNNNNNNNNNNNNNNNNNNNNNNNNNNNNNNNNNNNNNNNNNNNNNNNNNNNNNNNNNNNNNNNNNNNNNNNNNNNNNNNNNNNNNNNNNNNNNNNNNNNNNNNNNNNNNNNNNNNNNNNNNNNNNNNNNNNNNNNNNNNNNNNNNNNNNNNNNNNNNNNNNNNNNNNNNNNNNNNNNNNNNNATGTGCTTGCTTGTGCTAAGCATTTTGTTGGAGATGGTGGAACAGACAAAGGCATAAATGAAGGCAATACCATTTGCAGCTTTGAAGACTTGGAANNNNNNNNNNNNNNNNNNNNNNNNNNNNNNNNNNNNNNNNNNNNNNNNNNNNNNNNNNNNNNNNNNNNNNNNNNNNNNNNNNNNNNNNNNNNNNNNNNNNNNNNNNNNNNNNNNNNNNNNNNNNNNNNNNNNNNNNNNNNNNNNNNNNNNNNNNNNNNNNNNNNNNNNNNATCTTATGGTTCANCTCTGGATTGTCAGGTTGTGNTAAAAATTGAAGCATTGTTTGACAGACNCAGTTGCAATGTGGCATGTCAGGAAAGAAATAACAACTGCGGCAGATGAGGGTTCTGGAACTGACGAGTTTTTTGACACTAATGACGATCGTGATTTAGATTGTCCTACCGAGGGTTTCTCCTCCATGAAAATGAAAAGGGATATTACAGTGTAAATCACCTTCTCTCTGAATGGTATTTTCCGATCAGCACTTTGAACTTCAGGCAAAANTGCCAGAAATGCATGCTGCCTCCCATATCGGCAAGGCRAGTGGGCTTCTGCTTCTGCTCAAATCGCTGCCTTACCATTTGAATCGTACCG----------------NNNNNNNNNNNNNNNNNNNNNNNNNNNNNNNNNNNNNNNNNNNNNNNNNNNNNNNNNNNNNNNNNNNNNNNNNNNNNGACTTTGATCAGAGGGTCATGGAATACTTCATCAAGTTGATCAAGAAGAAACATGGAAAGGACATCAG---------------------------GGTGTGGGATGCTGACATTGTGATCAATGGGCTTCCCTCNACNGAGACGAGGGAGGTCTTTGAGGAGATTAGTAGGTATTGGAAGGAGAGGATCANNNNNNNNNNNNNNNNNNNNNNNNNNNNNNNNNNNNNNNNNNNNNNNNNNNNNNNNNNNNNNNNNNNNNNNNNNNNNNNNNNNNNNNNNNNNNNNNNNNNNNNNNNNNNNNNNNNNNNNNNNNNNNNNNNNNNNNNNNNNNNNNNNNNNNNNNNNNNNNNNNNNNNNNNNNNNNNNNNNNNNNNNNNNNNNNNNNNNNNNNNNNNNNNNNNNNNNNNNNNNNNNNNNNNNNNNNNNNNNNNNNNNNNNNNNNNNNNNNNNNNNNNNNNNNNNNNNNNNNNNNNNNNNNNNNNNNNNNNNNNNNNNNNNNNNNNNNNNNNNNNNNNNNNNNNNNNNNNNNNNNNNNNNNNNNNNNNNNNNNNNNNNNNNNNNNNNNNNNNNNNNNNNNNNNNNNNNNNNNTGTAATTATAAGATAACCTTGAATTTGGAAGTTAACTTCTATAGGACAGCTATAAGA-CCGNNNNNNNNNNNNNNNNNNNNNNNNNNNNNNNNNNNNNNNNNNNNNNNNNNNNNNNNNNNNNNNNNNNNNNNNNNNNNNNNNNNNNNNNNNNNNNNNNNNNNNNNNNNNNNNNNNNNNNNNNNNNNNNNNNNNNNNNNNNNNNNNNNNNNNNNNNNNNNNNNNNNNNNNNNNNNNNNNNNNNNNNNNNNNNNNNNNNNNNNNNNNNNNNNNNNNNNNNNNNNNNNNNNNNNNNNNNNNNNNNNNNNNTTATGACTTCTTAGTTAGGAACAGACCTCCAAGTTGCAGACAATTGGTTGACTCTAGTGACAGTG--ATCATGTTTTACCCAAGTCATCCATGCTGANNNNNNNNNNNNNNNNNNNNNNNNNNNNNNNNNNNNNNNNNNNNNNNNNNNNNNNNNNNNNNNNNNNNNNNNNNNNNNNNNNNNNNNNNNNNNNNNNNNNNAGGCTCGGTATGGTGGCTTCAAAGTCCGTGTCTTACAAAGAAGTAGCTATATCACCTCCTGGCACGGTTTTTAAGCCG-----------------NNNNNNNNNNNNNNNNNNNNNNNNNNNNNNNNNNNNNNNNNNNNNNNNNNNNNNNNNNNNNNNNNNNNNNNNNNNNNNNNNNNNNNNNNNNNNNNNNNNNNNNNNNNNNNNNNNNNNNNNNNNNNNNNNNNNNNNNNNNNNNNNNNNNNNNNNNNNNNNNNNNNNNNNNNNNNNNNNNNNNNNNNNNNNNNNNNNNNNNNNNNNNNNNNNNNNNNNNNNNNNNNNNNNNNNNNNNNNNNNNNNNNNNNNNNNNNNNNNNNNNNNNNNNNNNNNNNNNNNNNNNNNNNNNNNATTTGTCAAAGTAAAAGCTAACATAAACCTTACGTTTTATCTTTCCATATTTGGTCTTGTTTGAGCACAGGCAAAATAAGAGNTGCATTCATTATNNNNNNNNNNNNNNNNNNNNNNNNNNNNNNNNNNNNNNNNNNNNNNNNNNNNNNNNNNNNNNNNNNNNNNNNNNNNNNNNNNNNNNNNNNNNNNNNNNNNNNNNNNNNNNNNNNNNNNNNNNNNNNNNNNNNNNNNNNNNNNNNNNNNNNNNNNNNNNNNNNNNNNNNNNNNNNNNNNNNNNNNNNNNNNNNNNNNNNNNNNNNNNNNNNNNNNNNNNNNNNNNNNNNNNNNNNNNNNNNNNNNNNNNNNNNNNNNNNNNNNNNNNNNNNNNNNNNNNNNNNNNNNNNNNNNNNNNNNNNNNNNNNNNNNNNNNNNNNNNNNNNNNNNNNNNNNNNNNNNNNNNNNNNNNNNNNNNNNNNNNNNNNNNNNNNNNNNNNNNNNNNNNNNNNNNNNNNNNNNNNNNNNNNNNNNNNNNNNNNNNNNNNNNNNNNNNNNNNNNNNNNNNNNNNNNNNNNNNNNNNNNNNNNNNNNNNNNNNNNNNNNNNNNNNNNNNNNNNNNNNNNNNNNNNNNNNNNNNNNNNNNNNNNNNNNNNNNNNNNNNNNNNNNNNNNNNNNNNNNNNNNNNNNNNNNNNNNNNNNNNNNNNNNNNNNNNNNNNNNNNNNNNNNNNNNNNNNNNNNNNNNNNNNNNNNNNNNNNNNNNNNNNNNNNNNNNNNNNNNNNNNNNNNNNNNNNNNNNNNNNNNNNNNNNNNNNNNNNNNNNNNNNNNNNNNNNNNNNNNNNNNNNNNNNNNNNNNNNNNNNNNNNNNNNNTTTGCTTCTTG-TTTAGATTGTRTAG-TACTAATGTGATTTATCAGTAGTGGAGATGTCAAGTCCTACTTTTGCTGAGAATCCATGGATGTTGCAAGNNNNNNNNNNNNNNNNNNNNNNNNNNNNNNNNNNNNNNNNNNNNNNNNNNNNNNNNNNNNNNNNNNNNNNNNNNNNNNNNNNNNNNNNNNNNNNNNTTGTGCAGTAAACCCCCTACGGGCGGTCCTCCGTCGTCGTCAAGTAGTAAATAGTAAAGTCGTCCCCGCGAAGCTTTCGGGAAGAGGGGTAGTCTATTCCTTCTTTCCAGTTTGGATCTGGTACATCAAGTACTACTGCTGTTCCTACATCATTGGATAAACCTAAATCATCTGTGGTGGTAACAGAGMCNNNNNNNNNNNNNNNNNNNNNNNNNNNNNNNNNNNNNNNNNNNNNNNNNNNNNNNNNNNNNNNNNNNNNNNNNNNNNNNNNNNNNNNNNNNNNNNAGTCTACCTCCTCAGTCCAAGGGTATCTCCCCCACTGTGCCACCTCCATCCGAGCATGATCATACCACCATTCGTGCCCCTCTCGAACCAGCAACACGAAAAGATGCGTGTTNTCCTTGTTCAGACCTATAGCAGTGACATCTTGACCATCTCCTAGNGCCAAGGTATGGAAAACCTGCAAGTAGAGCTCTAGTCCTTCACACTCTGAGTCCCAAAGCCATCATCATAAAGCACTCCAAGRCCACCAAAATCGTCTACTTCTATCTTCTTYTCCCGATCAGGCC-GTATCATGGAAGAGTGCTTCCTGCACTGGCAGCAGCTATGGATGATTTCCAAAATCCACGTGTGCAGGCAAGTAGCTTTACTTCTGTCAAGTTNG---GACYGAATCAATTGCACTCTTTGGATGTCTGTTGCTTTTAATGGAGCACCTCATGAGTGGCTTCTTAAGGGAGAAGCTTCTGGTGGCACATATACNNNNNNNNNNNNNNNNNNNNNNNNNNNNNNNNNNNNNNNNNNNNNNNNNNNNNNNNNNNNNNNNNNNNNNNNNNNNNNNNNNNNNNNNNNNNNNNNNNNNNNNNNNNNNNNNNNNNNNNNNNNNNNNNNNNNNNNNNNNNNNNNNNNNNNNNNNNNNNNNNNNNNNNNNNNNNNNNNNNNNNNNNNNNNNNNNNNNNNNNNNNNNNNNNNNNNNNNNNNNNNNNNNNNNNNNNNNNNNNNNNNNNNNNNNNNNNNNNNNNNNNNNNNNNNNNNNNNNNNNNNNNNNNNNNNNNNNNNNNNNNNNNNNNNNNNNNNNNNNNNNNNNNNNNNNNNNNNNNNNNNNNNNNNNNNNNNNNNNNNNNNNNNNNNNNNNNNNNNNNNNNNNNNNNNNNNNNNNNNNNNNNNNNNNNNNNNNNNNNNNNNNNNNNNNNNNNNNNNNNNNNNNNNNNNNNNNNNNNNNNNNNNNNNNNNNNNNNNNNNNNNNNNNNNNNNNNNNNNNNNNNNNNNNNNNNNNNNNNNNNNNNNNNNNNNNNNNNNNNNNNNNNNNNNNNNNNNNNNNNNNNNNNNNNNNNNNNNNNNNNNNNNNNNAAGAGGATATGGTGGATGGTTTCCCATACGAGGTGCCTGANGANTACAGNAGTATGCCTCTATTGAAAGGGAGAGCAACTGTGGACATGAAGGTTNNNNNNNNNNNNNNNNNNNNNNNNNNNNNNNNNNNNNNNNNNNNNNNNNNNNNNNNNNNNNNNNNNNNNNNNNNNNNNNNNNNNNNNNNNNNNNNNNNNNNNNNNNNNNNNNNNNNNNNNNNNNNNNNNNNNNNNNNNNNNNNNNNNNNNNNNNNNNNNNNNNNNNNNNNNNNNNNNNNNNNNNNNNNNNNNNNNNTATTTAGCTTACTTACTGACTTTTCATGTTGGTTGTA--ATATAGCCTGTCCAAGAACCAGAGAAAATGACAGAAACTATAGTGGAAGCACTGGAGA-GGCCATAGATCAAGCCAAGGGATTGGCTCCTTCTACCCATCCCATCCATCCTGTATATTGTCTTTTGTTGCATTGCAATAGAAATTT-ATTATTTGNNNNNNNNNNNNNNNNNNNNNNNNNNNNNNNNNNNNNNNNNNNNNNNNNNNNNNNNNNNNNNNNNNNNNNNNNNNNNNNNNNNNNNNNNNNNNNNNNNNNNNNNNNNNNNNNNNNNNNNNNNNNNNNNNNNNNNNNNNNNNNNNNNNNNNNNNNNNNNNNNNNNNNNNNNNNNNNNNNNNNNNNNNNNNNNNNNNNNNNNNNNNNNNNNNNNNNNNNNNNNNNNNNNNNNNNNNNNNNNNNNNNNNNNNNNNNNNNNNNNNNNNNNNNNNNNNNNNNNNNNNNNNNNNNNNNNNNNNNNNNNNNNNNNNNNNNNNNNNNNNNNNNNNNNNNNNNNNNNNNNNNNNNNNNNNNNCTATAAGATATGCAAGTGTGCATGCCCATTTAGGGCGCACAGGAAGTAGGAGGGATGACTTAGAGTCATTGGCCTACACACTTATATTCCTGATTNNNNNNNNNNNNNNNNNNNNNNNNNNNNNNNNNNNNNNNNNNNNNNNNNNNNNNNNNNNNNNNNNNNNNNNNNNNNNNNNNNNNNNNNNNNNNNNNNNNNNNNNNNNNNNNNNNNNNNNNNNNNNNNNNNNNNNNNNNNNNNNNNNNNNNNNNNNNNNNNNNNNNNNNNNNNNNNNNNNNNNNNNNNNNNNNNGGTCAGCAGCAGCTGGCAGGAGATGCGGGTGGTTGAGAAGGATCKGAGATAGAAACTGCCCAACTGGTGATTCCAACCGTTTCGGTTGGTTGCATATATGGAAGGAACAATGACGGCGATAGATTTGATTTCTTTTCTCATGCTGCTCTYGAGTTTATGCTGNAAAGTCGAATTNNNNNNNNNNNNNNNNNNNNNNNNNNNNNNNNNNNNNNNNNNNNNNNNNNNNNNNNNNNNNNNNNNNNNNNNNNNNNNNNNNNNNNNNNNNNNNNNNNNNNNNNNNNNNNNNNNNNNNNNNNNNNNNNNNNNNNNNNNNNNNNNNNNNNNNNNNNNNNNNNNNNNNNNNNNNNNNNNNNNNNNNNNNNNNNNNNNNNNNNNNNNNNNNNNNNNNNNNNNNNNNNNNNNNNNNNNNNNNNNNNNNNNNNNNNNNNNNNNNNNNNNNNNNNNNNNNNNNNNNNNNNNNNNNNNNNNNNNNNNNNNNNNNNNNNNNNNNNNNNNTTGCATTCGGATTCCCTAGCCAGTGTAGTTTCTTCTTGCTCCTGGGGAAAGAATG---------------AACACTTCAACACTATTTCCAACATCAGCCCATACATCTGCACCACCACAATGATGATTTGGCTGTCCGAGAGCTGGATTGTCACTGGTACAGCATGGTTACTGGCAGCGTGCCCAAAGCCTTTTCTATCAGGCAATGATCAAAGCAACTCAGGGGACTTATAANNNNNNNNNNNNNNNNNNNNNNNNNNNNNNNNNNNNNNNNNNNNNNNNNNNNNNNNNNNNNNNNNNNNNNNNNNNNNNNNNNNNNNNNNNNNNNNNNNNNNNNNNNNNNNNNNNNNNNNNNNNNNNNNNNNNNNNNNNNNNNNNNNNNNNNNNNNNNNNNNNNNNNNNNNNNNNNNNNNNNNNNNNNNNNACCAAATTGAACCCGATGATCGGGTTCGACTCGATATATCGATGAACCCTCTTTGCCGTCTCGAAATCTCTAGCCCTCGCACAAGCCGTGAGCACCTTCATCAATTGAACACTGATGATGAAATTCGTTAGGAGTTTCAGCTGGTTTGCCAGCAGTTAGACCAGTTCGAGATAGAAGGTATATAGCATATNNNNNNNNNNNNNNNNNNNNNNNNNNNNNNNNNNNNNNNNNNNNNNNNNNNNNNNNNNNNNNNNNNNNNNNNNNNNNNNNNNNNNNNNNNNNNNNCACTTAAAGAGGCATGTTAATTCATAGCAACATGTGAT---GTAGTTCTATGTACTCTGGGTAAATTATCGAAAACAATTCTCCTCCGNNNNNNNNNNNNNNNNNNNNNNNNNNNNNNNNNNNNNNNNNNNNNNNNNNNNNNNNNNNNNNNNNNNNNNNNNNNNNNNNNNNNNNNNNNNNNNNAGGACAGAAGACGATCTTGTAGGAGTCTGTCCCATCGCCGTACCTCTCGATCTTAAACCAGTTGCTGAKMGTAGCCG------------------NNNNNNNNNNNNNNNNNNNNNNNNNNNNNNNNNNNNNNNNNNNNNNNNNNNNNNNNNNNNNNNNNNNNNNNNNNNNNNNNNNNNNNNNNNNNNNNTGATAAAGCTTTTCAAGATCAAAGACCAGAAGAAGGAAGATGCTGGGAATGCGAATGGAAGGAATGGTGGAAAGAAGCAAAGTGCTGGGGAATTANNNNNNNNNNNNNNNNNNNNNNNNNNNNNNNNNNNNNNNNNNNNNNNNNNNNNNNNNNNNNNNNNNNNNNNNNNNNNNNNNNNNNNNNNNNNNNNNNNNNNNNNNNNNNNNNNNNNNNNNNNNNNNNNNNNNNNNNNNNNNNNNNNNNNNNNNNNNNNNNNNNNNNNNNNNNNNNNNNNNNNNNNNNNNNNNNNNNNNNNNNNNNNNNNNNNNNNNNNNNNNNNNNNNNNNNNNNNNNNNNNNNNNNNNNNNNNNNNNNNNNNNNNNNNNNNNNNNNNNNNNNNNCGCGTTGCCAGAGCTTCCAAAGGCACATCCAACCAGATGGTTATCCCCCGTTTCATGTATCTCCTGATGACTCGAGTTAATGGCAAACTAATTTCNNNNNNNNNNNNNNNNNNNNNNNNNNNNNNNNNNNNNNNNNNNNNNNNNNNNNNNNNNNNNNNNNNNNNNNNNNNNNNNNNNNNNNNNNNNNNNNNNNNNNNNNNNNNNNNNNNNNNNNNNNNNNNNNNNNNNNNNNNNNNNNNNNNNNNNNNNNNNNNNNNNNNNNNNNNNNNNNNNNNNNNNNNNNNNNNNNNNNNNNNNNNNNNNNNNNNNNNNNNNNNNNNNNNNNNNNNNNNNNNNNNNNNNNNNNNNNNNNNNNNNNNNNNNNNNNNNNNNNNNNNNNNNNNNNNNNNNNNNNNNNNNNNNNNNNNNNNNNNNNNNNNNNNNNNNNNNNNNNNNNNNNNNNNNNNNNNNNNNNNNNNNNNNNNNNNNNNNNNNNNAACAGGCCAGTTCCCATATCCACCTNTTGATAACTTCTACGAACTTTTAGAAGCAGTTGTTNAGAAACCGNNNNNNNNNNNNNNNNNNNNNNNNNNNNNNNNNNNNNNNNNNNNNNNNNNNNNNNNNNNNNNNNNNNNNNNNNNNNNNNNNNNNNNNNNNNNNNNNNNNNNNNNNNNNNNNNNNNNNNNNNNNNNNNNNNNNNNNNNNNNNNNNNNNNNNNNNNNNNNNNNNNNNNNNNNNNNNNNNNNNNNNNNNNNNNNNNNNNNNNNNNNNNNNNNNNNNNNNNNNNNNNNNNNNNNNNNNNNNNNNNNNNNNNNNNNNNNNNNNNNNNNNNNNNNNNNNNNNNNNNNNNNNNNNNNNNNNNNNNNNNNNNNNNNNNNNNNNNNNNNNNNNNNNNNNNNNNNNNNNNNNNNNNNNNNNNNNNNNNNNNNNNNNNNNNNNNNNNNNNNNNNNNNNTCGTCCCCTTCACGGTGGTCGGCTCTCTGTTGCTCCTCCTCGGAGAAAATGTCTGGTCAGGAATAGGTCGGAGCAGATTCATCATCTCCGTAGCGNNNNNNNNNNNNNNNNNNNNNNNNNNNNNNNNNNNNNNNNNNNNNNNNNNNNNNNNNNNNNNNNNNNNNNNNNNNNNNNNNNNNNNNNNNNNNNNCCCACTGCAAGCANG-----GGTTGCTGGCAATTTTAGANGGATTGTGACAAGTTAGTTGTTGGCAACCGGAAAGGGCAACAGCTACCTGGTCAGCAACCACTTCAACGATCTCTAGCTCATGGGCACTCCAAACCCTATAGTTTTCACCTGGGAGAACCAAGAC------------------------------------------------ATTAAAACCAATTTAGCTACAACTACCAATGCGGCATTTGAAGCCAACTTGAAACCCCATATTTGAAAAAGGAGCGAATAAACCAATTCAGATATNNNNNNNNNNNNNNNNNNNNNNNNNNNNNNNNNNNNNNNNNNNNNNNNNNNNNNNNNNNNNNNNNNNNNNNNNNNNNNNNNNNNNNNNNNNNNNNCATCCGCCATAGTTCCCGCTCGGATCGCTCATGTAGAGCTGGAAGCCGTAGTTCTTGTCCCACCCG-----------------------------NNNNNNNNNNNNNNNNNNNNNNNNNNNNNNNNNNNNNNNNNNNNNNNNNNNNNNNNNNNNNNNNNNNNNNNNNNNNNNNNNNNNNNNNNNNNNNNNNNNNNNNNNNNNNNNNNNNNNNNNNNNNNNNNNNNNNNNNNNNNNNNNNNNNNNNNNNNNNNNNNNNNNNNNNNNNNNNNNNNNNNNNNNNNNNNNNNNNNNNNNNNNNNNNNNNNNNNNNNNNNNNNNNNNNNNNNNNNNNNNNNNNNNNNNNNNNNNNNNNNNNNNNNNNNNNNNNNNNNNNNNNNNNNNNNNNNNNNNNNNNNNNNNNNNNNNNNNNNNNNNNNNNNNNNNNNNNNNNNNNNNNNNNNNNNNNNNNNNNNNNNNNNNNNNNNNNNNNNNNNNNNCAACTCTGTTGAATGCTTCCCAGGTTGACGAACCAGTTTCTGCATTCGGGGACGACTCAAAAGCAAGGATGGCAACTGAGACGGTGTTTAGTATTAGGGAATGTAACACTGCTACTACTGTCTACTGATGGTTC--------TCTTGCCTATGGGCTCATCAGCAATTGCAATTCTTTCTATACCAGTCAAGAAACC-ATTTTCCATGCTGTGTCCTTTCCTGGAGGGCGAGTACCGCATCAATTGTATTCAGGGCGGAAGAGAGGATGGCTGTGGCCACAGGACCATGGTAGNNNNNNNNNNNNNNNNNNNNNNNNNNNNNNNNNNNNNNNNNNNNNNNNNNNNNNNNNNNNNNNNNNNNNNNNNNNNNNNNNNNNNNNNNNNNNNNNNNNNNNNNNNNNNNNNNNNNNNNNNNNNNNNNNNNNNNNNNNNNNNNNNNNNNNNNNNNNNNNNNNNNNNNNNNNNNNNNNNNNNNNNNNNNNNNNNNNNNNNNNNNNNNNNNNNNNNNNNNNNNNNNNNNNNNNNNNNNNNNNNNNNNNNNNNNNNNNNNNNNNNNNNNNNNNNNNNNNNNNNNNNNNCCTCCACTYAAAAGGTTCTCAGAGAAATCAATTTCCACTGCAAGGGTAATATTTCCAATCTCCTTCGGGATAGTCCCATTTAATCCGTTCCGAGTTTAGAACCCGAGCCCCATGAGANTCAAGCCNTGNCCCCCTGCCAAACGCTCGGTGGTGAGTCCCGNNNNNNNNNNNNNNNNNNNNNNNNNNNNNNNNNNNNNNNNNNNNNNNNNNNNNNNNNNNNNNNNNNNNNNNNNNNNNNNNNNNNNNNNNNNNNNNNNNNNNNNNNNNNNNNNNNNNNNNNNNNNNNNNNNNNNNNNNNNNNNNNNNNNNNNNNNNNNNNNNNNNNNNNNNNNNNNNNNNNNNNNNNNNNNNNNNNNNNNNNNNNNNNNNNNNNNNNNNNNNNNNNNNNNNNNNNNNNNNNNNNNNNNNNNNNNNNNNNNNNNNNNNNNNNNNNNNNNNNNNNNNNAGATCTCTCACCCTCCTAGCTCCCACACCCACAAACATTTCCTCGAATTCACTGCCACTGCACGAGAAGAAAGGAACTCCAGCTTCTCCTGCTATTCGAATGCTGACTGTAAGAAGGGAGAGGGAGATGGAAAAGGGAATTAACAAAAGGCTGTCAAGGAAGCTTGACAAGAAATGGAAGAGGGGAATCGGTCTTTCYATGAT-CCTTATTTTTAAATAACCAACTCCCAGAAGATCCACTTGAAGATTCGGATGGGACAGTCATCAATTTATCCTGCATAGTCCAAGAAAAAATAACGCTGCAAGGAAATGGAGCTGATACTGGACAAATTATAGCAACAACCATTGGTGGCCGNNNNNNNNNNNNNNNNNNNNNNNNNNNNNNNNNNNNNNNNNNNNNNNNNNNNNNNNNNNNNNNNNNNNNNNNNNNNNNNNNNNNNNNNNNNNNNNCATGTAATGCATACTTCCCCCAAACTTGACCAGCTAATTTCATTCACCATAGTTCAAGTAGGACCGNNNNNNNNNNNNNNNNNNNNNNNNNNNNNNNNNNNNNNNNNNNNNNNNNNNNNNNNNNNNNNNNNNNNNNNNNNNNNNNNNNNNNNNNNNNNNNNTATATTTCCTGGGTGTGGATCTGCATGGAAAAAACCATCCTTTAAGATCATTTGACCATAGGCTAGAGTCAAACTTTTCAAAATTTTCCTGCATACCTTCGCGGCAGAGCGCGGAGAGGAGGGAGTTGAGTGCGGCGGTGTCGCGGGGGACGGAGTAGACGGCCTGCATTTCGTCGAACGCCTTGAGGGCNNNNNNNNNNNNNNNNNNNNNNNNNNNNNNNNNNNNNNNNNNNNNNNNNNNNNNNNNNNNNNNNNNNNNNNNNNNNNNNNNNNNNNNNNNNNNNNNNNNNNNNNNNNNNNNNNNNNNNNNNNNNNNNNNNNNNNNNNNNNNNNNNNNNNNNNNNNNNNNNNNNNNNNNNNNNNNNNNNNNNNNNNNNNNNNNNNNNNNNNNNNNNNNNNNNNNNNNNNNNNNNNNNNNNNNNNNNNNNNNNNNNNNNNNNNNNNNNNNNNNNNNNNNNNNNNNNNNNNNNNNNNNNNNNNNNNNNNNNNNNNNNNNNNNNNNNNNNNNNNNNNNNNNNNNNNNNNNNNNNNNNNNNNNNNNNNNNNNNNNNNNNNNNNNNNNNNNNNNNNNNNNNNNNNNNNNNNNNNNNNNNNNNNNNNNNNNNNNNNNNNNNNNNNNNNNNNNNNNNNNNNNNNNNNNNNNNNNNNNNNNNNNNNNNNNNNNNNNNNNNNNNNNNNNNNNNNNNNNNNNNNNNNNNNNNNNNNNNNNNNNNNNNNNNNNNNNNNNNNNNNNNNNNNNNNNNNNNNNNNNNNNNNNNNNNNNNNNNNNNNNNNNNNNNNNNNNNNNNNNNNNNNNNNNNNNNNNNNNNNNNNNNNNNNNNNNNNNNNNNNNNNNNNCAAGGAGGGGANGAAGGGACAGGTGGCGATCGATGCCGAGATCTTTCAGGTCAGTTCGACGTTCCATATGGTGGAGATGAAGAAGGCCGCCGNNNNNNNNNNNNNNNNNNNNNNNNNNNNNNNNNNNNNNNNNNNNNNNNNNNNNNNNNNNNNNNNNNNNNNNNNNNNNNNNNNNNNNNNNNNNNNNNNNNNNNNNNNNNNNNNNNNNNNNNNNNNNNNNNNNNNNNNNNNNNNNNNNNNNNNNNNNNNNNNNNNNNNNNNNNNNNNNNNNNNNNNNNNNNNNNCCAGAAGAAGCTGTGTTTCGGATTTGATAGAAGAAGCTGTTGTCGCAATTGAATCAAATCAATAGTAATCCCGAAAGAATGCTAAAGACTAGTCGCGAACCATTTGTTTCGCACGAGGCTCNAGAGCAGCTTCACCGCTTCATATTTATTCTTGGGATTACTCATGTACTATACAGCTTCCTCACTGTTGGTTCAATGTCCTCCCAAAGGACACTCAACAACTCTTGCTTTCTAACCCTGAAAGAGCTACCCTTGTTSAAGGCAAAAGTAGCCTTGGAGAGCCAAGTGAGCCATTTGGTAAACTTTCAGAAAGGTCCTCTCTGTTTCCTATAACTTTTTTATTTGAAGAAATTGAACCATCATTTTGTACCTTGATATCGTCGATCCGACCTTGACGATGGTCTTTTTCCCAGGCGTCTTCCACTCATTTATACGGCCATCCTCGCGAATGTGCCTAATCCCATTGGGATGGACCTGGTTTGAAAATGCTGTTTTCATTATCTGCTGTTGTGCAATGTACTCCTTGTGCCCCTTTTGGATTTAGCATCTTGAAAGCTGGGTTGAACAAATNNNNNNNNNNNNNNNNNNNNNNNNNNNNNNNNNNNNNNNNNNNNNNNNNNNNNNNNNNNNNNNNNNNNNNNNNNNNNNNNNNNNNNNNNNNNNNNNNNNNNNNNNNNNNNNNNNNNNNNNNNNNNNNNNNNNNNNNNNNNNNNNNNNNNNNNNNNNNNNNNNNNNNNNNNNNNNNNNNNNNNNNNNNNNNNNNNNNNNNNNNNNNNNNNNNNNNNNNNNNNNNNNNNNNNNNNNNNNNNNNNNNNNNNNNNNNNNNNNNNNNNNNNNNNNNNNNNNNNNNNNNNNNNNNNNNNNNNNNNNNNNNNNNNNNNNNNNNNNNNNNNNNNNNNNNNNNNNNNNNNNNNNNNNNNNNNNNNNNNNNNNNNNNNNNNNNNNNNNNNNNNNNNNNNNNNNNNNNNNNNNNNNNNNNNNNNNNNNNNNNNNNNNNNNNNNNNNNNNNNNNNNNNNNNNNNNNNNNNNNNNNNNNNNNNNNNNNNNNNNNNNNNNNNNNNNNNNNNNNNNNNNNNNNNNNNNNNNNNNNNNNNNNNNNNNNNNNNNNNNNNNNNNNNNNNNNNNNNNNNNNNNNNNNNNNNNNNNNNNNNNNNNNNNNNNNNNNNNNNNNNNNNNNNNNNNNNNNNNNNNNNNNNNNNNNNNNNNNNNNNNNNNNNNNNNNNNNNNNNNNNNNNNNNNNNNNNNNNNNNNNNNNNNNNNNNNNNNNNNNNNNNNNNNNNNNNNNNNNNNNNNNNNAAACCATGGAGTTCACAAATCAGTGATCGACAGTGTTCTTGAAGTATCCACAGATTTCTCTGATTTGTCAATGGATGCCAAAGCTGAATTTGCATNNNNNNNNNNNNNNNNNNNNNNNNNNNNNNNNNNNNNNNNNNNNNNNNNNNNNNNNNNNNNNNNNNNNNNNNNNNNNNNNNNNNNNNNNNNNNNNNNAATGATCCCTCTTATGCGTGTTCCGAAACAGTACCCGCGGGCCGCTTATCTGGATCGGTGTCAGATCAGAAAGAAATCGTCTTCTTGATCGATCCNNNNNNNNNNNNNNNNNNNNNNNNNNNNNNNNNNNNNNNNNNNNNNNNNNNNNNNNNNNNNNNNNNNNNNNNNNNNNNNNNNNNTATCGGTCGA--------CTGAATCGGTGGGAAAGGGCAGCTCCTCTGCGTCGCCCTGAATGATTGTACAGTCGCTAAGAGCCTCCTTTTGTCGTGCTTTCTGTCGAAGTTGATGAGGTGAACNGAGTGCAGATCTTCTACTACTTCATTAAGTCCGAGAGGAAGCCG------------------------------NNNNNNNNNNNNNNNNNNNNNNNNNNNNNNNNNNNNNNNNNNNNNNNNNNNNNNNNNNNNNNNNNNNNNNNNNNNNNNNNNNNNNNNNNNNNNNNNNNGGTTGTGTGGTACTCGGAAATGAGTAGCTAGAGAAAGAAGCAATGTCATGCTGATGTCTACGTACACCATCAAATGTATCACCTCTTATGACATCNNNNNNNNNNNNNNNNNNNNNNNNNNNNNNNNNNNNNNNNNNNNNNNNNNNNNNNNNNNNNNNNNNNNNNNNNNNNNNNNNNNNNNNNNNNNNNNNNNNNNNNNNNNNNNNNNNNNNNNNNNNNNNNNNNNNNNNNNNNNNNNNNNNNNNNNNNNNNNNNNNNNNNNNNNNNNNNNNNNNNNNNNNNNNNNNNNNNNNNNNNNNNNNNNNNNNNNNNNNNNNNNNNNNNNNNNNNNNNNNNNNNNNNNNNNNNNNNNNNNNNNNNNNNNNNNNNNNNNNNNNNNNNNNNTAGTAACTTGCATTCATTTGCATAGGTGGGGATGTACCATAAATGGAAGCAAACAATCCAACACCATCCTTGTTCCTGAATGATGCCCATCTTACTCTCTGGTCAGTTCAGTGGTGAGAATATACGGTTGGGATCTCGTGGTGACAGCTACTATGAATACTTAATTAAAGTTTGGATTCAGCAAAAGAATNNNNNNNNNNNNNNNNNNNNNNNNNNNNNNNNNNNNNNNNNNNNNNNNNNNNNNNNNNNNNNNNNNNNNNNNNNNNNNNNNNNNNNNNNNNNNNNNNNNNNNNNNNNNNNNNNNNNNNNNNNNNNNNNNNNNNNNNNNNNNNNNNNNNNNNNNNNNNNNNNNNNNNNNNNNNNNNNNNNNNNNNNNNNNNNNNNNNNNNNNNNNNNNNNNNNNNNNNNNNNNNNNNNNNNNNNNNNNNNNNNNNNNNNNNNNNNNNNNNNNNNNNNNNNNNNNNNNNNNNNNNNNNNNNNNNNNNNNNNNNNNNNNNNNNNNNNNNNNNNNNNNNNNNNNNNNNNNNNNNNNNNNNNNNNNNNNNNNNNNNNNNNNNNNNNNNNNNNNNNAAATGTCCATGTTGTGNCGTNANATTATTACTGAGAGGTTCCCAATTTTAGAGTGCCCCTTTGCTTCCAAGGTGACAAATTAT-----GAGCTTTTGATTTGTTCGGGTCGAGATCGGCCGCGACGTTGCTGATGTAGATCTTGCGCTGCGTGTACTCGGACACGGGTGGGCCAGGGGCCG--------------NNNNNNNNNNNNNNNNNNNNNNNNNNNNNNNNNNNNNNNNNNNNNNNNNNNNNNNNNNNNNNNNNNNNNNNNNNNNNNNNTCCCTACCACATCCACCTCATCCTCTTTCTCCTTCTCTCCTCGCCCAAATC---CCTCCTCCAATCCAAACAATTCATCCTCGTCATCGTCCTCATCCNNNNNNNNNNNNNNNNNNNNNNNNNNNNNNNNNNNNNNNNNNNNNNNNNNNNNNNNNNNNNNNNNNNNNNNNNNNNNNNNNNNNNNNNNNCGTGAAAGGTGATGCCAGTCATGTANTTGTGGAGAAATGCATTGCAGACCTATCTTTCAGTAGCTGGGCAATTTTCCGTCCACAGTACATGATAGNNNNNNNNNNNNNNNNNNNNNNNNNNNNNNNNNNNNNNNNNNNNNNNNNNNNNNNNNNNNNNNNNNNNNNNNNNNNNNNNNNNNNNNNNNNNNNNNNNNNNNNNNNNNNNNNNNNNNNNNNNNNNNNNNNNNNNNNNNNNNNNNNNNNNNNNNNNNNNNNNNNNNNNNNNNNNNNNNNNNNNNNNNNNNNNNNNNNNNNNNNNNNNNNNNNNNNNNNNNNNNNNNNNNNNNNNNNNNNNNNNNNNNNNNNNNNNNNNNNNNNNNNNNNNNNNNNNNNNNNNNNNNNNNNNNNNNNNNNNNNNNNNNNNNNNNNNNNNNNNNNNNNNNNNNNNNNNNNNNNNNNNNNNNNNNNNNNNNNNNNNNNNNNNNNNNNNNNNNNNNNNNNNNNNNNNNNNNNNNNNNNNNNNNNNNNNNNNNNNNNNNNNNNNNNNNNNNNNNNNNNNNNNNNNNNNNNNNNNNNNNNNNNNNNNNNNNNNNNNNNNNNNNNNNNNNNNNNNNNNNNNNNNNNNNNNNNNNNNNNNNNNNNNNNNNNNNNNNNNNNNNNNNNNNNNNNNNNNNNNNNNNNNNNNNNNNNNNNNNNNNNNNNNNNNNNNNNNNNNNNNNNNNNNNNNNNNNNNNNNNNNNNNNNNNNNNNNNNNNNNNNNNNNNNNNNNNNNNNNNNNNNNNNNNNNNNNNNNNNNNNNNNNNNNNNNNNNNNNNNNNNNNNNNNNNNNNNNNNNNNNNNNNNNNNNNNNNNNNNNNNNNNNNNNNNNNNNNNNNNNNNNNNNNNNNNNNNNNNNNNNNNNNNNNNNNNNNNNNNNNNNNNNNNNNNNNNNNNNNNNNNNNNNNNNNNNNNNNNNNNNNNNNNNNNNNNNNNNNNNNNNNNNNNNNNNNNNNNNNNNNNNNNNNNNNNNNNNNNNNNNNNNNNNNNNNNNNNNNNNNNNNNNNNNNNNNNNNNNNNNNNNNNNNNNNNNNNNNNNNNNNNNNNNNNNNNNNNNNNNNNNNNNNNNNNNNNNNNNNNNNNNNNNNNNNNNNNNNNNNNNNNNNNNNNNNNNNNNNNNNNNNNNNNNNNNNNNNNNNNNNNNNNNNNNNNNNNNNNNNNNNNNNNNNNNNNNNNNNNNNNNNNNNNNNNNNNNNNNNNNNNNNNNNNNNNNNNNNNNNNNNNNNNNNNNNNNNNNNNNNNNNNNNNNNNNNNNNNNNNNNNNNNNNNNNNNNNNNNNNNNNNNNNNNNNNNNNNNNNNNNNNNNNNNNNNNNNNNNNNNNNNNNNNNNNNNNNNNNNNNNNNNNNNNNNNNNNNNNNNNNNNNNNNNNNNNNNNNNNNNNNNNNAAGAAATTGATTGTCCNCTGGTTCGCANCATNGGACCACCGCCTGTCGTGGTTCTTCTGATGCCAGATCCGNNNNNNNNNNNNNNNNNNNNNNNNNNNNNNNNNNNNNNNNNNNNNNNNNNNNNNNNNNNNNNNNNNNNNNNNNNNNNNNNNNNNNNNNNNNNNNNAAAGAAGCAAATCATAGGTACAGATGCCAATAGATGCCTAAGAAAATGCATGATACGTAATAATATAATATAT-AAGGGAAATGTTTAAAACTATA------NNNNNNNNNNNNNNNNNNNNNNNNNNNNNNNNNNNNNNNNNNNNNNNNNNNNNNNNNNNNNNNNNNNNNNNNNNNNNNNNNNNNNNNNNNNNNNNNNNNNNNNNNNNNNNNNNNNNNNNNNNNNNNNNNNNNNNNNNNNNNNNNNNNNNNNNNNNNNNNNNNNNNNNNNNNNNNNNNNNNNNNNNNNCCTGAAAGACCAAGTTTTACCGAGATCACGGATAGGTTGCGGTCTATGGCAGCCTCTCTTCCTACCAAA--GGACAGCTTCAAGGACAGGCCCAGAANNNNNNNNNNNNNNNNNNNNNNNNNNNNNNNNNNNNNNNNNNNNNNNNNNNNNNNNNNNNNNNNNNNNNNNNNNNNNNNNNNNNNNNNNNNNNNNNNNNNNNNNNNNNNNNNNNNNNNNNNNNNNNNNNNNNNNNNNNNNNNNNNNNNNNNNNNNNNNNNNNNNNNNNNNNNNNNNNNNNNNNNNNNNNNNNTTCAAGCTTGACGTTGTGCATGGGAAGACCTACATGTTACGAATCATCAA-----TGCNGNAATCAATAANCAGCTTTTCTTCATGGTGGCC-GTTATGTCCAAGTTTACTACTGCCTTTAAGGAGATTGGTACCTACAAAGAACTTTTGCGCTCTCAAGTAAGTTTTGGCTTACGTTCTTGGTGATGNNNNNNNNNNNNNNNNNNNNNNNNNNNNNNNNNNNNNNNNNNNNNNNNNNNNNNNNNNNNNNNNNNNNNNNNNNNNNNNNNNNNNNNNNNNNNNNCTCGACGTCCTTGACTCGCGCCGCCGCCTCGTGGCTCCTGACCCTGACACCTACGCCATCCTCCTTGAAGGCTGGGAATCTGTCGGGGATCACCGGTTAAAAGACAAGAACAATGGTGT-------TGTGGGTTTTCGGGTATGGGTCATTAGTGTGGAANCCCGNNNNNNNNNNNNNNNNNNNNNNNNNNNNNNNNNNNNNNNNNNNNNNNNNNNNNNNNNNNNNNNNNNNNNNNNNNNNNNNNNNNNNNNNNNNNNNNCCAATATTCCCCCACAGAGAATAATGGCTTGGACACCTCTATATACTCTTTGACAAACTTTGGTGCMTAGCTGAACAAGCACAGGCACATAGTAGAAGGCTTGCCAGATCTGATTCAGATTTCTCTGCATTTCTGCATCATGTTGGAGTTCCTTCTGTAGACCTATATTATGGT-AAAGGTATGCTTTCCTGCCTGCTTATTTTTGGTCTTCACATGATTTCGTAGATTCGTGATACTAGTGTTCTTGTACGACTGCGACCGNNNNNNNNNNNNNNNNNNNNNNNNNNNNNNNNNNNNNNNNNNNNNNNNNNNNNNNNNNNNNNNNNNNNNNNNNNNNNNNNNNNNNNNNNNNNNNNNNNNNNNNNNNNNNNNNNNNNNNNNNNNNNNNNNNNNNNNNNNNNNNNNNNNNNNNNNNNNNNNNNNNNNNNNNNNNNNNNNNNNNNNNNNNNNNNNNNNNNNNNNNNNNNNNNNNNNNNNNNNNNNNNNNNNNNNNNNNNNNNNNNNNNNNNNNNNNNNNNNNNNNNNNNNNNNNNNNNNNNNNNNNNNNNNNNNNNNNNNNNNNNNNNNNNNNNNNNNNNNNNNNNNNNNNNNNNNNNNNNNNNNNNNNNNNNNNNNNNNNNNNNNNNNNNNNNNNNNNNNNNNNNNTGGTTTCCCAAAACAGCAATTTACTGGGAGAACAACGAAGTCATCGGTTGCCACTACTGCCCTGGGAAGAACCTGACAGATCTCGGTTTTGATTANNNNNNNNNNNNNNNNNNNNNNNNNNNNNNNNNNNNNNNNNNNNNNNNNNNNNNNNNNNNNNNNNNNNNNNNNNNNNNNNNNNNNNNNNNNNNNNTGAGCAACGCTGGGGAAAGCAGATGCCTTAAACCCGTAAGCAGCTTCAGCTTCTTCAGCCTACCCGAAGAAGCTCTAAGCCCACNCTCAAAACCCNNNNNNNNNNNNNNNNNNNNNNNNNNNNNNNNNNNNNNNNNNNNNNNNNNNNNNNNNNNNNNNNNNNNNNNNNNNNNNNNNNNNNNNNNNNNNNNNNNNNNNNNNNNNNNNNNNNNNNNNNNNNNNNNNNNNNNNNNNNNNNNNNNNNNNNNNNNNNNNNNNNNNNNNNNNNNNNNNNNNNNNNNNNNNNNNNNNNNGAAAGCTGCATGTGATTTATGACAGACGGGAACATCCTAAACAATCTTTACTCCAGCACAATCTAGGTATTCATGTCTAGTATCGTTTGAATAGCNNNNNNNNNNNNNNNNNNNNNNNNNNNNNNNNNNNNNNNNNNNNNNNNNNNNNNNNNNNNNNNNNNNNNNNNNNNNNNNNNNNNNNNNNNNNNNNNNNNNNNNNNNNNNNNNNNNNNNNNNNNNNNNNNNNNNNNNNNNNNNNNNNNNNNNNNNNNNNNNNNNNNNNNNNNNNNNNNNNNNNNNNNNNNNNNNNNNNNNNNNNNNNNNNNNNNNNNNNNNNNNNNNNNNNNNNNNNNNNNNNNNNNNNNNNNNNNNNNNNNNNNNNNNNNNNNNNNNNNNNNNNNNNNNNNNNNNNNNNNNNNNNNNNNNNNNNNNNNNNNNNNNNNNNNNNNNNNNNNNNNNNNNNNNNNNNNNNNNNNNNNNNNNNNNNNNNNNNNNNNNNNNNNNNNNNNNNNNNNNNNNNNNNNNNNNNNNNNNNNNNNNNNNNNNNNNNNNNNNNNNNNNNNNNNNNNNNNNNNNNNNNNNNNNNNNNNNNNNNNNNGAACATGATAAACTGAGTAAACGAAGAAAAGGAGACATTGAAGGAAAAGATGGCGATGGCTTTGACACAAGAGTAGTCAAGTCTCATGCTTTAGACGCACTTTTTCAGGTTCGCCACCTTGGCGAACTGGTTCCTGCTGAGATCCAGCGTCTCCACKGCCGAAGTTTGTCCAGATTGTAGTGA------AACAATAAC-AATAACAACMACYNCCACAACAAAACCTTTATCCCGNNNNNNNNNNNNNNNNNNNNNNNNNNNNNNNNNNNNNNNNNNNNNNNNNNNNNNNNNNNNNNNNNNNNNNNNNNNNNNNNNNNNNNNNNNNNNNNNGCTTTTGCATGACACCCATGTTGAAGAAGCCAAGAAATATGATCTTCAGCATCTCTAATAATTAAGAATGCATGGAATCTTTGTTACCACGARTAGAGGTGGAGGGCCTCCAC-TGGTGGTGGCCCTCAGCTTCCTTGAGGACCCCTTCCCCCGATCAGGAATCCCTNTCCGNNNNNNNNNNNNNNNNNNNNNNNNNNNNNNNNNNNNNNNNNNNNNNNNNNNNNNNNNNNNNNNNNNNNNNNNNNNNNNNNNNNNNNNNNNNNNNNNNNNNNNNNNNNNNNNNNNNNNNNNNNNNNNNNNNNNNNNNNNNNNNNNNNNNNNNNNNNNNNNNNNNNNNNNNNNNNNNNNNNNNNNNNNNNNNNNNNNNNNNNNNNNNNNNNNNNNNNNNNNNNNNNNNNNNNNNNNNNGAATGAGAAACAAAACCACCCTAGGGCGATCCTCCCCTTTATTACGATTGCAAAGGGTCACTAGCAGATCTGTCAATGAAAATGCTGTCGAATCANNNNNNNNNNNNNNNNNNNNNNNNNNNNNNNNNNNNNNNNNNNNNNNNNNNNNNNNNNNNNNNNNNNNNNNNNNNNNNNNNNNNNNNNNNNNNNNGCCTATTTCTTGCGAGTACCAATTGAAGTATTTTGAAATGAAGAATAAATGTTTTCTCAGCATGAAGGAACTTGCTAATTTCCTTTTTCGTTTAAAATAAGCTTTCTCGAGCTTCTTGATGGCCCCCGAATACTGGCGAAAATCATAACTGTGCTTCTGCCACCAGTCTGCATATGCACAGTCCATCCTGNNNNNNNNNNNNNNNNNNNNNNNNNNNNNNNNNNNNNNNNNNNNNNNNNNNNNNNNNNNNNNNNNNNNNNNNNNNNNNNNNNNNNNNNNNNNNNNNNNNNNNNNNNNNNNNNNNNNNNNNNNNNNNNNNNNNNNNNNNNNNNNNNNNNNNNNNNNNNNNNNNNNNNNNNNNNNNNNNNNNNNNNNNNNNNNNNNNNNNNNNNNNNNNNNNNNNNNNNNNNNNNNNNNNNNNNNNNNNNNNNNNNNNNNNNNNNNNNNNNNNNNNNNNNNNNNNNNNNNNNNNNNNNNNNNNNNNNNNNNNNNNNNNNNNNNNNNNNNNNNNNNNNNNNNNNNNNNNNNNNNNNNNNNNNNNNNNNNNNNNNNNNNNNNNNNNNNNNNNNNNNNNNNNNNNNNNNNNNNNNNNNNNNNNNNNNNNNNNNNNNNNNNNNNNNNNNNNNNNNNNNNNNNNNNNNNNNNNNNNNNNNNNNNNNNNNNNNNNNNNNNNNNNNNNNNNNNNNNNNNNNNNNNNNNNNNNNNNNNNNNNNNNNNNNNNNNNNNNNNNNNNNNNNNNNNNNNNNNNNNNNNNNNNNNNNNNNNNNNNNNNNNNNNNNNNNNNNNNNNNNNNNNNNNGATTTGAC-TTAGAGATCGATTTNCATTCCTTGAATTCTGAGGTAATAATCGTGTAATTTTACGTATCCTTAATTCCTTCGAACTCTTGGAATTTGNNNNNNNNNNNNNNNNNNNNNNNNNNNNNNNNNNNNNNNNNNNNNNNNNNNNNNNNNNNNNNNNNNNNNNNNNNNNNNNNNNNNNNNNNNNNNNNNNNNNNNNNNNNNNNNNNNNNNNNNNNNNNNNNNNNNNNNNNNNNNNNNNNNNNNNNNNNNNNNNNNNNNNNNNNNNNNNNNNNNNNNNNNNNNNNTTGCCACCACTGAGTGGAAATGTTTCTCGTCCAGTGTTC-GCACAACTACCACATGCTTCCCAGAAAGCATGAAACAAGTCCATATAGTACTCGTGAAATCAGTTTTCCCTTTGTATAGGACCAAACAAGTTTGATATTTTGCTTCTTCTTGGATTCTCAACTATACTTGTAATTTTGCATTTTGTTTACATACTAACCTTAATGGGCAKTTTCTTCATCCGTGGTACAAGTAACATATCTGTGTTATCATCTTTTACAAAGCCCGGACATGTTGTCTCCAGTTCATCGCAACAATTACTTTTGTCCTCAAGTTCAACTTCAAGGGAGGAGAACTTTTGATGCTCNACANTCAATTTTCCC---GAAATGGGCATATCGACTAGCATTCCAGCTTTCTTTGATCCGAATCTTAGCTCCGAACAACTTAAACGTGGTGTTAGCTTTGCATCAGCCTCTTCCGGGTTGTGTTATGATAATTGGATTTGATTTACTATTTGAATCTTT-AAAA--AAACATGGCAGGCC-ATGTCCCAGTGGTCGAACACGGCCTGAGGGAACGCCTGCCCAGAGGTAGCGGCCCTAAGGGCGCCG-----------------------------NNNNNNNNNNNNNNNNNNNNNNNNNNNNNNNNNNNNNNNNNNNNNNNNNNNNNNNNNNNNNNNNNNNNNNNNNNNNNNNNNNNNNNNNNNNNNNNNNNNNNNNNNNNNNNNNNNNNNNNNNNNNNNNNNNNNNNNNNNNNNNNNNNNNNNNNNNNNNNNNNNNNNNNNNNNNNNNNNNNNNNNNNNNNNNNNNAAACTTTGGATACTAAGGATCCTACTRAAAGAGCTAAAATGGTAATTGAACAAGCAGAGAAATTAGGTTGCAAACGATTTTTAACTCCAAAGGATNNNNNNNNNNNNNNNNNNNNNNNNNNNNNNNNNNNNNNNNNNNNNNNNNNNNNNNNNNNNNNNNNNNNNNNNNNNNNNNNNNNNNNNNNNNNNNNNNNNNNNNNNNNNNNNNNNNNNNNNNNNNNNNNNNNNNNNNNNNNNNNNNNNNNNNNNNNNNNNNNNNNNNNNNNNNNNNNNNNNNNNNNNNNNNNNNNNNNNNNNNNGGTCCCATTGCTTTTAGTGCTCCTTCACTTGCAAGCTTTGCAGCGTATTGAAGGCGACCACCGNNNNNNNNNNNNNNNNNNNNNNNNNNNNNNNNNNNNNNNNNNNNNNNNNNNNNNNNNNNNNNNNNNNNNNNNNNNNNNNNNNNNNNNNNNNNNNNNNNNNNNNNNNNNNNNNNNNNNNNNNNNNNNNNNNNNNNNNNNNNNNNNNNNNNNNNNNNNNNNNNNNNNNNNNNNNNNNNNNNNNNNNNNNNNNNNNNNNNNNNNNNNNNNNNNNNNNNNNNNNNNNNNNNNNNNNNNNNNNNNNNNNNNNNNNNNNNNNNNNNNNNNNNNNNNNNNNNNNNNNNNNNNNNAAGGTATACGCTGTTCCCTTGGCCCCTGCCCTCCCTGTTCGACCAATACGGTGGACATAATCTTCCAAAGATCCAGGGAAGTCGTAATTGATCACNNNNNNNNNNNNNNNNNNNNNNNNNNNNNNNNNNNNNNNNNNNNNNNNNNNNNNNNNNNNNNNNNNNNNNNNNNNNNNNNNNNNNNNNNNNNNNNNNNNNNNNNNNNNNNNNNNNNNNNNNNNNNNNNNNNNNNNNNNNNNNNNNNNNNNNNNNNNNNNNNNNNNNNNNNNNNNNNNNNNNNNNNNNNNNNNNNNNNNNNNNNNNNNNNNNNNNNNNNNNNNNNNNNNNNNNNNNNNNNNNNNNNNNNNNNNNNNNNNNNNNNNNNNNNNNNNNNNNNNNNNNNNNNNNNNNNNNNNNNNNNNNNNNNNNNNNNNNNNNNNNNNNNNNNNNNNNNNNNNNNNNNNNNNNNNNNNNNNNNNNNNNNNNNNNNNNNNNNNNNNNNNNNNNNNNNNNNNNNNNNNNNNNNNNNNNNNNNNNNNNNNNNNNNNNNNNNNNNNNNNNNNNNNNNNNNNNNNNNNNNNNNNNGCTCCTAAAGTATTTTCACATTGCTTGAAAGGATCRGATAATGGAGGAGGGATTTTGGTACTTGGGGAGATAGTTGAA-CCGNNNNNNNNNNNNNNNNNNNNNNNNNNNNNNNNNNNNNNNNNNNNNNNNNNNNNNNNNNNNNNNNNNNNNNNNNNNNNNNNNNNNNNNNNNNNNNNNGGACCTTGTTCGAATGAAACATAGACTAAGGCTTCGAAAGACGTCCCATGTTGACATCAAGTCTAAGTTACTTTTTGTGATTCGCATTCAAGGGTNNNNNNNNNNNNNNNNNNNNNNNNNNNNNNNNNNNNNNNNNNNNNNNNNNNNNNNNNNNNNNNNNNNNNNNNNNNNNNNNNNNNNNNNNNNNNNNNNNNNNNNNNNNNNNNNNNNNNNNNNNNNNNNNNNNNNNNNNNNNNNNNNNNNNNNNNNNNNNNNNNNNNNNNNNNNNNNNNNNNNNNNNNNNNNNNNNNNNNNNNNNNNNNNNNNNNNNNNNNNNNNNNNNNNNNNNNNNNNNNNNNNNNNNNNNNNNNNNNNNNNNNNNNNNNNNNNNNNNNNNNNNNNNNNNNNNNNNNNNNNNNNNNNNNNNNNNNNNNNNNNNNNNNNNNNNNNNNNNNNNNNNNNNNNNNNNNNNNNNNNNNNNNNNNNNNNNNNNNNNNNNNNNNNNNNNNNNNNNNNNNNNNNNNNNNNNNNNNNNNNNNNNNNNNNNNNNNNNNNNNNNNNNNNNNNNNNNNNNNNNNNNNNNNNNNNNNNNNNNNNNNNNNNNNNNNNNNNNNNNNNNNNNNNNNNNNNNNNNNNNNNNNNNNNNNNNNNNNNNNNNNNNNNNNNNNNNNNNNNNNNNNNNNNNNNNNNNNNNNNNNNNNNNNNNNNNNNNNNNNNNNNNNNNNNNNNNNNNNNNNNNNNNNNNNNNCTTCAAAGTCATGTCTATGGACATGCTTTGACACTGAATGGAAGTTCAAATGCATATGTTGCTGGACAAGTGAATCCATTGTTAGCGGAACCATTGGTTCCTTGTACATCAGACCGCTGCTTATGGGNAGTGGGTCTGTCCTTGGTCTTGCACCAGCTCCTGAATACACATTTCTCATTTTTGTTTCTCCNNNNNNNNNNNNNNNNNNNNNNNNNNNNNNNNNNNNNNNNNNNNNNNNNNNNNNNNNNNNNNNNNNNNNNNNNNNNNNNNNNNNNNNNNNNNNNNNACAAATTGGAAGCAGAACTTCCTTGTATCTACTTTGTTGCATATTACATATTGTAAAAATGAAAGATCTCGCAAGTATTATTGCTGCCACCCTCTGATCGAGGAAAAGGTGAAGACACATTTGGCGCTAGAGATGAAGATTGGCAACTCTATAAGCTGATGAGCAAAGATGGTGATGATGACGATGATGGNNNNNNNNNNNNNNNNNNNNNNNNNNNNNNNNNNNNNNNNNNNNNNNNNNNNNNNNNNNNNNNNNNNNNNNNNNNNNNNNNNNNNNNNNNNNNNNTTTTGATAACATAATGAATCGTGCTATACCCTGGCCACATGTATCTGAGGAGATAAGCTATGAGGCTTATGACTTGATTGGCAAGTGAGACATRANNNNNNNNNNNNNNNNNNNNNNNNNNNNNNNNNNNNNNNNNNNNNNNNNNNNNNNNNNNNNNNNNNNNNNNNNNNNNNNNNNNNNNNNNNNNNNNGGA-TTCCCACACTTGAAGTACATTGTGATCAAAGAGTTTGTAACGGGGTGCTTCGATTCCAATCCCCG---------------------------NNNNNNNNNNNNNNNNNNNNNNNNNNNNNNNNNNNNNNNNNNNNNNNNNNNNNNNNNNNNNNNNNNNNNNNNNNNNNNNNNNNNNNNNNNNNNNNNNNNNNNNNNNNNNNNNNNNNNNNNNNNNNNNNNNNNNNNNNNNNNNNNNNNNNNNNNNNNNNNNNNNNNNNNNNNNNNNNNNNNNNNNNNNNNNGTCGCGCT---CAACAACAACTGGTGCTATGACTTTCAGTTTCATTCAAGCTGTAGAAGATGAACCTGGCACAACTTATGGTCGCATGCTCACTAACAAGAGCTTCCAATTTTTCAGGTTTTTCATCATCAACTTCTCCGAAATCAACAATATCAAGGGCAACACTGTTCTTCTTTAACCTTCTACNAATTGTNNNNNNNNNNNNNNNNNNNNNNNNNNNNNNNNNNNNNNNNNNNNNNNNNNNNNNNNNNNNNNNNNNNNNNNNNNNNNNNNNNNNNNNNNNNNNNNNNNNNNNNNNNNNNNNNNNNNNNNNNNNNNNNNAAAAAGGTTGTATTAAAGTTTCGATCGGTTAATAACATTGTAATTGCCCCTGCCAGTACCGNNNNNNNNNNNNNNNNNNNNNNNNNNNNNNNNNNNNNNNNNNNNNNNNNNNNNNNNNNNNNNNNNNNNNNNNNNNNNNNNNNNNNNNNNNNNNNNNNNNNNNNNNNNNNNNNNNNNNNNNNNNNNNNNNNNNNNNNNNNNNNNNNNNNNNNNNNNNNNNNNNNNNNNNNNNNNNNNNNNNNNNNNNNNNNNNNNNNNNNNNNNNNNNNNNNNNNNNNNNNNNNNNNNNNNNNNNNNNNNNNNNNNNNNNNNNNNNNNNNNNNNNNNNNNNNNNNNNNNNNNNNNNNNNNNNNNNNNNNNNNNNNNNNNNNNNNNNNNNNNNNNNNNNNNNNNNNNNNNNNNNNNNNNNNNNNNNNNNNNNNNNNNNNNNNNNNNNNNNNNNNNNNNNNNNAATGTGTTTGTTCCTATGGAAGGCATTTTTGTTGGTAGTGTTTGTA------TTGTGGGGAAGGATACAATGGTGTTATCCG-------------------NNNNNNNNNNNNNNNNNNNNNNNNNNNNNNNNNNNNNNNNNNNNNNNNNNNNNNNNNNNNNNNNNNNNNNNNNNNNNNNNNNNNNNNNNNNNNNNNNNNNNNNNNNNNNNNNNNNNNNNNNNNNNNNNNNNNNNNNNNNNNNNNNNNNNNNNNNNNNNNNNNNNNNNNNNNNNNNNNNNNNNNNNNNNNNNNNTCATTTTCTGGCATGCAGTCACTAATTTGTGTAACATTTACTTTTCCCTCCTTCAGAATATTAAGACGTAGAGCCCCGATAGGTCCACTAGACACGCCAGAATAAGTCCAGAAACATTAGGCTGACTCGTAGCAGGATTGATATAAAACTGTGTAGCAAGCTCAGCTGTTTTCCTAACATAGTTGTGACGNNNNNNNNNNNNNNNNNNNNNNNNNNNNNNNNNNNNNNNNNNNNNNNNNNNNNNNNNNNNNNNNNNNNNNNNNNNNNNNNNNNNNNNNNNNNNNNTGGTATCAATTTATTGAGTGTTATAAAAGGTACAACTACATACCGTTGTTCTAAACAACATGACTTTGTTACAGATTACCTTCCTCCTACTATAANNNNNNNNNNNNNNNNNNNNNNNNNNNNNNNNNNNNNNNNNNNNNNNNNNNNNNNNNNNNNNNNNNNNNNNNNNNNNNNNNNNNNNNNNNNNNNNNNNNNNNNNNNNNNNNNNNNNNNNNNNNNNNNNNNNNNNNNNNNNNNNNNNNNNNNNNNNNNNNNNNNNNNNNNNNNNNNNNNNNNNNNNNNNNNNNNNNNNNNNNNNNNNNNNNNNNNNNNNNNNNNNNNNNNNNNNNNNNNNNNNNNNNNNNNNNNNNNNNNNNNNNNNNNNNNNNNNNNNNNNNNNNNNNNNNNNNNNNNNNNNNNNNNNNNNNNNNNNNNNNNNNNNNNNNNNNNNNNNNNNNNNNNNNNNNNNNNNNNNNNNNNNNNNNNNNNNNNNNNNNNNNNNNNNNNNNNNNNNNNNNNNNNNNNNNNNNNNNNNNNNNNNNNNNNNNNNNNNNNNNNNNNNNNNNNNNNNNNNNNNNNNNNNNNNNNNNNNNNGCTGCGTCGGTTGGAGGCGGAAAGTATGTAACTGAGGGGATAACTGCAACAGATTCCTCGACGTGT---CGACTTCCGNNNNNNNNNNNNNNNNNNNNNNNNNNNNNNNNNNNNNNNNNNNNNNNNNNNNNNNNNNNNNNNNNNNNNNNNNNNNNNNNNNNNNNNNNNNNNNNNNNCAAGGTTTATGTGCTTGAAATTTGAAATTATTTAGAGAAGTGCACACTAAACAAAACCAGCATAAGCCATTGGTAAATGGNAAGTACNGATAGGGCAAGGAGGTGATGAAGTCCCAGTCTCTTGCTTCTCTAGCTTCCATACTGTTTAGGCCAAAATCTACTTGTGTTAGCTCTGACAAAGAACCCAAATNNNNNNNNNNNNNNNNNNNNNNNNNNNNNNNNNNNNNNNNNNNNNNNNNNNNNNNNNNNNNNNNNNNNNNNNNNNNNNNNNNNNNNNNNNNNNNN---CGTGGCCAAATTGTTTGCTGAACATCAGAGGTATCAGCTGTCTCACCCCACATGCAAACCTCACCCCCAAGCACCAATTCTTGCTGCAAGGGATCAGTGGCNCAAGAGTGTGGCCGATGACATGGCTCAGAGAGCCACAAGCTTCAGTATCCAAGTGTACAACCCCTTCACCTTCACAGCTTCCATTCTTNNNNNNNNNNNNNNNNNNNNNNNNNNNNNNNNNNNNNNNNNNNNNNNNNNNNNNNNNNNNNNNNNNNNNNNNNNNNNNNNNNNNNNNNNNNNNNNNNNNNNNNNNNNNNNNNNNNNNNNNNNNNNNNNNNNNNNNNNNNNNNNNNNNNNNNNNNNNNNNNNNNNNNNNNNNNNNNNNNNNNNNNNNNNNNTGAGAAAAGAAAAACAGAAAGGT---TCAGTGATCAATGTCTCATCGGCTGCGAGTGTCAGCGCTGGATCTTTACCAGGAGGAGTTGCNTATATCGCATATAGGTCCCTGAACCGAGCGCTCGATGGAATCCAACANGGATTCCCANAAATCCATGGTYGACCGNNNNNNNNNNNNNNNNNNNNNNNNNNNNNNNNNNNNNNNNNNNNNNNNNNNNNNNNNNNNNNNNNNNNNNNNNNNNNNNNNNNNNNNNNNNNNNNNNNNNNNNNNNNNNNNNNNNNNNNNNNNNNNNNNNNNNNNNNNNNNNNNNNNNNNNNNNNNNNNNNNNNNNNNNNNNNNNNNNNNNNNNNNNNNNNNNNNNNNNNNNNNNNNNNNNNNNNNNNNNNNNNNNNNNNNNNNNNNNNNNNNNNNNNNNNNNNNNNNNNNNNNNNNNNNNNNNNNNNNNNNNNNNNNNNNNNNNNNNNNNNNNNNNNNNNNNNNNNNNNNNNNNNNNNNNNNNNNNNNNNNNNNNNNNNNNNNNNNNNNNNNNNNNNNNNNNNNNNNNNNNNNNNNNNNNNNNNNNNNNNNNNNNNNNNNNNNNNNNNNNNNNNNNNNNNNNNNNNNNNNNNNNNNNNNNNNNNNNNNNNNNNNNNNNNNNNNNNNNNNNNNNNNNNNNNNNNNNNNCTTTTCAGGTAGTTCCAAGCTTTCCTCCCAATTACAGGAATTGAATGCTTCTACTCCCAAAGATGACAATTTTKGAGGCAATGTATCGGTTTTCATCATCCTTGCTGCCAACATTGATGGTTTGGCCCTTGGGCAAAGCAGCAGGATCCTCGTTAATGTCAAGCGCCTTCCTGCTCACCACGCGGTAAATAGGTTGTTGGAGGCAGTGATAGCATGGATATCACCAGTTAGGTGGAGATTGAACTCATCCATAGGGATTACTTGG--------------------NNNNNNNNNNNNNNNNNNNNNNNNNNNNNNNNNNNNNNNNNNNNNNNNNNNNNNNNNNNNNNNNNNNNNNNNNNNNNNNNNNNNNNNNNNNNNNNNNNNNNNNNNNNNNNNNNNNNNNNNNNNNNNNNNNNNNNNNNNNNNNNNNNNNNNNNNNNNNNNNNNNNNNNNNNNNNNNNNNNNNNNNNNNNNNNNNNNNNNNNNNNNNNNNNNNNNNNNNNNNNNNNNNNNNNNNNNNNNNNNNNNNNNNNNNNNNNNNNNNNNNNNNNTGGAAGTGCGGCCGAGAGAGCGAACATGAAGGCCGACACCAAGGTGGATATCTACCACAAGATGCTTAGCTTAATGATGCATTGCAATGACATAGNNNNNNNNNNNNNNNNNNNNNNNNNNNNNNNNNNNNNNNNNNNNNNNNNNNNNNNNNNNNNNNNNNNNNNNNNNNNNNNNNNNNNNNNNNNNNNNNNNNNNNNNNNNNNNNNNNNNNNNNNNNNNNNNNNNNNNNNNNNNNNNNNNNNNNNNNNNNNNNNNNNNNNNNNNNNNNNNNNNNNNNNNNNNNNNNNNNNNNNNNNNNNNNNNNNNNNNNNNNNNNNNNNNNNNNNNNNNNNNNNNNNNNNNNNNNNNNNNNNNNNNNNNNNNNNNNNNNNNNNNNNNNNNNNNNNNNNNNNNNNNNNNNNNNNNNNNNNNNNNNNNNNNNNNNNNNNNNNNNNNNNNNNNNNNNNNNNNNNNNNNNNGTGAGCTATGCTCTCGATCACTACACCCCGTTGCTACTCAGCCTTCGAGACTGCAACTTTGTTCGTGCAATCTTTCACTCCATCACCACAGATTAGCACAACTTCAGCCATAGTAGGCCTACTGGAAGGCACCTGCGACGTGCAAAGAATGCCGAGCTTCAGCACCGNNNNNNNNNNNNNNNNNNNNNNNNNNNNNNNNNNNNNNNNNNNNNNNNNNNNNNNNNNNNNNNNNNNNNNNNNNNNNNNNNNNNNNNNNNNNNNNNNNNNNNNNNNNNNNNNNNNNNNNNNNNNNNNNNNNNNNNNNNNNNNNNNNNNNNNNNNNNNNNNNNNNNNNNNNNNNNNNNNNNNNNNNNNNNNNNNNNNNNNNNNNNNNNNNNNNNNNNNNNNNNNNNNNNNNNNNNNNNNNNNNNNNNNNNNNNNNNNNNNNNNNNNNNNNNNNNNNNNNNNNNNNNNTCACGTNCACAATTCAAATCATATATTGGTCACAAAGCTGAGCAACTTCATGTATATAGGTCATTACCCTTGGGGCAAGACCGGCAAGTGTGTTCCAAACTCCTTCTCCATGGTTGGCTATGTAATTAATGAGAATAAGATCTTCCTCCATAGTCCATGGCCCCTTCCTCACTTCYGTNNNNNNNNNNNNNNNNNNNNNNNNNNNNNNNNNNNNNNNNNNNNNNNNNNNNNNNNNNNNNNNNNNNNNNNNNNNNNNNNNNNNNNNNNNNNNNNNNNNNNNNNNNNNNNNNNNNNNNNNNNNNNNNNNNNNNNNNNNNNNNNNNNNNNNNNNNNNNNNNNNNNNNNNNNNNNNNNNNNNNNNNNNNNNNNNNNNNNNNNNNNNNNNNNNNNNNNNNNNNNNNNNNNNNNNNNNNNNNNNNNNNNNNNNNNNNNNNNNNNNNNNNNNNNNNNNNNNNNNNNNNNNNNNNNNNNNNNNNNNNNNNNNNNNNNNNNNNNNNNNNNNNNNNNNNNNNNNNNNNCNAAGCATAATTTTTT-ATCTTGCTAATATCAAATACTTAAGCTTAGACAAAATGTNTCACCTTGTTAACAACATTCTCGCCACTCACTCCAGGTGNNNNNNNNNNNNNNNNNNNNNNNNNNNNNNNNNNNNNNNNNNNNNNNNNNNNNNNNNNNNNNNNNNNNNNNNNNNNNNNNNNNNNNNNNNNNNNNCAATGCTCATGGAGTAYACTGTGTTCCGTTATACGATACCCTTGGTATGCAGTTCTATCAC----AATTCTTATTCTTTCTCTATTTCTGTAGCATGWANNNNNNNNNNNNNNNNNNNNNNNNNNNNNNNNNNNNNNNNNNNNNNNNNNNNNNNNNNNNNNNNNNNNNNNNNNNNNNNNNNNNNNNNNNNNNNNNNNNNNNNNNNNNNNNNNNNNNNNNNNNNNNNNNNNNNNNNNNNNNNNNNNNNNNNNNNNNNNNNNNNNNNNNNNNNNNNNNNNNNNNNNNNNNNNNNNNNNNNNNNNNNNNNNNNNNNNNNNNNNNNNNNNNNNNNNNNNNNNNNNNNNNNNNNNAGCATCCCATCTGAAATCAGGNNAGCACCTGAAAGAAGTGNTCCTAATCCAATCCTAAATTTCATANAGAAACTTGATCAGTAAAATAATGCCGNNNNNNNNNNNNNNNNNNNNNNNNNNNNNNNNNNNNNNNNNNNNNNNNNNNNNNNNNNNNNNNNNNNNNNNNNNNNNNNNNNNNNNNNNNNNNNNCAGTTATATAAAGCTCAAGAAGAGCTTATAAAGGTTGCTAAGGAGTATGGAGTGAAGCTAACTATGTTTCATGGACGAGGAGGGACTGTCGGAAGNNNNNNNNNNNNNNNNNNNNNNNNNNNNNNNNNNNNNNNNNNNNNNNNNNNNNNNNNNNNNNNNNNNNNNNNNNNNNNNNNNNNNNNNNNNNNNNNNNGTCTGCCGAAGCAACTGCCCAGAACCACTTCGAGTATACCAAGTTTGCCAACCCTCTTTATAATATTCCTTCACCCGTCTTAACATTTTGTGCTGCTGAGAATCTGCTATACTTCCCACCACCATCATCACTGAATATATTTAGGATTTGACTATGCATTGCTTTTGAACCGCATCCACACCGTTCATCTGCCCCAACCTCTTCTGGTTCGAAGAGCTGCTCTGCAACAGAATCGCCAAAATTTCCGAGGCGTACTGTTTGTTAGCGNNNNNNNNNNNNNNNNNNNNNNNNNNNNNNNNNNNNNNNNNNNNNNNNNNNNNNNNNNNNNNNNNNNNNNNNNNNNNNNNNNNNNNNNNNNNNNNNNNNNNNNNNNNNNNGGAGTGTGCTTCTTGCTATAAATTCGGCTTTGAGATGACAGCAATTTGTGAAGTATTGGATCATTACTGAAAACTTGCTGCCGATCTTGACTGAANNNNNNNNNNNNNNNNNNNNNNNNNNNNNNNNNNNNNNNNNNNNNNNNNNNNNNNNNNNNNNNNNNNNNNNNNNNNNNNNNNNNNNNNNNNNNNNNNNNNNNNNNNNNNNNNNNNNNNNNNNNNNNNNNNNNNNNNNNNNNNNNNNNNNNNNNNNNNNNNNNNNNNNNNNNNNNNNNNNNNNNNNNNNNNNNNNNNNNNNNNNNNNNNNNNNNNNNNNNNNNNNNNNNNNNNNNNNNNNNNNNNNNNNNNNNNNNNNNNNNNNNNNNNNNNNNNNNNNNNNNNNNNNNNNNNNNNNNNGCAGCAATGAGGACTCAGTGGCGGCCAGGCATGAGGTTTAAGATGCCTTTCGAGACCGATGATTCATCGAGGATAAGCTGGTTCATGGGGACAATNNNNNNNNNNNNNNNNNNNNNNNNNNNNNNNNNNNNNNNNNNNNNNNNNNNNNNNNNNNNNNNNNNNNNNNNNNNNNNNNNNNNNNNNNNNNNNNNNNNNNNNNNNNNNNNNNNNNNNNNNNNNNNNNNNNNNNNNNNNNNNNNNNNNNNNNNNNNNNNNNNNNNNNNNNNNNNNNNNNNNNNNNNNNNNNNNNNNNNNNNNNNNNNNNNNNNNNNNNNNNNNNNNNNNNNNNNNNNNNNNNNNNNNNNNNNNNNNNNNNNNNNNNNNNNNNNNNNNNNNNNNNNNNNNNNNNNNNNNNNNNNNNNNNNNNTGCCGAAGCAATCTCCACCTCACTAGAACCCACACCATAAGACACTCCAGCAATAGAACACTTCAAGAAATCCATCTGATTGCAGGTCAANNNNNNNNNNNNNNNNNNNNNNNNNNNNNNNNNNNNNNNNNNNNNNNNNNNNNNNNNNNNNNNNNNNNNNNNNNNNNNNNNNNNNNNNNNNNNNNNNNNNNNNNNNNNNNNNNNNNNNNNNNNNNNNNNNNNNNNNNNNNNNNNNNNNNNNNNNNNNNNNNNNNNNNNNNNNNNNNNNNNNNNNNNNNNNNNNNNNNNNNNNNNNNNNNNNNNNNNNNNNNNNNNNNNNNNNNNNNNNNNNNNNNNNNNNNNNNNNNNNNNNNNNNNNNNNNNNNNNNNNNNNNNNNNNNNNNNNNNNNNNNNNNNNNNNNNNNNNNNNNNNNNNNNNNNNNNNNNNNNNNNNNNNNNNNNNNNNNNNNNNNNNNNNNNNNNNNNNNNNNNNNNNNNNNNNNNNNNNNNNNNNNNNNNNNNNNNNNNNNNNNNNNNNNNNNNNNNNNNNNNNNNNNNNNNNNCTTCAATCTAAAGTTCGATTATCTGCTGGAAGAATTAGCAAGAATATCACACTTAGCTTGGAGAAGTCATGAAGAAAGCTTTTGATAAAACTGTT--AGTAAATCCTCCTGATTAAAGCCAATTTTAAATATGGTTATCCTTGAGAGAAGAACAATCCAAATGAAGNCACACCTATCTCACATTTAGTCCAA--NNNNNNNNNNNNNNNNNNNNNNNNNNNNNNNNNNNNNNNNNNNNNNNNNNNNNNNNNNNNNNNNNNNNNNNNNNNNNNNNNNNNNNNNNNNNNNNNNNNNNNNNNNNNNNNNNNNNNNNNNNNNNNNNNNNNNNNNNNNNNNNNNNNNNNNNNNNNNNNNNNNNNNNNNNNNNNNNNNNNNNNNNNNNNNNNNNNNNNNNNNNNNNNNNNNNNNNNNNNNNNNNNNNNNNNNNNNNNNNNNNNNNNNNNNNNNNNNNNNNNNNNNNNNNNNNNNNNNNNNNNNNNNNNNNNNNNNNNNNNNNNNNNNNNNNNNNNNNNNNNNNNNNNNNNNNNNNNNNNNNNNNNNNNNNNNNNNNNNNNNNNNNNNNNNNNNNNNNNNNNNNNNNNNNNNNNNNNNNNNNNNNNNNNNNNNNNNNNNNNNNNNNNNNNNNNNNNNNNNNNNNNNNNNNNNNNNNNNNNNNNNNNNNNNNNNNNNNCTACAGCCAAGGGATGTGCATGGGGATATAAAGCAGTAAGAGGAATGCCAGGTGTGTAAGGGAGAGACTTGATAAACTTACKAGCCTTGGGGTTANNNNNNNNNNNNNNNNNNNNNNNNNNNNNNNNNNNNNNNNNNNNNNNNNNNNNNNNNNNNNNNNNNNNNNNNNNNNNNNNNNNNNNNNNNNNNNNNNNNNNNNNNNNNNNNNNNNNNNNNNNNNNNNNNNNNNNNNNNNNNNNNNNNNNNNNNNNNNNNNNNNNNNNNNNNNNNNNNNNNNNNNNNNNNNNNNNNNNNNNNNNNNNNNNNNNNNNNNNNNNNNNNNNNNNNNNNNNNNNNNNNNNNNNNNNNNNNNNNNNNNNNNNNNNNNNNNNNNNAATGCTTGAAACCTCATCTGTGGATGATGATCTTGCGAAGATGAAAAAGGAAATATCAGGGAGCGCTCCGCACACAGGAAGGAATC------GATGCCGCTGTGACAGCTGGATGGCCAGTTGGCCGATACACTGCGGAGGAACGGAAGGAGAGGATCGATAGGTANNNNNNNNNNNNNNNNNNNNNNNNNNNNNNNNNNNNNNNNNNNNNNNNNNNNNNNNNNNNNNNNNNNNNNNNNNNNNNNNNNNNNNNNNNNNNNN------GCAGCATCAAAGGTGACTCCATAATTCAAGAAGGTGSCATC------CTTGTSTGGGACTGGGAGGGTGAAGAGGTAGTGAACCTTGTCGAGCTTGACGAC---NNNNNNNNNNNNNNNNNNNNNNNNNNNNNNNNNNNNNNNNNNNNNNNNNNNNNNNNNNNNNNNNNNNNNNNNNNNNNNNNNNNNNNNNNNNNNNNNNNNNNNNNNNNNNNNNNNNNNNNNNNNNNNNNNNNNNNNNNNNNNNNNNNNNNNNNNNNNNNNNNNNNNNNNNNNNNNNNNNNNNNNNNNNNNNNNNNNNNNNNNNNNNNNNNNNNNNNNNNNNNNNNNNNNNNNNNNNNNNNNNNNNNNNNNNNNNNNNNNNNNNNNNNNNNNNNNNNNNNNNNNNNNNNNNNNNNNNNNNNNNNNNNNNNNNNNNNNNNNNNNNNNNNNNNNNNNNNNNNNNNNNNNNNNNNNNNNNNNNNNNNNNNNNNNNNNNNNNNNNNCAGCACAAGAAGAGAGCAGTACTTAGGGATGTCAGTAATATATGCTGTGATAATTCATACAAGGACTGCATCAATGCAGCAAAACTTCAGGTTTGNNNNNNNNNNNNNNNNNNNNNNNNNNNNNNNNNNNNNNNNNNNNNNNNNNNNNNNNNNNNNNNNNNNNNNNNNNNNNNNNNNNNNNNNNNNNNNNATACCAGCAGCAGGGATTGAGATTTGAGGATTGCAACCTGTGCCAGAAGGCGCTGCCACATGCACACTCGGATCCGCCAAAATCTCCTATTCTAAGGATCCCATTGCTGTCAACCAGAAGATTTGAACCCTTAATATCTCGATGCAAGATCCCACGACCGTGACAATGCTCATTCTTCTCTACGATGACCAGATTGCTTGATGTCATGGAAGATTATCTTTCTTGGAAAGGCTATAGGTATCTACGTTTGGATGGGCACACTTCTGGAGCCGCCACTAATGTTATCTTTGGACTTGCTTTGGGWTACAAATCCGTCATCATCCCAATTTTTGCGATTGCTATCAGTATCTTTGTTAGCTTTTTGCCATATCCTCCTTGTTGAATGCTTTAACAACCTCCCAGAACCAGTGAACAACAGTAGATGCAGCCGTATACCCGTTGGATAAYGTWCTCAGTGATTACTTATGGGTGAAGGCTACTCAGCTGACGACAACTACAGTAGCCACAGCTGGYCTCTCCATACAAGTTCCCATNNNNNNNNNNNNNNNNNNNNNNNNNNNNNNNNNNNNNNNNNNNNNNNNNNNNNNNNNNNNNNNNNNNNNNNNNNNNNNNNNNNNNNNNNNNNNNN-----------------------GTACATTCAGTAGCTCAACCTCACAATAAGTC---TAAATAGCTCAAGATCCAGACGATAAGCCACACACCTTAGCATTA-GGGGGTCTAGCTGCAAGGNNNNNNNNNNNNNNNNNNNNNNNNNNNNNNNNNNNNNNNNNNNNNNNNNNNNNNNNNNNNNNNNNNNNGAAAGAGTCAATGCAAGATAAGCTGCTCTTACTTATTACGGAACATAACAAAAGTCNCTCCAATCTGATATATCAATCCACAAGTAGCAAAAAGG----NNNNNNNNNNNNNNNNNNNNNNNNNNNNNNNNNNNNNNNNNNNNNNNNNNNNNNNNNNNNNNNNNNNNNNNNNNNNNNNNNNNNNNNNNNNNNNNNNNNNNNNNNNNNNNNNNNNNNNNNNNNNNNNNNNNNNNNNNNNNNNNNNNNNNNNNNNNNNNNNNNNNNNNNNNNNNNNNNNNNNNNNNNNNNNNNNNNNNNNNNNNNNNNNNNNNNNNNNNNNNNNNNNNNNNNNNNNNNNNNNNNNNNNNNNNNNNNNNNNNNNNNNNNNNNNNNNNNNNNNNNNNNNNNNNNNNNNNNNNNNNNNNNNNNNNNNNNNNNNNNNNNNNNNNNNNNNNNNNNNNNNNNNNNNNNNNNNNNNNNNNNNNNNNNNNNNNNNNNNNNNNNNNACTAGTTTATCACAAGAAGAAAACCACCCGCTGAGCCTTTCTTTACCTGTACTACTAACAAGAAACACAACATTATTAGGATCCTGGCACAAGCTNNNNNNNNNNNNNNNNNNNNNNNNNNNNNNNNNNNNNNNNNNNNNNNNNNNNNNNNNNNNNNNNNNNNNNNNNNNNNNNNNNNNNNNNNNNNNNNNNNNNNNNNNNNNNNNNNNNNNNNNNNNNNNNNNNNNNNNNNNNNNNNNNNNNNNNNNNNNNNNNNNNNNNNNNNNNNNNNNNNNNNNNNNNNNNNNNNNNNNNNNCTTCTGCCTTTCCATATCAGCCATTGGATTTACTAATTCAAGCCAATTGGCACCAGATTTAAGCAAAGCTAAATCTGCCACGGCTTCTGTGTTTGNNNNNNNNNNNNNNNNNNNNNNNNNNNNNNNNNNNNNNNNNNNNNNNNNNNNNNNNNNNNNNNNNNNNNNNNNNNNNNNNNNNNNNNNNNNNNNNNNNNNNNNNNNNNNNNNNNNNNNNNNNNNNNNNNNNNNNNNNNNNNNNNNNNNNNNNNNNNNNNNNNNNNNNNNNNNNNNNNNNNNNNNNNNNNNAAACCCTAAATAACTGAACGCAATGCACTTGCTAAAGTTCAAAGAGGTAAAATTACCTTCTCCTCTACCGCCTTGGTTGGTCGCCGNNNNNNNNNNNNNNNNNNNNNNNNNNNNNNNNNNNNNNNNNNNNNNNNNNNNNNNNNNNNNNNNNNNNNNNNNNNNNNNNNNNNNNNNNNNNNNNNNNNNNNNNNNNNNNNNNNNNNNNNNNNNNNNNNNNNNNNNNNNNNNNNNNNNNNNNNNNNNNNNNNNNNNNNNNNNNNNNNNNNNNNNNNNNNNNNNNNNNNNNNNNNNNNNNNNNNNNNNNNNNNNNNNNNNNNNNNNNNNNNNNNNNNNNNNNNNNNNNNNNNNNNNNNNNNNNNNNNNNNNNNNNNNNNNNNNNNNNNNNNNNNNNNNNNNNNNNNNNNNNNNNNNNNNNNNNNNNNNNNNNNNNNNNNNNNNNNNNNNNNNNNNNNNNNNNNNNNNNNNNNNNNNNNNNNNNNNNNNNNNNNNNNNNNNNNNNNNNNNNNNNNNNNNNNNNNNNNNNNNNNNNNNNNNNNNNNNNNNNNNNNNNNNNNNNNNNNNNNNNNNNNNNNNNNNNNNNNNNNNNNNNNNNNNNNNNNNNNNNNNNNNNNNNNNNNNNNNNNNNNNNNNNNNNNNNNNNNNNNNNNNNNNNNNNNNNNNNNNNNNNNNNNNNNNNNNNNNNNNNNNNNNNNNNNNNNNNNNNNNNNNNNNNNNNNNNNNNNNNNNNNNNNNNNNNNNNNNNNNNNNNNNNNNNNNNNNNNNNNNNNNNNNNNNNNNNNNNNNNNNNNNNNNNNNNNNNNNNNNNNNNNNNNNNNNNNNNNNNNNNNNNNNNNNNNNNNNNNNNNNNNNNNNNNNNNNNNNNNNNNNNNNNNNNNNNNNNNNNNNNNNNNNNNNNNNNNNNNNNNNNNNNNNNNAGGGCGTAGGGTGAGGGATTCCTGTTAGTTTTGGATACTAGTTCGACAGTATCCTACTCGATAGGGGGGAGAAATAGCACTACATTATAATTGTGCATCGGAGGTGGCCCAAACCTAGGCTGTGACGCTTCCTCTTGAGTACACAATTAAGACTTGAAGTTCGTTTACACAGTACGAGAAAGACAATTATNNNNNNNNNNNNNNNNNNNNNNNNNNNNNNNNNNNNNNNNNNNNNNNNNNNNNNNNNNNNNNNNNNNNNNNNNNNNNNNNNNNNNNNNNNNNNNNNNNNNNNNNNNNNNNNNNNNNNNNNNNNNNNNNNNNNNNNNNNNNNNNNNNNNNNNNNNNNNNNNNNNNNNNNNNNNNNNNNNNNNNNNNNNNNNNNNNNNNNNNNNNNNNNNNNNNNNNNNNNNNNNNNNNNNNNNNNNNNNNNNNNNNNNNNNNNNNNNNNNNNNNNNNCACAAACAACTTTCACTTAAGCTAAAGGCGCGTAGCGTTAAGGCAGCCCAAGTTCCTGCTCTGGCAGCCCATTAATGATATGGAGGCGCTGCAAGNNNNNNNNNNNNNNNNNNNNNNNNNNNNNNNNNNNNNNNNNNNNNNNNNNNNNNNNNNNNNNNNNNNNNNNNNNNNNNNNNNNNNNNNNNNNNNNNNNNNNNNNNNNNNNNNNNNNNNNNNNNNNNNNNNNNNNNNNNNNNNNNNNNNNNNNNNNNNNNNNNNNNNNNNNNNNNNNNNNNNNNNNTTCTTAGGACTGTTTCCATAGACAAGTAGCGATCGATTATATAGAAAGTGAGGTAGAGAGATTCTGNCATCAGCTCAAATTTATGATGCACTTCGNNNNNNNNNNNNNNNNNNNNNNNNNNNNNNNNNNNNNNNNNNNNNNNNNNNNNNNNNNNNNNNNNNNNNNNNNNNNNNNNNNNNNNNNNNNNNNNNNNNNNNNNNNNNNNNNNNNNNNNNNNNNNNNNNNNNNNNNNNNNNNNNNNNNNNNNNNNNNNNNNNNNNNNNNNNNNNNNNNNNNNNNNNNNNNNNNNNNNNNNNNNNNNNNNNNNNNNNNNNNNNNNNNNNNNNNNNNNNNNNNNNNNNNNNNNNNNNNNNNNNNNNNNNNNNGACATCTGTGAAAGATTTGCCATGTCTGGATTCAATGCAAATATGATCTCATACTTGACCAATCAGCTGCATATGCCCCTGGTTGAGGCCTCCAA--------AGCCCCCATACATGGTCTTACGACTTTGCGGAGACCTGTGTTTTTGGTAAACAGTCGCCCGGT--GATGTCGATCATGGATGGGTCGGTCTGGCTGCG----TTCGACCTGTTTTCTTGCCATGCAAGCTTTGGAGCTACTGCACCTGTAATAACCCCTGGCNNNNNNNNNNNNNNNNNNNNNNNNNNNNNNNNNNNNNNNNNNNNNNNNNNNNNNNNNNNNNNNNNNNNNNNNNNNNNNNNNNNNNNNNNNNNNNNNNNNNNNNNNNNNNNNNNNNNNNNNNNNNNNNNNNNNNNNNNNNNNNNNNNNNNNNNNNNNNNNNNNNNNNNNNNNNNNNNNNNNNNNNNNNNNNNNNNNNNNNNNNNNNNNNNNNNNNNNNNNNNNNNNNNNNNNNNNNNNNNNNNNNNNNNNNNNNNNNNNNNNNNNNNNNNNNNNNNNNNNNNNNNNNNNNNNGGTCTCTTGTCTCAAGGCGCGTAGCGACCTCCATTTTCGGTTCTCTGCAATGCCCTTCTCCTTCTGCTCTTCTGTATTGCGATAGAGGGCTTATCNNNNNNNNNNNNNNNNNNNNNNNNNNNNNNNNNNNNNNNNNNNNNNNNNNNNNNNNNNNNNNNNNNNNNNNNNNNNNNNNNNNNNNNNNNNNNNNNNNNNCAGAAAACATGGTATAATCATGAATTAGACCCGATGAGTTATAGGCGGATGAGATGGGTGCAAAGGAAGTACATGATTTACAACTATTGTGCCGANNNNNNNNNNNNNNNNNNNNNNNNNNNNNNNNNNNNNNNNNNNNNNNNNNNNNNNNNNNNNNNNNNNNNNNNNNNNNNNNNNNNNNNNNNNNNNNATGATTAANAACTAAATCTATA--AC------AGTGNATAAAGAAGGATCATAATGATGTTAAAATTGGCAGACCATAATTTTGAGTTACCAGNAAGGCAASW--AACTCTCATGGGAGCAGGTTTTGCGGCATGCAAGGCTCCGAAAGAGATATGTATCACTTTATGCTTCTCTCCTGAAATCTGAAGCGAACCGNNNNNNNNNNNNNNNNNNNNNNNNNNNNNNNNNNNNNNNNNNNNNNNNNNNNNNNNNNNNNNNNNNNNNNNNNNNNNNNNNNNNNNNNNNNNNNN--------TGCCACCAGATTCAGCTTTCAGATGCGTTATTCATTTGTTTAATA-TTTTTTGATGTCTATTCATCTTTTGATTTATTTTCTTCTAATNTATTTTA-ATCCTCCTAGCTGCATTCTCCTCCCCGAGGGCATACCTAAGCAGCATAGCAGCACTGAGCACAGTCGCGAGCGGGTTCGCCTTATCCTGCCCTGCNNNNNNNNNNNNNNNNNNNNNNNNNNNNNNNNNNNNNNNNNNNNNNNNNNNNNNNNNNNNNNNNNNNNNNNNNNNNNNNNNNNNNNNNNNNNNNNNNNNNNNNNNNNNNNNNNNNNNNNNNNNNNNNNNNNNNNNNNNNNNNNNNNNNNNNNNNNNNNNNNNNNNNNNNNNNNNNNNNNNNNNACTGAGAAC-AAAACAATTAGA---AATAA--CTAACTAAGAATTAAAGATGACAAGAAAACTTCAATAAAAAGTTAATAAGCACTACA-TATTTACCCTCGGCAAATGTCTTTCTTGTAAATAACTTCCAGGACCCTCTTCAGGTGCATATTTTTCCTATTTATCTTACTATTTCCTGGTTCAGC---ATAGGCTATCGNNNNNNNNNNNNNNNNNNNNNNNNNNNNNNNNNNNNNNNNNNNNNNNNNNNNNNNNNNNNNNNNNNNNNNNNNNNNNNNNNNNNNNNNNNNNNNNNNNNNNNNNNNNNNNNNNNNNNNNNNNNNNNNNNNNNNNNNNNNNNNNNNNNNNNNNNNNNNNNNNNNNNNNNNNNNNNNNNNNNNNNNNNNNNNNNNNNNNNNNNNNNNNNNNNNNNNNNNNNNNNNNNNNNNNNNNNNNNNNNNNNNNNNNNNNNNNNNNNNNNNNNNNNNNNNNNNNNNNNNNNNNNNNNNNNNNNNNNNNNNNNNNNNNNNNNNNNNNNNNNNNNNNNNNNNNNNNNNNNNNNNNNNNNNNNNNNNNNNNNNNNNNNNNNNNNNNNNNNNNTTGTGTCCATTGAGAGAC-TGAGTCATATCTAAACAGGTTTCAAAATGAGTTCTCTCACCTTCAACTTCTTCTTCAAATTTTCCTCTNCCTTGTCTGAAAACCTTACCATAANCAGANCACAACCGAGCNGTAYGGTGTCCTGAAAGAAAACGTGGACTCCCTNAACCTGATACAGCTCGGGCTCACCCTCNNNNNNNNNNNNNNNNNNNNNNNNNNNNNNNNNNNNNNNNNNNNNNNNNNNNNNNNNNNNNNNNNNNNNNNNNNNNNNNNNNNNNNNNNNNNNNNNNNNNNNNNNNNNNNNNNNNNNNNNNNNNNNNNNNNNNNNNNNNNNNNNNNNNNNNNNNNNNNNNNNNNNNNNNNNNNNNNNNNNNNNNNNNNNNNNNNNNNNNNNNNNNNNNNNNNNNNNNNNNNNNNNNNNNNNNNNNNNNNNNNNNNNNNNNNNNNNNNNNNNNNNNNNNNNNNNNNNNNNNNNNNNNNNNNNNNNNNNNNNNNNNNNNNNNNNNNNNNNNNNNNNNNNNNNNNNNNNNNNNNNNNNNNNNNNNNNNNNNNNNNNNNNNNNNNNNNNNNNNNNNNNNNNNNNNNNNNNNNNNNNNNNNNNNNNNNNNNNNNNNNNNNNNNNNNNNNNNNNNNNNNNNNNACTTATCTTCGTTTATTGTACGATACACAATAAACTTCATATAATTACCTCAACTACTTTTCAGGTTTAATCACCCCTTTTTCGATTCGAATTCC-NNNNNNNNNNNNNNNNNNNNNNNNNNNNNNNNNNNNNNNNNNNNNNNNNNNNNNNNNNNNNNNNNNNNNNNNNNNNNNNNNNNNNNNNNNNNNNNNAACGTGCCTAGCCACATGCGAATCTTTTGGGTTGTGTCCTTGATTTCGGCCACCCATCGACCTGAGGGCCGCTGCCGNNNNNNNNNNNNNNNNNNNNNNNNNNNNNNNNNNNNNNNNNNNNNNNNNNNNNNNNNNNNNNNNNNNNNNNNNNNNNNNNNNNNNNNNNNNNNNNAAGGAGTGCTTGTCTCGCCATGGCGCAGTTAGGGCCAACGATCTAAATCAACCTCGAGATGAACTGCGGAAGACTGTAACTGAGATCAAGAAGGANNNNNNNNNNNNNNNNNNNNNNNNNNNNNNNNNNNNNNNNNNNNNNNNNNNNNNNNNNNNNNNNNNNNNNNNNNNNNNNNNNNNNNNNNNNNNNNNNNNNNNNNNNNNNNNNNNNNNNNNNNNNNNNNNNNNNNNNNNNNNNNNNNNNNNNNNNNNNNNNNNNNNNNNNNNNNNNNNNNNNNNNNNNNNNNNNNNNNNNNNNNNNNNNNNNNNNNNNNNNNNNNNNNNNNNNNNNNNNNNNNNNNNNNNNNNNNNNNNNNNNNNNNNNNNNNNNNNNNNNNNNNATTCATTTTGGTCCACCCTCTNATTCATCAATGACTCCTTGNATGAAACTAGTTTTGTATACATCGTTGGATACCGNNNNNNNNNNNNNNNNNNNNNNNNNNNNNNNNNNNNNNNNNNNNNNNNNNNNNNNNNNNNNNNNNNNNNNNNNNNNNNNNNNNNNNNNNNNNNNNNNNNNNNNNNNNNNNNNNNNNNNNNNNNNNNNNNNNNNNNNNNNNNNNNNNNNNNNNNNNNNNNNNNNNNNNNNNNNNNNNNNNNNNNNNNNNNNNNNNNNNNNNNNNNNNNNNNNNNNNNNNNNNNNNNNNNNNNNNNNNNNNNNNNNNNNNNNNNNNNNNNNNNNNNNNNNNNNNNNNNNNNNNNNNNNNNNNNNNNNNNNNNNNNNNNNNNNNNNNNNNNNNNNNNNNNNNNNNNNNNNNNNNNNNNNNNNNNNNNNNNNNNNNNNNNNNNNNNNNNNNNNNNNNNNNNNNNNNNNNNNNNNNTCTATTCCAGCACATGGATGAGCTAGTGTTGGAGAACATATGTGACAGAGTGAAGTCCCTTATCTTTCCCAAAGGAGAAACTGTAAGTCCCTWRYAATTCCTCCCGCTCCGATTACGAGTAGAGTGAACGCGCMCATGAGTACTGTCAGCTGCATTTCGGTGGGTTGCGGGCATTGTTGGCCTTGGGTACGACCCAAATCAGTCGACAGCTGCCCAATGGCATTAATTGCTGCCCACCTCACTCTCGGGTGCGGGTCTTGAAATGAGCTCAGAACCATCGTTACCNNNNNNNNNNNNNNNNNNNNNNNNNNNNNNNNNNNNNNNNNNNNNNNNNNNNNNNNNNNNNNNNNNNNNNNNNNNNNNNNNNNNNNNNNNNNNNNGCACGTGGARTGGGTCAAGAGCCACGTGTCGATGCAGACGACGTGGAACGCGTGGCTGCACATGGGGATGAGCCTGAGCTTGTCGTCSG------ACATTTCCAGAAGTGACAATTCTTTTTATTTCTTCATGTTCAACKGTATGGTTCTCCTTCATCTGCTCATCAAGTGRATATAGTTTGATTAGTNANNNNNNNNNNNNNNNNNNNNNNNNNNNNNNNNNNNNNNNNNNNNNNNNNNNNNNNNNNNNNNNNNNNNNNNNNNNNNNNNNNNNNNNNNNNNNNNNNNNNNNNNNNNNNNNNNNNNNNNNNNNNNNNNNNNNNNNNNNNNNNNNNNNNNNNNNNNNNNNNNNNNNNNNNNNNNNNNNNNNNNNNNNNNNNNNNNNNNNNNNNNNNNNNNNNNNNNNNNNNNNNNNNNNNNNNNNNNNNNNNNNNNNNNNNNNNNNNNNNNNNNNNNNNNNNNNNNNNNNNNNNNNNNNNNNNNNNNNNNNNNNNNNNNNNNNNNNNNNNNNNNNNNNNNNNNNNNNNNNNNNNNNNNNNNNNNNNNNNNNNNNNNNNNNNNNNNNNNNNNNNNNNNNNNNNNNNNNNNNNNNNNNNNNNNNNNNNNNNNNNNNNNNNNNNNNNNNNNNNNNNNNNNNNNNNNNNNNNNNNNNNNNNNNNNNNNNNNNNNNNNTGCCAAATTCTTCAGACGAGGGTGAACAGGTTCAAGTCAGATAAGGAGTGGATTGATAAAAAAGAACTAAAAGGATACTCATGTGACATCAACTTNNNNNNNNNNNNNNNNNNNNNNNNNNNNNNNNNNNNNNNNNNNNNNNNNNNNNNNNNNNNNNNNNNNNNNNNNNNNNNNNNNNNNNNNNNNNNNNNNNNNNNNNNNNNNNNNNNNNNNNNNNNNNNNNNNNNNNNNNNNNNNNNNNNNNNNNNNNNNNNNNNNNNNNNNNNNNNNNNNNNNNNNNNNNNNNNNNNNNAGTTGGATATGTAAGTGGAGATCGGTATTATGGYGCAAAAGCTAGTCTGAATGTGTGGGYACCAAGGGTAACAACTCCATCTGAGTTCAGTCTGTTTTTGAGGATAGCATGGAAGACGAAGCAATCGCTAGGAATCATAGCACGACAAAGGAAGCAGTGGAGGTCGGTGCATCAGCAGGAGCATATCGCATACTCCCTAGCTATTCTATTGCTGCAATATGAAGCTGTCCTTKGAGCTTTAAGACTGTTGAATGACTCAGATGCTCTTCTAAACAAAGCTATGATNNNNNNNNNNNNNNNNNNNNNNNNNNNNNNNNNNNNNNNNNNNNNNNNNNNNNNNNNNNNNNNNNNNNNNNNNNNNNNNNNNNNNNNNNNNNNNNNNNNNNNNNNNNNNNNNNNNNNNNNNNNNNNNNNNNNNNNNNNNNNNNNNNNNNNNNNNNNNNNNNNNNNNNNNNNNNNNNNNNNNNNNNNNNNNNNNGCAGTTCAGATTACAAAGGACAAGAAGGAGTTCAACATTCATTTGGACTCTTCTGTTTCAGCTAAGCATGGAGAAAATGGTTCTTCTCTTGCGGGNNNNNNNNNNNNNNNNNNNNNNNNNNNNNNNNNNNNNNNNNNNNNNNNNNNNNNNNNNNNNNNNNNNNNNNNNNNNNNNNNNNNNNNNNNNNNNNNNNNNNNNNNNNNNNNNNNNNNNNNNNNNNNNNNNNNNNNNNNNNNNNNNNNNNNNNNNNNNNNNNNNNNNNNNNNNNNNNNNNNNNNNNNNNNNNNNNNNNNNNNNNNNNNNNNNNNNNNNNNNNNNNNNNNNNNNNNNNNNNNNNNNNNNNNNNNNNNNNNNNNNNNNNNNNNNNNNNNNNNNNNNNNNNNNNNNNNNNNNNNNNNNNNNNNNNNNNNNNNNNNNNNNNNNNNNNNNNNNNNNNNNNNNNNNNNNNNNNNNNNNNNNNNNNNNNCGACAAGTGAGTGGTTCTGGACGCCATTCTTGCCTCTAGTATAGAACCCTNTTGTCGATGCNATGACNTTCAGTAATTTCCCATTACAAACCTTANNNNNNNNNNNNNNNNNNNNNNNNNNNNNNNNNNNNNNNNNNNNNNNNNNNNNNNNNNNNNNNNNNNNNNNNNNNNNNNNNNNNNNNNNNNNNNNCTTGCAGTTGATGGAGAGGTTGATGCAGAAAGGGTTGATCCCCAACGTGTTCACSTACTCGTTCCTATTGGAGGCGGCGTACAAGGAAAGAGGGGAATGAATCGTTGTACCAAAGTAAGGATATCACATTCCAGCTTGTAAARGTTGTCAATGAGGTCCTTGTCAATATCTCCAATGTAAATTATCCTGCNNNNNNNNNNNNNNNNNNNNNNNNNNNNNNNNNNNNNNNNNNNNNNNNNNNNNNNNNNNNNNNNNNNNNNNNNNNNNNNNNNNNNNNNNNNNNNNACCTTTGTTCTATTGGTTTGGTGGTTGCTACCAAGACGATTTCTTTATGCCCATCAAAGGACCTCGAGATGCTAATCCACGAAAAACGATACGAGNNNNNNNNNNNNNNNNNNNNNNNNNNNNNNNNNNNNNNNNNNNNNNNNNNNNNNNNNNNNNNNNNNNNNNNNNNNNNNNNNNNNNNNNNNNNNNNNGTTCTGGTCGAAGCTTCACCCCACGATCTCTTTTGGGGCGGCGGCAGAGAAGGTGAAGGCCTCAATTACCTGGGAAGACTGCTGATGAAACTGAGNNNNNNNNNNNNNNNNNNNNNNNNNNNNNNNNNNNNNNNNNNNNNNNNNNNNNNNNNNNNNNNNNNNNNNNNNNNNNNNNNNNNNNNNNNNNNNNNNNNNNNNNNNNNNNNNNNNNNNNNNNNNNNNNNNNNNNNNNNNNNNNNNNNNNNNNNNNNNNNNNNNNNNNNNNNNNNNNNNNNNNNNNNNNNNNNNNNNNNNNNNNNNNNNNNNNNNNNNNNNNNNNNNNNNNNNNNNNNNNNNNNNNNNNNNNNNNNNNNNNNNNNNNNNNNNNNNNNNNNNNNNNNNNNNNNNNNAAAAATAACGGGAAAGACATATGTA----ACATATTATACATCTGACCGATATGTGAAGGCCAACTCCGATTTGAAACCCAGTTACCTAGGGAGTGTTGCTGTTCATTCAAAACTTGTGGTGCCATCTTTTCCACCATTGCCATCTTTTCCATTGCATCAAACGGACCCTGAATTTGCACAGAAATTGCATGCTGTTCTGCTGGAGAGTGGAGCATCTCCACCYCTKGATTTGTTTTCRGATYTAAATTTATCTCAGAANNNNNNNNNNNNNNNNNNNNNNNNNNNNNNNNNNNNNNNNNNNNNNNNNNNNNNNNNNNNNNNNNNNNNNNNNNNNNNNNNNNNNNNNNNNNNNNNNNNNNNNNNNNNNNNNNNNNNNNNNNNNNNNNNNNNNNNNNNNNNNNNNNNNNNNNNNNNNNNNNNNNNNNNNNNNNNNNNNNNNNNNNNNNNNNNNNNNNNNNNNNNNNNNNNNNNNNNNNNNNNNNNNNNNNNNNNNNNNNNNNNNNNNNNNNNNNNNNNNNNNNNNNNNNNNNNNNNNNNNNNNNNNNNNNNNNNNNNNNNNNNNNNNNNNNNNNNNNNNNNNNNNNNNNNNNNNNNNNNNNNNNNNNNNNNNNNNNNNNNNNNNNNNNNNNNNNNNNNNNNNNNNNNNNNNNNNNNNNNNNNNNNNNNNNNNNNNNNNNNNNNNNNNNNNNNNNNNNNNNNNNNNNNNNNNNNNNNNNNNNNNNNNNNNNNNNNNNNNNNNNNNNNNNNNNNNNNNNNNNNNNNNNNNNNNNNNNNNNNNNNNNNNNNNNNNNNNNNNNNNNNNNNNNNNNNNNNNNNNNNNNNNNNNNNNNNNNNNNNNNNNNNNNNNNNNNNNNNNNNNNNNNNNNNNNNNNNNNNNNNNNNNNNNNNNNNNNNNNNNNNNNNNNNNNNNNNNNNNNNNNNNNNNNNNNNNNNNNNNNNNNNNNNNNNNNNNNNNNNNNNNNNNNNNNNNNNNNNNNNNNNNNNNNNNNNNNNNNNNNNNNNNNNNNNNNNNNNNNNNNNNNNNNNNNNNNNNAAGTATCTGAATCAGCAAGGCTTCCATATTGTTGGATATGGATGCACTACRTGTATTGGGAACTCCGCCTGCCTTGTTCGTATTTGGAGACTCCATAGTCGACACAGGAAACAACAACTTTCGTCCCTCCCCTGCCAAGTGCAACTTTCCTCCTTACGGCAANNNNNNNNNNNNNNNNNNNNNNNNNNNNNNNNNNNNNNNNNNNNNNNNNNNNNNNNNNNNNNNNNNNNNNNNNNNNNNNNNNNNNNNNNNNNNNNTAATGCTGCTGAAATTGCTCAAGCCTCATCTGAGGGTTCTCTGGGTGTCGAGACTTCTGAGGAAAAGGAGGATGAGACTNCAGAAGCCGTAATTATGGGCAATTAAGCAGAGCTCTGCATGCAAACGTCTAAACAGGCAAYTGTGCCATAATTATAACCAGACATTGAGTATCGTAATATTCCTATTTGA----GCATGGATGGCTCTGTCAAGAGAGTTTGTGGAATATTGTGTTTGGGGATGGGACAATCTACCAAGAACCCTACTCATGTACTACACAAACTTCATNNNNNNNNNNNNNNNNNNNNNNNNNNNNNNNNNNNNNNNNNNNNNNNNNNNNNNNNNNNNNNNNNNNNNNNNNNNNNNNNNNNNNNNNNNNNNNNNNNNNNNNNNNNNNNNNNNNNNNNNNNNNNNNNNNNNNNNNNNNNNNNNNNNNNNNNNNNNNNNNNNNNNNNNNNNNNNNNNNNNNNNNNNNNNNGGCGTGATCATAGATATGGAAGGTTTCAATATTGAAATGGAAAACCAAAGACAGAAGTCTCAAGCAGCTCACAATGTAGTTAAACTTTCAGTTGANNNNNNNNNNNNNNNNNNNNNNNNNNNNNNNNNNNNNNNNNNNNNNNNNNNNNNNNNNNNNNNNNNNNNNNNNNNNNNNNNNNNNNNNNNNNNNNGCTTAGGGTTTTGCCCGTTCCAGTAGGGCTCTCGAGCATAGCGACGCCTCCATTGTCGAGGGAGTCGTAGAGGAAGTCCATGAAATCTTTCTGGANNNNNNNNNNNNNNNNNNNNNNNNNNNNNNNNNNNNNNNNNNNNNNNNNNNNNNNNNNNNNNNNNNNNNNNNNNNNNNNNNNNNNNNNNNNNNNNNNNNNNNNNNNNNNNNNNNNNNNNNNNNNNNNNNNNNNNNNNNNNNNNNNNNNNNNNNNNNNNNNNNNNNNNNNNNNNNNNNNNNNNNNNNNNNNNNNNNNNNNNNNNNNNNNNNNNNNNNNNNNNNNNNNNNNNNNNNNNNNNNNNNNNNNNNNNNNNNNNNNNNNNNNNNNNNNNNNNNNNNNNNNNNNNNNNNNNNNNNNNNNNNNNNNNNNNNNNNNNNNNNNNNNNNNNNNNNNNNNNNNNNNNNNNNNNNNNNNNNNNNNNNNNNNNNNNNNNNNNCATATAGATAGAGTCTTGTACTTGCTAAAGATGACACCATAATTTGTGAACT---TTCTTCCCATACTTTGGTTGTTCATGTAGCTTATGGTAGCATC--NNNNNNNNNNNNNNNNNNNNNNNNNNNNNNNNNNNNNNNNNNNNNNNNNNNNNNNNNNNNNNNNNNNNNNNNNNNNNNNNNNNNNNNNNNNNNNNNNNNNNNNNNNNNNNNNNNNNNNNNNNNNNNNNNNNNNNNNNNNNNNNNNNNNNNNNNNNNNNNNNNNNNNNNNNNNNNNNNNNNNNNNNNNNNNAACTCCTTGTTTCTTTATAGAAGATGGTATAGGAGTTTTACCACACTCAATGTATTYTCTTTAGATAATGGAATTCTGGAAAGGAAGAAGGATCTNNNNNNNNNNNNNNNNNNNNNNNNNNNNNNNNNNNNNNNNNNNNNNNNNNNNNNNNNNNNNNNNNNNNNNNNNNNNNNNNNNNNNNNNNNNNNNNNNNNNNNNNNNNNNNNNNNNNNNNNNNNNNNNNNNNNNNNNNNNNNNNNNNNNNNNNNNNNNNNNNNNNNNNNNNNNNNNNNNNNNNNNNANTAAATAGGAGGGTGCATATCAGGAGTGCAATGGTGCATAACATAGCCGAGGGGGAATTCTTCATTGCAAAGACTCCAAGAGCTATAATCTGTGGTGGTTTAAGACCAATCTTAAACTCTGCAAAATTTGGTTTGACATGGGTGAATATGGACGAATGAACAAGG-------TAATTAGGTAGCATGTTTTTGTCCAGAATGGAACATATCCCAATCTGGAAGCATGAACTCCCCAAGGAAGATACTATTGTAAGCGACAGACGCAATGTGGATGGTATGTGATACNNNNNNNNNNNNNNNNNNNNNNNNNNNNNNNNNNNNNNNNNNNNNNNNNNNNNNNNNNNNNNNNNNNNNNNNNNNNNNNNNNNNNNNNNNNNNNNNNNNNNNNNNNNNNNNNNNNNNNNNNNNNNNNNNNNNNNNNNNNNNNNNNNNNNNNNNNNNNNNNNNNNNNNNNNNNNNNNNNNNNNNNNNNNNNNNNNNNNNNNNNNNNNNNNNNNNNNNNNNNNNNNNNNNNNNNNNNNNNNNNNNNNNNNNNNNNNNNNNNNNNNNNNNNNNNNNNNNNNNNNNNNNNNNNNNNNNNNNNNNNNNNNNNNNNNNNNNNNNNNNNNNNNNNNNNNNNNNNNNNNNNNNNNNNNNNNNNNNNNNNNNNNNNNNNNNNNNNNNNNNNNNNNNNNNNNNNNNNNNNNNNNNNNNNNNNNNNNNNNNNNNNNNNNNNNNNNNNNNNNNNNNNNNNNNNNNNNNNNNNNNNNNNNNNNNNNNNNNNNNNNNNNNNNNNNNNNNNNNNNNNNNNNNNNNNNNNNNNNNNNNNNNNNNNNNNNNNNNNNNNNNNNNNNNNNNNNNNNNNNNNNNNNNNNNNNNNNNNNNNNNNNNNNNNNNNNNNNNNNNNNNNNNNNNNNNNNNNNNNNNNNNNNNNNNNNNNNNNNNNNNNNNNNNNNNNNNNNNNNNNNNNNNNNNNNNNNNNNNNNNNNNNNNNNNNNNNNNNNNNNNNNNNNNNNNNNNNNNNNNNNNNNNNNNNNNNNNNNNNNNNNNNNNNNNNNNNNNNNNNNNNNNNNNNNNNNNNNNNNNNNNNNNNNNNNNNNNNNNNNNNNNGCGCCTCCTTGTGCAGCAAGCTATTGTTGTGCTCCTCCAGCGCGCTCATCTGCATATTCCTGCTCCCCTCATTCCCGTAGGGATTCCTCNGNNNNNNNNNNNNNNNNNNNNNNNNNNNNNNNNNNNNNNNNNNNNNNNNNNNNNNNNNNNNNNNNNNNNNNNNNNNNNNNNNNNNNNNNNNNNNNNNTTCCAATCAGAGGAATCCCATTTATTCAATTGCTTCCTTCGGGAATGCCCTTCCCAGGAAGGACGGAAGCTAGTGTCGTGGGGAACTATGGAACTNNNNNNNNNNNNNNNNNNNNNNNNNNNNNNNNNNNNNNNNNNNNNNNNNNNNNNNNNNNNNNNNNNNNNNNNNNNNNNNNNNNNNNNNNNNNNNNNNNNNNNNNNNNNNNNNNNNNNNNNNNNNNNNNNNNNNNNNNNNNNNNNNNNNNNNNNNNNNNNNNNNNNNNNNNNNNNNNNNNNNNNNNNNNNNNNNNNNNNNNNNNNNNNNNNNNNNNNNNNNNNNNNNNNNNNNNNNNNNNNNNNNNNNNNNNNNNNNNNNNNNNNNNNNNNNNNNNNNNNNNNNNNNNNNNNNNNNNNNNNNNNNNNNNNNNNNNNNNNNNNNNNNNNNNNNNNNNNNNNNNNNNNNNNNNNNNNNNNNNNNNNNNNNNNNNNNNNNNNNNNNNNNNNNNNNNNNNNNNNNNNNNNNNNNNNNNNNNNNNNNNNNNNNNNNNNNNNNNNNNNNNNNNNNNNNNNNNNNNNNNNNNNNNNNCTTCTAGTGACATTATTGGCTTATCCTCAATATCTGGGTTATCAAACTCAACCAGATACTCCGNNNNNNNNNNNNNNNNNNNNNNNNNNNNNNNNNNNNNNNNNNNNNNNNNNNNNNNNNNNNNNNNNNNNNNNNNNNNNNNNNNNNNNNNNNNNNNNAACTCACATAACCCTTTGGTGTCCATTTTGATGAACTNTTCATCAAASGACTTCCGCTCCTAAAATGAATATGAGCATTACAGAATATATGGATANNNNNNNNNNNNNNNNNNNNNNNNNNNNNNNNNNNNNNNNNNNNNNNNNNNNNNNNNNNNNNNNNNNNNNNNNNNNNNNNNNNNNNNNNNNNNNNNNNNNNNNNNNNNNNNNNNNNNNNNNNNNNNNNNNNNNNNNNNNNNNNNNNNNNNNNNNNNNNNNNNNNNNNNNNNNNNNNNNNNNNNNNNNNNNNNNNNNNNNNNNNNNNNNNNNNNNNNNNNNNNNNNNNNNNNNNNNNNNNNNNNNNNNNNNNNNNNNNNNNNNNNNNNNNNNNNGAGGACTGAAGGGGCTCTTTACGGGTGTGGGTCCCCGTGTTGGGCGTGCGGGCCCCTCGGTGGGGATAGTTGTTTCCTTCTATGAAGTAGTGAAGNNNNNNNNNNNNNNNNNNNNNNNNNNNNNNNNNNNNNNNNNNNNNNNNNNNNNNNNNNNNNNNNNNNNNNNNNNNNNNNNNNNNNNNNNNNNNNNNNNNNNNNNNNNNNNNNNNNNNNNNNNNNNNNNNNNNNNNNNNNNNNNNNNNNNNNNNNNNNNNNNNNNNTCCGTGAGTTTGGCTTTCACCATTGGACAACAGTTTGCANGTACCGTCCTCACCTNTTGAAAATCTCTGCTGTCTTCACAGAATCCACTGAAGTATTGCTGATCATGCACACAGCACGCTGCACCTTCGCAAGATCTCCACCTGGCACTACCGTGGGTGGCTGGTAGTTGATTCCGCACTTGAATCCG-CGTTACCTTTTGGGAGGCCTACGCCCCATAGAAACTGTCTACCTGAGACTGTCCCTTGGCCCGTAGGTCCTGACACAAGGTTAGAATTCTAGCTCNNNNNNNNNNNNNNNNNNNNNNNNNNNNNNNNNNNNNNNNNNNNNNNNNNNNNNNNNNNNNNNNNNNNNNNNNNNNNNNNNNNNNNNNNNNNNNNNATGTCTGTGGTCCCCACCGACGACGTCGACTTCGGCGACGTCAGCCCCATATCCAGCGCCTCCTCCGCCGACGACGAGCCG--------------NNNNNNNNNNNNNNNNNNNNNNNNNNNNNNNNNNNNNNNNNNNNNNNNNNNNNNNNNNNNNNNNNNNNNNNNNNNNNNNNNNNNNNNNNNNNNNNNNNNNNNNNNNNNNNNNNNNNNNNNNNNNNNNNNNNNNNNNNNNNNNNNNNNNNNNNNNNTGGCATATGTCCTATGGCAATGATGATGCGCTTGATGATAGTGCTTTTCTCACAGATCTGCCACTTGAGATGGATACACCGNNNNNNNNNNNNNNNNNNNNNNNNNNNNNNNNNNNNNNNNNNNNNNNNNNNNNNNNNNNNNNNNNNNNNNNNNNNNNNNNNNNNNNNTTTCTGCTTCCCCCATTATATC------ATCGGAAGAGAGCGTGTCGTGATCAAACACTTGCTGGCCGCTTCTGGCAYNCCTTTTTCTTCTCTGATCAATTGGTACATATAACATTTGATGGAGGCATGGGCAGCCAAAAGTCTTACCTTGATCTAGAAAAGANNNNNNNNNNNNNNNNNNNNNNNNNNNNNNNNNNNNNNNNNNNNNNNNNNNNNNNNNNNNNNNNNNNNNNNNNNNNNNNNNNNNNNNNNNNNNNNNNNNNNNNNNNNNNNNNNNNNNNNNNNNNNNNNNNNNNNNNNNNNNNNNNNNNNNNNNNNNNNNNNNNNNNNNNNNNNNNNNNNNNNNNNNNNNNNNNNNNNNNNNNNNNNNNNNNNNNNNNNNNNNNNNNNNNNNNNNNNNNNNNNNNNNNNNNNNNNNNNNNNNNNNNNNNNNNNNNNNNNNNNNNNNNNNNNNNNNNNNNNNNNNNNNNNNNNNNNNNNNNNNNNNNNNNNNNNNNNNNNNNNNNNNNNNNNNNNNNNNNNNNNNNNNNNNNNNNNNNNNNNNNNNNNNNNNNNNNNNNNNNNNNNNNNNNNNNNNNNNNNNNNNNNNNNNNNNNNNNNNNNNNNNNNNNNNNGTCGGAGAAGGGCAATCACTCGTTCTTAAAACCAGCATTCTTAAGTAAGACCAAAGAGTCGGGCGGAAAAAGGGGGAGAGCTCTCTGTTCCTGGT--------------------GGGTCATGCGGCGGTGGGAGGGTTTGTGAGTCACTGTGGATGGAACTCGTGCATGGAGAGTTTGAGTTCGGGCGTGCCGATGCTGACGTGGCCTANNNNNNNNNNNNNNNNNNNNNNNNNNNNNNNNNNNNNNNNNNNNNNNNNNNNNNNNNNNNNNNNNNNNNNNNNNNNNNNNNNNNNNNNNNNNNNNNNNNCATCTCCATCATGATTTTAAGTGATTTTACCATCACTCTTCTATTACTGTTTCAATATTATTGGATATCTCTGGCAGCCTTTCTTGTTGTCTTGTNNNNNNNNNNNNNNNNNNNNNNNNNNNNNNNNNNNNNNNNNNNNNNNNNNNNNNNNNNNNNNNNNNNNNNNNNNNNNNNNNNNNNNNNNNNNNNNCTGAGCAGCTGGAATCTATCAAAGAATCTTTGGTTGGACGGAATCTTGAAGCTCTTTCTCTGTTTTTGGAATGCAAGAAGGTATTCTTGTGTTCANNNNNNNNNNNNNNNNNNNNNNNNNNNNNNNNNNNNNNNNNNNNNNNNNNNNNNNNNNNNNNNNNNNNNNNNNNNNNNNNNNNNNNNNNNNNNNNGCATGCTGTCTGTTCTGGACCAGTGTTCTTCAACGAATTTCTTCTTCCAAATCTAATGATGTATCAGAATGCAAAGTGATTCTAGAAAACTTTGTNNNNNNNNNNNNNNNNNNNNNNNNNNNNNNNNNNNNNNNNNNNNNNNNNNNNNNNNNNNNNNNNNNNNNNNNNNNNNNNNNNNNNNNNNNNNNNNTGAATGGTAAAGGGAATGAAGGGGGAAGCTATAGTTCTGATTGCATTGACAAGGTGACATTGTTAGAGAACAAAGTAGCCGAGGGTGAACATGAAGACGCGACCTGAACCGTGATCTGCGTTATGACCAGCGGCTCGGTTCGGTACGCGAAGAACTGGTTSAGGAACGACATCAGTGCACAGGACAGCACTATATATTTCCAAAGCATTCAAAATGGGCCCCAAGGACGAGTCATTTGNTTTCTTGAACTCAAAAGAGAAAACAAATGGGAGAGATATGTTGGNGNNNNNNNNNNNNNNNNNNNNNNNNNNNNNNNNNNNNNNNNNNNNNNNNNNNNNNNNNNNNNNNNNNNNNNNNNNNNNNNNNNNNNNNNNNNNNNNNNNNNAATACAACAAGACAAGTTCTGCGAAGGAGCTGAAGGACCGTGTCCTCACTCCCTTGAGAACTGGAAGGGT---CTACAGGGTAGAAGCCCTCCAAGGANNNNNNNNNNNNNNNNNNNNNNNNNNNNNNNNNNNNNNNNNNNNNNNNNNNNNNNNNNNNNNNNNNNNNNNNNNNNNNNNNNNNNNNNNNNNNNNNNNNNNNNNNNNNNNNNNNNNNNNNNNNNNNNNNNNNNNNNNNNNNNNNNNNNNNNNNNNNNNNNNNNNTATGCCGATTTTTAAAGAGGCACCATCCCACGATCGCCTTCTTCACAAGAAGGTCATGAGAAGTCCCG---------------------------NNNNNNNNNNNNNNNNNNNNNNNNNNNNNNNNNNNNNNNNNNNNNNNNNNNNNNNNNNNNNNNNNNNNNNNNNNNNNNNNNNNNNNNNNNNNNNNNNNNNNNNNNNNNNNNNNNNNNNNNNNNNNNNNNNNNNNNNNNNNNNNNNNNNNNNNNNNNNNNNNNNNNNNNNNNNNNNNNNNNNNNNNNNNNNNNNNNNNNNNNNNNNNNNNNNNNNNNNNNNNNNNNNNNNNNNNNNNNNNNNNNNNNNNNNNNNNNNNNNNNNNNNNNNNNNNNNNNNNNNNNNNNNNNNNNNNNNNNNNNNNNNNNNNNNNNNNNNNNNNNNNNNNNNNNNNNNNNNNNNNNNNNNNNNNNNNNNNNNNNNNNNNNNNNNNNNNNNNNNNNNNNNNNNNNNNNNNNNNNNNNNNNNNNNNNNNNNNNNNNNNNNNNNNNNNNNNNNNNNNNNNNNNNNNNNNNNNNNNNNNNNNNNNNNNNNNNNNNNNNNNNNNNNNNNNNNNNNNNNNNNNNNNNNNNNNNNNNNNNNNNNNNNNNNNNNNNNNNNNNNNNNNNNNNNNNNNNNNNNNNNNNNNNNNNNNNNNNNNNNNNNNNNNNNNNNNNNNNNNNNNNNNNNNNNNNNNNNNNNNNNNNNNNNNNNNNNNNNNNNNNNNNNNNNNNNNNNNNNNNNNNNNNNNNNNNNNNNNNNNNNNNNNNNNNNNNNNNNNNNNNNNNNNNNNNNNNNNNNNNNNNNNNNNNNNNNNNNNNNNNNNNNNNNNNNNNNNNNNNNNNNNNNNNNNNNNNNNNNNNNNNNNNNNNNNNNNNNNNNNNNNNNNNNNNNNNNNNNNNNNNNNGATTTGGATCGAGTTAATGCTGCAACAAATGATGTAAGCCTTAATTTGCATACTTCTTCGAAGTCTGATGATAGTGCAGAGCTAAATAATTCTCCNNNNNNNNNNNNNNNNNNNNNNNNNNNNNNNNNNNNNNNNNNNNNNNNNNNNNNNNNNNNNNNNNNNNNNNNNNNNNNNNNNNNNNNNNNNNNNNCTCATAGCATCCAAGAGCAGCTCCTTTGATACCACAACAGTTGCATTTGATCCTTCTGCTTCTAGCTAACTCAGATGCAAGATTGACAGCCAAATGATCTTGTTTCAGCATGCAGCTGCTTGAGTGCTGCTGGTTGTCCAAACTGTGTAC----AAGTAAGCCACGCTTTATGCAACCACCAATATTTTAAAGANNNNNNNNNNNNNNNNNNNNNNNNNNNNNNNNNNNNNNNNNNNNNNNNNNNNNNNNNNNNNNNNNNNNNNNNNNNNNNNNNNNNNNNNNNNNNNNNNNNNNNNNNNNNNNNNNNNNNNNNNNNNNNNNNNNNNNNNNNNNNNNNNNNNNNNNNNNNNNNNNNNNNNNNNNNNNNNNNNNNNNNNNNNNNNNNNNNNNNNNNNNNNNNNNNNNNNNNNNNNNNNNNNNNNNNNNNNNNNNNNNNNNNNNNNNNNNNNNNNNNNNNNNNNNNNNNNNNNNNNNNNNNNNNNNNNNNNNNNNNNNNNNNNNNNNNNNNNNNNNNNNNNNNNNNNNNNNNNNNNNNNNNNNNNNNNNNNNNNNNNNNNNNNNNNNNNNNNNNNNNNNNNNNNNNNNNNNNNNNNNNNNNNNNNNNNNNNNNNNNNNNNNNNNNNNNNNNNNNNNNNNNNNNNNNNNNNNNNNNNNNNNNNNNNNNNNNNNNNNNNNNNNNNNNNNNNNNNNNNNNNNNNNNNNNNNNNNNNNNNNNNNNNNNNNNNNNNNNNNNNNNNNNNNNNNNNNNNNNNNNNNNNNNNNNNNNNNNNNNNNNNNNNNNNNNNNNNNNNNNNNNNNNNNNNNNNNNNNNNNNNNNNNNNNNNNNNNNNNNNNNNNNNNNNNNNNCCAAGTACAGCCCATAGTTCTCTCGCATCTTTGGAGAAAGTTGGTCGGATTAATTTTATGATTACCCAAAATGTGGATAGGTGAGCACCGNTTTTTTTGTGCCTGTGCGATATTGTCCCTGTTGCTCTTGGGAAATATATTCAAGTTCTAACATCATCAATAAGTAATGCNGAGAATCATGGATCTGCTGNNNNNNNNNNNNNNNNNNNNNNNNNNNNNNNNNNNNNNNNNNNNNNNNNNNNNNNNNNNNNNNNNNNNNNNNNNNNNNNNNNNNNNNNNNNNNNNNNNNNNNNNNNNNNNNNNNNNNNNNNNNNNNNNNNNNNNNNNNNNNNNNNNNNNNNNNNNNNNNNNNNNNNNNNNNNNNNNNNNNNNNNNNNNNNNATCACTTTGGCTGATA-----CAAGTAATTTACTACTGTNGTTTT-CCNCCTCCTTTATGTTTATTTTGTCCGCTCTTCTATCATAACACTCCATCCTGAGACAGTT------GACGGGAGGCCAGGGACATTGGTGATTGAATCTTTCGTGGTGGATATACCGAACAACAGATAAAAGAAA-GGGGGG-AAACAAAAGCCATCTGCAACAGAGGGAGGAAAAACTTAACTTCCTTGCTGCTGTTACCGCCCCACCATGTCCAAGTTCTGTACGAGCCGATTGGTGTAGCTGCCCAGATCATTCCCTGGAATTTCCCACTTGTTTTGTATGCGTGGAAGGTTGG----AGGATAAAACTGGATTAAACTACATGAACCACAACATCATATCTCTAGGCTGAAGTATATTTATATGTTCCTAGTTCCATATCAGTAATTCCGNNNNNNNNNNNNNNNNNNNNNNNNNNNNNNNNNNNNNNNNNNNNNNNNNNNNNNNNNNNNNNNNNNNNNNNNNNNNNNNNNNNNNNNNNNNNNNNNNNNNNNNNNNNNNNNNNNNNNNNNNNNNNNNNNNNNNNNNNNNNNNNNNNNNNNNNNNNNNNNNNNNNNNNNNNNNNNNNNNNNNNNNNNNNNNNNNNNNNNNNNNNNNNNNNNNNNNNNNNNNNNNNNNNNNNNNNNNNNNNNNNNNNNNNNNNNNNNNNNNNNNNNNNNNNNNNNNNNNNNNNNNNNNNNNNNNNNNNNNNNNNNNNNNNNNNNNNNNNNNNNNNNNNNNNNNNNNNNNNNNNNNNNNNNNNNNNNNNNNNNNNNNNNNNNNNNNNNNNNNNNNNNNNNNNNNNNNNNNNNNNNNNNNNNNNNNNNNNNNNNNNNNNNNNNNNNNNNNNNNNNNNNNNNNNNNNNNNNNNNNNNNNNNNNNNNNNNNNCCTGCATGGGTATAATGGCACAGTGATGGCCTATGGTCAGACGGGTACTGGAAAAACATATACTGTTGGCCGTTTGAAGTTGATATTTCAAACACAAGGAAGCTTCTAGAGGGAGAGCGCGGAGAGATCATCCGTCAAAGGAACATAATTGTAAGCAGTTTTTCCCANNNNNNNNNNNNNNNNNNNNNNNNNNNNNNNNNNNNNNNNNNNNNNNNNNNNNNNNNNNNNNNNNNNNNNNNNNNNNNNNNNNNNNNNNNNNNNNNNGCGGCCATGTCGAGGGAGAAGATGAGCGCGTCN-GGGGGAGCGAAGAGGGTGAANGATGAGTTCGCCG----------------------------NNNNNNNNNNNNNNNNNNNNNNNNNNNNNNNNNNNNNNNNNNNNNNNNNNNNNNNNNNNNNNNNNNNNNNNNNNNNNNNNNNNNNNNNNNNNNNNNNNNNNNNNNNNNNNNNNNNNNNNNNNNNNNNNNNNNNNNNNNNNNNNNNNNNNNNNNNNNNNNNNNNNNNNNNNNNNNNNNNNNNNNNNNNNNNATCCTTGTCTGCTAATGACCTCGTGTCATGTTGTGGGTTTACGTGTGGGGACGGTTGTGATGGAGGGTATCCTATATATGCCTGGCGCTACTTTGNNNNNNNNNNNNNNNNNNNNNNNNNNNNNNNNNNNNNNNNNNNNNNNNNNNNNNNNNNNNNNNNNNNNNNNNNNNNNNNNNNNNNNNNNNNNNNNNNNNNNNNNNNNNNNNNNNNNNNNNNNNNNNNNNNNNNNNNNNNNNNNNNNNNNNNNNNNNNNNNNNNNNNNNNNNNNNNNNNNNNNNNNNNNNNNNNNNNGGGAATGAATCAGACTTTACAGATCGTCTTCGAGAAATTTCATTTATTCCACTTTCTGAYGGTTCATACGATTCATTGGCTAGTGGGCCAATATGGCATATGAGGCCATGAACAATGCTGGCTTCTTRGACTCCAACCTTATTGTTGTGTTAAATGACAACAAGCAAGTTTCTTTACCGACAGCAACTCTGCGGAACATGTCGGGCGATCCGCCAGAAAGATTGGTTTGAAGTCAGTTGTCATGAAAGTGAAAGGATCTACTTATTTCAGGAAAAAGAAGAAAGTNNNNNNNNNNNNNNNNNNNNNNNNNNNNNNNNNNNNNNNNNNNNNNNNNNNNNNNNNNNNNNNNNNNNNNNNNNNNNNNNNNNNNNNNNNNNNNNGATGGTTCAACCAACTGGACCCAAGGATCAACAAGAGGACCTTCGGCGTGGAAGAAGAGGAGAGGCTTATGGCTGCACATAGAGCCTATGGGAACCCTATTGTCAAAGTCCCTGTCTTATCAAATACAAGTGTGTCAACTCCAGCAAACTTCTCTAGGACATTTCCACCACGCACAAGAAGACCTCTGGTNNNNNNNNNNNNNNNNNNNNNNNNNNNNNNNNNNNNNNNNNNNNNNNNNNNNNNNNNNNNNNNNNNNNNNNNNNNNNNNNNNNNNNNNNNNNNNNNNNNNNNNNNNNNNNNNNNNNNNNNNNNNNNNNNNNNNNNNNNNNNNNNNNNNNNNNNNNNNNNNNNNNNNNNNNNNNNNNNNNNNNNNNNNNNNNNNNNNNNNNNNNNNNNNNNNNNNNNNNNNNNNNNNNNNNNNNNNNNNNNNNNNNNNNNNNNNNNNNNNNNNNNNNNNNNNNNNNNNNNNNNNNGCAGAGCTGCTGCTTCCAATGCTTTTGGTAAAGTTGCATCTACAATGGCNGGAAATGAAT---TACTAGCCTTCTGAAAACCACCACCGAGCACTCCAGAGGCGGTGTGGGTCCCGTGGCCGTCTGCGTCTCTGGGGGAGCGGAACTCGACGGTGGAGTTGATGCCGNNNNNNNNNNNNNNNNNNNNNNNNNNNNNNNNNNNNNNNNNNNNNNNNNNNNNNNNNNNNNNNNNNNNNNNNNNNNNNNNNNNNNNNNNNNNNNNNNNNNNNNNNNNNNNNNNNNNNNNNNNNNNNNNNNNNNNNNNNNNNNNNNNNNNNNNNNNNNNNNNNNNNNNNNNNNNNNNNNNNNNNNNNNNNNNNNNNNNNNNNNNNNNNNNNNNNNNNNNNNNNNNNNNNNNNNNNNNNNNNNNNNNNNNNNNNNNNNNNNNNNNNNNNNNNNNNNNNNNNNNNNNNNNNNTAGCCTTTCTGGTTTCCACGCGAATACACATATCCCAATTGTCA-TAGGAGCACAGATGCGTTATGAGATAACCGNNNNNNNNNNNNNNNNNNNNNNNNNNNNNNNNNNNNNNNNNNNNNNNNNNNNNNNNNNNNNNNNNNNNNNNNNNNNNNNNNNNNNNNNNNNNNNNNGTTCCTCTAACCTTTTCAAAAGAGCCTTCATGCAATCTTTCAATATTCTGTCTACTGCTGCTTCTTGAAGGAGTAGGTTGTAGGCTCTGCCCGNNNNNNNNNNNNNNNNNNNNNNNNNNNNNNNNNNNNNNNNNNNNNNNNNNNNNNNNNNNNNNNNNNNNNNNNNNNNNNNNNNNNNNNNNNNNNNNNNNNNNNNNNNNNNNNNNNNNNNNNNNNNNNNNNNNNNNNNNNNNNNNNNNNNNNNNNNNNNNNNNNNNNNNNNNNNNNNNNNNNNNNNNNNNNNNNNNNNNNNNNNNNNNNNNNNNNNNNNNNNNNNNNNNNNNNNNNNNNNNNNNNNNNNNNNNNNNNNNNNNNNNNNNNNNNNNNNNNNNNNNNNNNAATGCACTAAGCGGTTCTGGCATCGAAGTTGTGGTCGGTACTCTCAACAGCGATCTCATCCAATTGGCTAACGATCCGTCATTTGCGGTCAAATGNNNNNNNNNNNNNNNNNNNNNNNNNNNNNNNNNNNNNNNNNNNNNNNNNNNNNNNNNNNNNNNNNNNNNNNNNNNNNNNNNNNNNNNNNNNNNNNNNNNNNNNNNNNNNNNNNNNNNNNNNNNNNNNNNNNNNNNNNNNNNNNNNNNNNNNNNNNNNNNNNNNNNNNNNNNNNNNNNNNNNNNNNNNNNNAGAGCAGGATGTCTTGGACCTTCNTACATTAATTGCGTATATTAGTTACGCAAGGAAGCATTTTCAACCCAAGCTATCYGATGNAGCNGCTGAGGNNNNNNNNNNNNNNNNNNNNNNNNNNNNNNNNNNNNNNNNNNNNNNNNNNNNNNNNNNNNNNNNNNNNNNNNNNNNNNNNNNNNNNNNNNNNNNNNNNNNNNNNNNNNNNNNNNNNNNNNNNNNNNNNNNNNNNNNNNNNNNNNNNNNNNNNNNNNNNNNNNNNNNNNNNNNNNNNNNNNNNNNNNNNNNNNNNNNNNNNNNNNCTATTGTAGTT----ATT-AATGGAACCAAAACAGGTCATTGCAGGGGTTATGCAATTTCTGAATATCCGAATTCCTCCATATATCCGTGTTGATTTTGTNNNNNNNNNNNNNNNNNNNNNNNNNNNNNNNNNNNNNNNNNNNNNNNNNNNNNNNNNNNNNNNNNNNNNNNNNNNNNNNNNNNNNNNNNNNNNNNNNNTCAGAAACACCACCGTCTGTGACCCCTCCCTTATCAACATCGCCATCACTCTCGACCTCGACTACCTACGTGGCTCCATCGCCGCCGTCCACTCCNNNNNNNNNNNNNNNNNNNNNNNNNNNNNNNNNNNNNNNNNNNNNNNNNNNNNNNNNNNNNNNNNNNNNNNNNNNNNNNNNNNNNNNNNNNNNNNTAATCTTAAGATGCACGTGGACTTACAAGCTTTCAGCTCATCTTCGGCACAACTACATGACTTTGTTCACAATTATGGCATTGGAGATATTTCGTNNNNNNNNNNNNNNNNNNNNNNNNNNNNNNNNNNNNNNNNNNNNNNNNNNNNNNNNNNNNNNNNNNNNNNNNNNNNNNNNNNNNNNNNNNNNNNNNNNNNNNNNNNNNNNNNNNNNNNNNNNNNNNNNNNNNNNNNNNNNNNNNNNNNNNNNNNNNNNNNNNNNNNNNNNNNNNNNNNNNNNNNNNNNNNNNNNNNNNNNNNNNNNNNNNNNNNNNNNNNNNNNNNNNNNNNNNNNNNNNNNNNNNNNNNNNNNNNNNNNNNNNNNNNNNNNNNNNNNNNNNNNNNNNNNNNNNNNNNNNNNNNNNNNNNNNNNNNNNNNNNNNNNNNNNNNNNNNNNNNNNNNNNNNNNNNNNNNNNNNNNNNNNNNNNNNNNNNNNNNNNNNNNNNNNNNNNNNNNNNNNNNNNNNNNNNNNNNNNNNNNNNNNNNNNNNNNNNNNNNNNNNNNNNNNNNNNNNNNNNNNNNNNNNNNNNNNNNNGATCGCCAAAGGAGAGCTTAATAGTAAAAATTTCGAAGCTTTTGGATAGCTATCTTGCAGAGATTGCTTTGGATTCAAACTTGACGCCTTCAAAGGTTCCCCTTCGACATGCCTCCCATAATTGGGTCTCAATTCCCAACTTCCTTAACTCGAAAAGTCCACGTTCAACTGTTGCATACAACACAAAAACNNNNNNNNNNNNNNNNNNNNNNNNNNNNNNNNNNNNNNNNNNNNNNNNNNNNNNNNNNNNNNNNNNNNNNNNNNNNNNNNNNNNNNNNNNNCAATCTCAAGGACCACGTTTCCATGAAGCTCTTCGATTTCCTCTCCAACTACTCTGACGAAGTCCTCGCGGTATATCTTCTCAATTTCTCCTCCGNNNNNNNNNNNNNNNNNNNNNNNNNNNNNNNNNNNNNNNNNNNNNNNNNNNNNNNNNNNNNNNNNNNNNNNNNNNNNNNNNNNNNNNNNNNNNNNNNNNNNNNNNNNNNNNNNNNNNNNNNNNNNNNNNNNNNNNNNNNNNNNNNNNNNNNNNNNNNNNNNNNNNNNNNNNNNNNNNNNNNNNNNNNNNNNNNNNNNNNNNNNNNNNNNNNNNNNNNNNNNNNNNNNNNNNNNNNNNNNNNNNNNNNNNNNNNNAAGGTGCAGATGATCAGGCTCAACTGTCATTCACCCAAAGTTGGATCACTTCCCATGTCAACGACGCCG--------------------------NNNNNNNNNNNNNNNNNNNNNNNNNNNNNNNNNNNNNNNNNNNNNNNNNNNNNNNNNNNNNNNNNNNNNNNNNNNNNNNNNNNNNNNNNNNNNNNNNNNNNNNNNNNNNNNNNNNNNNNNNNNNNNNNNNNNNNNNNNNNNNNNNNNNNNNNNNNNNNNNNNNNNNNNNNNNNNNNNNNNNNNNNNNNNNNNNNNNNNNNNNNNNNNNNNNNNNNNNNNNNNNNNNNNNNNNNNNNNNNNNNNNNNNNNNNNNNNNNNNNNNNNNNNNNNNNNNNNNNNNNNNNNNNNNNNNNNNNNNNNNNNNNNNNNNNNNNNNNNNNNNNNNNNNNNNNNNNNNNNNNNNNNNNNNNNNNNNNNNNNNNNNNNNNNNNNNNNNNNNNNNNNNNNNNNNNNNNNNNNNNNNNNNNNNNNNNNNNNNNNNNNNNNNNNNNNNNNNNNNNNNNNNNNNNNNNNNNNNNNNNNNNNNNNNNNNNNNNNNNNNNNNNNNNNNNNNNNNNNNNNNNNNNNNNNNNNNNNNNNNNNNNNNNNNNNNNNNNNNNNNNNNNNNNNNNNNNNNNNNNNNNNNNNNNNNNNNNNNNNNNNNNNNNNNNNNNNNNNNNNNNNNNNNNNNNNNNNNNNNNNNNNNNNNNNNNNNNNNNNNNNNNNNNNNNNNNNNNNNNNNNNNNNNNNNNNNNNNNNNNNNNNNNNNNNNNNNNNNNNNNNNNNNNNNNNNNNNNNNNNNCTTCAAGGCAATCAAGAAGAGGATAGAAGACCTTATCACCAGGGATTATTTGGAGAGGGACAAGGACAATCCCAACGTATTCAGATACTTGGCATATATCGGGTGGGTCCCAGGCAATGTACGATGGATATCCTAGTCACTCGTCCACCCAGCAGCTAATGTACTACAGNTAGAGATGCCGNNNNNNNNNNNNNNNNNNNNNNNNNNNNNNNNNNNNNNNNNNNNNNNNNNNNNNNNNNNNNNNNNNNNNNNNNNNNNNNNNNNNNNNNNNNNNNNNNNNNNNNNNNNNNNNNNNNNNNNNNNNNNNNNNNNNNNNNNNNNNNNNNNNNNNNNNNNNNNNNNNNNNNNNNNNNNNNNNNNNNNNNNNNNNNNNNNNNNNNNNNNNNNNNNNNNNNNNNNNNNNNNNNNNNNNNNNNNNNNNNNNNNNNNNNNNNNNNNNNNNNNNNNNNNNNNNNNNNNNNNNNNNNNNNNNNNNNNNNNNNNNNNNNNNNNNNNNNNNNNNNNNNNNNNNNNNNNNNNNNNNNNNNNNNNNNNNNNNNNNNNNNNNNNNNNNNNGGCGTACTGGGCTAGAAAGTGCATTTGAGAAAACCGAGTTCTTTGTCTGGATGCCAGAGTTTGGAAAGTGTATAGAACCCGTGAAAGGTAGGTCAAAGATGCATCCTCCCAGATATCAAACAGTCCCCCAACCCATTCYGGCCTACTNTCCGNNNNNNNNNNNNNNNNNNNNNNNNNNNNNNNNNNNNNNNNNNNNNNNNNNNNNNNNNNNNNNNNNNNNNNNNNNNNNNNNNNNNNNNNNNNNNNNAAAATGAAGCTAGTTATCCA---GATTATTCCAATTTAAATTCATTACTCAGCTAGCACAATACTTGAAGATAACACGYGACCTACCGNNNNNNNNNNNNNNNNNNNNNNNNNNNNNNNNNNNNNNNNNNNNNNNNNNNNNNNNNNNNNNNNNNNNNNNNNNNNNNNNNNNNNNNNNNNNNNNNNNNNNNNNNNNNNNNNNNNNNNNNNNNNNNNNNNNNNNNNNNNNNNNNNNNNNNNNNNNNNNNNNNNNNNNNNNNNNNNNNNNNNNNNNNNNNNNNNNNNNNNNNNNNNNNNNNNNNNNNNNNNNNNNNNNNNNNNNNNNNNNNNNNNNNNNNNNNNNNNNNNNNNNNNNNNNNNNNNNNNNNNNNNNNNNNNNNNNNNNNNNNNNNNNNNNNNNNNNNNNNNNNNNNNNNNNNNNNNNNNNNNNNNNNNNNNNNNNNNNNNNNNNNNNNNNNNNNNNNTTTCCAAGGATGT---GGGGGGTGCCCCAAANTATAGAGGAATGTTAGGAACTGTTGCTACAATTGCTAGGGAAGAAGGCATGGCAGCACTAT-NNNNNNNNNNNNNNNNNNNNNNNNNNNNNNNNNNNNNNNNNNNNNNNNNNNNNNNNNNNNNNNNNNNNNNNNNNNNNNNNNNNNNNNNNNNNNNNNNNNNNNNNNNNNNNNNNNNNNNNNNNNNNNNNNNNNNNNNNNNNNNNNNNNNNNNGAGCGGGCAAATATGTCAGATTTGTGGGGACGACGTCGGACTCACTGCCGACGGCGACCTCTTTGTCGCCTGCAACGAGTGCGCCTTCCCCGTCTNNNNNNNNNNNNNNNNNNNNNNNNNNNNNNNNNNNNNNNNNNNNNNNNNNNNNNNNNNNNNNNNNNNNNNNNNNNNNNNNNNNNNNNNNNNNNNNNNNNNNNNNNNNNNNNNNNNNNNNNNNNNNNNNNNNNNNNNNNNNNNNNNNNNNNNNNNNNNNNNNNNNNNNNNNNNNNNNNNNNNNNNNNNNNNNNNNNNNNNNNNNNNNNNNNNNNNNNNNNNNNNNNNNNNNNNNNNNNNNNNNNNNNNNNNNNNNNNNNNNNNNNNNNNNNNNNNNNNNNNNNNNNNNNNNNNNNNNNNNNNNNNNNNNNNNNNNNNNNNNNNNNNNNNNNNNNNNNNNNNNNNNNNNNNNNNNNNNNNNNNNNNNNNNNNNNNNNNNNNNNNNNNNNNNNNNNNNNNNNNNNNNNNNNNNNNNNNNNNNNNNNNNNNNNNNNNNNNNNNNNNNNNNNNNNNNNNNNNNNNNNNNNNNNNNNNNNNNNNNNNNNNNNNTACTTAACTAACATGGCTATAGGATGG-TATCTTACTTGGAAGATCCCATGGGTCATACTTGTAGATATCCAGTTGCCTGATAAGCTCTATAGAGATTTCCTTTGATATCGTTCATTCCAAACTTAAAATACTGAAGATTCACCGAGAGATTTCCGCATGAATCAGGAAGAATACCTCCCAAATTATTNTTNNNNNNNNNNNNNNNNNNNNNNNNNNNNNNNNNNNNNNNNNNNNNNNNNNNNNNNNNNNNNNNNNNNNNNNNNNNNNNNNNNNNNNNNNNNNNNNNNNNNNNNNNNNNNNNNNNNNNNNNNNNNNNNNNNNNNNNNNNNNNNNNNNNNNNNNNNNNNNNNNNNNNNNNNNNNNNNNNNNNNNNNNNNNNNNNNNNN------------------GGGGGTGCAGCGGCCTNCTGTTCCACAAAGTTCTCTTCAACCAACATAG---TATCATACTGCAATTCCAAGAAACTTTTCTCAGTTATNNCCTTCAANNNNNNNNNNNNNNNNNNNNNNNNNNNNNNNNNNNNNNNNNNNNNNNNNNNNNNNNNNNNNNNNNNNNNNNNNNNNNNNNNNNNNNNNNNNNNNNNNNNNNNNNNNNNNNNNNNNNNNNNNNNNNNNNNNNNNNNNNNNNNNNNNNNNNNNNNNNNNNNNNNNNNNNNNNNNNNNNNNNNNNNNNNNNNNNNNNNNNNNNNNNNNNNNNNNNNNNNNNNNNNNNNNNNNNNNNNNNNNNNNNNNNNNNNNNNNNNNTCTCCACTCACTGCTTCCCCTAATATCCTCCCTTTACCACATCATGGGGGTTTACAGGAGATCCCAGAGGCTCGCTCAGATAGGCTGCTATACCANNNNNNNNNNNNNNNNNNNNNNNNNNNNNNNNNNNNNNNNNNNNNNNNNNNNNNNNNNNNNNNNNNNNNNNNNNNNNNNNNNNNNNNNNNNNNNNACATGGATGCCCATGATTATAGGCAGTATCTAGGCATCTACGGCCAGGCTAGGGTCTTAGAAATCATAGTAGATGATATTACTCGCACAAGTCCT---NNNNNNNNNNNNNNNNNNNNNNNNNNNNNNNNNNNNNNNNNNNNNNNNNNNNNNNNNNNNNNNNNNNNNNNNNNNNNNNNNNNNNNNNNNNNNNNNNNNNNNNNNNNNNNNNNNNNNNNNNNNNNNNNNNNNNNNNNNNNNNNNNNNNNNNNNNNNNNNNNNNNNNNNNNNNNNNNNNNNNNNNNNNNNNNTGAGGGATAAACGACCAGATAATATTTGGATAGCAGCTGAGGGTGTCTACCTKCCG----------------------------------GCTCTGAGAACGACCCGAACGACTGCTCGCAGACTTCGTGCTGCTACCACATCGACTGCAACCTCCCCGACCG----------------------GCATCTGCTAATATGGCAGACATAAAACAGGGAAAGCAGATCCACGCAAAGATGATAAAAACCGNNNNNNNNNNNNNNNNNNNNNNNNNNNNNNNNNNNNNNNNNNNNNNNNNNNNNNNNNNNNNNNNNNNNNNNNNNNNNNNNNNNNNNNNNNNNNNNNNNNNNNNNNNNNNNNNNNNNNNNNNNNNNNNNNNNNNNNNNNNNNNNNNNNNNNNNNNNNNNNNNNNNNNNNNNNNNNNNNNNNNNNNNNNNNNNNNNNNNNNNNNNNNNNNNNNNNNNNNNNNNNNNNNNNNNNNNNNNNNNNNNNNNNNNNNNNNNNNNNNNNNNNNNNNNNNNNNNNNNNNNNNNNNNNNNNNNNNNNNNNNNNNNNNNNNNNNNNNNNNNNNNNNNNNNNNNNNNNNNNNNNNNNNNNNNNNNNNNNNNNNNNNNNNNNNNNNNNNNNNNNNNNGCTTGATCATTAATTGGCCAGTCTGTCTTAATTTACCAATTTTAATAAGAGTATATCAACATTTGGGAATCCATTTTACCGGCTGCTGCCTCGAAGGTTATTCAAGAAACGAAAGAGGGTTTGGGTGCAAGTGTGAAGGAAATTAGTGTTGCGGTACGGGAGGCCGTTGAGAAAGTCAGGACTGAATCCNATCTCATCAAGNAAAACATGATAGTGAGTGGGTCGAGTTGTACCCTGT-ACATT-GAATCAAGAGAAATGATTAGCCATCTAANNNNNNNNNNNNNNNNNNNNNNNNNNNNNNNNNNNNNNNNNNNNNNNNNNNNNNNNNNNNNNNNNNNNNNNNNNNNNNNNNNNNNNNNNNNNNNNACAACAGCAGTATGGCATGGTCCACAAGCAATAGAGGATACATGTACACCTTCTAATTGACAAGTTACTAGTTTAGGAATCCAATGACTCACTTCAGGTTTATAATAAGATCTTCATCAGGAAAGTTCGCCTTTCCAAAAGGCAGGTGAACAATTCCR--------------------------------NNNNNNNNNNNNNNNNNNNNNNNNNNNNNNNNNNNNNNNNNNNNNNNNNNNNNNNNNNNNNNNNNNNNNNNNNNNNNNNNNNNNNNNNNNNNNNNTTAGCTTCCAAAAGAGCTTCTCCCATAAAGAATTCATCAATCTTCCTCTGCTCACTCTCAAGTATATATGCTTCTTCCCATTCCTCAAACTGCTCNNNNNNNNNNNNNNNNNNNNNNNNNNNNNNNNNNNNNNNNNNNNNNNNNNNNNNNNNNNNNNNNNNNNNNNNNNNNNNNNNNNNNNNNNNNNNNNNNNNNNNNNNNNNNNNNNNNNNNNNNNNNNNNNNNNNNNNNNNNNNNNNNNNNNNNNNNNNNNNNNNNNNNNNNNNNNNNNNNNNNNNNNNNNNNNNNNNNNAAATGAAAGCTTGGAGGAYGCTGGTAAYGAGCTAATCCTGTCCGATGAGGATGWGGTGAGGTTCCAGATAGGGGAGGTTTTTGCNCACATGCCCANNNNNNNNNNNNNNNNNNNNNNNNNNNNNNNNNNNNNNNNNNNNNNNNNNNNNNNNNNNNNNNNNNNNNNNNNNNNNNNNNNNNNNNNNNNNNNNNNNNNNNNNNNNNNNNNNNNNNNNNNNNNNNNNNNNNNNNNNNNNNNNNNNNNNNNNNNNNNNNNNNNNNNNNNNNNNNNNNNNNNNNNNNNNNNNNNNNNNNNNNNNNNNNNNNNNNNNNNNNNNNNNNNNNNNNNNNNNNNNNNNNNNNNNNNNNNNNNNNNNNNNNNNNNNNNNNNNGCTGCATGATATGCATGAAGAGAACGATAAATTACTGGGATTGTATGAGAAAGCAATGCAAGAGAGGGATGAGTTTAAGAGAAGATTTTCATGTCAGCTTAAT--AAAAAAACCAGATAAAGTGC-CAAAAAC-ATATCAACCACAAAAAACAAGGTGCGGTAGAAAATCTTAATAAACAACCGATTGAATTCTACTACAAGAACCACAAGTCAGAAAGTTTCAGAGATGTGAAAAAGCAGTTGTATTCTAGAAAGCAGTCACAGTGCACAAACAACTAGTATCTGGTTCTACNACYACCAGTAATGGAGAAAGCAGTTCATCTACTAGCAAAGTTGGTGAGGATCTGAAAATCGCATCACAACTCAGAAAATTAGAAAGAC-AAAAACGAAACTAGTTAGAAAGAAAATGAATATATTAAACCTCGCAGCAATAACATACAAAGGAAAAGGCTACCG------------AGNTCATCAATTCCTTCTCTTTCTCCACRAGGAGCATCTTTCCATTTCCCATCCAACTCTGAACATGTCCG------------------------NNNNNNNNNNNNNNNNNNNNNNNNNNNNNNNNNNNNNNNNNNNNNNNNNNNNNNNNNNNNNNNNNNNNNNNNNNNNNNNNNNNNNNNNNNNNNNNNNNNNNNNNNNNNNNNNNNNNNNNNNNNNNNNNNNNNNNNNNNNNNNNNNNNNNNNNNNNNNNNNNNNNNNNNNNNNNNNNNNNNNNNNNNNNNNNNNNNNNNNNNNNNNNNNNNNNNNNNNNNNNNNNNNNNNNNNNNNNNNNNNNNNNNNNNNNNNNNNNNNNNNNNNNNNNNNNNNNNNNNNNNNNNNNNNNNTCAGATTACATGTTACAAGAGACATTTAGGAGCCAGTACCCCTCAGTTAAGGGGGCTAAAGTTGTAACAGATAG---AACAACCGNNNNNNNNNNNNNNNNNNNNNNNNNNNNNNNNNNNNNNNNNNNNNNNNNNNNNNNNNNNNNNNNNNNNNNNNNNNNNNNNNNNNNNNNNNNNNNNNNNNNNNNNNNNNNNNNNNNNNNNNNNNNNNNNNNNNNNNNNNNNNNNNNNNNNNNNNNNNNNNNNNNNNNNNNNNNNNNNNNNNNNNNNNNNNNNNNNNNNNNNNNNNNNNNNNNNNNNNNNNNNNNNNNNNNNNNNNNNNNNNNNNNNNNNNNNNNNNNNNNNNNNNNNNNNNNNNNNNNNNNNNNNNNNNNNNNNNNNNNNNNNNNNNNNNNNNNNNNNNNNNNNNNNNNNNNNNNNNNNNNNNNNNNNNNNNNNNNNNNNNNNNNNNNNNNNNNNNNNNNNNNNNNNNNNNNNNNNNNNNNNNNNNNNNNNNNNNNNNNNNNNNNNNNNNNNNNNNNNNNNNNNNNNNNNNNNNNNNNNNNNNNNNNNNNNNNNNNNNNNNNNNNNNNNNNNNNNNNNNNNNNNNNNNNNNNNNNNNNNNNNNNNNNNNNNNNNNNNNNNNNNNNNNNNNNNNNNCGCAAAGCTTCTATGTGTGAGTGACTTGCTTTTATTAGGTAGGGTCACCATCGAGGAAGCACGCAGTTTGCTACACTGGTTAGAGGTTGAGGCCGNNNNNNNNNNNNNNNNNNNNNNNNNNNNNNNNNNNNNNNNNNNNNNNNNNNNNNNNNNNNNNNNNNNNNNNNNNNNNNNNNNNNNNNNNNNNNNNNNNNTGGTTCAGCTGCTCGTTTCCCTTATCGGGGAAGGTGATCTTTGTTCCTTTCTTCCAACCGNNNNNNNNNNNNNNNNNNNNNNNNNNNNNNNNNNNNNNNNNNNNNNNNNNNNNNNNNNNNNNNNNNNNNNNNNNNNNNNNNNNNNNNNNNNNNNNCTGCACCTGGACAGAAAGACCCTATGAAGCTTTACTGTTCCCTGGGATTGGCTTTGGGCCTTTCCTGCGCAGCTTAGGTGGAGGGCGAAGAAGGCCTCCTTCCGTCTACTCATNACTCCATCAATGTAGTGCTCAAATGTATGTCAAAGGGCGCTGTAGATTTTCTGGTGAAACCGNNNNNNNNNNNNNNNNNNNNNNNNNNNNNNNNNNNNNNNNNNNNNNNNNNNNNNNNNNNNNNNNNNNNNNNNNNNNNNNNNNNNNNNNNNNNNNNNNNNNNNNNNNNNNNNNNNNNNNNNNNNNNNNNNNNNNNNNNNNNNNNNNNNNNNNNNNNNNNNNNNNNNNNNNNNNNNNNNNNNNNNNNNNNNNNNNNNNNNNNNNNNNNNNNNNNNNNNNNNNNNNNNNNNNNNNNNNNNNNNNNNNNNNNNNNNNNNNNNNNNNNNNNNNNNNNNNNNNNNNNNNNNNNNNNNNNNNNNNNNNNNNNNNNNNNNNNNNNNNNNNNNNNNNNNNNNNNNNNNNNNNNNNNNNNNNNNNNNNNNNNNNNNNNNNNNNNNNNNNNNNNNNNNNNNNNNNNNNNNNNNNNNNNNNNNNNNNNNNNNNNNNNNNNNNNNNNNNNNNNNNNNNNCAAGTTTATTAATGCTGTTAAATTTGAAGATYCTTTATCTCTGTATTTGTTTTTT-AAAGCATTTATAATATCTCTTATTTTGAAATTATTGATAG-GCCGCCTCTATTCCAGCTGAGCCTGTGCAATAGCTGTTGCGAATCATCTGCTTGCAGCAC---TTATA----TCCCCACTGATGATCCTTCCACCATGAACCATCTTTTCAAGG------TTATCATTGCCCTCGTCGGTTACTTCATCACAAACATCTTCGAGTGAGGAAACTACAAGACTTATACCTTCTTATACAGGTCT----AATGAATCAGACATTCTTGTTCTTCTTCATCTTGGAAGGAGG--CCACCTGCCCTTCTTCCTCATCNTCCGCTTCCGNNNNNNNNNNNNNNNNNNNNNNNNNNNNNNNNNNNNNNNNNNNNNNNNNNNNNNNNNNNNNNNNNNNNNNNNNNNNNNNNNNNNNNNNNNNNNNNNNNNNNNNNNNNNNNNNNNNNNNNNNNNNNNNNNNNNNNNNNNNNNNNNNNNNNNNNNNNNNNNNNNNNNNNNNNNNNNNNNNNNNNNNNNNNNNNNNNNNNNNNNNNNNNNNNNNNNNNNNNNNNNNNNNNNNNNNNNNNNNNNNNNNNNNNNNNNNNNNNNNNNNNNNNNNNNNNNNNNNNNNNNNNNNNNNNNNNNNNNNNNNNNNNNNNNNNNNNNNNNNNNNNNNNNNNNNNNNNNNNNNNNNNNNNNNNNNNNNNNNNNNNNNNNNNNNNNNNNNNNNNNNNNNNGATGCAACCCTTTTTTCATCTCGTCTGCCTCACAACCAAGAAAAGATTAG---ATCAAAGCANG---AACGTTAATATTTTCCAGAGGAATGCTTGGTGAAAGTTTGTGGCCCAACAGTTGCACTCACATTTAATTTCTTTGTNTCTGTTGGTATTATCATGATGAACAAATTGGTGTGTGCATTTCTTCCTGTAAGGTTGTTCCTAGGTTGAAAACCTGGATCCGCAAGGTTGTAACTGANAAAAATGAATCT---GAGGATAAACC--NNNNNNNNNNNNNNNNNNNNNNNNNNNNNNNNNNNNNNNNNNNNNNNNNNNNNNNNNNNNNNNNNNNNNNNNNNNNNNNNNNNNNNNNNNNNNNNNNNNNNNNNNNNNNNNNNNNNNNNNNNNNNNNNNNNNNNNNNNNNNNNNNNNNNNNNNNNNNNNNNNNNNNNNNNNNNNNNNNNNNNNNNNNNNNNNNNNNNNNNNNNNNNNNNNNNNNNNNNNNNNNNNNNNNNNNNNNNNNNNNNNNNNNNNNNNNNNNNNNNNNNNNNNNNNNNNNNNNNNNNNNNNNNNNNNNNNNNNNNNNNNNNNNNNNNNNNNNNNNNNNNNNNNNNNNNNNNNNNNNNNNNNNNNNNNNNNNNNNNNNNNNNNNNNNNNNNNNNNNNNNNNNNNACACGTCTAGGTAGCAGTTCAAGCATGGTAAATGTGCAGCCTCGGTCATCGGTTTCTCGAAACTACATTAAACGTCTCAAGACAAATCAAGTGCCNNNNNNNNNNNNNNNNNNNNNNNNNNNNNNNNNNNNNNNNNNNNNNNNNNNNNNNNNNNNNNNNNNNNNNNNNNNNNNNNNNNNNNNNNNNNNNNGGCGTCATTGGAAAGTAAACGCGCCTTCGGCGCCCTAGAAGGACGCCCTCGCTCTATTGGCAAAACGCTTCGAAAGAAGAACGTATCGCCAAGGCGGGCTTTTTAAGGCCTGAAACAAATCTTCTGCCTTCTGAAGCCCTCCAGACTTCCCATACAATGTCATCAATGATGTCTTGTTGATCTTATCCATNNNNNNNNNNNNNNNNNNNNNNNNNNNNNNNNNNNNNNNNNNNNNNNNNNNNNNNNNNNNNNNNNNNNNNNNNNNNNNNNNNNNNNNNNNNNNNNNNNNNNNNNNNNNNNNNNNNNNNNNNNNNNNNNNNNNNNNNNNNNNNNNNNNNNNNNNNNNNNNNNNNNNNNNNNNNNNNNNNNNNNNNNNNNNNNNNNNNNNNNNNNNNNNNNNNNNNNNNNNNNNNNNNNNNNNNNNNNNNNNNNNNNNNNNNNNNNNNNNNNNNNNNNNNNNNNNNNNNNNNNNNNNNNNNNNNNNNNNNNNNNNNNNNNNNNNNNNNNNNNNNNNNNNNNNNNNNNNNNNNNNNNNNNNNNNNNNNNNNNNNNNNNNNNNNNNNNNNNNNNNNNNNNNNNNNNNNNNNNNNNNNNNNNNNNNNNNNNNNNNNNNNNNNNNNNNNNNNNNNNNNNNNNNNNNNNNNNNNNNNNNNNNNNNNNNNNNNNNNNNNNNNNNNNNNNNNNNNNNNNNNNNNNNNNNNNNNNNNNNNNNNNNNNNNNNNNNNNNNNNNNNNNNNNNNNNNNNNNNACACATTTGAGGTTGCTGACGAAGTAATATTCACATGGCGCGGGCTTGANCAGTT---GTAACCTGACCGGAACGGGNKGTTGTGAGRAAAGAATGTGCAGCTATACGTTCCGCAGTCAGTGARAATGACCAAGATTATCGTCATCGCAATCTCGCAAAGCTTATNNNNNNNNNNNNNNNNNNNNNNNNNNNNNNNNNNNNNNNNNNNNNNNNNNNNNNNNNNNNNNNNNNNNNNNNNNNNNNNNNNNNNNNNNNNNNNNNNNNNNNNNNNNNNNNNNNNNNNNNNNNNNNNNNNNNNNNNNNNNNNNNNNNNNNNNNNNNNNNNNNNNNNNNNNNNNNNNNNNNNNNNNNNNNNNNNNNNNNNNNNNNNNNNNNNNNNNNNNNNNNNNNNNNNNNNNNNNNNNNNNNNNNNNNNNNNNNNNNNNNNNNNNNNNNTGTTTGTTCGTCGCTGATCTGCCAAACTCGTCTTTTGAAGTGAAGCAAATGCACCCACCAAACAAGTTGCCAATGACATGGGACAGAGCAAGAAGCTATGGCAGTGGACTTCCCGCTCCCGCTGGTACCCACAAGAGCAAGGGTTTGGCCTGCCG-----------------------------------GAGTGGCAGAAGAGAGAAAACTCTCTCCTACATCAGATTAACGAGCTCCGTCTTGAACACCGNNNNNNNNNNNNNNNNNNNNNNNNNNNNNNNNNNNNNNNNNNNNNNNNNNNNNNNNNNNNNNNNNNNNNNNNNNNNNNNNNNNNNNNNNNTTGACATCCATACTACATTGTGATAGCTTCCAAGCTC--------TTCTACCAATGGGTGCAAAAGTGAAATGTCTTTCAGATGCCG----------------NNNNNNNNNNNNNNNNNNNNNNNNNNNNNNNNNNNNNNNNNNNNNNNNNNNNNNNNNNNNNNNNNNNNNNNNNCGACGGTCGGCCGAGAGAAGCTCATCCCGCATCTGAGAGAACCTCTCGCTTGCAGCGCCTGCTGCTGCCTCTCAGCCATCGTCGCACGAGTCTCANNNNNNNNNNNNNNNNNNNNNNNNNNNNNNNNNNNNNNNNNNNNNNNNNNNNNNNNNNNNNNNNNNNNNNNNNNNNNNNNNNNNNNNNNNNNNNNCGAGTCATTTGAAAACCCTTTAGCAGGCCGTGGATCTCAAARTTTTGGCTCAGACGATGATGGCCCAAGTTCTGAGAATCCTCAGTTTGGGAAAGATAGTATTTGGCTTTGCTAGGTTTCCGTCCCACCGTGCAAGCAAACACTTCGGTCATGGGTAATAAACTCGAGCCTGGTCCG--------NNNNNNNNNNNNNNNNNNNNNNNNNNNNNNNNNNNNNNNNNNNNNNNNNNNNNNNNNNNNNNNNNNNNNNNNNNNNNNNNNNNNNNNNNNNNNNNGTTTRTGATTTTAGAATTTACTTCAATAATACATGCTTATTCTTGGTGATTCAGTAKATATAGGTTTTGCATA-----TTTTTTACTTATAMTGCATCATAGATTTCAATTTCTGGTTATGACCTTTGAACTATCAACAGGTACGGCTTGCAGGAAATAGCTGTGTCATAAAGGATATAACTAAG-CCGNNNNNNNNNNNNNNNNNNNNNNNNNNNNNNNNNNNNNNNNNNNNNNNNNNNNNNNNNNNNNNNNNNNNNNNNNNNNNNNNNNNNNNNNNNNNNNNNNNNNNNNNNNNNNNNNNNNNNNNNNNNNNNNNNNNNNNNNNNNNNNNNNNNNNNNNNNNNNNNNNNNNNNNNNNNNNNNNNNNNNNNNNNNNNNNNNNNNNNNCCTCAATGTGTCCACTGAGGAGACCTCCCTCACCTTTGGTGATCGTGTGCTAAAGGATGATCTGAGAGCTATCCGGATGATGATGCCGATCACGGCAGGAGAGGGGCCTTTCGGGCTCGTGGTGTGCCCGTCCCG-----------------------------------NNNNNNNNNNNNNNNNNNNNNNNNNNNNNNNNNNNNNNNNNNNNNNNNNNNNNNNNNNNNNNNNNNNNNNNNNNNNNNNNNNNNNNNNNNNNNNNNTTNNTAGAGTTCCTCTTTTAAAGCTTNTGATAGATAAAGTGGAGCAGCAGGGAGGCATTGTACATATCC----CCAGNGAGGAGATGAACAGAAAGAGCNNNNNNNNNNNNNNNNNNNNNNNNNNNNNNNNNNNNNNNNNNNNNNNNNNNNNNNNNNNNNNNNNNNNNNNNNNNNNNNNNNNNNNNNNNNNNNNCTGCCATATTTTGATAATGATCATTGGCCTGTCGAAGCAGAGCGGTTCCTACAAACTGAAAATGGAAGTAAACCTCAAAAGCAAGGAAGAAAAGCCCAGATTGGCTTACGAAAATTGCAGTGTCTTCCCTGTATATTGGACCTTGTCTGTCCAGCACATCACTTGCAAGTTC------------------CCAGCAATAAGTAGGCATAATGTTCGTAAAGGTGAACCACAAACGAACTGACGATGCGCCATTTTCTTGACAGTATCAACATAAAACTGCATTG-NNNNNNNNNNNNNNNNNNNNNNNNNNNNNNNNNNNNNNNNNNNNNNNNNNNNNNNNNNNNNNNNNNNNNNNNNNNNNNNNNNNNNNNNNNNNNNNNNNNNNNNNNNNNNNNNNNNNNNNNNNNNNNNNNNNNNNNNNNNNNNNNNNNNNNNNNNNNNNNNNNNNNNNNNNNNNNNNNNNNNNNNNNNNNNNNNNNNNNNNNNNNNNNNNNNNNNNNNNNNNNNNNNNNNNNNNNNNNNNNNNNNNNNNNNNNNNNAAGGGTCAAGGACATCAAAGCTCGTTTAGAGTCCCCAGATAATTTTAAAGCATTAAAAACAGCTACAGAATCATCGATTATATCGCCAGTCTTCANNNNNNNNNNNNNNNNNNNNNNNNNNNNNNNNNNNNNNNNNNNNNNNNNNNNNNNNNNNNNNNNNNNNNNNNNNNNNNNNNNNNNNNNNNNNNNNAGGCAACGGTATGTCAACCAAGATGTGGGAATTCACTGTGGAACACGCACGAACTTGCACGATCTCCAACCAGTTGTATGTCTACTTTGCAAATANNNNNNNNNNNNNNNNNNNNNNNNNNNNNNNNNNNNNNNNNNNNNNNNNNNNNNNNNNNNNNNNNNNNNNNNNNNNNNNNNNNNNNNNNNNNNNNNNNNGGCAATGTGGCGAAGAGAATCAAGATCTATACTGATTAGATATTGCAATTCTTGAACCTTTTTCTCCTTACAGTGTAAAAGA-----TTGGAATNCATGA-GTTGGCTAACCTTGATAGGGATGCTGAAAGCCGAAGATCTGCCATGAAAACTTTGACATCTTATGCTAAAGACTTGGATTCTAAGGCCATACCTCCTTCACATTGTCCCCACCAAGCCCGTGCTGGTTCCACCTGTGGTCGATGGGCGCCACGTGTCCAGCAAACACGAGAAGGAACGGCGGGAGAGAGCNNNNNNNNNNNNNNNNNNNNNNNNNNNNNNNNNNNNNNNNNNNNNNNNNNNNNNNNNNNNNNNNNNNNNNNNNNNNNNNNNNNNNNNNNNNNNNNNNNNNNNNNNNNNNNNNNNNNNNNNNNNNNNNNNNNNNNNNNNNNNNNNNNNNNNNNNNNNNNNNNNNNNNNNNNNNNNNNNNNNNNNNNNNNNNNNNNNNNNNNNNNNNNNNNNNNNNNNNNNNNNNNNNNNNNNNNNNNNNNNNNNNNNNNNNNNNNNNNNNNNNNNNNNNNNNNNNNNNNNNNNNNNNNNNNNNNNNNNNNNNNNNNNNNNNNNNNNNNNNNNNNNNNNNNNNNNNNNNNNNNNNNNNNNNNNNNNNNNNNNNNNNNNNNNNNNNNNNNNNNNNNNNNNNNNNNNNNNNNNNNNNNNNNNNNNNNNNNNNNNNNNNNNNNNNNNNNNNNNNNNNNNNNNNNNNNNNNNNNNNNNNNNNNNNNNNNNNNNNNNNNNNNNNNNNNNNNNNNNNNNNNNNNNNNNNNNNNNNNNNNNNNNNNNNNNNNNNNNNNNNNNNNNNNNNNNNNNNNNNNNNNNNNNNNNNNNNNNNNNNNNNNNNNNNNNNNNNNNNNNNNNNNNNNNNNNNNNNNNNNNNNNNNNNNNNNNNNNNNNNNNNNNNNNNNNNNNNNNNNNNNNNNNNNNNNNNNNNNNNNNNNNNNNNNNNNNNNNNNNNNNNNNNNNNNNNNNNNNNNNNNNNNNNNNNNNNNNNNNNNNNNNNNNNNNNNNNNNNNNNNNNNNNNNNNNNNNNNNNNNNNNNNNNNNNNNNNNNNNNNNNNNNNNNNNNNNNNNNNNNNNNNNNNNNNNNNNNNNNNNNNNNNNNNNNNNNNNNNNNNNNNNNNNNNNNNNNNNNNNNNNNNNNNNNNNNNNNNNNNNNNNNNNNNNNNNNNNNNNNNNNNNNNNNNNNNNNNNNNNNNNNNNNNNNNNNNNNNNNNNNNNNNNNNNNNNNNNNNNNNNNNNNNNNNNNNNNNNNNNNNNNNNNNNNNNNNNNNNNNNNNNNNNNNNNNNNNNNNNNNNNNNNNNNNNNNNNNNNNNNNNNNNNNNNNNNNNNNNNNNNNNNNNNNNNNNNNNNNNNNNNNNNNNNNNNNNNNNNNNNNNNNNNNNNNNNNNNNNNNNNNNNNNNNNNNNNNNNNNNNNNNNNNNNNNNNNNNNNNNNNNNNNNNNNNNNNNNNNNNNNNN------------------------GAAGAACCATAAGACTGAATTACCTGAGATGCCTGTGCCCATAAGAAGTCTCGGAGCCATCCATTAATAGTAATGGAACTTTGTGCAAAGTTCCCNNNNNNNNNNNNNNNNNNNNNNNNNNNNNNNNNNNNNNNNNNNNNNNNNNNNNNNNNNNNNNNNNNNNNNNNNNNNNNNNNNNNNNNNNNCAGGACTAGTGGATGAAGGTCTGAATTATTTCAATTCCATGAAAGAATTGTATGGGATTCCTTCCAAGATTAAGCATCTCTCTTGCTTGATTGATGAAAATGACAGTTAAGAAATAGGCTGGGAGTAAGAAAATCATTTCAATATCATGAAGCG-CAATCAACTATGTGTGACCG----------------NNNNNNNNNNNNNNNNNNNNNNNNNNNNNNNNNNNNNNNNNNNNNNNNNNNNNNNNNNNNNNNNNNNNNNNNNNNNNNNNNNNNNNNNNNNNNNNNNNNNNNNNNNNNNNNNNNNNNNNNNNNNNNNNNNNNNNNNNNNNNNNNNNNNNNNNNNNNNNNNNNNNNNNNNNNNNNNNNNNNNNNNNNNNNACACGTCGGTGATGATCGTGCCGACGGGCGTGGGCGCGTCCATCGGAGGATACGCGGGTGACGCGCTGCCCGTTGCCCGNNNNNNNNNNNNNNNNNNNNNNNNNNNNNNNNNNNNNNNNNNNNNNNNNNNNNNNNNNNNNNNNNNNNNNNNNNNNNNNNNNNNNNNNNNNNNNNNNNNNNNNNNNNNNNNNNNNNNNNNNNNNNNNNNNNNNNNNNNNNNNNNNNNNNNNNNNNNNNNNNNNNNNNNNNNNNNNNNNNNNNNNNNNNNNNNNNNNNNNNNNNNNNNNNNNNNNNNNNNNNNNNNNNNNNNNNNNNNNNNNNNNNNNNNNNNNNNNNNNNNNNNNNNNNNNNNNNNNNNNNNNNNNNNNNNNNNNNNNNNNNNNNNNNNNNNNNNNNNNNNNNNNNNNNNNNNNNNNNNNNNNNNNNNNNNNNNNNNNNNNNNNNNNNNNNNNNNNNNNNNNCATTCTCCCGTTCTTGCTGGMGACCATGTCCCTGCTGCTGTTGAGGCCCATTCCCTGAAGGAGAAKGCGGCGGCGCTCCTTGATCGAGAYTGGCTTCTCTGTGTGAAGAGGCTAGTTTATACCAATGATCAGGGGGAGATTGTTAAAGGAGTGTGCTCAAATTTTCTATGTAAGGCCTCAAATTCATCTAATGTAACAAATATCTGCCACAATAGTGAATCGCAAAATAGTGCTTATTGCATTTTGGTTATTTTGTCGTCCACAATATC--CCTTATTCTGGAGGGGTATTCTTTGTTATGATTCATTTCCCTCCTGACTATCCGTT----TAAGCCTCCCAAAGTCAACTTCCAGACCAAGGTAAGGGGNNNNNNNNNNNNNNNNNNNNNNNNNNNNNNNNNNNNNNNNNNNNNNNNNNNNNNNNNNNNNNNNNNNNNNNNNNNNNNNNNNNNNNNNNNNNNNNNNNNNNNNNNNNNNNNNNNNNNNNNNNNNNNNNNNNNNNNNNNNNNNNNNNNNNNNNNNNNNNNNNNNNNNNNNNNNNNNNNNNNNNNNNNNNNNNNNNNNNNNNNNNNNNNNNNNNNNNNNNNNNNNNNNNNNNNNNNNNNNNNNNNNNNNNNNNNNNNNNNNNNNNNNNNNNNNNNNNNNNNNNNNNNNNNNNNNNNNNNNNNNNNNNNNNNNNNNNNNNNNNNNNNNNNNNNNNNNNNNNNNNNNNNNNNNNNNNNNNNNNNNNNNNNNNNNNNNNNNNNNNNNNNNNNNNNNNNNNNNNNNNNNNNNNNNNNNNNNNNNNNNNNNNNNNNNNNNNNNNNNNNNNNNNNNNNNNNNTCACTAGAGGATGCTTTAAGGCAGTTGTATCTTATTGATGCAATTGACGAAAATGGATTACTCACAGATGTTGGCAGAACTATGGCCGNNNNNNNNNNNNNNNNNNNNNNNNNNNNNNNNNNNNNNNNNNNNNNNNNNNNNNNNNNNNNNNNNNNNNNNNNNNNNNNNNNNNNNNNNNNNNNNNNNNNNNNNNNNNNNNNNNNNNNNNNNNNNNNNNNNNNNNNNNNNNNNNNNNNNNNNNNNNNNNNNNNNNNNNNNNNNNNNNNNNNNNNNNNNNNNNNNNNNNNNNNNNNNNNNNNNNNNNNNNNNNNNNNNNNNNNNNNNNNNNNNNNNNNNNNNNNNNNNNNNNNNNNNNNNNNNNNNNNNNNNNNNNAAAATGATCCAACAATCCCCAAAGACCCTTAATAAATTCTATGGATCCATCAATAAACTATATATA---TTATAGTATTGAGTTGTTTAGTCTTCGATGCAGATTCATGAGATCAAAGACTTCCTCCTCACAGCGAGGAGGAAGGATGCGCGATCTGTGAAGATCAAGAGGAGTAAGAACGTTGTGAAGTTCANNNNNNNNNNNNNNNNNNNNNNNNNNNNNNNNNNNNNNNNNNNNNNNNNNNNNNNNNNNNNNNNNNNNNNNNNNNNNNNNNNNNNNNNNNNNNNNNNNNNNNNNNNNNNNNNNNNNNNNNNNNNNNNNNNNNNNNNNNNNNNNNNNNNNNNNNNNNNNNNNNNNNNNNNNNNNNNNNNNNNNNNNNNNNNNNNNNNNNNNNNNNNNNNNNNNNNNNNNNNNNNNNNNNNNNNNNNNNNNNNNNNNNNNNNNNNNNNNNNNNNNNNNNNNNNNNNNNNNNNNNNNNNNNNNNNNNNNNNNNNNNNNNNNNNNNNNNNNNNNNNNNNNNNNNNNNNNNNNNNNNNNNNNNNNNNNNNNNNNNNNNNNNNNNNNNNNNNNNNNNNNNNNNNNNNNNNNNNNNNNNNAAAGGAGAACCCA---ATTGAAATGGATCTTCAACATATCAGAGTAGAGGAAAATGAAGATGTCACGGAAGAGATTGTAACAAACTCTCTAAGAAGAGNNNNNNNNNNNNNNNNNNNNNNNNNNNNNNNNNNNNNNNNNNNNNNNNNNNNNNNNNNNNNNNNNNNNNNNNNNNNNNNNNNNNNNNNNNNNNNNNNNNNNNNNNNNNNNNNNNNNNNNNNNNNNNNNNNNNNNNNNNNNNNNNNNNNNNNNNNNNNNNNNNNNNNNNNNNNNNNNNNNNNNNNNNNNNNNNNNNNNNNNNNNNNNNNNNNNNNNNNNNNNNNNNNNNNNNNNNNNNNNNNNNNNNNNNNNNNNNNNNNNNNNNNNNNNNNNNNNNNNNNNNNNNNNNNNNNNNNNNNNNNNNNNNNNNNNNNNNNNNNNNNNNNNNNNNNNNNNNNNNNNNNNNNNNNNNNNNNNNNNNNNNNNNNNNNNNNNNNNNNNNNNNNNNNATCGATCTGTCGAAGAATTTACTTCATGGAGAGATACCAGAGGGTTTAATTGGATTAAAAGGRTTGGAGTGYCTAAACCTTTCTTGGAATTACTTGCRGCTGGTAYCGATTGGCAAAGTGAAGATTCAGAGGATGATTCAGAGGATGAGGCTCCGNNNNNNNNNNNNNNNNNNNNNNNNNNNNNNNNNNNNNNNNNNNNNNNNNNNNNNNNNNNNNNNNNNNNNNNNNNNNNNNNNNNNNNNNNNNNNNNNNNNNNNNNNNNNNNNNNNNNNNNNNNNNNNNNNNNNNNNNNNNNNNNNNNNNNNNNNNNNNNNNNNNNNNNNNNNNNNNNNNNNNNNNNNNACTCACAAGAGCTCGTGCAAGNCAAATTCTACAAATCAAGATATTACTATATATGGNGCTTTATTGATAGTAATTAACTTTCCATCAATTACCTANNNNNNNNNNNNNNNNNNNNNNNNNNNNNNNNNNNNNNNNNNNNNNNNNNNNNNNNNNNNNNNNNNNNNNNNNNNNNNNNNNNNNNNNNNNNNNNNNNNNNNNNNNNNNNNNNNNNNNNNNNNNNNNNNNNNNNNNNNNNNNNNNNNNNNNNNNNNNNNNNNNNNNNNNNNNNNNNNNNNNNNNNNNNNNNNNNNNNNNNNNNNNNNNNNNNNNNNNNNNNNNNNNNNNNNNNNNNNNNNNNNNNNNNNNNNNNNNNNNNNNNNNNNNNNNNNNNNNNNNNNNNNNNNNNNNNNNNNNNNNNNNNNNNNNNNNNNNNNNNNNNNNNNNNNNNNNNNNNNNNNNNNNNNNNNNNNNNNNNNNNNNNNNNNNNNNNNNNNNNNNNNNNNNNNNNNNNNNNNNNNNNNNNNNNNNNNNNNNNNNNNNNNNNNNNNNNNNNNNNNNNNNNNNNNNNNNNNNNNNNNNNNNNNNNNNNNNNNNNNNNNNNNNNNNNNNNNNNNNNNNNNNNNNNNNNNNNNNNNNNNNNNNNNNNNNNNNNNNNNNNNNNNNNNNNNNNNNNNNNNNNNNNNNNNNNNNNNNNNNNNNNNNNNNNNNNNNNNNNNNNNNNNNNNNNNNNNNNNNNNNNNNNNNNNNNNNNNNNNNNNNNNNNNNNNNNNNNNNNNNNNNNNNNNNNNNNNNNNNNNNNNNNNNNNNNNNNNNNNNNNNNNNNNNNNNNNNNNNNNNNNNNNNNNNNNNNNNNNNNNNNNNNNNNNNNNNNNNNNNNNNNNNNNNNNNNNNNNNNNNNNNNNNNNNNNNNNNNNNNNNNNNNNNNNNNNNNNNNNNNNNNNNNNNNNNNNNNNNNNNNNNNNNNNNNNNNNNNNNNNNNNNNNNNNNNNNNNNNNNNNNNNNNNNNNNNNNNNNNNNNNNNNNNNNNNNNNNNNNNNNNNNNNNNNNNNNNNNNNNNNNNNNNNNNNNNNNNNNNNNNNNNNNNNNNNNNNNNNNNNNNNNNNNNNNNNNNNNNNNNNNNNNNNNNNNNNNNNNNNNNNNNNNNNNNNNNNNNNNNNNNNNNNNNNNNNNNNNNNNNNNNNNNNNNNNNNNNNNNNNNNNNNNNNNNNNNNNNNNNNNNNNNNNNNNNNNNNNNNNNNNNNNNNNNNNNNNNNNNNNNNNNNNNNNNNNNNNNNNNNNNNNNNNNNNNNNNNNNNNNNNNNNNNNNNNNNNNNNNNNNNNNNNNNNNNNNNNNNNNNNNNNNNNNNNNNNNNNNNNNNNNNNNNNNNNNNNNNNNNNNNNNNNNNNNNNNNNNNNNNNNNNNNNNNNNNNNNNNNNNNNNNNNNNNNNNCAGAGAAATGGTTGTAAATAAAGTCGATATGTTCTCATTCCAGCCGATGCATTCTCRTGACTGTTCCCAGGTATCTTCTGTCTTGCNATGTATTG--CATGGTGTGGTACTCCGATCTTAGTTACGTCCCCAGTTGGTGAAACTGTTTCCACTTTGATAACCAACGGTCTATTCGGTCCTGAGGAAGCTCTCNNNNNNNNNNNNNNNNNNNNNNNNNNNNNNNNNNNNNNNNNNNNNNNNNNNNNNNNNNNNNNNNNNNNNNNNNNNNNNNNNNNNNNNNNNNNNNNNNNNNNNNNNNNNNNNNNNNNNNNNNNNNNNNNNNNNNNNNNNNNNNNNNNNNNNNNNNNNNNNNNNNNNNNNNNNNNNNNNNNNNNNNNNNNNNNNNNNNNNNNNNNNNNNNNNNNNNNNNNNNNNNNNNNNNNNNNNNNNNNNNNNNNNNNNNNNNNNNNNNNNNNNNNNNNNNNNNATGCCTTCGGCAGTACTAAAGGCCTGATGCTCCATCCCAGCATTAAGCATGGTGGCTGCCACAGCATAYGTCACCCCGNNNNNNNNNNNNNNNNNNNNNNNNNNNNNNNNNNNNNNNNNNNNNNNNNNNNNNNNNNNNNNNNNNNNNNNNNNNNNNNNNNNNNNNNNNNNNNNNNNNNNNNNNNNNNNNNNNNNNNNNNNNNNNNNNNNNNNNNNNNNNNNNNNNNNNNNNNNNNNNNNNNNNNNNNNNNNNNNNNNNNNNNNNNNNNNNNNNNNNNNNNNNNNNNNNNNNNNNNNNNNNNNNNNNNNNNNNNNNNNNNNNNNNNNNNNNNNNNNNNNNNNNNNNNNNNNNNNNNNNNNNNNNNNACAGAATTCTTGAAGTCCTCCTTGTCTTCCTCAAATTTTAAAATTGAAATGGGAGAAAGATAGCCAACAAGAATCCGGGCGCGTTAGCGAGCCTCTGGCATTACGACCTTTACCACAACGATGCTGTCCATAGATCAAATTTTTTCGTGGATTGGATTTCACTTGACTGTCTNNNNNNNNNNNNNNNNNNNNNNNNNNNNNNNNNNNNNNNNNNNNNNNNNNNNNNNNNNNNNNNNNNNNNNNNNNNNNNNNNNNNNNNNNNNNNNNNNNNNNNNNNNNNNNNNNNNNNNNNNNNNNNNNNNNNNNNNNNNNNNNNNNNNNNNNNNNNNNNNNNNNNNNNNNNNNNNNNNNNNNNNNNNNNNNNNNNNNNNNNNNNNNNNNNNNNNNNNNNNNNNNNNNNNNNNNNNNNNNNNNNNNNNNNNNNNNNNNNNNNNNNNNNNNNNNNNNNNNNNNNNNNNNNNNNNNNNNNNNNNNNNNNNNNNNNNNNNNNNNNNNNNNNNNNNNNNNNNNNNNNNNNNNNNNNNNNNNNNNNNNNNNNNNNNNNNNNNNNNNNNNNNNNNNNNNNNNNNNNNNNNNNNNNNNNNNNNNNNNNNNNNNNNNNNNNNNNNNNNNNNNNNNNNNNNNNNNNNNNNNNNNNNNNNNNNNNNNNNNNNNNNNNNNNNNNNNNNNNNNNNNNNNNNNNNNNNNNNNNNNNNNNNNNNNNNNNNNNNNNNNNNNNNNNNNNNNNNNNNNNNNNNNNNNNNNNNNNNNNNNNNNNNNNNNNNNNNNNNNNNNNNNNNNNNNNNNNNNNNNNNNNNNNNNNNNNNNNNNNNNNNNNNNNNNNNNNNNNNNNNNNNNNNNNNNNNNNNNNNNNNNNNNNNNNNNNNNNNNNNNNNNNNNNNNNNNNNNNNNNNNNNNNNNNNNNNNNNNNNNNNNNNNNNNNNNNNNNNNNNNNNNNNTAAACCAAGGTCCATGCAATGTTACTTTCCATTTTTACCCTTATCATGATGCATTGATGATTATACACTTGCTGGCACCCTAATACCTCCATCAANNNNNNNNNNNNNNNNNNNNNNNNNNNNNNNNNNNNNNNNNNNNNNNNNNNNNNNNNNNNNNNNNNNNNNNNNNNNNNNNNNNNNNNNNNNNNNNCACTTCGCAATGGTAGCATTATTAGTTAATATTCGAAGCAATTCTGCAAATGCAATGCAGAGGAATTCAGGAGCATCGTGCCGNNNNNNNNNNNNNNNNNNNNNNNNNNNNNNNNNNNNNNNNNNNNNNNNNNNNNNNNNNNNNNNNNNNNNNNNNNNNNNNNNNNNNNNNNNNNNNNGAGA--AAAAACAGCCATACCTAAAGCGTACTCTCTTAAGATGCTTGCCACCACCAGGAAAAGGGGAAACAGTTATGTACACCCCTGGTTCAACCTGGTTGTCAGTTCCCAAGTCTCATTCTTTGCCAAGGCCTTCATTTCTTCCACCATGGCTGCCTTCCACTTTGGATCATTAAACGCTTCCTTCCTTCCNNNNNNNNNNNNNNNNNNNNNNNNNNNNNNNNNNNNNNNNNNNNNNNNNNNNNNNNNNNNNNNNNNNNNNNNNNNNNNNNNNNNNNNNNNAGCTGTAGGCTCCGATACACCGATCCTGTTGGGGGACGCGATATGATCTCTGGCATGCTGTCGAGAGAGATGGTCCCCATATAGAAAAGCNNNNNNNNNNNNNNNNNNNNNNNNNNNNNNNNNNNNNNNNNNNNNNNNNNNNNNNNNNNNNNNNNNNNNNNNNNNNNNNNNNNNNNNNNNNNNNNNNNNNNNNNNNNNNNNNNNNNNNNNNNNNNNNNNNNNNNNNNNNNNNNNNNNNNNNNNNNNNNNNNNNNNNNNNNNNNNNNNNNNNNNNNNNNNNNNNNNNNNNNNNNNNNNNNNNNNNNNNNNNNNNNNNNNNNNNNNNNNNNNNNNNNNNNNNNNNNNNNNNNNNNNNNNNNNNNNNNNNNNNNNNNNNNNNNNNNNNNNNNNNNNNNNNNNNNNNNNNNNNNNNNNNNNNNNNNNNNNNNNNNNNNNNNNNNNNNNNNNNNNNNNNNNNNNNNNNNNNNNNNNNNNNNNNNNNNNNNNNNNNNNNNNNNNNNNNNNNNNNNNNNNNNNNNNNNNNNNNNNNNNNNNNNNNNNNNNNNNNNNNNNNNNNNNNNNNNNNNNNNNNNNNNNNNNNNNNNNNNNNNNNNNNNNNNNNNNNNNNNNNNNNNNNNNNNNNNNNNNNNNNNNNNNNNNNNNNNNNNNNNNNNNNNNNNNNNNNNNNNNNNNNNNNNNNNNNNNNNNNNNNNNNNNNNNNNNNNNNNNNNNNNNNNNNNNNNNNNNNNNNNNNNNNNNNNNNNNNNNNNNNNNNNNNNNNNNNNNNNNNNNNNNNNNNNNNNNNNNNNNNNNNNNNNNNNNNNNNNNNNNNNNNNNNNNNNNNNNNNNNNNNNNNNNNNNNNNNNNNNNNNNNNNNNNNNNTCTTTGGCTGCAAAACTACGTGGTATCCCTGC-TTATATTGTTATTCCCAAAAATGCTCCAAAATGTAAGGTTGATAATGTGAANCGATATGGTGGNNNNNNNNNNNNNNNNNNNNNNNNNNNNNNNNNNNNNNNNNNNNNNNNNNNNNNNNNNNNNNNNNNNNNNNNNNNNNNNNNNNNNNNNNNNNNNNNACATCGAGATCCTTCTTGTTCAGGGTCGATCTTCCTACGACTCCGAGGCGCTACGCGGTCAAGCGAAGCGGGAGGCTACCGCTCGCTTTTTTTTTNNNNNNNNNNNNNNNNNNNNNNNNNNNNNNNNNNNNNNNNNNNNNNNNNNNNNNNNNNNNNNNNNNNNNNNNNNNNNNNNNNNNNNNNNNNNNNNNNNNNNNNNNNNNNNNNNNNNNNNNNNNNNNNNNNNNNNNNNNNNNNNNNNNNNNNNNNNNNNNNNNNNNNNNNNNNNNNNNNNNNNNNNNNNNNNNNNNNNNNNNNNNNNNNNNNNNNNNNNNNNNNNNNNNNNNNNNNNNNNNNNNNNNNNNNNNNNNNNNNNNNNNNNNNNNNNNNNNNNNNNNNNNNNNNNCTTTCTTTTCCATACCTAAAATTGCCTAAACCGTCCTAATTTAATTAATAAGGTATTAGTCCTCTTTATTTATTATCCTTCTGATGAATATTAAA-TTTAATTTACCGTGTCTT------TGTCCCACGATATCAGAACAGTGCTCGCAATGCCAAGCTTGATCATCAGATAGAAGCTCTGGCTTAGTGAAAAAGGCNNNNNNNNNNNNNNNNNNNNNNNNNNNNNNNNNNNNNNNNNNNNNNNNNNNNNNNNNNNNNNNNNNNNNNNNNNNNNNNNNNNNNNNNNNNNNNNNNNNNNNNNNNNNNNNNNNNNNNNNNNNNNNNNNNNNNNNNNNNNNNNNNNNNNNNNNNNNNNNNNNNNNNNNNNNNNNNNNNNNNNNNNNNNNNCAGCTCCCTTCTTCACTCTCCAAATCTGACAAGAGGAAACGAGCCRATGACACGATMAAAGAGATGGGTCTGGYTGTTGCAATGGACNGGAGAATTTGCACTGGAGGAATTATACTTTTAACGACGAAAGGGAAGAGTTCACGCGTGCTGGTCTTCAGTGAGGAGCTCTTCTTCATTTACTTGCTTCCGCTACAAGAAAGCAGTTGAAACCCTCTCCAATATGCCCTTATCATTTTTCATTTCNCAGGCCCGATCGTCTCGGACCNTGTTGCAGAATAAAATCTCTTGGAGTGANTCTTTTCACCTTTAGATCTTTACTCNCATTGCCAGCTAGCTCCAACACTTCAGCAGTCAGGTACTCTAGAATAGCCGCANAATACNNNNNNNNNNNNNNNNNNNNNNNNNNNNNNNNNNNNNNNNNNNNNNNNNNNNNNNNNNNNNNNNNNNNNNNNNNNNNNNNNNNNNNNNNNNNNNNNNNNNNNNNNNNNNNNNNNNNNNNNNNNNNNNNNNNNNNNNNNNNNNNNNNNNNNNNNNNNNNNNNNNNNNNNNNNNNNNNNNNNNNNNNNNNNNNNNNNNNNNNNNNNNNNNNNNNNNNNNNNNNNNNNNNNNNNNNNNNNNNNNNNNNNNNNNNNNNNNNNNNNNNNNNNNNNNNNNNNNNNNNNNNNNNNNNNNNNNNNNNNNNNNNNNNNNNNNNNNNNNNNNNNNNNNNNNNNNNNNNNNNNNNNNNNNNNNNNNNNNNNNNNNNNNNNNNNNNNNNNNNNNNNNNNNNNNNNNNNNNNNNNNNNNNNNNNNNNNNNNNNNNNNNNNNNNNNNNNNNNNNNNNNNNNNNNNNNNNNNNNNNNNNNNNNNNNNNNNNNNNNNNNNNNNNNNNNNNNNNNNNNNNNNNNNNNNNNNNNNNNNNNNNNNNNNNNNNNNNNNNNNNNNNNNNNNNNNNNNNNNNNNNNNNNNNNNNNNNNNNNNNNNNNNNNNNNNNNTTGAATCGCAAATGCCAAGATATCGATGGAGTGTTTCCGCGTCGAAAGAGTCTGTCTTCTAAGCTTCCGTTATCCATGTACTCGTACACCAAACANNNNNNNNNNNNNNNNNNNNNNNNNNNNNNNNNNNNNNNNNNNNNNNNNNNNNNNNNNNNNNNNNNNNNNNNNNNNNNNNNNNNNNNNNNNNNNNGGAATAATGGCACCAGAGATAATATTGTTTCCATAAAGTAAAGACCCAGAAACAGGCTCACGAATACCATCAATATCTACTGGAGGAGCAGCAATNNNNNNNNNNNNNNNNNNNNNNNNNNNNNNNNNNNNNNNNNNNNNNNNNNNNNNNNNNNNNNNNNNNNNNNNNNNNNNNNNNNNNNNNNNNNNNNNNNNNNNNNNNNNNNNNNNNNNNNNNNNNNNNNNNNNNNNNNNNNNNNNNNNNNNNNNNNNNNNNNNNNNNNNNNNNNNNNNNNNNNNNNNNNNNNNGGACAACGACCTTGTCTACAAYTTATCATCACATCCAGCAGTGCAAAGAGTAATTGCCTTGGGAACTCTATGTGCTATCGAACTCAGAGCTGAAGTTGGATGTTTACTGCAAGTGCGGCCGAGTGCCTCTGGCTAGGAAGCTATTCGAGGAAATGCCGNNNNNNNNNNNNNNNNNNNNNNNNNNNNNNNNNNNNNNNNNNNNNNNNNNNNNNNNNNNNNNNNNNNNNNNNNNNNNNNNNNNNNNNNNNNNNNNNNNNNNNNNNNNNNNNNNNNNNNNNNNNNNNNNNNNNNNNNNNNNNNNNNNNNNNNNNNNNNNNNNNNNNNNNNNNNNNNNNNNNNNNNNNNNNNNNNNNNNNNNNNNNNNNNNNNNNNNNNNNNNNNNNNNNNNNNNNNNNNNNNNNNNNNNNNNNNNNNNNNNNNNNNNNNNNNNNNNNNNNNNNNNNNNNNNNNNNNNNNNNNNNNNNNNNNNNNNNNNNNNNNNNNNNNNNNNNNNNNNNNNNNNNNNNNNNNNNNNNNNNNNNNNNNNNNNNNNNNNNNNNNNNNNNNNNNNNNNNNNNNNNNNNNNNNNNNNNNNNNNNNNNNNNNNNNNNNNNNNNNNNNNNNNNNNNNNNNNNNNNNNNNNNNNNNNNNNNNNNNNNNNNNNNNNNNNNNNNNNNNNNNNNNNNNNNNNNNNNNNNNNNNNNNNNNNNNNNNNNNNNNNNNNNNNNNNNNNNNNNNNNNNNNNNNNNNNNNNNNNNNNNNNNNNNNNNNNNNNNNNNNNNNNNNNNNNNNNNNNNNNNNNNNNNNNNNNNNNNNNNNNNNNNNNNNNNNNNNNNNNNNNNNNNNNNNNNNNNNNNNNNNNNNNNNNNNNNNNNNNNNNNNNNNNNNNNNNNNNNNNNNNNNNNNNNNNNNNNNNNNNNNNNNNNNNNNNNNNNNNNNNNNNNNNNNNNNNNNNNNNNNNNNNNNNNNNNNNNNNNNNNNNNNNNNNNNNNNNNNNNNNNNNGATGATGGTGGGAAATTCTTCGTTTACAATAGGTGGGGTAGAGTTGGAGTAAAAGGTCAAAATAAATTACATGGTCCATTTACATNATGTGATAATAAAGATGTTGGTGAGTTAATAAATCGTACCATAAATCAGAATCAGAACCAGAA------TCAYCAATCTTTATCTGGATCGACACTCTTCAGTCACATTGGCATCCGATTCCTTCAGGCTCACGTTAGTTTCCAACTGCTTGAACTCAGGGTAAATGCAAGCACTGGAGGCATAGAAAAACCTGCAAGCAACATTNNNNNNNNNNNNNNNNNNNNNNNNNNNNNNNNNNNNNNNNNNNNNNNNNNNNNNNNNNNNNNNNNNNNNNNNNNNNNNNNNNNNNNNNNNNNNNNNNNNNNNGCATAGTGACCGTGAATTACATAGGGCCATGTTGGTTTGCTGATTGTGCCGAGAGAATCGGACTGTTGGCTGCTGATGGACCGNNNNNNNNNNNNNNNNNNNNNNNNNNNNNNNNNNNNNNNNNNNNNNNNNNNNNNNNNNNNNNNNNNNNNNNNNNNNNNNNNNNNNNNNNNNNNNNNNNNNNNNNNNNNNNNNNNNNNNNNNNNNNNNNNNNNNNNNNNNNNNNNNNNNNNNNNNNNNNNNNNNNNNNNNNNNNNNNNNNNNNNNNNNNNNNNNNNNNNNNNNNNNNNNNNNNNNNNNNNNNNNNNNNNNNNNNNNNNNNNNNNNNNNNNNNNNNNNNNNNNNNNNNNNNNNNNNNNNNNNNNNNNNNNNNNNNNNNNNNNNNNNNNNNNNNNNNNNNNNNNNNNNNNNNNNNNNNNNNNNNNNNNNNNNNNNNNNNNNNNNNNNNNNNNNNNNNNNNNNNNNNNNNTGGACAATAGCAGATTCATGACGATGATTATGCATCCAGATCCTGAAAACNTCNCTGGTCACCCTCACTCTTCCAAGAAACCCCTCCAACTCCGCNNNNNNNNNNNNNNNNNNNNNNNNNNNNNNNNNNNNNNNNNNNNNNNNNNNNNNNNNNNNNNNNNNNNNNNNNNNNNNNNNNNNNNNNNNNNNNNNNNNNNNNNNNNNNNNNNNNNNNNNNNNNNNNNNNNNNNNNNNNNNNNNNNNNNNNNNNNNNNNNNNNNNNNNNNNNNNNNNNNNNNNNNNNNNNNNCGACTTCTGTACTGTCCTCGAGAAATGCCTCAAGAAAGCCCGCGACTCCCAGCTCATCATCCNCGTCGCCCTCCAGNGCTTCTCGGAGGAGGAGGAAAGAGCNGAGCCTCTTAAGACGATCTGTTGTTGGACTTCCAACATAATCCGATATGAACTGTGCCRATAAGGGTGTAAAAGGTTCAGAACTCACATCTTGTTGCAACAGTTAAAGGGTTTGCTCGGCTTGAAGACGTTTACACGTGAAACCGATATCGTCTCTGTTATTACTGCGGTTATTACAAACAGTCAAAAACATGCCTTCATTTGTTGTCATGTTGTGGAAAGACC--AGATGGTTGCATCACTTTGTGATTTGTGCACCAGTAGGTCTTAGTGTTGACATATATTCAATGTCCTTCCACTTTGTTCGTGCAGGCCAATGATCAATGCAGCCGCTGATTATGACCGTTTGCTGGGTGTAGCTCCAGACCATCGCATACAAAATGATTTTGTAAATTTGGCAAATGACTTGCATAATTCACATGCTAACCGNNNNNNNNNNNNNNNNNNNNNNNNNNNNNNNNNNNNNNNNNNNNNNNNNNNNNNNNNNNNNNNNNNNNNNAAATTATTTTTCAAGCAGCCAACAGGCTGGCGACCACGCATAGCTAGGGATCTACTGATCTCTGTCGTTTCAGAAATATCAGAACAAAGCAGTGC---NNNNNNNNNNNNNNNNNNNNNNNNNNNNNNNNNNNNNNNNNNNNNNNNNNNNNNNNNNNNNNNNNNNNNNNNNNNNNNNNNNNNNNNNNNNNNNNNNNNNTTCATTGCTATGTTGCGGAAGTCGGTTCTGATGCCGAAGACCGCGATGGTATTTACGATAGCGGCATCCATTCTGGGCCAGACTATCGGGTCCAGAGTAGCAAGCTAAGATCAATGGTMTCCAGTTTCTCATTGTTCTTAACCACTTCCG----------------------------------------NNNNNNNNNNNNNNNNNNNNNNNNNNNNNNNNNNNNNNNNNNNNNNNNNNNNNNNNNNNNNNNNNNNNNNNNNNNNNNNNNNNNNNNNNNNNNNNNNNNNNNNNNNNNNNNNNNNNNNNNNNNNNNNNNNNNNNNNNNNNNNNNNNNNNNNNNNNNNNNNNNNNNNNNNNNNNNNNNNNNNNNNNNNNNNNNNNNNNNNNNNNNNNNNNNNNNTGATTGTTCTCTTTAGTNGCCTTTATTANGTGTCTCATGGTATYTATTAGTTGGAACTTGCTACTTTTGATGCAGGAGACTCAACTTGCACCATA---TCAATTTCCTTGACATGGGCAACAAGATTGAAGATTGCAGTCGGAGCAGCA-------AAGGGCCTTGCTTTCCTCCACCAGATCGAACAGCCG--------NNNNNNNNNNNNNNNNNNNNNNNNNNNNNNNNNNNNNNNNNNNNNNNNNNNNNNNNNNNNNNNNNNNNNNNNNNNNNNNNNNNNNNNNNNNNNNNNNNNNNNNNNNNNNNNNNNNNNNNNNNNNNNNNNNNNNNNNNNNNNNNNNNNNNNNNNNNNNNNNNNNNNNNNNNNNNNNNNNNNNNNNNNNNNNATGCTTCTAGGGTTCATATCACTGTTGC---TGACGGTGTTCCAAGGAGTGCTTCAGAAGATCTGNATCCCTAGAGAATGGACCAACCACATGCTCCCNNNNNNNNNNNNNNNNNNNNNNNNNNNNNNNNNNNNNNNNNNNNNNNNNNNNNNNNNNNNNNNNNNNNNNNNNNNNNNNNNNNNNNNNNNNNNNNNNNNNNNNNNNNNNNNNNNNNNNNNNNNNNNNNNNNNNNNNNNNNNNNNNNNNNNNNNNNNNNNNNNNNNNNNNNNNNNNNNNNNNNNNNNNNNNNNNNNNNNNNNNNNNNNNNNNNNNNNNNNNNNNNNNNNNNNNNNNNNNNNNNNNNNNNNNNNNNNNNNNNNNNNNNNNNNNNNNNNNNNNNNNNNNNNNNNNNNNNNNNNNNNNNNNNNNNNNNNNNNNNNNNNNNNNNNNNNNNNNNNNNNNNNNNNNNNNNNNNNNNNNNNNNNNNNNNNNNNNNNNNNNNNNNNNNNNNNNTCGTCGTCAAGAAGCAGAAGCTCGTCTTCGACGGCCACNAGCTTGCTCGTAACGACTGTCTCATCAAAGACTACGGCGTCTCTGATGGCAATGTGTTTGCAGGTGAAGACTGGCTGCCTCCTTCCGCCCTGGACCTGGAAGACCTGAGGGCTGCACTCCGNNNNNNNNNNNNNNNNNNNNNNNNNNNNNNNNNNNNNNNNNNNNNNNNNNNNNNNNNNNNNNNNNNNNNNNNNNNNNNNNNNNNNNNNNNNNNNNNNNNNNNNNNNNNNNNNNNNNNNNNNNNNNNNNNNNNNNNNNNNNNNNNNNNNNNNNNNNNNNNNNNNNNNNNNNNNNNNNNNNNNNNNNNNNNNNNNNNNNNNNNNNNNNNNNNNNNNNNNNNNNNNNNNNNNNNNNNNNNNNNNNNNNNNNNNNNNNNNNNNNNNNNNNNNNNNNNNNNNNNNNNNNNNNNNNNNNNNNNNNNCTCCCAGATACTATGGCTGCCATCAGATTATCTGGAATGGAGATCAGTGATTTGACCATGGAGCTTAGTGACATTGGGTTACCCTTCCAAACTTCACTGAGATTTCAGCCTTCCCTACCGACTGACAAAACCCACCAATCC--------------------------------------------NNNNNNNNNNNNNNNNNNNNNNNNNNNNNNNNNNNNNNNNNNNNNNNNNNNNNNNNNNNNNNNNNNNNNNNNNNNNNNNNNNNNNNNNNNNNNNNNNNNNNNNNNNNNNNNNNNNNNNNNNNNNNNNNNNNNNNNNNNNNNNNNNNNNNNNNNNNNNNNNNNNNNNNNNNNNNNNNNNNNNNNNNNNNNNNNNNNNNNNNNNNNNNNNNNNNNNNNNNNNNNNNNNNNNNNNNNNNNNNNNNNNNNNNNNNNNNNNNNNNNNNNNNNNNNNNNNNNNNNNNNNNNNNNNNNNNNNNNNNNNNNNNNNNNNNNNNNNNNNNNNNNNNNNNNNNNNNNNNNNNNNNNNNNNNNNNNNNNNNNNNNNNNNNNNNNNNNNNNNNNNNNNNNNNNNNATTTTCGTCAATAGTGCCAATGTGGAAGGGAGAGCGAACGGCACAGCAGCAGGAATGGCGCCATATGCACACCTAGCCATCTACAAGGTGTGTAATCATTGCTATTGCTCTTTATTCTTTGAGGGATCTTGTTTGATTCCTTAATATATGTATCAAGAAGATGTGACTTTCCAGAAATGAATTTGTCCACGGAAGTGGTTCCTGGAACTGGAGTGGAGAAAGGGG---CTGAGTGGTTTGGTTGAAGCCGTGAAGGAGCTGATGTTGTCGGCTGAGCCGCCTTCGRAG---------NNNNNNNNNNNNNNNNNNNNNNNNNNNNNNNNNNNNNNNNNNNNNNNNNNNNNNNNNNNNNNNNNNNNNNNNNNNNNNNNNNNNNNNNNNNNNNNNNNNNNNNNNNNNNNNNNNNNNNNNNNNNNNNNNNNNNNNNNNNNNNNNNNNNNNNNNNNNNNNNNNNNNNNNNNNNNNNNNNNNNNNNNNNNNNNNNNNNNNNNNNNNNNNNNNNNNNNNNNNNNNNNNNNNNNNNNNNNNNNNNNNNNNNNNNNNNNGAAGTGAGAGTTCGATGTTACCGTCACTTCCGTCGCCTTCGGGACTTCCGTACCAAGTCGCGGTGGCCG--------------------------NNNNNNNNNNNNNNNNNNNNNNNNNNNNNNNNNNNNNNNNNNNNNNNNNNNNNNNNNNNNNNNNNNNNNNNNNNNNNNNNNNNNNNNNNNNNNNNNNNNNNNNNNNNNNNNNNNNNNNNNNNNNNNNNNNNNNNNNNNNNNNNNNNNNNNNNNNNNNNNNNNNNNNNNNNNNNNNNNNNNNNNNNNNNNNNNNNNNNNNNNNNNNNNNNNNNNNNNNNNNNNNNNNNNNNNNNNNNNNNNNNNNNNNNNNNNNNNNNNNNNNNNNNNNNNNNNNNNTTGTGTTAAAAAGACGTTATCAATATATAAATCATCTATTAT-AAAGGGGCTTGGCTGGCTCAAAAAACCTCCCGNNNNNNNNNNNNNNNNNNNNNNNNNNNNNNNNNNNNNNNNNNNNNNNNNNNNNNNNNNNNNNNNNNNNNNNNNNNNNNNNNNNNNNNNNNNNNNNNNNNNNNNNNNNNNNNNNNNNNNNNNNNNNNNNNNNNNNNNNNNNNNNNNNNNNNNNNNNNNNNNNNNNNNNNNNNNNN-------------------------------------------AGGGGATCCTGCTGCTTTAGGATATTCAATCAATGAAGCAGTAGCACTTATCNNNNNNNNNNNNNNNNNNNNNNNNNNNNNNNNNNNNNNNNNNNNNNNNNNNNNNNNNNNNNNNNNNNNNNNNNNNNNNNNNNNNNNNNNNNNNNNNNNNNNNCTACAGAAGCTTCGACTATT----TATATATTTAAAAATCTACCAAAAAGACGATTCGAAGTGAATTGATAGGACGAATTCTCAGGTTGAATCGAAAGGNNNNNNNNNNNNNNNNNNNNNNNNNNNNNNNNNNNNNNNNNNNNNNNNNNNNNNNNNNNNNNNNNNNNNNNNNNNNNNNNNNNNNNNNNNNNNNNNNNNNNNNNNNNNNNNNNNNNNNNNNNNNNNNNNNNNNNNNNNNNNNNNNNNNNNNNNNNNNNNNNNNNNNNNNNNNNNNNNNNNNNNNNNNNNNNNNNNNNNNNNNNNNNNNNNNNNNNNNNNNNNNNNNNNNNNNNNNNNNNNNNNNNNNNNNNNNNNNNNNNNNNNNNNNNNNNNNNNNNNNNNNNNNNNNNNNNNNNNNNNNNNNNNNNNNNNNNNNNNNNNNNNNNNNNNNNNNNNNNNNNNNNNNNNNNNNNNNNNNNNNNNNNNNNNNNNNNNNNNNNNNNNNNNNNNNNNNNNNNNNNNNNNNNNNNNNNNNNNNNNNNNNNNNNNNNNNNNNNNNNNNNNNNNNNNNNNNNNNNNNNNNGCAAAAGATCAACCTTCTGTATGGG----TTCAG-AAAAGGATAACATCAATAAAATAGAACTTAAAATTTGAAACAACTAGAATGCATAAAATGTAACCAACATACTAAGTGTCTTTGCGTTCTTTTTGGTTTTTGCTGTACTACGACTTCAGCCTCTCAATGACAGGGTTTATTTCCCAAAATGGTATCTTAATCAANTCGGAGTTCCAACAGAATGACCAGAAAGTCTCGTTCTCGTTTGAGTCRAGATCAGTCTTTAATTTCTGCCCCAGAAGNTGCGGCAGAAGTNNNNNNNNNNNNNNNNNNNNNNNNNNNNNNNNNNNNNNNNNNNNNNNNNNNNNNNNNNNNNNNNNNNNNNNNNNNNNNNNNNNNNNNNNNNNNNNNNNNNNNNNNNNNNNNNNNNNNNNNNNNNNNNNNNNNNNNNNNNNNNNNNNNNNNNNNNNNNNNNNNNNNNNNNNNNNNNNNNNNNNNNNNNNNNNNNNNNNNNNNNNNNNNNNNNNNNNNNNNNNNNNNNNNNNNNNNNNNNNNNNNNNNNNNNNNNNNNNNNNNNNNNNNNNNNNNNNNNNNNNNNNNNNNNNNNNNNATTTGCTTGCTA-TGCTGCTTATAAACAAGGGGAA-GGG---ATAAGGGAANTC-TGNTACCTGTTAATCTATTGCTGCAANAAA--TTGATGGCAGGAACCAACCCTGTCTTTTTCTTTCTATCTTAAACTTCTTGTAATGATACTGGTTTATTTTTGATACAA----ATAGATTGCCGTCCATGATTTGTCATCTTGCTG-TCTCCATATGCATGGTGGGAATGGGAAGGTGGCCTACATTGACACTGAGGGCACATTGTATCCTAATTCTAATCTTAATAGGTTAATTAGCTTGCNNNNNNNNNNNNNNNNNNNNNNNNNNNNNNNNNNNNNNNNNNNNNNNNNNNNNNNNNNNNNNNNNNNNNNNNNNNNNNNNNNNNNNNNNNNNNNNNNNNNNNNNNNNNNNNNNNNNNNNNNNNNNNNNNNNNNNNNNNNNNNNNNNNNNNNNNNNNNNNNNNNNNNNNNNNNNNNNNNNNNNNNNNNNNNNNNNNNNNNNNNNNNNNNNNNNNNNNNNNNNNNNNNNNNNNNNNNNNNNNNNNNNNNNNNNNNNNNNNNNNNNNNNNNNNNNNNNNNNNNNNNNNNNNNNNNNNNNNNNNNNNNNNNNNNNNNNNNNNNNNNNNNNNNNNNNNNNNNNNNNNNNNNNNNNNNNNNNNNNNNNNNNNNNNNNNNNNNNNNNNNNNNNNNNNNNNNNNNNNNNNNNNNNNNNNNNNNNNNNNNNNNNNNNNNNNNNNNNNNNNNNNNNNNNNNNNNNNNNNNNNNNNNNNNNNNNNNNNNNNNNNNNNNNNNNNNNNNNNNNNNNNNNNNNNNNNNNNNNNNNNNNNNNNNNNNNNNNNNNNNNNNNNNNNNNNNNNNNNNNNNNNNNCATGRATGCAGAGCCCTCTGACCAAAGAGTTGTAGGTCACCGTGGTCGGTGGGCAKCCGTACTCGTACATTCTATCGACCAGTTGCATGGCGTACNNNNNNNNNNNNNNNNNNNNNNNNNNNNNNNNNNNNNNNNNNNNNNNNNNNNNNNNNNNNNNNNNNNNNNNNNNNNNNNNNNNNNNNNNNNNNNNAGATCGAGAGGTCGTTCCGCCCCTTGTCCCCGAAGATTGGTAATATGTTCTCATACAATGTTGCTCCAACTTTCTTCTAGAGGGCCTAGCTGGCGNNNNNNNNNNNNNNNNNNNNNNNNNNNNNNNNNNNNNNNNNNNNNNNNNNNNNNNNNNNNNNNNNNNNNNNNNNNNNNNNNNNNNNNNNNNNNNNNNNNNNNNNNNNNNNNNNNNNNNNNNNNNNNNNNNNNNNNNNNNNNNNNNNNNNNNNNNNNNNNNNNNNNNNNNNNNNNNNNNNNNNNNNNNNNNNGTGTCCTATCGTCTATGATTCAGGACCCGACTAAATCCGTGTCCTCGTTCCAAATGAGTGTGGGGACCGAGCTGACTGTCAATGACTCGACAAAANNNNNNNNNNNNNNNNNNNNNNNNNNNNNNNNNNNNNNNNNNNNNNNNNNNNNNNNNNNNNNNNNNNNNNNNNNNNNNNNNNNNNNNNNNNNNNNNTTTTGTAAATGTTCTTATTGCTGTGCTTACTTGTTCTAGTAATCTAGATTGAAAAATGGAGCTGTAGTGTAAACGCT--AAAATAAGCTATGTCTGAGTTGGCAACATATCTTCTTGCTGATGGACTAGCTGTTGCTGGACAGGTATTATAGTAATTTCCCTTCTAATACCTGACCGNNNNNNNNNNNNNNNNNNNNNNNNNNNNNNNNNNNNNNNNNNNNNNNNNNNNNNNNNNNNNNNNNNNNNNNNNNNNNNNNNNNNNNNNNNNNNNNNNNNNNNNNNNNNNNNNNNNNNNNNNNNNNNNNNNNNNNNNNNNNNNNNNNNNNNNNNNNNNNNNNNNNNNNNNNNNNNNNNNNNNNNNNNNNNNNNNNNNNNACGTCACGTCCGACGGAGCTGGGGCCCACCACGGGTGGTTCTGCGAGTACGTCGAGGTGGCCTCCACCGNNNNNNNNNNNNNNNNNNNNNNNNNNNNNNNNNNNNNNNNNNNNNNNNNNNNNNNNNNNNNNNNNNNNNNNNNNNNNNNNNNNNNNNNNNNNNNNNNNNNNNNNNNNNNNNNNNNNNNNNNNNNNNNNNNNNNNNNNNNNNNNNNNNNNNNNNNNNNNNNNNNNNNNNNNNNNNNNNNNNNNNNNNNNNNNNNNNNNNNNNNNNNNNNNNNNNNNNNNNNNNNNNNNNNNNNNNNNNNNNNNNNNNNNNNNNNNNNNNNNNNNNNNNNNNNNNNNNNNNNNNNNNNNNNNNATTCCTTGGCTAGCTCCACTATGGAGAACATTGGAAGTATTTGTGCCATGAGTCATCAGTCCTGAAGAAACTGACATGCAAACCG----------GAGCTCAATGCCAACTTCAACAAACTCACCAAACTTTCCGACACNATCGGATTCGAGCTGATCAACCTCCG-------------------NNNNNNNNNNNNNNNNNNNNNNNNNNNNNNNNNNNNNNNNNNNNNNNNNNNNNNNNNNNNNNNNNNNNNNNNNNNNNNNNNNNNNNNNNNNNNNNNNNNGTGCTCTAGCCAGCTGCATTTTCCTCTCAGGCTCCAGCTTGTTCCCGACCTCGAAGTTCTTCTCGAGCGTCCTCACCTGCTCTATGTTCAGCCTCNNNNNNNNNNNNNNNNNNNNNNNNNNNNNNNNNNNNNNNNNNNNNNNNNNNNNNNNNNNNNNNNNNNNNNNNNNNNNNNNNNNNNNNNNNNNNNN----------ACAGATTTTTATGTAAAATTATTTGATTAAGAAATATTATTAAGGTAAACTAAAATATTTTCCTTAATAAT---AAACCTGGCCTCATTCAACATGAT-NNNNNNNNNNNNNNNNNNNNNNNNNNNNNNNNNNNNNNNNNNNNNNNNNNNNNNNNNNNNNNNNNNNNNNNNNNNNNNNNNNNNNNNNNNNNNNNNNNNGTGTTGTCAATTGCTTTTCGTCCAGTGATCAGTTCNAGAAAGACAACACCAAAACTATAGACATCAGATTTAAGTGTTAGCTGCCCAGTCATGGCNNNNNNNNNNNNNNNNNNNNNNNNNNNNNNNNNNNNNNNNNNNNNNNNNNNNNNNNNNNNNNNNNNNNNNNNNNNNNNNNNNNNNNNNNNNNNNNGTGGCTGGAGGCGTGGTGGCCGTCCTCCGATGACGAGTTCGCTTTTGTCGTCGAGGATGATCTTGAGCTCTCGCCGCTCTATTATAAGTTCTTGANNNNNNNNNNNNNNNNNNNNNNNNNNNNNNNNNNNNNNNNNNNNNNNNNNNNNNNNNNNNNNNNNNNNNNNNNNNNNNNNNNNNNNNNNNNNNNNNCTTCTATGATTTTAGGAGCACTGGCCGCCATGGCCCAAACGAAAGTCAAAAGACCTCTAGCTCATAGTTCGATTGGACATGTAGGTTATATTCGTCTAATAGAACAAGCTGAATCTTGTTGAAGAGGTCAAGGAAGACTATAAATGTGAGCTTTCCGNNNNNNNNNNNNNNNNNNNNNNNNNNNNNNNNNNNNNNNNNNNNNNNNNNNNNNNNNNNNNNNNNNNNNNNNNNNNNNNNNNNNNNNNNNNNNNNNNNNNNNNNNNNNNNNNNNNNNNNNNNNNNNNNNNNNNNNNNNNNNNNNNNNNNNNNNNNNNNNNNNNNNNNNNNNNNNNNNNNNNNNNNNNNNNGCTATGNCGTGAAAAGTCCTCTGGCAATATCTTTGCCATGAAAAAACTAAAAAAGTCAGAAATGCTCAGAAGGGGTCAGGTGAGATGTTAGAAACNNNNNNNNNNNNNNNNNNNNNNNNNNNNNNNNNNNNNNNNNNNNNNNNNNNNNNNNNNNNNNNNNNNNNNNNNNNNNNNNNNNNNNNNNNNNNNNNNNNNNNNNNNNNNNNNNNNNNNNNNNNNNNNNNNNNNNNNNNNNNNNNNNNNNNNNNNNNNNNNNNNNNNNNNNNNNNNNNNNNNNNNNNNNNNNNNNNNNNNNNNNNNNNNNNNNNNNNNNNNNNNNNNNNNNNNNNNNNNNNNNNNNNNNNNNNNNNNNNNNNNNNNNNNNNNNNNNNNNNNNNNNNNNNNNNNNNNNNNNNNNNNNNNNNNNNNNNNNNNNNNNNNNNNNNNNNNNNNNNNNNNNNNNNNNNNNNNNNCTATGGAATCTTGCTTTCAATTCAGGTAATGCTCTTCGTATAGTTGAAGAAGGTGGTGTTCCTGCTCTAGTTCATCTTTGTTCATCGTCCGNNNNNNNNNNNNNNNNNNNNNNNNNNNNNNNNNNNNNNNNNNNNNNNNNNNNNNNNNNNNNNNNNNNNNNNNNNNNNNNNNNNNNNNNNNNNNNNNNNNNNNNNNNNNNNNNNNNNNNNNNNNNNNNNNNNNNNNNNNNNNNNNNNNNNNNNNNNNNNNNNNNNNNNNNNNNNNNNNNNNNNNNNNNNNNNNNNNNNNNNNNNNNNNNNNNNNNNNNNNNNNNNNNNNNNNNNNNNNNNNNNNNNNNNNNNNNNNNNNNNNNNNNNNNNNNNNNNNNNNNNNNNNNNNNNNNNNNNNNNNNNNNNNNNNNNNNNNNNNNNNNNNNNNNNNNNNNNNNNNNNNNNNNNNNNNNNNNNNNNNNNNNNNNNNNNNNNNNNNNNNNNNNNNNNNNNNNNNNNNNNNNNNNNNNNNNNNNNNNNNNNNNNNNNNNNNNNNNNNNNNNNNNNNNNNNNNNNNNNNNNNNNNNNNNNNNNNNNNNNNNNNNNNNNNNNNNNNNNNNNNNNNNNNNNNNNNNNNNNNNNNNNNNNNNNNNNNNNNNNNNNNNNNNNNNNNNNNNNNNNNNNNNNNNNNNNNNNNNNTACCTTTTATCACAATGTTTGGAAAATCAAGAAGATGGACCTCTAAAGGATCCAACATTCCTTTGCGNGTCACNATGATCTGCTTNG--------AACAAGCTCTTCAAGGCTTCAGGAGGCAACTCTCTTAATTCTTTTAATGAATTTGAAGTTTCAACATTCTGTGAACCAACATTTCTAGCTATCTCCCAACTCCCTATCTCATATGTACACACAGGCGATGAACCAGCAGAAGCTCTCCTTCCGTGCCGNNNNNNNNNNNNNNNNNNNNNNNNNNNNNNNNNNNNNNNNNNNNNNNNNNNNNNNNNNNNNNNNNNNNNNNNNNNNNNNNNNNNNNNNNNNNNNNTCGCAGACATAGACCACCGCCTCCATATCGTCTCCATTCACATGAAAAATTGGCGCATTCAAGGCCTTAGCAACATCCGTGCAGTATTCTGAGGANNNNNNNNNNNNNNNNNNNNNNNNNNNNNNNNNNNNNNNNNNNNNNNNNNNNNNNNNNNNNNNNNNNNNNNNNNATACACATGAACTTCTCCTTGAAGTTGCCCTTCATTTTGTCATGTTTCCTCATTGCCTTCCTAATGAACGTACAGTCCATCCGNNNNNNNNNNNNNNNNNNNNNNNNNNNNNNNNNNNNNNNNNNNNNNNNNNNNNNNNNNNNNNNNNNNNNNNNNNNNNNNNNNNNNNNNNNNNNNNGAAAACTTTTCAGTAATCTCCAAAATCTGGAGACTGATAGCAGTGCTCAAATTCTCTTCCCAAAGTTCCTGATTGAAAGATAAGGTGTGAAATCA----NNNNNNNNNNNNNNNNNNNNNNNNNNNNNNNNNNNNNNNNNNNNNNNNNNNNNNNNNNNNNNNNNNNNNNNNNNNNNNNNNNNNNNNNNNNNNNNTGTATTG-------GCGCAAAYAATAAGCAAATAAACTTTACAGCTCGCATGTTTGTATAGCAAGGATCTAATGCTGGTGCTTCAAGACCACGTATTGCCCCGTGGCAAGTCCAGGAGTTTCGGTTGGACTTGTCTGGACATCCTTNGGGGGAGAAGTTCAGTTYGTTGAGGCCTCAATGATGGCCG----------NNNNNNNNNNNNNNNNNNNNNNNNNNNNNNNNNNNNNNNNNNNNNNNNNNNNNNNNNNNNNNNNNNNNNNNNNNNNNNNNNNNNNNNNNNNNNNNNNNNNNNNNNNNNNNNNNNNNNNNNNNNNNNNNNNNNNNNNNNNNNNNNNNNNNNNNNNNNNNNNNNNNNNNNNNNNNNNNNNNNNNNNNNNNNNNNNNNNNNNNNNNNNNNNNNNNNNNNNNNNNNNNNNNNNNNNNNNNNNNNNNNNNNNNNNNNNNNNNNNNNNNNNNNNNNAATGTCGGCTAGGGAGAGCATCCTGTTCTCGAAGGTGCTTCAGCAGGCGAACAAAAATTACAAGAAGCTTCACCCG-------------------NNNNNNNNNNNNNNNNNNNNNNNNNNNNNNNNNNNNNNNNNNNNNNNNNNNNNNNNNNNNNNNNNNGGCACACTGGGTCTTTCCTTTGATGTCCTGGAAGGTTTTCTCGAACTGGAGCCCATATCCGTGGCATCTGAAATTCTAAGAAATACCTCAGCTCCNNNNNNNNNNNNNNNNNNNNNNNNNNNNNNNNNNNNNNNNNNNNNNNNNNNNNNNNNNNNNNNNNNNNNNNNNNNNNNNNGTATATGGCAGTACTCTTCTCCTCTTCTTAGAGTAACCTAAAAGCATGGAGCGCCTCCTACGCTTCTTACCATCTGAACCAAACAAATTAGCAAAGAGTTGAAAGCGCTCTCAGAAGAAGTCACAAAGCTCATGAAAGACAACGAGAGGATGGCCATCGAGTTGGCTTCACTGATCAGGAATCCTCCTCCTACTTCC-AGTGTCCTACTACAAGAGTAACGAGTTCATGATTTATCAAATAACTTTTCTGGGTTGACCATACCG-----------------------------AGATTAGTACTTCAAGAATGTGCATGGTTGGTGATAGATTAGACACTGATATACTTTTTGGACAAATTGCCGNNNNNNNNNNNNNNNNNNNNNNNNNNNNNNNNNNNNNNNNNNNNNNNNNNNNNNNNNNNNNNNNNNNNNNNNNNNNNNNNNNNNNNNNNNNNNNNNNNNNNNNNNNNNNNNNNNNNNNNNNNNNNNNNNNNNNNNNNNNNNNNNNNNNNNNNNNNNNNNNNNNNNNNNNNNNNNNNNNNNNNNNNNNNNNTCTCTAACCTCTTCAAGCATTCCGAGATGTAAACCTTCTCGTCATCGAAATCCAATACAGTATTCTTCACCAGAGCCG-----------------TTTGTATATGGACAAGTTTGCTGGGGTCTGCCAATCTGTGCTGCATGAGTGCAAGCTTACCTTTTTGCAGATAATTTGTGACCATGATCTTTTTGNNNNNNNNNNNNNNNNNNNNNNNNNNNNNNNNNNNNNNNNNNNNNNNNNNNNNNNNNNNNNNNNNNNNNNNNNNNNNNNNNNNNNNNNNNNNNNNNNNNNNNNNNNNNNNNNNNNNNNNNNNNNNNNNNNNNNNNNNNNNNNNNNNNNNNNNNNNNNNNNNNNNNNNNNNNNNNNNNNNNNNNNNNNNNNNNNNNNNNNNNNNNNNNNNNNNNNNNNNNNNNNNNNNNNNNNNNNNNNNNNNNNNNNNNNNNNNNNNNNNNNNNNNNNNNNNNNNNNNNNNNNNNNNNNNNNNNNNNNNNNNNNNNNNNNNNNNNNNNNNNNNNNNNNNNNNNNNNNNNNNNNNNNNNNNNNNNNNNNNNNNNNNNNNNNNNNNNNNNNNNNNNNNNNNAGAAAGTCACGAGCRGCCTCCATCAGTTCCWTGTCRATATTACCTGGGGAGTAGCACCTNAG----------NNNNNNNNNNNNNNNNNNNNNNNNNNNNNNNNNNNNNNNNNNNNNNNNNNNNNNNNNNNNNNNNNNNNNNNNNNNNNNNNNNNNNNNNNNNNNNNNNNNNNNNNNNNNNNNNNNNNNNNNNNNNNNNNNNNNNNNNNNNNNNNNNNNNNNNNNNNNNNNNNNNNNNNNNNNNNNNNNNNNNNNNNNNNNNNNNNNNNNNNNNNNNNNNNNNNNNNNNNNNNNNNNNNNNNNNNNNNNNNNNNNNNNNNNNNNNNNNNNNNNNNNNNNNNNNNNNNNNNNNNNNNNNNNNNNNNNNNNNNNNNNNNNNNNNNNNNNNNNNTTAC-AATAATCAGTTGGCAGAAACTATGATTTTACTGAGAAAAATGGCC-CAAGTCAGAAGGAAAGTTTCT-TTCTTCTGACCAGAATCACAGTTGAGTGCTCCAAAATTTATTTGCTCGTTATGCTTTAACAATCTTAGTTTTGGATTCTGAACTCTGCATAGGCTTTCAGGAATGCAAATCATGAAGAGA--TATACCTTTTATACAAAGAAGATAATCTATATTCAATTACACATGTTTATTANCATTTG------------------------------------NNNNNNNNNNNNNNNNNNNNNNNNNNNNNNNNNNNNNNNNNNNNNNNNNNNNNNNNNNNNNNNNNNNNNNNNNNNNNNNNNNNNNNNNNNNNNNNNNNNNNNNNNNNNNNNNNNNNNNNNNNNNNNNNNNNNNNNNNNNNNNNNNNNNNNNNNNNNNNNNNNNNNNNNNNNNNNNNNNNNNNNNNNNNNNNNNNNNNNNNNNNNNNNNNNNNNNNNNNNNNNNNNNNNNNNNNNNNNNNNNNNNNNNNNNNNNNNNNNNNNNNNNNNNNNNNNNNNNNNNNNNNNNNNNNNNNNNNNNNNNNNNNNNNNNNNNNNNNNNNNNNNNNNNNNNNNNNNNNNNNNNNNNNNNNNNNNNNNNNNNNNNNNNNNNNNNNNNNNNNNNNNNNNNNNNNNNNNNNNNNNNNNNNNNNNNNNNNNNNNNNNNNNNNNNNNNNNNNNNNNNNNNNNNNNNNNNNNNNNNNNNNNNNNNNNNNNNNNNNNNNNNNNNNNNNNNNNNNNNNNNNNNNNNNNNNNNNNNNNNNNNNNNNNNNNNNNNNNNNNNNNNNNNNNNNNNNNNNNNNNNNNNNNNNNNNNNNNNNNNNNNNNNNNNNNNNNNNNNNNNNNNNNNNNNNNNNNNNNNNNNNNNNNNNNNNNNNNNNNNNNNAGCATGAAGAACCGAAGGTTCATTTAGGTAACTGAGCTGTATTAGATCATCAACATGATCAAGGATATCCGCAGTTCTAAGAAGTATCAAACCAAGTGTGTTCCAAACAGCAGCCTGTTTAGCATCAGATTGCACTGAATCCTTCAACTTCTTAAGAATATCATCCNNNNNNNNNNNNNNNNNNNNNNNNNNNNNNNNNNNNNNNNNNNNNNNNNNNNNNNNNNNNNNNNNNNNNNNNNNNNNNNNNNNNNNNNNNNNNNNCGAGAGAAGGGGGTATCGGACCCGAGAGGAGGTTGCGGCTGAGGTTGAGCTTGTGGAGAGTGGGGATGGCGGAGAGCTCGGTGGGGACCGCACCGNNNNNNNNNNNNNNNNNNNNNNNNNNNNNNNNNNNNNNNNNNNNNNNNNNNNNNNNNNNNNNNNNNNNNNNNNNNNNNNNNNNNNNNNNNNNNNNNNNNNNNNNNNNNNNNNNNNNNNNNNNNNNNNNNNNNNNNNNNNNNNNNNNNNNNNNNNNNNNNNNNNNNNNNNNNNNNNNNNNNNNNNNNNNNNACAAATGCCCCTTTCATGCTTAACTTAGATTGTGATCACTACATCAATAACAGTAAGGCCATCAGAGAATCAATGTGCTTCTTGATGGATCCCCANNNNNNNNNNNNNNNNNNNNNNNNNNNNNNNNNNNNNNNNNNNNNNNNNNNNNNNNNNNNNNNNNNNNNNNNNNNNNNNNNNNNNNNNNNNNNNNNNNAAGATGTTNGAGGCAATAAANAGAARGCCAGAGATTGATCCTTCTGACCCCANAGGGAAAATATTGGATGATATTCNCGGAGACATAGAATTTAATACGAGATAGCCTCCGTAGCTTACGAGCTCAATGTCCTCCGTACCCGAGGACCAAGAAGGATGCGATGCACCCTCCATTCCGTNCCTGTGTCATCNNNNNNNNNNNNNNNNNNNNNNNNNNNNNNNNNNNNNNNNNNNNNNNNNNNNNNNNNNNNNNNNNNNNNNNNNNNNNNNNNNNNNNNNNNNNNNNNNNNNNNNNNNNNNNNNNNNNNNNNNNNNNNNNNNNNNNNNNNNNNNNNNNNNNNNNNNNNNNNNNNNNNNNNNNNNNNNNNNNNNNNNNNNNNTCGTAGAACCTTAATATGAGTGCCAAAACTGATGATTTTCCTGCTCCACTAGGCCCAACAAGTGCCACCCTCAGGCCG-------------------------------------------------------TCWGTGGAATAAGATCAGATGTATCAAGYGTTGCGGAAGCAAATGAGTTTGAATACAAAGATCCGAATCATAGTCCAAATCTGAGTTTGATCCTGGCTCAGAAGGAACGCTAGCTATATGCTTAACACATGCAAGTCGAACGTTGTTTTCTTGGAGCTGGACTGCTCATGTCACATTCAGCATTTCTAGTTACAAGGCACATATAAGATCCGAATGGAATGCCCTTAAAGAACATGACGTATTATTTTTACTTTC-ATGAATACGGGGAATGCACCTAGCAGGGTTCCTTCTGCTGTGCTCCCCATTSTACCTACTTCATCTACTCATATGATGCCTGTACTTGATACTCAAAAATCCCATTACTCTGATGAGTTACGTTACTCCTGTGATGACAATCGCTACTGCAATCTCTTCACTTATTTTGGATCCCTGRTCTACTCTCAANNNNNNNNNNNNNNNNNNNNNNNNNNNNNNNNNNNNNNNNNNNNNNNNNNNNNNNNNNNNNNNNNNNNNNNNNNNNNNNNNNNNNNNNNNNNNTCGAGGTCCTGCAATACATTACATGGCATCTGARCCCACRCATTCTAAGCTTCTGCCGTAGATCATCAACTGG-----------------------------------------NNNNNNNNNNNNNNNNNNNNNNNNNNNNNNNNNNNNNNNNNNNNNNNNNNNNNNNNNNNNNNNNNNNNNNNNNNNNNNNNNNNNNNNNNNNNNNNNNNNNNNNNNNNNNNNNNNNNNNNNNNNNNNNNNNNNNNNNNNNNNNNNNNNNNNNNNNNNNNNNNNNNNNNNNNNNNNNNNNNNNNNNNNNNNNNNNNNNNNNNNNNNNNNNNNNNNNNNNNNNNNNNNNNNNNNNNNNNNNNNNNNNNNNNNNNNNNNNNNNNNNNNNNNNNNNNNNNNNNNNNNNNNNNNNNNNNNNNNNNNNNNNNNNNNNNNNNNNNNNNNNNNNNNNNNNNNNNNNNNNNNNNNNNNNNNNNNNNNNNNNNNNNNNNNNNNNNNNNNNNNNNNNNNNNNNNNNNNNNNNNNNNNNNNNNNNNNNNNNNNNNNNNNNNNNNNNNNNNNNNNNNNNNNNNNNNNNNNNNNNNNNNNNNNNNNNNNNNNNNNNNNNNNNNNNNNNNNNNNNNNNNNNNNNNNNNNNNNNNNNNNNNNNNNNNNNNNNNNNNNNNNNNNNNNNNNNNNNNNNNNNNNNNNNNNNNNNNNNNNNNNNNNNNNNNNNNNNNNNNNNNNNNNNNNNNNNNNNNNNNNNNNNNNNNNNNNNNNNNNNNNNNNNNNNNNNNNNNNNNNNNNNNNNNNNNNNNNNNNNNNNNNNNNNNNNNNNNNNNNNNNNNNNNNNNNNNNNNNNNNNNNNNNNNNNNNNNNNNNNNNNNNNNNNNNNNNNNNNNNNNNNNNNNNNNNNNNNNNNNNNNNNNNNNNNNNNNNNNNNNNNNNNNNNNNNNNNNNNNNNNNNNNNNNNNNNNNNNNNNNNNNNNNNNNNNNNNNNNNNNNNNNNNNNNNNNNNNNNNNNNNNNNNNNNNNNNNNNNNNNNNNNNNNNNNNNNNNNNNNNNNNNNNNNNNNNNNNNNNNNNNNNNNNNNNNNNNNNNNNGAGGACGAGGCTGCCCTTCGTTGGGCTGCCATCGAGAAGCTCCCNATATATGACCAGCTGCGGACCG----------------------------GCCGAAGCACGTGAGCAATGGACGAGTCATCCAGCCTGGCACAGTCGAGCTTC--AGGCTCAGCAGGTGCGGATTTGGCGGCATCAACGGCCGCAGCNNNNNNNNNNNNNNNNNNNNNNNNNNNNNNNNNNNNNNNNNNNNNNNNNNNNNNNNNNNNNNNNNNNNNNNNNNNNNNNNNNNNNNNNNNNNNNNNNNNNNNNNNNNNNNNNNNNNNNNNNNNNNNNNNNNNNNNNNNNNNNNNNNNNNNNNNNNNNNNNNNNNNNNNNNNNNNNNNNNNNNNNNNNNNNNNNNNNNNNNNNNNNNNNNNNNNNNNNNNNNNNNNNNNNNNNNNNNNNNNNNNNNNNNNNNNNNNNNNNNNNNNNNNNNNNNNNNNNNNNNAATATTNTCGTATCAACAAGGACNGTCTGANGATCTCCGTGCACGAAGACGGCGTAGTCAAAANCTTCAACCCTGTCACCGNNNNNNNNNNNNNNNNNNNNNNNNNNNNNNNNNNNNNNNNNNNNNNNNNNNNNNNNNNNNNNNNNNNNNNNNNNNNNNNNNNNNNNNNNNNNNNNGAAAGGGTTGAGGAGACTGCATAAATGACTTCTGNTGTTGTAGAATTCCTGATCTGAGTTGATCAAGACCCTGAACAGGGAAGAAATAAACAAGT-----NNNNNNNNNNNNNNNNNNNNNNNNNNNNNNNNNNNNNNNNNNNNNNNNNNNNNNNNNNNNNNNNNNNNNNNNNNNNNNNNNNNNNNNNNNNNNNNNNNNNNNNNNNNNNNNNNNNNNNNNNNNNNNNNNNNNNNNNNNNNNNNNNNNNNNNNNNNNNNNNNNNNNNNNNNNNNNNNNNNNNNNNNNNNNNNNNNNNNNNNNNNNNNNNNNNNNNNNNNNNNNNNNNNNNNNNNNNNNNNNNNNNNNNNNNNNNNNNNNNNNNTCGTAGCTTGTATGGTTAACACACATTATGATGTTTGATATGTTGTTAAATGATTAGCTAAGGAAGTTTAGGCTGATGCCGATGCATGTTTTAAG------NNNNNNNNNNNNNNNNNNNNNNNNNNNNNNNNNNNNNNNNNNNNNNNNNNNNNNNNNNNNNNNNNNNNNNNNNNNNNNNNNNNNNNNNNNNNNNNCCACAGTTTCTNTTTAATGCTGGATTTTGTCGTGATGGAAAGGTCATTGGCATTACCCAACCTCGRCGNGTGGCAGCTGTGACTGTTGCAAACCGCCCCTCAAAGTTAGGGTGACTTTCCAGTTCTCAACATCGGGAGGCTCTCCGCTGCCGAATTCTGTGGTGCCG-------NNNNNNNNNNNNNNNNNNNNNNNNNNNNNNNNNNNNNNNNNNNNNNNNNNNNNNNNNNNNNNNNNNNNNNNNNNNNNNNNNNNNNNNNNNNNNNNNNNNNNNNNNNNNNNNNNNNNNNNNNNNNNNNNNNNNNNNNNNNNNNNNNNNNNNNNNNNNNNNNNNNNNNNNNNNNNNNNNNNNNNNNNNNNNNNNNNNNNNNNNNNNNNNNNNNNNNNNNNNNNNNNNNNNNNNNNNNNNNNNNNNNNNNNNNNNNNNNNNNNNNNNNNNNNNNNNNNNNNNNNNNNNNNNNNNNNNNNNNNNNNNNNNNNNNNNNNNNNNNNNNNNNNNNNNNNNNNNNNNNNNNNNNNNNNNNNNNNNNNNNNNNNNNNNNNNNNNNNNNNNNNNNNNNNNNNNNNNNNNNNNNNNNNNNNNNNNNNNNNNNNNNNNNNNNNNNNNNNNNNNNNNNNNNNNNNNNNNNNNNNNNNNNNNNNNNNNNNNNNNNNNNNNNNNNNNNNNNNNNNNNNNNNNNNNNNNNNNNNNNNNNNNNNNNNNNNNNNNNNNNNNNNNNNNNNNNNNNNNNNNNNNNNNNNNNNNNNNNNNNNNNNNNNNNNNNNNNNNNNNNNNNNNNNNNNNNNNNNNNNNNNNNNNNNNNNNNNNNNNNNNNNNNNNNNNNNNNNNNNNGCTTTGCACTTCGTATTGTGTTACTGCTGGTGTTGGCATGGATGACACTTCTGCTCTTCAATGCAGCCGTGATTGTTGTACCTGTGTCTCTTGGGGGGGAGGGATCAGGTTCACCGTGAACGGGCACTCCTACTTCAACCTGGTGCTGGTCACTAATGTGGGTGGGGCCGNNNNNNNNNNNNNNNNNNNNNNNNNNNNNNNNNNNNNNNNNNNNNNNNNNNNNNNNNNNNNNNNNNNNNNNNNNNNNNNNNNNNNNNNNNNNNNNNNNNNNNNNNNNNNNNNNNNNNNNNNNNNNNNNNNNNNNNNNNNNNNNNNNNNNNNNNNNNNNNNNNNNNNNNNNNNNNNNNNNNNNNNNNNNNNNNNNNNNNNNNNNNNNNNNNNNNNNNNNNNNNNNNNNNNNNNNNNNNNNNNNNNNNNNNNNNNNNNNNNNNNNNNNNNNNNNNNNNNNNNNNNNNNNNNNNNNNNNNNNNNNNNNNNNNNNNNNNNNNNNNNNNNNNNNNNNNNNNNNNNNNNNNNNNNNNNNNNNNNNNNNNNNNNNNNNNNNNNNNNNNNACTTTGGATCAGGTGAAAAACCCTCAGTTCCTTRTTTTGCTCTCTGAAAMTTTTATGGAGGCYCGNNNNNNNNNNNNNNNNNNNNNNNNNNNNNNNNNNNNNNNNNNNNNNNNNNNNNNNNNNNNNNNNNNNNNNAGCCCGCAGCAACTCCAAGAGAAGCAAATTCCAATAAAGCGGGTAGTACAGCAACAGGTGCTTCCAGCTGGGCAGGAGGCCAAGAGGCTGCATTTNNNNNNNNNNNNNNNNNNNNNNNNNNNNNNNNNNNNNNNNNNNNNNNNNNNNNNNNNNNNNNNNNNNNNNNNNNNNNNNNNNNNNNNNNNNNNNNNNNNNNNNNNNNNNNNNNNNNNNNNNNNNNNNNNNNNNNNNNNNNNNNNNNNNNNNNNNNNNNNNNNNNNNNNNNNNNNNNNNNNNNNNNNNNNNNNNNNNNNNNNNNNNNNNNNNNNNNNNNNNNNNNNNNNNNNNNNNNNNNNNNNNNNNNNNNNNNNNNNNNNNNNNNNNNNNNNNNNNNNNNNNNNNNNNNNNNNNNNNNNNNNNNNNNNNNNNNNNNNNNNNNNNNNNNNNNNNNNNNNNNNNNNNNNNNNNNNNTAAGTGGAGACAGAGAAGTGCAACGGACAATGTTGGAGTTGCTTAATCAGCTTGATGGMTTTAGTAGTGATGACCGNNNNNNNNNNNNNNNNNNNNNNNNNNNNNNNNNNNNNNNNNNNNNNNNNNNNNNNNNNNNNNNNNNNNNNNNNNNNNNNNNNNNNNNNNNNNNNNGAGYTCCAGCGAGATCTGCCGCTCCATCCGCAACTGCCTATAGAAATTTGCAATAAAATCCTCYGCCTTCTGATCAATATCCTCCGATGAGGAYGGTGTCCTCATCATGATAATGACCAAGAGCCAATGTTCCCACAGTGT-CGTTTACCTGCTTACATAGCCG---------------------------NNNNNNNNNNNNNNNNNNNNNNNNNNNNNNNNNNNNNNNNNNNNNNNNNNNNNNNNNNNNNNNNNNNNNNNNNNNNNNNNNNNNNNNNNNNNNNNNNNNNNNNNNNNNNNNNNNNNNNNNNNNNNNNNNNNNNNNNNNNNNNNNNNNNNNNNNNNNNNNNNNNNNNNNNNNNNNNNNNNNNNNNNNNNNNNNNNNNNNNNNNNNNNNNNNNNNNNNNNNNNNNNNNNNNNNNNNNNNNNNNNNNNNNNNNNNNNNNNNNNNNNNNNNNNNNNNNNNNNNNNNNNNNNNNNNNNNNNNNNNNNNNNNNNNNNNNNNNNNNNNNNNNNNNNNNNNNNNNNNNNNNNNNNGCTTTGAAGAGAACAAAGATTTCCCTATCGTGATAAACTCTGTTATAGCAGGGAGATATTATATCACGGAGTATCTTGGTTCAGCCGCATTCAGCTTGAAACCAAGCTCTTTGCAATCTGAATATAAAACTAAGATCAAGATCTTTCAAAGTTGTGTTCTCATCAATTTCTGTCTCCGNNNNNNNNNNNNNNNNNNNNNNNNNNNNNNNNNNNNNNNNNNNNNNNNNNNNNNNNNNNNNNNNNNNNNNNNNNNNNNNNNNNNNNNNNNNNNNNNNNNNNNNNNNNNNNNNNNNNNNNNNNNNNNNNNNNNNNNNNNNNNNNNNNNNNNNNNNNNNNNNNNNNNNNNNNNNNNNNNNNNNNNNNNNNNNNNNNNNNNNNNNNNNNNNNNNNNNNNNNNNNNNNNNNNNNNNNNNNNNNNNNNNNNNNNNNNNNNNNNNNNNNNNNNNNNNNNNNNNNNNNNNNNNNNNNNNNNNNNNNNNNNNNNNNNNNNNNNNNNNNNNNNNNNNNNNNNNNNNNNNNNNNNNNNNNNNNNNNNNNNNNNNNNNNNNNNNNNNNNNNNNNNNNNNNNNNNNNNNNNNTTGGATTCTGTCGTGATTGTTGTTGTATCCTATGTTNCAAAACTGTTGATTGGAAATATGGGGCATATANTTTCANAAGATGTGAGGCGAAGGTGNNNNNNNNNNNNNNNNNNNNNNNNNNNNNNNNNNNNNNNNNNNNNNNNNNNNNNNNNNNNNNNNNNNNNNNNNNNNNNNNNNNNNNNNNNNNNNNNNNNNNNNNNCCTGGGNCATTTTGACTTCAGNAGTAAGAGTCACCAAGATGAGTTCAGCCCKGAAGGATTGTGCAAAGCATCAATGTTTGCATTGCATGTCACNGGATGAAGCACAAACATGGGTGGGTGTTCAATAAACCAGTCGACGTGAAAGCTCTCGGGTTGCATGATTATCACATCGTCGTTACCCACCCGATGGAGCACGAAAGGCCTTTGCTGGAACTGTAAAGAGCCTGGCCACTTGGCCAGCAAGTGCCCCAACGAGGGAATCTGCCATACTTGTGGCAAGGCCG-CCATGTTGGAGGGGTATGAAACCATTTGGAGCAGGAGACCATGTAGGGGTACTCCTCCAGGGAGTTCCTTGTCCTCTTCCTACACTAACATCACT---NNNNNNNNNNNNNNNNNNNNNNNNNNNNNNNNNNNNNNNNNNNNNNNNNNNNNNNNNNNNNNNNNNNNNNNNNNNNNNNNNNNNNNNNNNNNNNNNNNNNNNNNNNNNNNNNNNNNNNNNNNNNNNNNNNNNNNNNNNNNNNNNNNNNNNNNNNNNNNNNNNNNNNNNNNNNNNNNNNNNNNNNNNNNNNNNNNNNNNNNNNNNNNNNNNNNNNNNNNNNNNNNNNNNNNNNNNNNNNNNNNNNNNNNNNNNNNNNNNNNNNNNNNNNNNNNNNNNNNNNNNNNNNNNAGACAAGCTACATATTGTTCACCTGCTTCTCCATTCATTMCAGCACTAATACCCTGAATATCTGGAAGTTCACTATTGACTACCGGTGCATGAAAGCACCATGCACTGATCAACTGCACCACTGAAATCATATTTGCAAACGATAGAATAGAAGAGTA--------TATATACAATGATTTATTGTACNNNNNNNNNNNNNNNNNNNNNNNNNNNNNNNNNNNNNNNNNNNNNNNNNNNNNNNNNNNNNNNNNNNNNNNNNNNNNNNNNNNNNNNNNNNNNNNNNNTGGGATAAAATAACACCAGTTTGAATAGCCTCGGATATGTTTATNCCAACATTCANGTGTGCAGAAATATCATGGTTGGATGCTTGACTTCTTGCNNNNNNNNNNNNNNNNNNNNNNNNNNNNNNNNNNNNNNNNNNNNNNNNNNNNNNNNNNNNNNNNNNNNNNNNNNNNNNNNNNNNNNNNNNNNNNNCCAAAGTACATGCACATTGGTGGGTCAATCCTAAAAATAGCCAAGATTGCYGAGGGGACTGTCCAAATCCCATCTCCACATATCAAACCG-----GCTGACATAAGCTCGTGAAAACAATCTTTCCAAAAGCGCAGAACGTCCCTCATGCATAGACAACAATGTCTCTAAAGTACCCAATGAACATCAAACTGACCTCAAAGAGTGATGTCTACAGCTTTGGGGTTGTCCTCCTCGAGATGATGACAGGCCGAAGGTCCATGGACAAAAACCGACCAAATGGGGANNNNNNNNNNNNNNNNNNNNNNNNNNNNNNNNNNNNNNNNNNNNNNNNNNNNNNNNNNNNNNNNNNNNNNNNNNNNNNNNNNNNNNNNNNNNNNNNNNNNNNNNNNNNNNNNNNNNNNNNNNNNNNNNNNNNNNNNNNNNNNNNNNNNNNNNNNNNNNNNNNNNNNNNNNNNNNNNNNNNNNNNNNNNNNNNNNNNNNNNNNNNNNNNNNNNNNNNNNNNNNNNNNNNNNNNNNNNNNNNNNNNNNNNNNNNNNNNNNNNNNNNNNNNNNNNNNNNNNNNNNNNNNNNNNNNNNNNNNNNNNNNNNNNNNNNNNNNNNNNNNNNNNNNNNNNNNNNNNNNNNNNNNNNNNNNNNNNNNNNNNNNNNNNNNNNNNNNNNNNNAGCCACATCATGCATTTTGTT--TCAGAGG-AAAACACTATTTATGAGTGAAACATCCAATGTCTGCTTACAATCAACCATCATGACAATCTAGGTTG--------AGAGCCACATTTGACTGGAGGTGCAGGATCTTTCCATAGTCCAGTTGAATAATTTCTTGCCAAGAGACGCCAAATAACAAGAGCCTTCGANNNNNNNNNNNNNNNNNNNNNNNNNNNNNNNNNNNNNNNNNNNNNNNNNNNNNNNNNNNNNNNNNNNNNNNNNNNNNNNNNNNNNNNNNNNNNNNNNNNNNNNNNNNNNNNNNNNNNNNNNNNNNNNNNNNNNNNNNNNNNNNNNNNNNNNNNNNNNNNNNNNNNNNNNNNNNNNNNNNNNNNNNNNNNNNNNNNNNNNNNNNNNNNNNNNNNNNNNNNNNNNNNNNNNNNNNNNNNNNNNNNNNNNNNNNNNNNNNNNNNNNNNNNNNNNNNNNNNNNNNNNNNNNNNNNNNNNNNNNNNNNNNNNNNNNNNNNNNNNNNNNNNNNNNNNNNNNNNNNNNNNNNNNNNNNNNNNNNNNNNNNNNNNNNNNNNNNNNNNNNNNNNNNNNNNNNNNNNNNNNNNNNNNNNNNNNNNNNNNNNNNNNNNNNNNNNNNNNNNNNNNNNNNNNNNNNNNNNNNNNNNNNNNNNNNNNNNNTGACACTAGGGATGCATTGGCAAAATCAATCTATGCTGGCTTGTTTGATTGGCTTGTWGAGCAGATTAACA------------------------GCTGAGCCTCTTTATCACC--TGGCTTAATCTGATCCCCAANAAATTGGGCTGATGATATCGATTTTGCATTTGAAAATTTCTGTCTTGCTTCATTANNNNNNNNNNNNNNNNNNNNNNNNNNNNNNNNNNNNNNNNNNNNNNNNNNNNNNNNNNNNNNNNNNNNNNNNNNNNNNNNNNNNNNNNNNNNNNNNNNNNNNNNNNNNNNNNNNNNNNNNNNNNNNNNNNNNNNNNNNNNNNNNNNNNNNNNNNNNNNNNNNNNNNNNNNNNNNNNNNNNNNNNNNNNNNNNNNNNNNNNNNNNNNNNNNNNNNNNNNNNNNNNNNNNNNNNNNNNNNNNNNNNNNNNNNNNNNNNNNNNNNNNNNNNNNNNNNNNNNNNNNNNNNNNNNNNNNNNNNNNNNNNNNNNNNNNNNNNNNNNNNNNNNNNNNNNNNNNNNNNNNNNNNNNNNNNNNNNNNNNNNNNNNNNNNNNNNNNNNNNNNNNNNNNNNNNNNNNNNNNNNNNNNNNNNNNNNNNNNNNNNNNNNNNNNNNNNNNNNNNNNNNNNNNNNNNNNNNNNNNTCAACATGATCAGTTCCAGGCAGGTCTTCGGAACTGTATTCCAAAATATCCATTGCTTCAATCGCTTCATGGTGAGCTGAAACTAAAGCATTGAANNNNNNNNNNNNNNNNNNNNNNNNNNNNNNNNNNNNNNNNNNNNNNNNNNNNNNNNNNNNNNNNNNNNNNNNNNNNNNNNNNNNNNNNNNNNNNNNNNNNNNNNNNNNNNNNNNNNNNNNNNNNNNNNNNNNNNNNNNNNNNNNNNNNNNNNNNNNNNNNNNNNNNNNNNNNNNNNNNNNNNNNNNNNNNNNNAACTTATACAGTTATCTCACTGCAAACGTTCACAGACAAACACAGGCCATGCCTTTCCTGAATTAAATTCATTTTTACTGGTCACGAGCATAGAG---AAAAATTCTGGTACACTAAAAGAGAATGAAGTCCACCATTCCACTAATCTCACATGCTGTCAATTTCTCTTAAAAATAANNAGAGCCTAAACTCA--------NNNNNNNNNNNNNNNNNNNNNNNNNNNNNNNNNNNNNNNNNNNNNNNNNNNNNNNNNNNNNNNNNNNNNNNNNNNNNNNNNNNNNNNNNNNNNNNNNATTTATGCCTGTTTTGGTTTTAGCTGCAAGGTTATGCCCCTCTGGTATGGAGGCAACTTTGTTTGCTACCNTAATGTCCATATCGAAYGGGGGAANNNNNNNNNNNNNNNNNNNNNNNNNNNNNNNNNNNNNNNNNNNNNNNNNNNNNNNNNNNNNNNNNNNNNNNNNNNNNNNNNNNNNNNNNNNNNNNNNGTTCACCCTTGAAAARTATGGGGTTAAAAAGATAGTTGGAATCCCATTTGGCTACCGTGGA-TTTTTTGATGAGGGATTATCAGAAATWCCGATAGTAGCTGCGTGTATAAGAGCTGAAATGGGAGTGGGTCCTTCCATCGCATCAGGTAACCATATGTGAAGGGGGAATTGTGCAGATTTCGCAATAAGNTATTGAAAACTGCTAAGCTTGTGGATTGCTGCGGAANATGTAAGAGAGAATTGGCANAGAGAATTGGTAGGCAGCTGGAAGAAGCANNNNNNNNNNNNNNNNNNNNNNNNNNNNNNNNNNNNNNNNNNNNNNNNNNNNNNNNNNNNNNNNNNNNNNNNNNNNNNNNNNNNNNNNNNNNNNNNNNNNNNNNNNNNNNNNNNNNNNNNNNNNNNNNNNNNNNNNNNNNNNNNNNNNNNNNNNNNNNNNNNNNNNNNNNNNNNNNNNNNNNNNNNNNNNNNNNNNNNNNNNNNNNNNNNNNNNNNNNNNNNNNNNNNNNNNNNNNNNNNNNNNNNNNNNNNNNNNNNNNNNNNNNNNNNNNNNNNNNNNNNNNNNNNNNNNNNNNNNNNNNNNNNNNNNNNNNNNNNNNNNNNNNNNNNNNNNNNNNNNNNNNNNNNNNNNNNNNNNNNNNNNNNNNNNNNNNNNNNNNNNNNNNNNNNNNNNNNNNNNNNNNNNNNNNNNNNNNNNNNNNNNNNNNNNNNNNNNNNNNNNNNNNNNNNNNNNNNNNNNNNNNNNNNNNNNNNNNNNNNNNNNNNNNNNNNNNNNNNNNNNNNNNNNNNNNNNNNNNNNNNNNNNNNNNNNNNNNNNNNNNNNNNNNNNNNNNNNNNNNNNNNNNNNNTTGCTATAAATAGG--------TTGAAGGTATCAGTTGAGRTGTGAGTTGTATGATTACTCTGGTGGGAGGTAACCCGCCAAGGAGAAGTTCTGTAATGCCTCGAAGGAGCCCGCCACCTCCACCTTCGTCCAGAGAGAAGATTCAGAATATCTCACCCCAANCTGACAAGGANNNNNNNNNNNNNNNNNNNNNNNNNNNNNNNNNNNNNNNNNNNNNNNNNNNNNNNNNNNNNNNNNNNNNNNNNNNNNNNNNNNNNNNNNNNNNNNNNNNNNNNNNNNNNNNNNNNNNNNNNNNNNNNNNNNNNNNNNNNNNNNNNNNNNNNNNNNNNNNNNNNNG---TATAGATGGATGCTCGATAATATGGTGCTTCCTCCGCATCCTGGTAGAAGAGAAGGGGAAAACTTGAAGAAAAAGAGGACTGAGAATATACATANNNNNNNNNNNNNNNNNNNNNNNNNNNNNNNNNNNNNNNNNNNNNNNNNNNNNNNNNNNNNNNNNNNNNNNNNNNNNNNNNNNNNNNNNNNNNNNNNAGAAGAAACCAACAAGGTACAAGAACAACAATTCAACAACTAGACTATACTAGAAACACCGNNNNNNNNNNNNNNNNNNNNNNNNNNNNNNNNNNNNNNNNNNNNNNNNNNNNNNNNNNNNNNNNNNNNNNNNNNNNNNNNNNNNNNNNNNNNNNNNNNNNNNNNNNNNNNNNNNNNNNNNNNNNNNNNNNNNNNNNNNNNNNNNNNNNNNNNNNNNNNNNNNNNNNNNNNNNNNNNNNNNNNNNNNNNNNNNNNNNNNNNNNNNNNNNNNNNNNNNNNNNNNNNNNNNNNNNNNNNNNNNNNNNNNNNNNNNNNNNNNNNNNNNNNNNNNNNNNNNNNNNNNNNNNNNNNNNNNNNNNNNNNNNNNNNNNNNNNNNNNNNNNNNNNNNNNNNNNNNNNNNNNNNNNNNNNNNNNNNNNNNNNNNNNNNNNNNNNNNNNNNNNNNNNNNNTTAAGAAGCTGTCTAATCMCAAAAGTACACTGGGGRGCTTCGTCTTTTAACAKGCTCTGTAACAATGATCCTTYCAAGTTNTNCAGCTTAGTTAA---GGTTATGGTAACAATCAACCAGCGGATAATCGGTACTCGGCGCTTAATAGAGGAGGTGGGCAGAGCCGAAGGCCTCCACCCCCACCACCTGGGTAGTGAAAAGTGCAAAGGAAGAGGCGAGGGAATTATTATTGAAGGAGGAAGCTTNTGTTCGNGAGAATGTTCNGTGCATACAAAANAAACTCTCTTTNNNNNNNNNNNNNNNNNNNNNNNNNNNNNNNNNNNNNNNNNNNNNNNNNNNNNNNNNNNNNNNNNNNNNNNNNNNNNNNNNNNNNNNNNNNNNNNNNNNNNNNNNNNNNNNNNNNNNNNNNNNNNNNNNNNNNNNNNNNNNNNNNNNNNNNNNNNNNNNNNNNNNNNNNNNNNNNNNNNNNNNNNNNNNNNNNNNNNNNNNNNNNNNNNNNNNNNNNNNNNNNNNNNNNNNNNNNNNNNNNNNNNNNNNNNNNNNNNNNNNNNNNNNNNNNNNNNNNNNNNGTCTCTAGACTGTTGTGCATTTGAGTGTAGACTGGAGCGANATTAGTTATACCAGATTCAGATTGTCCCACTGATAAACTCAACTGGAGGTCACATTTCGGGGAGGTGACGGTTGAGCTGGTGGATGTATCTTGAAGCGGTGCCTAGATCCAGACCGNNNNNNNNNNNNNNNNNNNNNNNNNNNNNNNNNNNNNNNNNNNNNNNNNNNNNNNNNNNNNNNNNNNNNNNNNNNNNNNNNNNNNNNNNNNNNNNNCGAACGTGAACATGTCCGCGATCCCAAAGACCGCGTACTGAATCGAGAGCCAGAAGACGCTGATCTTCTCCG-----------------------GTGGCAAATGGAAGTGAGTGGAATGCCTGTGTCGACCATATCTTATAATCATGTGATTTGTACTTGTGAGGTTGCGAGGAAAYCGAAAGTTGCGTTCAGTTCGGGCTACGACCCTTCGAGCAGGGCAGTTCATGAGCTGCTATCTCCGACCGAGGTTAGGTCTTCTTTTGCTCTGCTGCTGTTATTCTTCCTTTCAGCATTTGGCCCATCCAAATTGGTGGTAGGTTCATCAAGTGCCAGTATACCACAGTTGAGACAGAATGTTTCTGCTAGTGCCAATCTTATAGGCAGTAGGATGTAGATGGCTTTTTGCCATCAAAGAGAAGGCAGATGGGACAATTGAGAGGCTCAAGGCAAGACTGGTTGCAAAGGGATTCACTTTTCTCTAATNGCCCTCCCTGTGCTCGGTGACAAAGGATCCTCGCAACATATCTCCTGCCATATAGTTGATGCAAAACACTTGGCATAGAGRTAGNNNNNNNNNNNNNNNNNNNNNNNNNNNNNNNNNNNNNNNNNNNNNNNNNNNNNNNNNNNNNNNNNNNNNNNNNNNNNNNNNNNNNNNAGCACTTGACCTCGCTCTGGCYAAACGGCTGYTTCATCATCTCCATTACCCCCTTGAGGTCGTTCTCGAGATACTCCATCACCATGAATATCCCAAATTCCATATGGCCATCCTACAGAGTTYTCAATTCAAAGTGCTAGCGGTTATTCNTATGTCTTRAGGACAAARGCCGNNNNNNNNNNNNNNNNNNNNNNNNNNNNNNNNNNNNNNNNNNNNNNNNNNNNNNNNNNNNNNNNNNNNNNNNNNNNNNNNNNNNNNNNNNNNNNNNNAATGCTCCTAGAAAGGCATATTTCGAATATAGAGGAGGTTCCCAACAATCCACGAGAATATCATACCCCACTATGAACCGTACGAGCACGTCCTCNNNNNNNNNNNNNNNNNNNNNNNNNNNNNNNNNNNNNNNNNNNNNNNNNNNNNNNNNNNNNNNNNNNNNNNNNNNNNNNNNNNNNNNNNNNNNNNNNNNNNNNNNNNNNNNNNNNNNNNNNNNNNNNNNNNNNNNNNNNNNNNNNNNNNNNNNNNNNNNNNNNNNNNNNNNNNNNNNNNNNNNNNNNNNNNNNNNNNNNNNNNNNNNNNNNNNNNNNNNNNNNNNNNNNNNNNNNNNNNNNNNNNNNNNNNNNNNNNNNNNNNNNNNNNNNNNNNNNNNNNNNNNNNNNNNNNNNNNNNNNNNNNNNNNNNNNNNNNNNNNNNNNNNNNNNNNNNNNNNNNNNNNNNNNNNNNNNNNNNNNNNNNNNNNNNNNNNNNNNNNNNNNNNNNNNNNNNNNNNNNNNNNNNNNNNNNNNNNNNNNNNNNNNNNNNNNNNNNNNNNNNNNNNGTATTAACCCTCAAATATAGTCAATCTTCCAACACCATGCATGGTACCATTGAAGATTATCACTAAAGTTTATTACCAAATACGACTGATCTTAT-ACCTCCCATGCCCAACCTCATCAAATGGTGACAAGTCTGAAACCTCCATAGGATGCACAGCC------GCAGCCCCAGCCACAAAGTACTNTGCCGACACANNNNNNNNNNNNNNNNNNNNNNNNNNNNNNNNNNNNNNNNNNNNNNNNNNNNNNNNNNNNNNNNNNNNNNNNNNNNNNNNNNNNNNNNNNNNNNNNNNNNNNNNNNNNNNNNNNNNNNNNNNNNNNNNNNNNNNNNNNNNNNNNNNNNNNNNNNNNNNNNNNNTCCAACATTTCCTCCGCACTGATGGAAAGACATGACCATCTGCAACTTCAGTCCATTCCTCTCCACCATCTTCACCAACTCCACGTAGGCCTCCCCATGTCGCACTAATTCTTGCTTTTACAGAAGGTTTGATAGTTGTATCAATCATGTTGACCGNNNNNNNNNNNNNNNNNNNNNNNNNNNNNNNNNNNNNNNNNNNNNNNNNNNNNNNNNNNNNNNNNNNNNNNNNNNNNNNNNNNNNNNNNNNNNNNNNNNNNNNNNNNNNNNNNNNNNNNNNNNNNNNNNNNNNNNNNNNNNNNNNNNNNNNNNNNNNNNNNNNNNNNNNNNNNNNNNNNNNNNNNNNNNNNNNNNNNNNNNNNNNNNNNNNNNNNNNNNNNNNNNNNNNNNNNNNNNNNNNNNNNNNNNNNNNNNNNNNNNNNNNNNNNNNNNNNNNNNNNNNNNNNNNNNNNNNNNNNNNNNNNNNNNNNNNNNNNNNNNNNNNNNNNNNNNNNNNNNNNNNNNNNNNNNNNNNNNNNCGGTCTTTGTTCGCACACGTTATCCATCCTTGTAGCTGATTGTCCTGGAGTTCTCAACATTGTTACCGNNNNNNNNNNNNNNNNNNNNNNNNNNNNNNNNNNNNNNNNNNNNNNNNNNNNNNNNNNNNNNNNNNNNNNNNNNNNNNNNNNNNNNNNNNNNNNNGAGAGTGATTCAAAGCTGAGCATGGAKGCACCATCGTCAGAGACATAGCAAGAAACTTTGTCGACCGNNNNNNNNNNNNNNNNNNNNNNNNNNNNNNNNNNNNNNNNNNNNNNNNNNNNNNNNNNNNNNNNNNNNNNNNNNNNNNNNNNNNNNNNNNNNNNNNNNNNNNNNNNNNNNNNNNNNNNNNNNNNNNNNNNNNNNNNNNNNNNNNNNNNNNNNNNNNNNNNNNNNNNNNNNNNNNNNNNNNNNNNNNNNNNNNNNNNNNNNNNNNNNNNNNNNNNNNNNNNNNNNNNNNNNNNNNNNNNNNNNNNNNNNNNNNNNNNNNNNNNNNNNNNNNNNNNNNNNNNNNNNNNNNNNNNNNNNNNNNNNNNNNNNNNNNNNNNNNNNNNNNNNNNNNNNNNNNNNNNNNNNNNNNNNNNNNNNNNNNNNNNNNNNNNNNNNNNNNNNNNNNNNNNNNNNNNNNNNNNNNNNNNNNNNNNNNNNNNNNNNNNNNNNNNNNNNNNNNNNNNNNNNNNNNNNNNNNNNNNNNNNNNNNNNNNNNNNNNNNNNNNNNNNNNNNNNNNNNNNNNNNNNNNNNNNNNNNNNNNNNNNNNNNNNNNNNNNNNNNNNNNNNNNNNNNNNNNNNNNNNNNNNNNNNCCAAGCTAAAACAAAGACAAAACCATGAGAAGTTRATCTTRGGGAAAAGTTTGTCACTTGGTGCCGATCGTACGATCGTGTCGACGAACAGACACGTGTCCTCCTGGGTGTTGCCAGGTGGCACGTCGACGACGTAGCTCTCGACGACGGTGGTCCCGTGGCTCCTTGTATGGTCAGCTATAGAAGATTGGGTTAAGGACTATGTCAACCATTTCTACCCAGATGCCAAAAGTATATGTTCCGATATCGAGCTCCANNNNNNNNNNNNNNNNNNNNNNNNNNNNNNNNNNNNNNNNNNNNNNNNNNNNNNNNNNNNNNNNNNNNNNNNNNNNNNNNNNNNNNNNNNNNNNNNNNNNNNNTGTGATGCAAATGCCAGCCTTCTAGCAAAAGGGGAACTCCGAGTTCTCCAGCCAATCTTCCAACCCTATGGACAATGCCG---------------GTAAACTTGGGTGGTTATGGAGTAGAACNYGCTTTGAAGAACATGGAATACAAAGCCATGGATGATAGTGCTATWAAGAAAGGTTCTA-------NNNNNNNNNNNNNNNNNNNNNNNNNNNNNNNNNNNNNNNNNNNNNNNNNNNNNNNNNNNNNNNNNNNNNNNNNNNNNNNNNNNNNNNNNNNNNNNNNNTTNAAGGTGAGCTCTTGAGAAATCCTTGCATCTTGCTTGTCAATGACAACTCTTCACACGTTAATGCTGGTTGTCTCTTTGCTGCTGCTTGTATTCATCCCCGTTGTCCCTACAGTAAGAGTTATCATTACTTTTTCGAAGTATGTTAATCTCCAGTCATCTGAAAAGTTCGTCACACCACTCTCAAGTCAGTAGCTACAGCGATGCTAGTTAGACGATTCAACTTCGAAATGGCTCTTGGAGCACCTCCG----------------------------------NNNNNNNNNNNNNNNNNNNNNNNNNNNNNNNNNNNNNNNNNNNNNNNNNNNNNNNNNNNNNNNNNNNNNNNNNNNNNNNNNNNNNNNNNNNNNNNNNNNNNNNNNNNNNNNNNNNNNNNNNNNNNNNNNNNNNNNNNNNNNNNNNNNNNNNNNNNNNNNNNNNNNNNNNNNNNNNNNNNNNNNNNNNNNNNNNNNNNNNNNNNNNNNNNNNNNNNNNNNNNNNNNNNNNNNNNNNNNNNNNNNNNNNNNNNNNNNNNNNNNNNNNNNNNNNNNNNNNNNNNNNNNNNNNTTGAATAGGGATCCTACAGCGATAGATAGAATCCCCATAAAAATACCACTAGATCGAGCACCAGTGATTTCGTATCCGNNNNNNNNNNNNNNNNNNNNNNNNNNNNNNNNNNNNNNNNNNNNNNNNNNNNNNNNNNNNNNNNNNNNNNNNNNNNNNNNNNNNNNNNNNNNNNNNNNNNNNNNNNNNNNNNNNNNNNNNNNNNNNNNNNNNNNNNNNNNNNNNNNNNNNNNNNNNNNNNNNNNNNNNNNNNNNNNNNNNNNNNNNNNNNNNNNNNNNNNNNNNNNNNNNNNNNNNNNNNNNNNNNNNNNNNNNNNNNNNNNNNNNNNNNNNNNNNNNNNNNNNNNNNNNNNNNNNNNNNNNNNNNNNNNNNNNNNNNNNNNNNNNNNNNNNNNNNNNNNNNNNNNNNNNNNNNNNNNNNNNNNNNNNNNNNNNNNNNNNNNNNNNNNNNNNNNNNNNNNNNNNNNNNNNNNNNNNNNNNNNNNNNNNNNNNNNNNNNNNNNNNNNNNNNNNNNNNNNNNNNNNNNNNNNNNNNNNNNNNNNNNNNNNNNNNNNNNGATTGGCTTCAAAAGAACATCTCTGCTGATGTTGCTTCGGCTACTCGTATAATATATGGAGGTAACTGCATTCAACTACGTAATCAAGAATTTATNNNNNNNNNNNNNNNNNNNNNNNNNNNNNNNNNNNNNNNNNNNNNNNNNNNNNNNNNNNNNNNNNNNNNNNNNNNNNNNNNNNNNNNNNNNNNNNNNNNNNNNNNNNNNNNNNNNNNNNNNNNNNNNNNNNNNNNNNNNNNNNNNNNNNNNNNNNNNNNNNNNNNNNNNNNNNNNNNNNNNNNNNNNNNNNNNNNNNNNNNNNNNNNNNNNNNNNNNNNNNNNNNNNNNNNNNNNNNNNNNNNNNNNNNNNNNNNNNNNNNNNNNNNNNNNNNNNNNNNNNNNNNNNNNNNNNNNNNNNNNNNNNNNNNNNNNNNNNNNNNNNNNNNNNNNNNNNNNNNNNNNNNNNNNNNNNNNNNNNNNNNNNNNNNNNNNNNNNNNNNNNNGTACGATATTGAGGTTTACAGGGTGAAGTTCCAATGGGACCAGATTTCTCTGGTGAAGTTGAAAACCTTGGGGAGCTGTGCTATGTTCTTGGGAT-NNNNNNNNNNNNNNNNNNNNNNNNNNNNNNNNNNNNNNNNNNNNNNNNNNNNNNNNNNNNNNNNNNNNNNNNNNNNNNNNNNNNNNNNNNNNNNNNNNNNNNAAANTATTGAATCATGTTTCACGTCATGAGGTATAATGTTTCAGGTTTGGCCAGCCTATTAAAGTCAATTGGGCATATGCCGTCAATGTCACCCCATTTGGGGCCAGATGGACAACTATGCTATTGCTCGAGAGAAAAGGAAACAATTACTTTCAATGCTTTCCCAGCATGAGGCTGNNNNNNNNNNNNNNNNNNNNNNNNNNNNNNNNNNNNNNNNNNNNNNNNNNNNNNNNNNNNNNNNNNNNNNNNNNNNNNNNNNNNNNNNNNNNNNNNNNNNNNNNNNNNNNNNNNNNNNNNNNNNNNNNNNNNNNNNNNNNNNNNNNNNNNNNNNNNNNNNNNNNNNNNNNNNNNNNNNNNNNNNNNNNNNNNNNNNNNNNNNNNNNNNNNNNNNNNNNNNNNNNNNNNNNNNNNNNNNNNNNNNNNNNNNNNNNNNNNNNNNNNNNNNNNNNNNNNNNNNNNNNNNNTCCCTGCGGGTTTCATGGAAATTGGGGAGTCTGCCGTGGAAGGGGCAACCAGGGAAACGATGGAGGAAGCATGTGCTGAAGTGGAAATACTTTCANNNNNNNNNNNNNNNNNNNNNNNNNNNNNNNNNNNNNNNNNNNNNNNNNNNNNNNNNNNNNNNNNNNNNNNNNNNNNNNNNNNNNNNNNNNNNNNNNNNNNGCAGGTGGAGTGGGACAGGAGCCAGGTGTCGATACAGTCCGTGTGGAACGCGTGGCTGCATTTGGGGAGGAGACGGAGCTTGCTGTCGGGCTCGANNNNNNNNNNNNNNNNNNNNNNNNNNNNNNNNNNNNNNNNNNNNNNNNNNNNNNNNNNNNNNNNNNNNNNNNNNNNNNNNNNNNNNNNNNNNNNNNNNNNNNCTGGATCGAGCCGARCCACC------CCGACGCCGMMGCCGAGGACGCCGAGTGCCTCGACAGCATGTGCGTCCTCCGNNNNNNNNNNNNNNNNNNNNNNNNNNNNNNNNNNNNNNNNNNNNNNNNNNNNNNNNNNNNNNNNNNNNNNNNNNNNNNNNNNNNNNNNNNNNNNNNNNNNNNNNNNNNNNNNNNNNNNNNNNNNNNNNNNNNNNNNNNNNNNNNNNNNNNNNNNNNNNNNNNNNNNNNNNNNNNNNNNNNNNNNNNNNNNNNNNNNNNNNNNNNNNNNNNNNNNNNNNNNNNNNNNNNNNNNNNNNNNNNNNNNNNNNNNNNNNNNNNNNNNNNNNNNTAC---RYCTATGGTGGTGGAAGCAAACTCCTTCACTCTGTTTCACTGCCAGGTCCGAATAGTCCCAACATGATGCTCACACCTCCTCCTGCTATTACNNNNNNNNNNNNNNNNNNNNNNNNNNNNNNNNNNNNNNNNNNNNNNNNNNNNNNNNNNNNNNNNNNNNNNNNNNNNNNNNNNNNNNNNNNNNNNNNNNNNGACGGTTCGATTTCCAGGTGAAGTCCCCAGTTCCTCCCAATTTCCAGGTGAAATTCCCTAATTGATCATGTGTACATGCAGGTATTGCTACCAGGNNNNNNNNNNNNNNNNNNNNNNNNNNNNNNNNNNNNNNNNNNNNNNNNNNNNNNNNNNNNNNNNNNNNNNNNNNNNNNNNNNNNNNNNNNNNNNNNNNNNNNNNNNNNNNNNNNNNNNNNNNNNNNNNNNNNNNNNNNNNNNNNNNNNNNNNNNNNNNNNNNNNNNNNNNNNNNNNNNNNNNNNNNNNNNNNNNNNNNNNNNNNNNNNNNNNNNNNNNNNNNNNNNNNNNNNNNNNNNNNNNNNNNNNNNNNNNNNNNNNNNNNNNNNNNNNNNNNNNNNNNNNNNNNNNNNNNNNNNNNNNNNNNNNNNNNNNNNNNNNNNNNNNNNNNNNNNNNNNNNNNNNNNNNNNNNNNNNNNNNNNNNNNNNNNNNNNNTTCGCTACGCAAACACAGTAGCCCATCACTTCAAATGCTGATTTTGCCTTGTACTGGTTAAATTTCCATACAGACAGAGAAAGGTTCAGTACCAANNNNNNNNNNNNNNNNNNNNNNNNNNNNNNNNNNNNNNNNNNNNNNNNNNNNNNNNNNNNNNNNNNNNNNNNNNNNNNNNNNNNNNNNNNNNNNNNNNNNNNNNNNNNNNNNNNNNNNNNNNNNNNNNNNNNNNNNNNNNNNNNNNNNNNNNNNNNNNNNNNNNNNNNNNNNNNNNNNNNNNNNNNNNNNNNNNNNNNNNNNNNNNNNNNNNNNNNNNNNNNNNNNNNNNNNNNNNNNNNNNNNNNNNNNNNNNNNNNNNNNNNNNNNNNNNNNNNNNNNNNNNNNNNCTCCCGATTTCATATCTCGTCTCCGATCCCCGNCGCAGCCAAATGTTTCGTTCCATCCGATGGACGACCGCATCGACCCGNNNNNNNNNNNNNNNNNNNNNNNNNNNNNNNNNNNNNNNNNNNNNNNNNNNNNNNNNNNNNNNNNNNNNNNNNNNNNNNNNNNNNNNNNNNNNNNNNNNNNNNNNNNNNNNNNNNNNNNNNNNNNNNNNNNNNNNNNNNNNNNNNNNNNNNNNNNNNNNNNNNNNNNNNNNNNNNNNNNNNNNNNNNNNNNNNNNNNNNNNNNNNNNNNNNNNNNNNNNNNNNNNNNNNNNNNNNNNNNNNNNNNNNNNNNNNNNNNNNNNNNNNNNNNNNNNNNNNNNNNNNNNNNNNNNNNNNNNNNNNNNNNNNNNNNNNNNNNNNNNNNNNNNNNNNNNNNNNNNNNNNNNNNNNNNNNNNNNNNNNNNNNNNNNNNNNNNNNNNNNNNNNNNTAAACCTAAATGATTCTGACGTCTCTAAATGTGCATCTGTAGGCAGATTTATTAGATGTTCGTATGAAAGCGGTCCAACTACTTGGAGAGCTGTTAGCTGAGAAATGACAGATAACTCATGCTGTCCAAATCCAAAAATCCCATCAACTGCTCTGTCCGAATGYTGCCTTTCTTTGTCCCATTTGCTCAAGCATTTGCAGCTGTTATCACAGCCTCTCTAACCGAGCCTGGGCAACATGACTTTACACTGCTTAAGAAGCTAGTTCTTCCCGATGGATCGGTATTAAGAGCTAAATATCCAGGGAGGCCTACCCGTGATGGTACAAATCAGACGGCATTAGTTCTTTTGCCAGGGCCTTCTATTACAAAGGTTCTCTGGATGGCAGATCTAAGATCTACTGCATTGCCAAGTAATTTGGTGCAGCAAAAGCCATTGGTCAGATTAAGCCTCCAGGAGTAGAGGTNATGATGACGTTTTTGGCATAAATTGATAAYGGTAATTACTTGAGNNNNNNNNNNNNNNNNNNNNNNNNNNNNNNNNNNNNNNNNNNNNNNNNNNNNNNNNNNNNNNNNNNNNNNNNNNNNNNNNNNNNNNNNNNNNNNNNNNNNNNNNNNNNNNNNNNNNNNNNNNNNNNNNNNNNNNNNNNNNNNNNNNNNNNNNNNNNNNNNNNNNNNNNNNNNNNNNNNNNNNNNNNNNNNNNNNNNNNNNNNNNNNNNNNNNNNNNNNNNNNNNNNNNNNNNNNNNNNNNNNNNNNNNNNNNNNNNNNNNNNNNNNNNNNNNNNNNNNNNNNNNNNNNNNNNNAGAAGAATGAAAAAGCCTTGGCTAATTTGAGCAGCCTTCATCACATCAGCGTATAAAGCAGACAGCAAAACCGATGCCATTTCTTTCTCTTTGTCNNNNNNNNNNNNNNNNNNNNNNNNNNNNNNNNNNNNNNNNNNNNNNNNNNNNNNNNNNNNNNNNNNNNNNNNNNNNNNNNNNNNNNNNNNNNNNNNNNNNNNNNNNNNNNNNNNNNNNNNNNNNNNNNNNNNNNNNNNNNNNNNNNNNNNNNNNNNNNNNNNNNNNNNNNNNNNNNNNNNNNNNNNNNNNNNNNNNNNNNNNNNNNNNNNNNNNNNNNNNNNNNNNNNNNNNNNNNNNNNNNNNNNNNNNNNNNNNNNNNNNNNNNNNNNNNNNNNNNNNNNNNNNNNNNNNNNNNNNNNNNNNNNNNNNNNNNNNNNNNNNNNNNNNNNNNNNNNNNNNNNNNNNNNNNNNNNNNNNNNNNNNNNNNNNNNNNNNNNNNNNNNNNNNNNNNNNNNNNNNNNNNNNNNNNNNNNNNNNNNNNNNNNNNNNNNNNNNNNNNNNNNNNNNNNNNNNNNNNNNNNNNNNNNNNNNNNNNNNNNNNNNNNNNNNNNNNNNNNNNNNNNNNNNNNNNNNNNNNNNNNNNNNNNNNNNNNNNNNNNNNNNNNNNNNNNNNNNNNNNNNNNNNNNNNNNNNNNNNNNNNNNNNNNNNNNNNNNNNNNNNNNNNNNNNNNNNNNNGCAATCAATGTCTTTCCACTGCTTGTCGGTGCAGAGACTACAACCGAAGAACCACGCAGAAAAGCTTGGATAGCCAATCGCTACACAAAGCATTANNNNNNNNNNNNNNNNNNNNNNNNNNNNNNNNNNNNNNNNNNNNNNNNNNNNNNNNNNNNNNNNNNNNNNNNNNNNNNNNNNNNNNNNNNNNNNNATCAGTGGAGCGTTAGGCATAAGCATATCGAGGAATGGCACTGGTTCTGGATCTGGCCATTTTCTCTTTCCG------------------NNNNNNNNNNNNNNNNNNNNNNNNNNNNNNNNNNNNNNNNNNNNNNNNNNNNNNNNNNNNNNNNNNNNNNNNNNNNNNNNNNNNNNNNNNNNNNNNNNTGATTGACAACTTCACAAACAACTGCGACATCCTCAGGGAACCTTTTGTAATACTTCTCATTTTGATGTATAACCTGTTCAAAACCAGCCCTATANNNNNNNNNNNNNNNNNNNNNNNNNNNNNNNNNNNNNNNNNNNNNNNNNNNNNNNNNNNNNNNNNNNNNNNNNNNNNNNNNNNNNNNNNNNNNNNNNNNNNNNNNNNNNNNNNNNNNNNNNNNNNNNNNNNNNNNNNNNNNNNNNNNNNNNNNNNNNNNNNNNNNNNNNNNNNNNNNNNNNNNNNNNNNNAGTCCACTTGCCGCCAAGAATCTTTTATTCTGCTAAACTAAAATAGTATT--AAATAAACTATTA----AGATATATTAGCAG-AAAAAGCGTGAGATGAGATTTACGGTGATCTTYAACAAAGCTAGAGATGAGAGGAAGACAGGCGGCAACACTCCAGGACCTGACTCTCCGNNNNNNNNNNNNNNNNNNNNNNNNNNNNNNNNNNNNNNNNNNNNNNNNNNNNNNNNNNNNNNNNNNNNNNNNNNNNNNNNNNNNNNATTCTCCACTTAGCCATCAATGATCTCGAAGGCGTAGTTCCTAACTC----TATAGGAAATCTCTCCACACAACTAACATGGTTATCCATGGCANNNNNNNNNNNNNNNNNNNNNNNNNNNNNNNNNNNNNNNNNNNNNNNNNNNNNNNNNNNNNNNNNNNNNNNNNNNNNNNNNNNNNNNNNNNNNNNTTATGCTTCCCAGCAAAATTGATCATCTCCTGAGTATCTTTAATTCCTCCCATGCAACTTCCCGCCAAAATCCTACCACCTAATAATTACCG---NNNNNNNNNNNNNNNNNNNNNNNNNNNNNNNNNNNNNNNNNNNNNNNNNNNNNNNNNNNNNNNNNNNNNNNNNNNNNNNNNNNNNNNNNNNNNNNNNNNNNNNNNNNNNNNNNNNNNNNNNNNNNNNNNNNNNNNNNNNNNNNNNNNNNNNNNNNNNNNNNNNNNNNNNNNNNNNNNNNNNNNNNNNNNNNNNNNNNNNNNNNNNNNNNNNNNNNNNNNNNNNNNNNNNNNNNNNNNNNNNNNNNNNNNNNNNNNNNNNNNNNNNNNNNNNNNNNNNNNNNNNNNNNNNNNNNNTCATAAGCAGTGATGGCATCRGTAGGAACTGAGTCAGCTACAACACTCCTAGTTGTCCTACAAAATATTACTAAAAAATCATATGGTTTCCATAAAGAGAGTTTAAAAGACTGTCTTGAAAATCAGACTGGAAAGCCCATGCAAATAACCGAGAGTCGACAACAAATTCTTCTCCGAAATTTCAGGACGTTGTTGGCAGTGCTTGTTATGTTGCTCCAGAAGTGCTGAAACGAAAATCTGGACCGAAGTTTGAGGCAATGTTGATCTGTTCTTGCAGAGATGAATACATATCGGAAACAGTACCAAGAAGGAACTTATCTGCTCCATGTGCTGCTATGAGNNNNNNNNNNNNNNNNNNNNNNNNNNNNNNNNNNNNNNNNNNNNNNNNNNNNNNNNNNNNNNNNNNNNNNNNNNNNNNNNNNNNNNNNNNNNNNNNNNNNNNNNNNNNNNNNNNNNNNNNNNNNNNNNNNNNNNNNNNNNNNNNNNNNNNNNNNNNNNNNNNNNNNNNNNNNNNNNNNNNNNNNNNNNNNNNNNNNNNNNNNNNNNNNNNNNNNNNNNNNNNNNNNNNNNNNNNNNNNNNNNNNNNNNNNNNNNNNNNNNNNNNNNNNNNNNNNNNNNNNNNNNNNNNNNNNNNNNNNNNNNNNNNNNNNNNNNNNNNNNNNNNNNNNNNNNNNNNNNNNNNNNNNNNNNNNNNNNNNNNNNNAAACTCTTAGGCGAATTYGAGCTCGTGGGCGTCCCACCCGCACCTCGAGGCATGCCACAAATTGAAGTCACATTCGACATCGATGCCAACGGCA-GGATACTGGTGATAAGTTAGGATTGAACCATTTCAAACCCATTAAACCCTTGGGATCTGGTGACACGGGCAGGTTTGTTAATATTCAATTATTGTAGAGGTCCTCAAGCACCAATGGGCATATTCCTGTGARAAGGCCAAAGAAGAGCTGGGTTATAACCCTAGAAGCTTGAATSAAGGGCTT-------TGAACATGCTTTTAGATTAGGAATACANTGTTGTAACTACTAACACATTTCATTATACATTTGGTAATCTGTTTCTTTGTAGCTCCGCTGTATCTGCTGCACTTTTGAACTTACAACTCATGAGATGGCGGGCATTGCCATCTCTAAATTTAAATATCTTGTCCACCACTAAATGTTTACTCAAGTCATTYACTCTCTCTTGAACATTGTAATCAAATAAAAGGGGGTCGTCCTTCAATCACARCAGGCACAAAGCTAACTTCCTGTATACAACTAANNNNNNNNNNNNNNNNNNNNNNNNNNNNNNNNNNNNNNNNNNNNNNNNNNNNNNNNNNNNNNNNNNNNNNNNNNNNNNNNNNNNNNNNNNNNNNNNNNNNNNNNNNNNNNNNNNNNNNNNNNNNNNNNNNNNNNNNNNNNNNNNNNNNNNNNNNNNNNNNNNNNGCAGCAATATTGGTTGTGATCCTCTTAGCCCTCTTCTCACCATCTGTGCAAAAGAAGCCACACAATTGGGTTGCNCTCTCCCTCTATGTCCAACC-WATTTGCAAAATAAGAATTGAGATTTGAGAAG---ATACCTTGTACTTACTGCACTGAGCTAGGGTTTCATCGAGGCGGTCCCG-----------ACGTACCAGAAAACTGATGCAGACTTCTTAGATTCTGAAAGCAATAGTCTAAG------------------------------------------NNNNNNNNNNNNNNNNNNNNNNNNNNNNNNNNNNNNNNNNNNNNNNNNNNNNNNNNNNNNNNNNNNNNNNNNNNNNNNNNNNNNNNNNNNNNNNNNNNNNNNNNNNNNNNNNNNNNNNNNNNNNNNNNNNNNNNNNNNNNNNNNNNNNNNNNNNNNNNNNNNNNNNNNNNNNNNNNNNNNNNNNNNNNNNNNNNNNNNNNNNNNNNNNNNNNNNNNNNNNNNNNNNNNNNNNNNNNNNNNNNNNNNNNNNNNNNNNNNNNNNNNNNNNNNNNNNNNNNNNNNNNNNNNNNNNNNNNNNNNNNNNNNNNNNNNNNNNNNNNNNNNNNNNNNNNNNNNNNNNNNNNNNNNNNNNNNNNNNNNNNNNNNNNNNNNNNNNNNNNNNNNNNNNNNNNNNNNNNNNNNNNNNNNNNNNNNNNNNNNNNNNNNNNNNNNNNNNNNNNNNNNNNNNNNNNNNNNNNNNNNNNNNNNNNNNNNNTTGGTTCCCAATGTAATACTCTTTCCACAAGAAGTTAATTGTAATTCTATTGTAGTAATTTAAA-TTTTAAACTAGTATTCTGTTTCTTCYGCACT-NNNNNNNNNNNNNNNNNNNNNNNNNNNNNNNNNNNNNNNNNNNNNNNNNNNNNNNNNNNNNNNNNNNNNNNNNNNN--------------------------CATA---AGGCTCTGCCTATCTAGCACGTGGAAGACCGAAGCAACAGCAGTTGCTCCCCTGGCGAGATCTGATGTCATGCTCCCGCGCCTGTGTTGCCGAGAGCCTGCATATTCTATCC------TGGTAGGCACCCACCTCGCCTTGTGTAAG--CCCACTTGACGTACCTTAGCACCCGNNNNNNNNNNNNNNNNNNNNNNNNNNNNNNNNNNNNNNNNNNNNNNNNNNNNNNNNNNNNNNNNNNNNNNNNNNNNNNNNNNNNNNNNNNNNNNNNNNNNNNNNNNNNNNNNNNNNNNNNNNNNNNNNNNNNNNNNNNNNNNNNNNNNNNNNNNNNNNNNNNNNNNNNNNNNNNNNNNNNNNNNNNNNNNNNNNNNNNNNNNNNNNNNNNNNNNNNNNNNNNNNNNNNNNNNNNNNNNNNNNNNNNNNNNNNNNNNNNNNNNNNNNNNNNNNNNNNNNNNNNNNNNNNNNNNNNNNNNNNNNNNNNNNNNNNNNNNNNNNNNNNNNNNNNNNNNNNNNNNNNNNNNNNNNNNNNNNNNNNNNGCATGAGCACCGCATCCTCCTGCCCGCCTCCCTCGATCCCCCGCTCGAGGCGGCAGTTCGTGATACAATGGACAACGGAATGAATCGCCTCGCACNNNNNNNNNNNNNNNNNNNNNNNNNNNNNNNNNNNNNNNNNNNNNNNNNNNNNNNNNNNNNNNNNNNNNNNNNNNNNNNNNNNNNNNNNNNNNNNNNNNNNNNNNNNNNNNNNNNNNNNNNNNNNNNNNNNNNNNNNNNNNNNNNNNNNNNNNNNNNNNNNNNNNNNNNNNNNNNNNNNNNNNNNNNNNNNNNNNNNNNNNNNNNNNNNNNNNNNNNNNNNNNNNNNNNNNNNNNNNNNNNNNNNNNNNNNNNNNNNNNNNNNNNNNNNNNNNNNNNNNNNNNNNNNNTGGGTATGGCTNAATAAC-------ATGCATCCACTGTACAAATATTCCAAAAAATAATGAAGTCCATGGATAAAGCTTTCCGTTTTTAAGACAAACTTTCATTGTAAATGTAAATGTGGATTTACAAAGTTGATTCCATACATATAATTCTTATGGGTAATGAATCCATTGTCTAAAACACCAATCAGATTATGCAAACATTATATAATATGATCTATGCCTAAATAATTTATAAGCATCCGCCGTTTGCTTCTTACCAGCACTGCCATTCTTAGACATCACGGCAGCAACTTTAAATGGAGTTATAATTTCGGTTTCCTGCTTATATCCGNNNNNNNNNNNNNNNNNNNNNNNNNNNNNNNNNNNNNNNNNNNNNNNNNNNNNNNNNNNNNNNNNNNNNNNNNNNNNNNNNNNNNNNNNNNNNNNATTATATCACAACACTCAACCAGTCATTGGGCAACAGTTATCTCAGATGTCGGGCAAGAATTTGACAACGTGAAAGTCTTCCGCGATGAATTATGNNNNNNNNNNNNNNNNNNNNNNNNNNNNNNNNNNNNNNNNNNNNNNNNNNNNNNNNNNNNNNNNNNNNNNNNNNNNNNNNNNNNNNNNNNNNNNNNNNNNNNNNNNNNNNNNNNNNNNNNNNNNNNNNNNNNNNNNNNNNNNNNNNNNNNNNNNNNNNNNNNNNNNNNNNNNNNNNNNNNNNNNNNNNNNNNNNNNNNNNNNNNNNNNNNNNNNNNNNNNNNNNNNNNNNNNNNNNNNNNNNNNNNNNNNNNNNNNNNNNNNNNNNNNNNNNNNNNNNNNNNNATTGAGTTTTTCTCGATTCCTCCCGATGAGGACCAGGTTGAGACCCTTGCCAGCTAGCCG-----------------------------------NNNNNNNNNNNNNNNNNNNNNNNNNNNNNNNNNNNNNNNNNNNNNNNNNNNNNNNNNNNNNNNNNNNNNNNNNNNNNNNNNNNNNNNNNNNNNNNNNNNNNNNNGNTAGGTTGTTGCAGGGA-TTGGCTTCAGTTTCRGAACAGCAAGCTGTATCTGGAAGTCCACTTACACTACAGAGTAGCTGAGTTGAGGTAATTTG--------------------AAGACGATGACTCCGATCTCGGCGCCGCAGANGACCGAAAGCTCGCTGGCTTTCTTGAAGAGGCCGAAGGCTGTTTCAACCTTCAAGGCCAAATCTTCAGGCTGTGCTCTACCAGCTGCTGACACGGCACCAAACGTAAGCCCACCACCAACCCCTAAAGGNNNNNNNNNNNNNNNNNNNNNNNNNNNNNNNNNNNNNNNNNNNNNNNNNNNNNNNNNNNNNNNNNNNNNNNNNNNNNNNNNNNNNNNNNNNNNNNNNNNNNNNNNNNNNNNNNNNNNNNNNNNNNNNNNNNNNNNNNNNNNNNNNNNNNNNNNNNNNNNNNNNNNNNNNNNNNNNNNNNNNNNNNNNNNNNNNNNNNNNNNNNNNNNNNNNNNNNNNNNNNNNNNNNNNNNNNNNNNNNNNNNNNNNNNNNNNNNNNNNNNNNNNNNNNNNNNNNNNNNNNNNNNNNNNNNNNNNNNNNNNNNNNNNNNNNNNNNNNNNNNNNNNNNNNNNNNNNNNNNNNNNNNNNNNNNNNNNNNNNNNNNNNNNNNNNNNNNNNNNNNNNNNNNNNNNNNNNNNNNNNNNNNNNNNNNNNNNNNNNNNNNNNNNNNN---ATCGTCGTCGTCAGTATCCCAGTAAGGAGGTGAGGTGGAAGGTGTTCCGTTCTCTACCTGCCCG-------------------------------NNNNNNNNNNNNNNNNNNNNNNNNNNNNNNNNNNNNNNNNNNNNNNNNNNNNNNNNNNNNNNNNNNNNNNNNNNNNNNNNNNNNNNNNNNNNNNNNNNNNNNNNNNNNNNNNNNNNNNNNNNNNNNNNNNNNNNNNNNNNNNNNNNNNNNNNNNNNNNNNNNNNNNNNNNNNNNNNNNNNNNNNNNNNNNNNGGTGGTATGTGTATTGGTGCTTTGACAGTTCTAGCYGATTTCATGGGCGCAATTGGTTCTGGAACCGNNNNNNNNNNNNNNNNNNNNNNNNNNNNNNNNNNNNNNNNNNNNNNNNNNNNNNNNNNNNNNNNNNNNNNNNNNNNNNNNNNNNNNNNNNNNNNNNNNNNNNNNNNNNNNNNNNNNNNNNNNNNNNNNNNNNNNNNNNNNNNNNNNNNNNNNNNNNNNNNNNNNNNNNNNNNNNNNNNNNNNNNNNNNNNNNNNNNNNNNNNNNNNNNNNNNNNNNNNNNNNNNNNNNNNNNNNNNNNNNNNNNNNNNNNNNNNNNNNNNNNNNNNNNNNNNNNNTCCCCACCTTAAAGATAATGGAAGAGCTAGTGGTGCAACCCGTATTGCAGTGTTAACATGGAGGTCATTGTTAGTCATGTCAAGGGAATGGAAGTGCCGCTTCTCTAGGAAAGTACTAGTGGGAGAGCCTGATTTGAATGGACGGAAGAAGATTTTGGCTGTGCATTTAAGAGGGGTTCCTTTGGAGGAANNNNNNNNNNNNNNNNNNNNNNNNNNNNNNNNNNNNNNNNNNNNNNNNNNNNNNNNNNNNNNNNNNNNNNNNNNNNNNNNNNNNNNNNNNNNNNNNNNNNNNNNNNNNNNNNNNNNNNNNNNNNNNNNNNNNNNNNNNNNNNNNNNNNNNNNNNNNNNNNNNNNNNNNNNNNNNNNNNNNNNGAGCGGGCACGCCAGTCTGATGAGTGGTCGCGTACTGTTGCTGAGAGGGCCCATGCCGCGGAGGAGAGGGCTTAGGTTAAGGGGCCATCAATTTANNNNNNNNNNNNNNNNNNNNNNNNNNNNNNNNNNNNNNNNNNNNNNNNNNNNNNNNNNNNNNNNNNNNNNNNNNNNNNNNNNNNNNNNNNNNNNNNNNNNNNNNNNNNNNNNNNNNNNNNNNNNNNNNNNNNNNNNNNNNNNNNNNNNNNNNNNNNNNNNNNNNNNNNNNNNNNNNNNNNNNNNNNNNNNNNNNNNNNNNNNNNNNNNNNNNNNNNNNNNNNNNNNNNNNNNNNNNNNNNNNNNNNNNNNNNNNNNNNNNNNNNNNNNNNNNNNNNNNNNNNNNNNNNNNNNNNGCATTGCGGTCGCGGTGGGTCCCRAGGAAGGAGAGGATGTGCTCCACCACATCCTCAGGAAAGTACGTCATGGTGGAAACCGNNNNNNNNNNNNNNNNNNNNNNNNNNNNNNNNNNNNNNNNNNNNNNNNNNNNNNNNNNNNNNNNNNNNNNNNNNNNNNNNNNNNNNNNNNNNNNNNNNNNNNNNNNNNNNNNNNNNNNNNNNNNNNNNNNNNNNNNNNNNNNNNNNNNNNNNNNNNNNNNNNNNNNNNNNNNNNNNNNNNNNNNNNNNNNNNNNNNNNNNNNNNGGCTTTGGCGGTATTTATCATGCGCTTCTCGGACCTGAGACTCTTGAGGAATCCTTTCCATTCTTTGGTTATGTATGGAAAGATAGAAATAAAATNNNNNNNNNNNNNNNNNNNNNNNNNNNNNNNNNNNNNNNNNNNNNNNNNNNNNNNNNNNNNNNNNNNNNNNNNNNNNNNNNNNNNNNNNNNNNNNNNNNNNNNNNNNNNNNNNNNNNNNNNNNNNNNNNNNNNNNNNNNNNNNNNNNNNNNNNNNNNNNNNNNNNNNNNNNNNNNNNNNNNNNNNNNNNNNNNNAGGCTTCATTTATTATTGCATCAACGCAGCTTCAGCACTTACAG-------CTATGGGGACAANTCTCGTCTTTTGNTATTAATTCANCTCACCAAGTCAGANNNNNNNNNNNNNNNNNNNNNNNNNNNNNNNNNNNNNNNNNNNNNNNNNNNNNNNNNNNNNNNNNNNNNNNNNNNNNNNNNNNNNNNNNNNNNNNNNNNNNNNNTAGCAGCTACCACAATGGGGAAGACTGCAACAAGAAGAAGGGCGAGGCGCCATTGCAAAACAAACCCGTTCGCGAGCTCCAGATGACGACAAAAACAGATGTCTTTGCTTTCGGAGTGGTTCTTGGGGAACTCATAACCGNNNNNNNNNNNNNNNNNNNNNNNNNNNNNNNNNNNNNNNNNNNNNNNNNNNNNNNNNNNNNNNNNNNNNNNNNNNNNNNNNNNNNNNNNNNCGAAATCCTCTCA---TTGTTGATGATCGTTCTTTGGCCGCTGACGTCTTACCGCTTGAGGTGATTACTTACCATTCTGTTTCCTGTTCTGCCGNNNNNNNNNNNNNNNNNNNNNNNNNNNNNNNNNNNNNNNNNNNNNNNNNNNNNNNNNNNNNNNNNNNNNNNNNNNNNNNNNNNNNNNNNNNNNNNNNNNNNNNNNNNNNNNNNNNNNNNNNNNNNNNNNNNNNNNNNNNNNNNNNNNNNNNNNNNNNNNNNNNNNNNNNNNNNNNNNNNNNNNNNNNNNNNNNNNNNNNNNNNNNNNNNNNNNNNNNNNNNNNNNNNNNNNNNNNNNNNNNNNNNNNNNNNNNNNNNNNNNNNNNNNNNNNNNNNNNNNNNNNNNNNNNNNNNNNNNNNNNNNNNNNNNNNNNNNNNNNNNNNNNNNNNNNNNNNNNNNNNNNNNNNNNNNNNNNNNNNNNNNNNNNNNNNNNNAAACTCTG-TAAATTCAATTAG-----TCTTCCCTTAAAAATCCAATCTTGAGGAACGTTTTTAGAGTACTCACAGCTCGAGAAGGAACTGGCATTGCCCTNNNNNNNNNNNNNNNNNNNNNNNNNNNNNNNNNNNNNNNNNNNNNNNNNNNNNNNNNNNNNNNNNNNNNNNNNNNNNNNNNNNNNNNNNNNNNNNCAACCTGAAGTAYGTCAAGCTCGGGTACCACTACCTCATCAGCCATGGGATTTACCTCGCGACGATACCGNNNNNNNNNNNNNNNNNNNNNNNNNNNNNNNNNNNNNNNNNNNNNNNNNNNNNNNNNNNNNNNNNNNNNNNNNNNNNNNNNNNNNNNNNNNNNNNGTGTTAGCGGCTGTAGCATCCACCGATAATGTGTGGAAGAGGGTAAGCTTTCTATGTGGATAGGACGTATCAACACCTTTTGCATCTTTTAAAGGNNNNNNNNNNNNNNNNNNNNNNNNNNNNNNNNNNNNNNNNNNNNNNNNNNNNNNNNNNNNNNNNNNNNNNNNNNNNNNNNNNNNNNNNNNNNNNNNNNNNNNNNNNNNNNNNNNNNNNNNNNNNNNNNNNNNNNNNNNNNNNNNNNNNNNNNNNNNNNNNNNNNNNNNNNNNNNNNNNNNNNNNNNNNNNAATTGTTGAAATATACGGAAGAGAAGNATCTGGAAAAACAACANGGCCCTCCATATAGTGAAATNGTTTCATCTCTTCTTGAGTTTNTGTTTTTTNNNNNNNNNNNNNNNNNNNNNNNNNNNNNNNNNNNNNNNNNNNNNNNNNNNNNNNNNNNNNNNNNNNNNNNNNNNNNNNNNNNNNNNNNNNNNNNNNNNNNNNNNNNNNNNNNNNNNNNNNNNNNNNNNNNNNNNNNNNNNNNNNNNNNNNNNNNNNNNNNNNNNNNNNNNNNNNNNNNNNNNNNNNNNNNNNNNNNNNNNNNNNNNNNNNNNNNNNNNNNNNNNNNNNNNNNNNNNNNNNNNNNNNNNNNNNNNNNNNNNNNNNNNNNNNNNNNNNNNNNNNNNCGGCATCCTCAACCTCTTCGACGCCTCCCTCTCCACCCCCTCCGTCATCGCCTACAGCAGCGACT---ACGGCGAGACCG------------------TGCCATGGTAAACTGAAAAACTGAGCAACTCCACTCACAGTCACAACAAACAAAATGCCGNNNNNNNNNNNNNNNNNNNNNNNNNNNNNNNNNNNNNNNNNNNNNNNNNNNNNNNNNNNNNNNNNNNNNNNNNNNNNNNNNNNNNNNNNNNNNNNNNNNNNNNNNNNNNNNNNNNNNNNNNNNNNNNNNNNNNNNNNNNNNNNNNNNNNNNNNNNNNNNNNNNNNNNNNNNNNNNNNNNNNNNNNNNNNNNNNNNCGGCCTGATGCAAATGGCGACTGCATCCTACTCGACGTGAATGGCGAATGCATCGGGGAGAAYATGTCCATGGGGGAGGCCCGCCCAGTTCGGAATTGTTTGGATCTTCTTAGCAGCTCTGTATCATCTTCCAAGTTTTCAGTCTATGGGAGTTGATTTGAGGATGAATCTTTCTCTANTTCTTACAGTANNNNNNNNNNNNNNNNNNNNNNNNNNNNNNNNNNNNNNNNNNNNNNNNNNNNNNNNNNNNNNNNNNNNNNNNNNNNNNNNNNNNNNNNNNNATAAGSTCCATAAACTCCTTTGCAAACTTCACAATTCCTTCAACAGCATCCACTATATTTTCCTGCTTGACAGCTGTCATACTTAGAATCTCACTGACTCTTTCTCAAGAATATCCACTAGTTCATTCAGCAAGAAATTC-AAAAATTCATGGGCATCCTAGCCATAGAAACATATGACATGTTTAAGCTC-NNNNNNNNNNNNNNNNNNNNNNNNNNNNNNNNNNNNNNNNNNNNNNNNNNNNNNNNNNNNNNNNNNNNNNNNNNNNNNNNNNNNNNNNNNNNNNNNNNNNNNNNNNNNNNNNNNNNNNNNNNNNNNNNNNNNNNNNNNNNNNNNNNNNNNNNNNNNNNNNNNNNNNNNNNNNNNNNNNNNNNNNNNNCGATAACTCGCTCTTCTTATAATTATAAGCGAGATATTTTTGTGAGAAAGCGTGAAAGGGACCGTCTTTCGCCAAGGCGCTGCAAGCGTTAGCGANNNNNNNNNNNNNNNNNNNNNNNNNNNNNNNNNNNNNNNNNNNNNNNNNNNNNNNNNNNNNNNNNNNNNNNNNNNNGGTCAAAGAAGATCCAGCCAGGGTTGTTGATGTCTACACGCAAAAATTCCCACTACTGCCAGATACACAGAGAAGCGGTGAACTGATCTCACTCATTTGAAGGAAGTGGNGATATTACATCCCTAAGCCACTTTGCTGTAGTCATAGCAGTGCTCACTGGGGTATTGGCAACCATCAGACCGCTGCCAATTAAAATCTCGGTCCCTTACCTTGATGCCTACAGCTCAATTTCTTTTCCAGTGATGGCAAGAATCCGCGAAATACTGCTTTTTATTTTTCTTCTTC--NNNNNNNNNNNNNNNNNNNNNNNNNNNNNNNNNNNNNNNNNNNNNNNNNNNNNNNNNNNNNNNNNNNNNNNNNNNNNNNNNNNNNNNNNNNNNNNNNNNNNNNNNNNNNNNNNNNNNNNNNNNNNNNNNNNNNNNNNNNNNNNNNNNNNNNNNNNNNNNNNNNNNNNNNNNNNNTTGACCAGTGAACTGCTGTTCCCATGTCAACGATCAAATCACGCTCTACYATTNCTCTACAAACACTCAGAATACCGATCTAGCAAACTTGGTCAATGAAGCTGCCCTTTTAGCTGGAAGAGTGAATAAAATTATTGTAGAAAAGATMGACTTTATCCAAGCTGTTGAACGCAATTGAAACGTGTAAAAGAAATATATTCAGCAGAGATTAGAAAGAATAACAAGATGGTCAGCAATTATACCACTGTTGAATCATAACACTACAGC-TCTTGATAGCAACTGCCTCCCCTGTTTCTATGCACTTCGCCTGCACAAGATCAACACTGTCAAACATCTGTGAAGTAATATG-----GTAGATGAGAATT----------------------------------------------GGCGAGAAACACTACGGAAAGAGCTCTCCAATCNTTTTTAAAAGTAGAA-NNNNNNNNNNNNNNNNNNNNNNNNNNNNNNNNNNNNNNNNNNNNNNNNNNNNNNNNNNNNNNNNNNNNNNNNNNNNNNNNNNNNNNNNNNNNNNNNNNNNNNNNNNNNNNNNNNNNNNNNNNNNNNNNNNNNNNNNNNNNNNNNNNNNNNNNNNNNNNNNNNNNNNNNNNNNNNNNNNNNNNNNNNNNNNNNNNNNNNNNNNNNNNNNNNNNNNNNNNNNNNNNNNNNNNNNNNNNNNNNNNNNNNNNNNNNNNNNNNNNNNNNNNNNNNNNNNNNNNNNNNNNNGCACGTGGCGTGCGACCTGAGCCACGCGTCTATGCATTCCACGTGGAAGGCGTGGGAGCAGAGTGGGAGCGACCG--------------------GAAAACCCTGACGTAACGGAGCCACCCGAGGAGATCCCACCAGTTGGAGGCCTCCATCATCATCGGCTCCTTCCCG-------------------NNNNNNNNNNNNNNNNNNNNNNNNNNNNNNNNNNNNNNNNNNNNNNNNNNNNNNNNNNNNNNNNNNNNNNNNNNNNNNNNNNNNNNNNNNNNNNNNNNNNNNNNNNNNNNNNNNNNNNNNNNNNNNNNNNNNNNNNNNNNNNNNNNNNNNNNNNNNNNNNNNNNNNNNNNNNNNNNNNNNNNNNNNNNNNNNNNNNNNNNNNNNNNNNNNNNNNNNNNNNNNNNNNNNNNNNNNNNNNNNNNNNNNNNNNNNNNNNNNNNNNNNNNNNNNNNNNNNNNNNNNNNNCTCGAAGCTCCCTATCNAAGTCCTCTTCCTCCCTAGGATCAATCTCTACTACCTTC---------------------------------------NNNNNNNNNNNNNNNNNNNNNNNNNNNNNNNNNNNNNNNNNNNNNNNNNNNNNNNNNNNNNNNNNNNNNNNNNNNNNNNNNNNNNNNNNNNNNNNNNNNNNNNNNNNNNNNNNNNNNNNNNNNNNNNNNNNNNNNNNNNNNNNNNNNNNNNNNNNNNNNNNNNNNNNNNNNNNNNNNNNNNNNNNNNNNNGAACCACTGAAGCAGCACTACCAGGAGCAGCTGCAAGTTGTGGACTTTGGATGGAAGAGTGGGACTGCACACTAATGGAGGATTTTGGATGGATG-NNNNNNNNNNNNNNNNNNNNNNNNNNNNNNNNNNNNNNNNNNNNNNNNNNNNNNNNNNNNNNNNNNNNNNNNNNNNNNNNNNNNNNNNNNNNNNNNNNNNNNNNNNNNNNNNNNNNNNNNNNNNNNNNNNNNNNNNNNNNNNNNNNNNNNNNNNNNNNNNNNNNNNNNNNNNNNNNNNNNNNNNNNNNNNNNNNNNNNNNNNNNNNNNNNNNNNNNNNNNNNNNNNNNNNNNNNNNNNNNNNNNNNNNNNNNNNNNNNNNNNNNNNNNNNNNNNNNNNNNNNNNNNNNNNNNNNNNNNNNNNNNNNNNNNNNNNNNNNNNNNNNNNNNNNNNNNNNNNNNNNNNNNNNNNNNNNNNNNNNNNNNNNNNNNNNNNNCCTCTCCCGCTGGTATATATGCCACGTGGAGACAGTTTGTGCATGTATTGGAGCAGCTGGGACTTACTGGTTCCCGTAGATCCGAGCTAGGTGGCTAATGTCCATCGGGTGAGCATCGTTACGGCCTTGCGCACTGTAAGATCGTTTTCCGATGACTATATTTGCAGCTTCGTTAACATAAASGGCCTCCGTCTGCTCTACCTCTTTCAGAATCAGCTTACTGGTTCCATCCCGATTCAGCTATCTGAACTTAAGAATTTGACGAANNNNNNNNNNNNNNNNNNNNNNNNNNNNNNNNNNNNNNNNNNNNNNNNNNNNNNNNNNNNNNNNNNNNNNNNNNNNNNNNNNNNNNNNNNNNNNNNNNNNNNNNNNNNNNNNNNNNNNNNNNNNNNNNNNNNNNNNNNNNNNNNNNNNNNNNNNNNNNNNNNNNNNNNNNNNNNNNNNNNNNNNNNNNNNNNNNNNNNNNNNNNNNNNNNNNNNNNNNNNNNNNNNNNNNNNNNNNNNNNNNNNNNNNNNNNNNNNNNNNNNNNNNNNNNNNNNNNNNNNNNNNNNNNNNNNNNNNNNNNNNNNNNNNNNNNNNNNNNNNNNNNNNNNNNNNNNNNNNNNNNNNNNNNNNNNNNNNNNNNNNNNNNNNNNNNNNNNNNNNCCTSGAGAGGCTGCTCAAGCCGCGGTACCTCGTAGGGGTGAAGCTCAAGGAGATGGGGCTCGCGCCGCCGNNNNNNNNNNNNNNNNNNNNNNNNNNNNNNNNNNNNNNNNNNNNNNNNNNNNNNNNNNNNNNNNNNNNNNNNNNNNNNNNNNNNNNNNNNNNNNNNNNNNNNNNNNNNNNNNNNNNNNNNNNNNNNNNNNNNNNNNNNNNNNNNNNNNNNNNNNNNNNNNNNNNNNNNNNNNNNNNNNNNNNNNNNNNNNNNNNNNNNNNNNNNNNNNNNNNNNNNNNNNNNNNNNNNNNNNNNNNNNNNNNNNNNNNNNNNNNNNNNNNNNNNNNNNNNNNNNNNNNNNNNNNNNNNNNNNNNNNNNNNNNNNNNNNNNNNNNNNNNNNNNNNNNNNNNNNNNNNNNNNNNNNNNNNNNNNNNNNNNNNNNNNNNNNNNNNNNNNNNNNNNNNNNNNNNNNNNNNNNNNNNNNNNNNNNNNNNNNNNNNNNNNNNNNNNNNNNNNNNNNNNNNNNNNNNNNNNNNNNNNNNNNNNNNNNNNNNNNAAGTGATCTTTCTCGACCTTGATCACATCCCCGACCCGAAGCTTCTGCCAATGTTTATAGTAGAAAAGTCCATCCCCCTTGTGAACGAGAACCTTNNNNNNNNNNNNNNNNNNNNNNNNNNNNNNNNNNNNNNNNNNNNNNNNNNNNNNNNNNNNNNNNNNNNNNNNNNNNNNNNNNNNNNNNNNNNNNNAAGGTTGTAATAAATCTTTTCCCAATGAAGCTGCATACAGGAAACATTCTCACATTCATGGCGAGAGGCAATATGCTTGTTCTTATCCGAGTGGAGAAGGAGATTTACCAGTGGGAGGAACTTAAAGAACTTCTCCACCTCTTCCTCTCTCTCAACTCTCCCTACCACCACCACCTCATCATCATTGCGTAGTTGAGGCTGGTTGCGCATACCCTAACCCTGACGGAAGTCGGGGAAGTGAGTTCCGTTTTGGGAAGCTTACTTTGCACTGTTCTCGAACAATCTTGATCAGCTGCGGAA---GAGGGCAATTGAGATACAGAGGGCAATTGTTAGGCAAGGGAGNNNNNNNNNNNNNNNNNNNNNNNNNNNNNNNNNNNNNNNNNNNNNNNNNNNNNNNNNNNNNNNNNNNNNNNNNNNNNNNNNNNNNNNNNNNNNNNNNNNNNNNNNNNNNNNNNNNNNNNNNNNNNNNNNNNNNNNNNNNNNNNNNNNNNNNNNNNNNNNNNNNNNNNNNNNNNNNNNNNNNNNNNNNNNNANCCAATGTAATACTC-TAACTCACAATTCAGAAACTGTGATTGGTGCTGTTGCTATTCTCAGATATCATCTCCATCAAATCCATCTCCCTCTTYG----NNNNNNNNNNNNNNNNNNNNNNNNNNNNNNNNNNNNNNNNNNNNNNNNNNNNNNNNNNNNNNNNNNNNNNNNNNNNNNNNNNNNNNNNNNNNNNNNNNNNNNNNNNNNNNNNNNNNNNNNNNNNNNNNNNNNNNNNNNNNNNNNNNNNNNNNNNNNNNNNNNNNNNNNNNNNNNNNNNNNNNNNNNNNNNNNNNNNNNNNNNNNNNNNNNNNNNNNNNNNNNNNNNNNNNNNNNNNNNNNNNNNNNNNNNNNNNNNNNNNNNNNNNNNNNNNNNNNNNNNNNNNNNNCTTATCATCTTACATCATCTAGGCTCCTTTCGAGTTGATTGGAACTAGAAGGGTGTTCCTTGAATGCATGAGCTT-AAACTTCATGGCTGAAAAAGNNNNNNNNNNNNNNNNNNNNNNNNNNNNNNNNNNNNNNNNNNNNNNNNNNNNNNNNNNNNNNNNNNNNNNNNNNNNNNNNNNNNNNNNNNNNNNNNNNGTTTGATTTTCATGGAGAAGACTGGGAGTGGGGAAGCTATAAAACACAGCGTATCTTAGCGTTAGGTATGTATAGCAACAATAATGGCTTGCGGCNNNNNNNNNNNNNNNNNNNNNNNNNNNNNNNNNNNNNNNNNNNNNNNNNNNNNNNNNNNNNNNNNNNNNNNNNNNNNNNNNNNNNNNNNNNNNNNNNNNNNNNNNNNNNNNNNNNNNNNNNNNNNNNNNNNNNNNNNNNNNNNNNNNNNNNNNNNNNNNNNNNNNNNNNNNNNNNNNNNNNNNNNNNNNNNNNNNNNNGGTTACTTGCTTGGGGCAGAGGTGATAGTGCTTAACTGTTAGCTGATCAA----------------------------------------------NNNNNNNNNNNNNNNNNNNNNNNNNNNNNNNNNNNNNNNNNNNNNNNNNNNNNNNNNNNNNNNNNNNNNNNNNNNNNNNNNNNNNNNNNNNNNNNNNNNNNNNNNNNNNNNNNNNNNNNNNNNNNNNNNNNNNNNNNNNNNNNNNNNNNNNNNNNNNNNNNNNNNNNNNNNNNNNNNNNNNNNNNNNNNNCATCTAACAGTGAAGCAGCTTTTTCTACCATTCCAACCTCACAGAGACACTGGATCAGGTTATTATAAGTTAAAACATCGGGATGAATCCCTTTTNNNNNNNNNNNNNNNNNNNNNNNNNNNNNNNNNNNNNNNNNNNNNNNNNNNNNNNNNNNNNNNNNNNNNNNNNNNNNNNNNNNNNNNNNNNNNNNNNNNNNNNNNNNNNNNNNNNNNNNNNNNNNNNNNNNNNNNNNNNNNNNNNNNNNNNNNNNNNNNNNNNNNNNNNNNNNNNNNNNNNNNNNNNNNNNATTAAAACATAANTGAAATATCGCATAACGAANTCAGTTGCCCTAATCTCAGATACATGATGCAGGTGAGGATCTTTACTCCTGACAATGTCGAGNNNNNNNNNNNNNNNNNNNNNNNNNNNNNNNNNNNNNNNNNNNNNNNNNNNNNNNNNNNNNNNNNNNNNNNNNNNNNNNNNNNNNNNNNNNNNNN-GAAAAAGTCAKGCCACCACTCATTTTGGGTTTTGAAGTTTATAGCAAGACCCTCTCTTCCTCATG----GCTGCCTT--GACTAGAACAAGGATGCATAAA------TTTTTTTCAGTAACATTTTAAAAGACAAGTTGACAATTTTATAACTTGATCTGACAGGTTTG----GTAGGATATTCAGTACCAACTTACTTGGAGAAA-NNNNNNNNNNNNNNNNNNNNNNNNNNNNNNNNNNNNNNNNNNNNNNNNNNNNNNNNNNNNNNNNNNNNNNNNNNNNNNNNNNNNNNNNNNNNNNNGCTTCATGCACTTGCTCTGATGACGATGCTCGTGTTCAAGGCAGGCAGGCTAATAGCAAAGGTTCCCTCCTGAAGCAACCAAAACCAAGTCCAGCTTTTATAAATTAGATTGCAATCGATCTTACAANTGAACAATGCACAAACAATGGGAGATCACAAATTAGGAAATG--CCCCCT-CATATTACAGTGAACAAACCAAGGGAAGTAAAGCAGCAAGAAAGTCAGCTTTCATCGGGACTCTATCATCTCGAGAATTCACCACCTCCCAATATGATGCTCCACAAAANNNNNNNNNNNNNNNNNNNNNNNNNNNNNNNNNNNNNNNNNNNNNNNNNNNNNNNNNNNNNNNNNNNNNNNNNNNNNNNNNNNNNNNNNNNNNNNNNNNNNNNNNNNNNNNNNNNNNNNNNNNNNNNNNNNNNNNNNNNNNNNNNNNNNNNNNNNNNNNNNNNNNNNNNNNNNNNNNNNNNNNNNNNNNNNAGTGCAGAGATGGTCACTGATGAAGGAGCAATTTATGTTACATCAAATARAGGGTACAATTGGAAGGCTGCTGTTCAGGAAACTGTATCTGCTACNNNNNNNNNNNNNNNNNNNNNNNNNNNNNNNNNNNNNNNNNNNNNNNNNNNNNNNNNNNNNNNNNNNNNNNNNNNNNNNNNNNNNNNNNNNNNNNNNNNNNNTAACTAGAACAGTGTCAAGCCCAGGAGAAGCATCAGCAAGAATATCCTCCATAGATCTAACCATAATACCACGTTCTGACGGGTCTTCTTTCCCANNNNNNNNNNNNNNNNNNNNNNNNNNNNNNNNNNNNNNNNNNNNNNNNNNNNNNNNNNNNNNNNNNNNNNNNNNNNNNNNNNNNNNNNNNNNNNNGCAATTGCTGGTCTTTTAGGGGCTGTGAGGGCCCAAGGTAGACCAATGCTAGACTTTCCAAAGCAAAAAATTGTTGTTGCCGNNNNNNNNNNNNNNNNNNNNNNNNNNNNNNNNNNNNNNNNNNNNNNNNNNNNNNNNNNNNNNNNNNNNNNNNNNNNNNNNNNNNNNNNNNNNNNNNNNNNNNNNNNNNNNNNNNNNNNNNNNNNNNNNNNNNNNNNNNNNNNNNNNNNNNNNNNNNNNNNNNNNNNNNNNNNNNNNTATCAGCCAATTCCGAAGCAGGCAAAGGAGGCAACTCCACAGATACATTGCAAATCGTTTGCAGTAAGGATACACGATCCCCTGCCCAKGAGATANNNNNNNNNNNNNNNNNNNNNNNNNNNNNNNNNNNNNNNNNNNNNNNNNNNNNNNNNNNNNNNNNNNNNNNNNNNNNNNNNNNNNNNNNNNNNNNNNNNNNNNNNNNNNNNNNNNNNNNNNNNNNNNNNNNNNNNNNNNNNNNNNNNNNNNNNNNNNNNNNNNNNNNNNNNNNNNNNNNNNNNNNNNNNNNNNNNNNNNNNNNNNNNNNNNNNNNNNNNNNNNNNNNNNNNNNNNNNNNNNNNNNNNNNNNNNNNNNNNNNNNNNNNNNNNNNNNNNNNNNNNNNNNNNNNNNNNNNNNNNNNNNNNNNNNNNNNNNNNNNNNNNNNNNNNNNNNNNNNNNNNNNNNNNNNNNNNNNNNNNNNNNNNNNNNNNNNNNNNNNNNNNNNNNNNNNNNNNNNNNNNNNNNNNNNNNNNNNNNNNNNNNNNNNNNNNNNNNNNNNNNNNNNNNNNNNNNNNNNNNNNNNNNNNNNNNNNNNNNNNNNNNNNNNNNNNNNNNNNNNNNNNNNNNNNNNNNNNNNNNNNNNNNNNNNNNNNNNNNNNNNNNNNNNNNNNNNNNNNNNNNNNNNNNNAGACTCCTTTGCAGCAAAAATAGTAGAGTCGATGTATTTGATANCCAATAAGCTAAATGGTCATTGCCCTCCTGATTCTGCATCATAGGCATTTANNNNNNNNNNNNNNNNNNNNNNNNNNNNNNNNNNNNNNNNNNNNNNNNNNNNNNNNNNNNNNNNNNNNNNNNNNNNNNNNNNNNNNNNNNNNNNNNAGTGCAGCATCAACAGCAGATGGAGCAAGCTCCAACTCAGTAGAATGCACAATATCATCAACAAGACCCCCAAACTTTAGGATCTCTGCTCTAGCNNNNNNNNNNNNNNNNNNNNNNNNNNNNNNNNNNNNNNNNNNNNNNNNNNNNNNNNNNNNNNNNNNNNNNNNNNNNNNNNNNNNNNNNNNNNNNNNNNNNNNNNNNNNNNNNNNNNNNNNNNNNNNNNNNNNNNNNNNNNNNNNNNNNNNNNNNNNNNNNNNNNNNNNNNNNNNNNNNNNNNNNNNNNNNNGCAGCAAAACTGNCAGGCTTACTGAATGTGCCAATGGTGATGACGGGCCATTCGTTAGGCNGNNNNNNNNNNNNNNNNNNNNNNNNNNNNNNNNNNNNNNNNNNNNNNNNNNNNNNNNNNNNNNNNNNNNNNNNNNNNNNNNNNNNNNNNNNNNNNNNNNNNNNNNNNNNNNNNNNNNNNNNNNNNNNNNNNNNNNNNNNNNNNNNNNNNNNNNNNNNNNNNNNNNNNNNNNNNNNNNNNNNNNNNNNNNNNGATGAAGATGATGGCACTTCTGATGGAGAGTTAGGAAGCATGGACAAGGATGAGGAAGAGGATAGTAATAGTGAAAGGATGCTTGCCTCCAAAGTNNNNNNNNNNNNNNNNNNNNNNNNNNNNNNNNNNNNNNNNNNNNNNNNNNNNNNNNNNNNNNNNNNNNNNNNNNNNNNNNNNNNNNNNNNNNNNNNNNNNNGGCAACAACAACAAGAAGAGGAGGTTCAGCGAGGACCAGGTCAAGTCGTTGGAGCTCATGTTCGAGTCGCAAGCAAAACTCGAGCCGAGAAAGAA---ACTTCACACATTGGCATCTTCAACTATACCCATATTCAGTTCCTTCTCGACTGTGATCAAGCTTTGAATGATCCCAACAACCTCTGGGTACCCCTGGAAGCGCCGTCCGAACCTATCGACGCACGCGATGGARACGAASGTCGCAAAGACGTTGACGAGACCGNNNNNNNNNNNNNNNNNNNNNNNNNNNNNNNNNNNNNNNNNNNNNNNNNNNNNNNNNNNNNNNNNNNNNNNNNNNNNNNNNNNNNNNNNNNNNNNNNNNNNNNNNNNNNNNNNNNNNNNNNNNNNNNNNNNNNNNNNNNNNNNNNNNNNNNNNNNNNNNNNNNNNNNNNNNNNNNNNNNNNNNNNNNNNNACTTTGCCATACTGGAGTCCTTTGGCAATCTGCTAGAAGTAAGTCCTTTAGCTAAAAATCTAATTTGAATGCAACTAATTTGAAAGTCTTACCTG-NNNNNNNNNNNNNNNNNNNNNNNNNNNNNNNNNNNNNNNNNNNNNNNNNNNNNNNNNNNNNNNNNNNNNNNNNNNNNNNNNNNNNNNNNNNNNNNCTGGAGACAACGGATTCGACCCGCTAGCCCTAGCAGNGGATCCAGAGAACCTCAGGTGGTTCGTGCAGGCCGAGCTCGTGAACGGAAGGTGGGCATCTCCACCATTCCAGCAGCAGCGTCGAGAGCATCCTGAGTGTCCGCCTCGACTAAGACATGCAAATCCTCGTTCTCGGCTGGGTCAGGCTTCAAANNNNNNNNNNNNNNNNNNNNNNNNNNNNNNNNNNNNNNNNNNNNNNNNNNNNNNNNNNNNNNNNNNNNNNNNNNNNNNNNNNNNNNNNNNNNNNNCTCACAGCTGGTCTTGTATGGATCTCTATGTATTTGCAACACCATACAGGATATTGTGGGATTACTACTTTGCTGCCCGNNNNNNNNNNNNNNNNNNNNNNNNNNNNNNNNNNNNNNNNNNNNNNNNNNNNNNNNNNNNNNNNNNNNNNNNNNNNNNNNNNNNNNNNNNNNNNNNNGAAT-ATCATGACTTACTCCGACGATAAAGAAGTTATGAAAGTTGATCATCTCGACCATCCCTCTGAAGTTCATGATGAGGCCCAGCAAGAATGAANNNNNNNNNNNNNNNNNNNNNNNNNNNNNNNNNNNNNNNNNNNNNNNNNNNNNNNNNNNNNNNNNNNNNNNNNNNNNNNNNNNNNNNNNNNNNNNNNNNNNNNNNNNNNNNNNNNNNNNNNNNNNNNNNNNNNNNNNNNNNNNNNNNNNNNNNNNNNNNNNNNNNNNNNNNNNNNNNNNNNNNNNNNNNNNNNNNNTTGCCAATCAAAAGTATGAGAAGTGCTGCTCGAATATCTGATGTAGAACCAGGCAGATTTCCTCCTCCTTTGCTACCAACAGAAACACCAAGTGCNNNNNNNNNNNNNNNNNNNNNNNNNNNNNNNNNNNNNNNNNNNNNNNNNNNNNNNNNNNNNNNNNNNNNNNNNNNNNNNNNNNNNNNNNNNNNNNGCTTTTTGGCCCGTCTTTTTTATAGCGACAATTGCTGCACTTATTGCAAGTCGAGCTATGACAACAGCAACATTTTCATGCATAAAACAAGCAACNNNNNNNNNNNNNNNNNNNNNNNNNNNNNNNNNNNNNNNNNNNNNNNNNNNNNNNNNNNNNNNNNNNNNNNNNNNNNNNNNNNNNNNNNNNNNNNNNNNNNNNNNNNNNNNNNNNNNNNNNNNNNNNNNNNNNNNNNNNNNNNNNNNNNNNNNNNNNNNNNNNNNNNNNNNNNNNNNNNNNNNNNNNNNNNNNNNNNNNNNNNNNNNNNNNNNNNNNNNNNNNNNNNNNNNNNNNNNNNNNNNNNNNNNNNNNNNNNNNNNNNNNTTCCCAGAATACACTCTAACAAATGTAAGAGATCCTACAAATGAATCACTCATGATTTTGAAAGCCAACCCAGCAAATGGTTCATCATCACTTGGNNNNNNNNNNNNNNNNNNNNNNNNNNNNNNNNNNNNNNNNNNNNNNNNNNNNNNNNNNNNNNNNNNNNNNNNNNNNNNNNNNNNNNNNNNNNNNNNNNNNNNNNNNNNNNNNNNNNNNNNNNNNNNNNNNNNNNNNNNNNNNNNNNNNNNNNNNNNNNNNNNNNNNNNNNNNNNNNNNNNNNNNNNNNNNNNNNNNNNAGCATGGGATTGCTTATGGTTGGGACTGCAAGTGAGAAGGCGAGMGAGATGCTTGCATATGCACATGATACACAACATRAGAAGATTATCCK----------------------------------------GGTTTGCATTTTTATCCGATATGGGAAGCAGCGTCTGTTGATGAATGGTTATACAATGGCGGTCCTTATGAGCTAATTGTTCTACACTTCTTACTCATAAAACTATACTTCCATTGTCATCCAATGCTTATATCAGGCAGAAAATTGGGGTATTTACATATTATCTCCTGTACTCTTTATTCAAGTGTATNNNNNNNNNNNNNNNNNNNNNNNNNNNNNNNNNNNNNNNNNNNNNNNNNNNNNNNNNNNNNNNNNNNNNNNNNNNNNNNNNNNNNNNNNNNNNNNNNNNNNNNNNNNNNNNNNNNNNNNNNNNNNNNNNNNNNNNNNNNNNNNNNNNNNNNNNNNNNNNNNNNNNNNNNNNNNNNNNNNNNNNNNNNNNNNNNNNNNNNNNNNNNNNNNNNNNNNNNNNNNNNCATGAGA-CCTGGCTTATATTTCAGGATGCCTTGTCCTTTCACCCTTGACACACAAGGAGCCGNNNNNNNNNNNNNNNNNNNNNNNNNNNNNNNNNNNNNNNNNNNNNNNNNNNNNNNNNNNNNNNNNNNNNNNNNNNNNNNNNNNNNNNNNNNNNNNNNNNNNNNNNNNNNNNNNNNNNNNNNNNNNNNNNNNNNNNNNNNNNNNNNNNNNNNNNNNNNNNNNNNNNNNNNNNNNNNNNNNNNNNNNNNNNNNNNNNNNNNNNNNNNNNNNNNNNNNNNNNNNNNNNNNNNNNNNNNNNNNNNNNNNNNNNNNNNNNNNNNNNNNNNNNNNNNNNNNNNNNNNNNNNNNNNNNNNNNNNNNNNNNNNNNNNNNNNNNNNNNNNNNNNNNNNNNNNNNNNNNNNNNNNNNNNNNNNNNNNNNNNNNNNNNNNNNNNNNNNNNNNNNNNNNNNNCCAAGTATGAAACGTGTCCCTGAATTGGTAGCATTATATAGAGCCACACTTCGTGCCTCCTCATATGTTGTCCCTCCAACTATGAAGATCACTACNNNNNNNNNNNNNNNNNNNNNNNNNNNNNNNNNNNNNNNNNNNNNNNNNNNNNNNNNNNNNNNNNNNNNNNNNNNNNNNNNNNNNNNNNNNNNNNTCAATCATCACTTACACACGAGAT-AAACRAAGTTC-TGNKGAGATAGTGTCTTGCATTTTACTCTTCCTGCTGATGATTGAACCAGAATGGAAAGCTCGGAGAGTTTAGAAATTAATTATAAAGTCAGCTCGGCACTAGTGGAAATTGTTAGACGAATCAATGCCCGGGATAAANTTAGTTCATCTTAAACNATACAGGAGTACTCTTTTCGACASAATTTTCAANTTTGGAAAGGATTGNATTGATAATAAACCTAATGAT---TTTTTCAATGCAGCAAATATATTACTATCTGGATCATGCAAAAATGAATCCACATTATCATCCAATGCACCAATATCACCAAAATGATCCATTTCNNNNNNNNNNNNNNNNNNNNNNNNNNNNNNNNNNNNNNNNNNNNNNNNNNNNNNNNNNNNNNNNNNNNNNNNNNNNNNNNNNNNNNNNNNNNNNNNNNNNNNNNNNNNNNNNNNNNNNNNNNNNNNNNNNNNNNNNNNNNNNNNNNNNNNNNNNNNNNNNNNNNNNNNNNNNNNNNNNNNNNNNNNNNNNCCTCTTTCTATCTCCAAGGATAATAGGGTTTTATACAAACCTCTTTGGGCACAAGACCAAATTTTTCTTTCTCTGGGAAGACATTGAAGACATTC-ATCGCTGCATCTCTTCGAGTATTACCATCCTCATCCTCCAAATAAACGACGACAGAATCTCTAGCAAATTCAAGAAGCTCNTGACCCTGAAACAGTTGGAAGCGGAGGATACGCATTTCACGAGAAGCATGAGAGGAAGGAATCTAGGGAG---GAAGAAGAAGAGAGTACTGGAGAAAAGAAGCATCACTTNNNNNNNNNNNNNNNNNNNNNNNNNNNNNNNNNNNNNNNNNNNNNNNNNNNNNNNNNNNNNNNNNNNNNNNNNNNNNNNNNNNNNNNNNNNNNNNNNNNNNNNNNNNNNNNNNNNNNNNNNNNNNNNNNNNNNNNNNNNNNNNNNNNNNNNNNNNNNNNNNNNNNNNNNNNNNNNNNNNNNNNNNNNNNNTTTGCAAGGAGATTGGATCGACCATGTTGCAAGCTAATTTCCGATGTTTTCTCCTCGCCCCATCACTTTCAACTTCANGTAACTTTATGGATTCTNNNNNNNNNNNNNNNNNNNNNNNNNNNNNNNNNNNNNNNNNNNNNNNNNNNNNNNNNNNNNNNNNNNNNNNNNNNNNNNNNNNNNNNNNNNNNNNTAGATGGMTTTTATAATGAGATTATTTACCTGCTACATAATGCACCATAAATTAAGATCACCATGAAGTCCGATAACAGATCAAATGCATACTTCATAATCAAGGGCTGCATNATCTTAAACAGG--------CTCTTACCGNNNNNNNNNNNNNNNNNNNNNNNNNNNNNNNNNNNNNNNNNNNNNNNNNNNNNNNNNNNNNNNNNNNNNNNNNNNNNNNNNNNNNNNNNNNNNNNNNNNNNNNNNNNNNNNNNNNNNNNNNNNNNNNNNNNNNNNNNNNNNNNNNNNNNNNNNNNNNNNNNNNNNNNNNNNNNNNNNNNNNNNNNNNNNNNNNNNNNNNNNNNNNNNNNNNNNNNNNNNNNNNNNNNNNNNNNNNNNNNNNNNNNNNNNNNNNNNNNNNNNNNNNNNNNNNNNNNNNNNNNNNNNNNNNNNNNNNNNNNNNNNNNNNNNNNNNNNNNNNNNNNNNNNNNNNNNNNNNNNNNNNNNNNNNNNNNNNNNNNNNNNNNNNNNNNNNNNNNNNNNNNNNNNNNNNNNNNNNNNNNNNNNNNNNNNNNNNNNNNNNNNNNNNNNNNNNNNNNNNNNNNNNNNNNNNNNNNNNNNNNNNNNNNNNNNNNNNNNNNNNNNNNNNNNNNNNNNNNNNNNNNNNNNNNNNNNNNNNNNNNNNNNNNNNNNNNNNNNNNNNNNNNNNNNNNNNNNNNNNNNNACGTCAAGTNGTTNAAAACATTAATCTTAATGGTGGAAGTTTGCTTGGAGTTTCACGAGGNGGGGGTAGTGTCANTGACATTGTAGATARCATTCCGCTTTCTTAAATCAACAGTAACACGGCCACCACCACCTGCACGGTTATCATCCAGTTTCCGTCGAGATAAGCAACAATAGTCAGGAAAGTTGTCNNNNNNNNNNNNNNNNNNNNNNNNNNNNNNNNNNNNNNNNNNNNNNNNNNNNNNNNNNNNNNNNNNNNNNNNNNNNNNNNNNNNNNNNNNNNNNNNNNNNNNNNNNNNNNNNNNNNNNNNNNNNNNNNNNNNNNNNNNNNNNNNNNNNNNNNNNNNNNNNNNNNNNNNNNNNNNNNNNNNNNNNNNNNNNNNNNNNNNNNNNNNNNNNNNNNNNNNNNNNNNNNNNNNNNNNNNNNNNNNNNNNNNNNNNNNNNNNNNNNNNNNNNNNNNNNNNNNNNNNNNNNNNNNNNNNCATCTTTAGAAGCTCAATTCCAACNTTTGTGGAGGAATCCGNTCCTGATGCTCANCAATTAAAGACNGCCGTTAAAATATCTTCTGGAAC---NNNNNNNNNNNNNNNNNNNNNNNNNNNNNNNNNNNNNNNNNNNNNNNNNNNNNNNNNNNNNNNNNNNNNNNNNNNNNNNNNNNNNNNNNNNNNNNNNNNNNNNNNNNNNNNNNNNNNNNNNNNNNNNNNNNNNNNNNNNNNNNNNNNNNNNNNNNNNNNNNNNNNNNNNNNNNNNNNNNNNNNNNNNNNNNTAATACAAGGTACAAGTCAATGACAGACAAGCA--------TCATAATCATAAGATTTTTAACATTGGTGTTGACATCATGGTGTACATCCGNNNNNNNNNNNNNNNNNNNNNNNNNNNNNNNNNNNNNNNNNNNNNNNNNNNNNNNNNNNNNNNNNNNNNNNNNNNNNNNNNNNNNNNNNNNNNNNNNNNNNNNNNNNNNNNNNNNNNNNNNNNNNNNNNNNNNNNNNNNNNNNNNNNNNNNNNNNNNNNNNNNNNNNNNNNNNNNNNNNNNNNNNNNNNNNNNNNNNNNNNNNNNNNNNNNNNNNNNNNNNNNNNNNNNNNNNNNNNNNNNNNNNNNNNNNNNNNNNNNNNNNNNNNNNNNNNNNNNNNNNNNNNNNNNNNNNNNNNNNNNNNNNNNNNNNNNNNNNNNNNNNNNNNNNNNNNNNNNNNNNNNNNNNNNNNNNNNNNNNNNNNNNNNNNNNNNNNNNNNNNNNNNNNNNNNNNNNNNNNNNNNNNNNNNNNNNNNNNNNNNNNNNNNNNNNNNNNNNNNNNNNNNNNNNNNNNNNNNNNNNNNNNNNNNNNNNNNTTGTGTGGGAGGATGGTTTCTGCAACTTTGCCGCTTCTTCCCCGTGCGAGCAATCAGCG---GTAGCGGCCGAGCCG---------------------NNNNNNNNNNNNNNNNNNNNNNNNNNNNNNNNNNNNNNNNNNNNNNNNNNNNNNNNNNNNNNNNNNNNNNNNNNNNNNNNNNNNNNNNNNNNNNNNNNNNNNNNNNNNNNNNNNNNNNNNNNNNNNNNNNNNNNNNNNNNNNNNNNNNNNNNNNNNNNNNNNNNNNNNNNNNNNNNNNNNNNNNNNNNNNNNNNNNNNNNNNNNNNNNNNNNNNNNNNNNNNNNNNNNNNNNNNNNNNNNNNNNNNNNNNNNNNNNNNNNNNNNNNNNNNNNNNNNNNNNNNNNNNNNNNNNAGTGTCTTTCTGCATGTCATTTGGATGCTCATATGTGTGGTTTAACAGGCAATAAGCAATGCATTGGCAAAAGAGGTTCAAACATTAAGGTTCCANNNNNNNNNNNNNNNNNNNNNNNNNNNNNNNNNNNNNNNNNNNNNNNNNNNNNNNNNNNNNNNNNNNNNNNNNNNNNNNNNNNNNNNNNNNNNNNNNNNNNNNNNNNNNNNNNNNNNNNNNNNNNNNNNNNNNNNNNNNNNNNNNNNNNNNNNNNNNNNNNNNNNNNNNNNNNNNNNNNNNNNNNNNNNNNNNNNNNNNNNNNNNNNNNNNNNNNNNNNNNNNNNNNNNNNNNNNNNNNNNNNNNNNNNNNNNNNNNNNNNNNNNNNNNNNNNNNNNNNNNNNNNNNNNNNNNNNNNNNNNNNNNNNNNNNNNNNNNNNNNNNNNNNNNNNNNNNNNNNNNNNNNNNNNNNNNNNNNNNNNNNNNNNNNNNNNNNNNNNNNNNNNNNNNNNNNNNNNNNNNNNNNNNNNNNNNNNNNNNNNNNNNNNNNNNNNNNNNNNNNNNNNNNNNNNNNNNNNNNNNNNNNNNNNNNNNNNNNNNNNNNNNNNNNNNNNNNNNNNNNNNNNNNNNNNNNNNNNNNNNNNNNNNNNNNNNNNNNNNNNNNNNNNNNNNNNNNNNNNNNNNNNNNNNNNNNNNNNNNNNNNNNNNNNNNNNNNNNNNNNNNNNNNNNNNNNNNNNNNNNNNNNNNNNNNNNNNNNNNNNNNNNNNNNNNNNNNNNNNNNNNNNNNNNNNNNNNNNNNNNNNNNNNNNNNNNNNNNNNNNNNNNNNNNNNNNNNNNNNNNNNNNNNNNNNNNNNNNNNNNNNNNNNNNNNNNNNNNNNNNNNNNNNNNNNNNNNNNNNNNNNNNNNNNNNNNNNNNNNNNNNNNNNNNNNNNNNNNNNNNNNNNNNNNNNNNNNNNNNNNNNNNNNNNNNNNNNNNNNNNNNNNNNNNNNNNNNNNNNNNNNNNNGAAGAATGACAAGGGCCCTTTGCTTTCTTGCCTTCACTTCAACTCCACATGTGCTTAGTCAGTCATTTTGATGATGGTAGAAGGCTTTCTCACACNNNNNNNNNNNNNNNNNNNNNNNNNNNNNNNNNNNNNNNNNNNNNNNNNNNNNNNNNNNNNNNNNNNNNNNNNNNNNNNNNNNNNNNNNNNNNNNNNNNNNNNNNNNNNNNNNNNNNNNNNNNNNNNNNNNNNNNNNNNNNNNNNNNNNNNNNNNNNNNNNNNNNNNNNNNNNNNNNNNNNNNNNNNNNNNNNNNNNNNNNNNNNNNNNNNNNNNNNNNNNNNNNNNNNNNNNNNNNNNNNNNNNNNNNNNNNNNNNNNNNNNNNNNNNNNNNNNNNNNNNNNNNNNNNNNNNNNNNNNNNNNNNNNNNNNNNNNNNNNNNNNNNNNNNNNNNNNNNNNNNNNNNNNNNNNNNNNNNNNNNNNNNNNNNNNNNNNNNNNNNNNNNNNNNNNNNNNNNNNNNNNNNNNNNNNNNNNNNNNNNNNNNNNNNNNNNNNNNNNNNNNNNNNNNNNNNNNNNNNNNNNNNNNNNNNNNNNNNNNNNNNNNNNNNNNNNNNNNNNNNNNNNNNNNNNNNNNNNNNNNNNNNNNNNNNNNNNNNNNNNNNNNNNNNNNNNNNNNNNNNNNNNNNNNNNNNNNNNNNNNNNNNNNNNNNNNNNNNNNNNNNNNNNNNNNNNNNNNNNNNNNNNNNNNNNNNNNNNNNNNNNNNNNNNNNNNNNNNNNNNNNNNNNNNNNNNNCCTGCTGAAAATGCTGCCAAACTTGGAGACGCCTGGCCTAAAGACCTGGAAAAAC---AATAACACAAGTATTCATGGTTCAAATTTGTGAATCTCCA-TACCATGCTATAGCAATTGCACTTTCACTAATGGAAGCATATCCATTGAGTGTTCAACATGAACAAACAACCTTACAAATTCTTCGGGCAAAACTNNNNNNNNNNNNNNNNNNNNNNNNNNNNNNNNNNNNNNNNNNNNNNNNNNNNNNNNNNNNNNNNNNNNNNNNNNNNNNNNNNNNNNNNNNNNNNNNNNNNNNNNNNNNNNNNNNNNNNNNNNNNNNNNNNNNNNNNNNNNNNNNNNNNNNNNNNNNNNNNNNNNNNNNNNNNNNNNNNNNNNNNNNNNNNNGTGATTGAGCTTTCTCAAAGTATTATCCAGGTGCTGTCTCAGTTTCCTTTGCATTTGCC-TTTTTTTTGTTGATGCCAGAAAATGATTTCCTATAA--NNNNNNNNNNNNNNNNNNNNNNNNNNNNNNNNNNNNNNNNNNNNNNNNNNNNNNNNNNNNNNNNNNNNNNNNNNNNNNNNNNNNNNNNNNNNNNNNNNNNNNNNNNNNNNNNNNNNNNNNNNNNNNNNNNNNNNNNNNNNNNNNNNNNNNNNNNNNNNNNNNNNNNNNNNNNNNNNNNNNNNNNNNNNNNNNNNNNNNNNNNNNNNNNNNNNNNNNNNNNNNNNNNNNNNNNNNNNNNNNNNNNNNNNNNNNNNNNNNNNNNNNNNNNNNNNNNNNNNNNNNNNNNNNNNNNNNNNNNNNNNNNNNNNNNNNNNNNNNNNNNNNNNNNNNNNNNNNNNNNNNNNNNNNNNNNNNNNNNNNNNNNNNNNNNNNNNNNNNNNNNNNNNNNNNNNNNNNNNNNNNNNNNNNNNNNNNNNNNNNNNNNNNNNNNNNNNNNNNGCTGGTGCTCAAAGAAAAGGTGCCAACAACTCTCTCCCGCATTTTCACGAGCAGGTTGACTGCGTGCTAAAAACAAGCTGTTCTCTGTGTTTTTC-NNNNNNNNNNNNNNNNNNNNNNNNNNNNNNNNNNNNNNNNNNNNNNNNNNNNNNNNNNNNNNNNNNNNNNNNNNNNNNNNNNNNNNNNNNNNNNNNNNNNNNNNNNNNNNNNNNNNNNNNNNNNNNNNNNNNNNNNNNNNNNNNNNNNNNNNNNNNNNNNNNNNNNNNNNNNNNNNNNNNNNNNNNNNNNATGGCCAATTGTCAAACGTGCATTAAAAGAGTATGGTGTTTCATGTGAACTCAACTTGGTAAGCAACAATAAATTMTGTTTGTATGTGATACATGNNNNNNNNNNNNNNNNNNNNNNNNNNNNNNNNNNNNNNNNNNNNNNNNNNNNNNNNNNNNNNNNNNNNNNNNNNNNNNNNNNNNNNNNNNNNNNNNNNNNNNNNNNNNNNNNNNNNNNNNNNNNNNNNNNNNNNNNNNNNNNNNNNNNNNNNNNNNNNNNNNNNNNNNNNNNNNNNNNNNNNNNNNNNNNNNNCTGTTTTATGGATTTTTGGGTTGTGACATATACAATATAAATAGCAACGAAAATCGGATTATACGGGTTA-----ACACGACACTATCCG-------------------------------------TCCATCCTTGAT-ATAGCATCATACAGGCATTTTGTAATGTCTAGCATGGCAATAACCTCACCATTCTCCACGACCGNNNNNNNNNNNNNNNNNNNNNNNNNNNNNNNNNNNNNNNNNNNNNNNNNNNNNNNNNNNNNNNNNNNNNNNNNNNNNNNNNNNNNNNNNNNNNNNNNNNNNNTTCTAAGCGAAGTAATCTTGGCGTACGACACTGATGAAGTCTGGTGMCAATAGATCATCTTCCTTGTGTAYTATTTCACCATTCYCATGGATCTGNNNNNNNNNNNNNNNNNNNNNNNNNNNNNNNNNNNNNNNNNNNNNNNNNNNNNNNNNNNNNNNNNNNNNNNNNNNNNNNNNNNNNNNNNNNNNNNTTAAGAGTATGAACACTCCAAAATGTGTGCTCTGTCCATGTCACACATGTATCACTATTTGGTGCCTTACCGNNNNNNNNNNNNNNNNNNNNNNNNNNNNNNNNNNNNNNNNNNNNNNNNNNNNNNNNNNNNNNNNNNNNNNNNNNNNNNNNNNNNNNNNNNNNNNNNNNNNNNNNNNNNNNNNNNNNNNNNNNNNNNNNNNNNNNNNNNNNNNNNNNNNNNNNNNNNNNNNNNNNNNNNNNNNNNNNNNNNNNNNNNNNNNNNNNNNNNNNNNNNNNNNNNNNNNNNNNNNNNNNNNNNNNNNNNNNNNNNNNNNNNNNNNNNNNNNNNNNNNNNNNNNNNNNNNNNNNNNNNNNNNNNGAGGACCCTGACTTGGCTTAGCCCTCGGAGTGCCTCCACCCAGTTGGCCCTCGGCAGGCAAGCTTCCTGCCGNNNNNNNNNNNNNNNNNNNNNNNNNNNNNNNNNNNNNNNNNNNNNNNNNNNNNNNNNNNNNNNNNNNNNNNNNNNNNNNNNNNNNNNNNNNNNNNNNNNNNNNNNNNNNNNNNNNNNNNNNNNNNNNNNNNNNNNNNNNNNNNNNNNNNNNNNNNNNNNNNNNNNNNNNNNNNNNNNNNNNNNNNNNNNNNNNNNNNNNNNNNNNNNNNNNNNNNNNNNNNNNNNNNNNNNNNNNNNNNNNNNNNNNNNNNAATATGGTTCRTTATACCAGCAGTRAGTAGCAAGACTGCAAATTACAATAACAACACGCTATCCTTGATCGTGTTGATCCAGTATGTTCCGAGATNNNNNNNNNNNNNNNNNNNNNNNNNNNNNNNNNNNNNNNNNNNNNNNNNNNNNNNNNNNNNNNNNNNNNNNNNNNNNNNNNNNNNNNNNNNNNNNGGGGCACCATACTCATCAAACAGGCGCATGAGGTCGCCAAATTGGCCATGTAGATCACCAAAGATCTTAACCG----------------------GCATGCCTACANCGCCGTGTCAGTTCAACAGAAGCATCTCCACCAGCTGCATCAGCACTGTATCTACCG--------------------------GATTGCCCGTGACACCAAAAGACCCTAAGTGAGCCCTAAGTTTCTGTTCAGGTACTCCCTGCAACAKRTAC---ATATCCGGATACAGATGTTCTCTTGTGGCCCCTTGAAGATCATATTGACTAGTCTCTGGTAGGTTGCCCCGNNNNNNNNNNNNNNNNNNNNNNNNNNNNNNNNNNNNNNNNNNNNNNNNNNNNNNNNNNNNNNNNNNNNNNNNNNNNNNNNNNNNNNNNNNNNNNNNNNNNNNNNNNNNNNNNNNNNNNNNNNNNNNNNNNNNNNNNNNNNNNNNNNNNNNNNNNNNNNNNNNNNNNNNNNNNNNNNNNNNNNNNNNNNNNNNGCAGCTTGTCCATCCACGGCTTCTTCTCGCCGAAGAACGTGCTCGGGGCCACGAAGTCGAACCG-------------------------------NNNNNNNNNNNNNNNNNNNNNNNNNNNNNNNNNNNNNNNNNNNNNNNNNNNNNNNNNNNNNNNNNNNNNNNNNNNNNNNNNNNNNNNNNNNNNNNNNNNNNNNNNNNNNNNNNNNNNNNNNNNNNNNNNNNNNNNNNNNNNNNNNNNNNNNNNNNNNNNNNNNNNNNNNNNNNNNNNNNNNNNNNNNNNNNNNNNNNNNNNNNNNNNNNNNNNNNNNNNNNNNNNNNNNNNNNNNNNNNNNNNNNNNNNNNNNNNNNNNNNNNNNNNNNNNNNNNNNNNNNNNNNNNNNNNNNNNNNNNNNNNNNNNNNNNNNNNNNNNNNNNNNNNNNNNNNNNNNNNNNNNNNNNNNNNNNNNNNNNNNNNNNNNNNNNNNNNNNNNNNNNNNNNNNNNNNNNNNNNNNNNNNNNNNNNNNNNNNNNNNNNNNNNNNNNNNNNNNNNNNNNNNNNNNNNNNNNNNNNNNNNNNNNNNNNNNNNNNNNNNNNNNNNNNNNNNNNNNNNNNNNNNNNNNNNNNNNNNNNNNNNNNNNNNNNNNNNNNNNNNNNNNNNNNNNNNNNNNNNNNNNNNNNNTGATGTAGCTCTCGAGGAAGTTCCTAATGTTATTAGCAACTATCATTTATGTATAGTTAAGAATTGCCGCTTCATTCCATCCAATCAAACAACCCCCATCAGTGGAACTTTTATCAACTGGAAGCTCATCAAAATTTCAACTAGATTCTGATTTTTCCGATCCAATTCGGAAAAAGATGTCTCTTGTCACCTTCATACCACAGATATTGATC-----AAGATATGCATCTGTGATTTTCTCTAGAGGTTCAATCTCATANNNNNNNNNNNNNNNNNNNNNNNNNNNNNNNNNNNNNNNNNNNNNNNNNNNNNNNNNNNNNNNNNNNNNNNNNNNNNNNNNNNNNNNNNNNNNNNNNNNNNNNNNNNNNNNNNNNNNNNNNNNNNNNNNNNNNNNNNNNNNNNNNNNNNNNNNNNNNNNNNNNNNNNNNNNNNNNNNNNNNNNNNNNNNNNNNNNNNNNNNNNNNNNNNNNNNNNNNNNNNNNNNNNNNNNNNNNNNNNNNNNNNNNNNNNNNNNNNNNNNNNNNNNNNNNNNNNNNNNNNNNNNNNNNNNNNNNNNNNNNNNNNNNNNNNNNNNNNNNNNNNNNNNNNNNNNNNNNNNNNNNNNNNNNNNNNNNNNNNNNNNNNNNNNNNNNNNNNNNNNNNNTGTATGATTTCATATCA-TTGCAATGGGCTCTTGTGTGTTCCCAAAGRGATTATTACTGATATAGACGTTGGTAGATATTATTGCAAGGAGATCTTNNNNNNNNNNNNNNNNNNNNNNNNNNNNNNNNNNNNNNNNNNNNNNNNNNNNNNNNNNNNNNNNNNNNNNNNNNNNNNNNNNNNNNNNNNNNNNNNNNNNNNNNNNNNNNNNNNNNNNNNNNNNNNNNNNNNNNNNNNNNNNNNNNNNNNNNNNNNNNNNNNNNNNNNNNNNNNNNNNNNNNNNNNNNNNNNNNNNNNNNNNNNNNNNNNNNNNNNNNNNNNNNNNNNNNNNNNNNNNNNNNNNNNNNNNNNNNNNNNNNNNNNNNNNNNNNNNNNNNNNNNNNNNNNNNNNNNNNNNNNNNNNNNNNNNNNNNNNNNNNNNNNNNNNNNNNNNNNNNNNNNNNNNNNNNNNNNNNNNNNNNNNNNNNNNNNNNNNNNNNNNNNNNNNNNNNNNNNNNNNNNNNNNNNNNNNNNNNNNNNNNNNNNNNNNNNNNNNNNNNNNNNNNNNNNNNNNNNNNNNNNNNNNNNNNNNNNNNNNNNNNNNNNNNNNNNNNNNNNNNNNNNNNNNNNNNNNNNNNNNNNNNNNNNNNNNNNNNNNNNNNNNNNNNNNNNNNNNNNNNNNNNNNNNNNNNNNNNNNNNNNNNNNNNNNNNNNNNNNNNNNNNNNNNNNNNNNNNNNNNNNNNNNNNNNNNNNNNNNNNNNNNNNNNNNNNNNNNNNNNNNNNNNNNNNNNNNNNNNNNNNNNNNNNNNNNNNNNNNNNNNNNNNNNNNNNNNNNNNNNNNNNNNNNNNNNNNNNNNNNNNNNNNNNNNNNNNNNNNNNNNNNNNNNNNNNNNNNNNNNNNNNNNNNNNNNNNNNNNNNNNNNNNNNNNNNNNNNNNNNNNNNNNNNNNNNNNNNNNNNNNNNNNNNNNNNNNNNNNNNNNNNNNNNNNNNNNNNNNNNNNNNNNNNNNNNNNNNNNNNNNNNNNNNNNNNNNNNNNNNNNNNNNNNNNNNNNNNNNNNNNNNNNNNNNNNNNNNNNNNNNNNNNNNNNNNNNNNNNNNNNNNNNNNNNNNNNNNNNNNNNNNNNNNNNNNNNNNNNNNNNNNNNNNNNNNNNNNNNNNNNNNNNNNNNNNNNNNNNNNNNNNNNNNNNNNNNNNNNNNNNNNNNNNNNNNNNNNNNNNNNNNNNNNNNNNNNNNNNNNNNNNNNNNNNNNNNNNNNNNNNNNNNNNNNNNNNNNNNNNNNNNNNNNNNNNNNNNNNNNNNNNNNNNNNNNNNNNNNNNNNNNNNNNNNNNNNNNNNNNNNNNNNNNNNNNNNNNNNNNNNNNNNNNNNTGGGAGGGTGNCAGTGAAGTTAGAGAGTTGATGAAGGGAAGAGGGGTATCCAAAGACACAGGCTGTAGTTGGGTGGGTACAGACCAGAGGTTACGTTTAACATTGCCGATCATGAAGCTGAACAATATCTGGATGTMRTTAGAAAGCATGCTTCYG----------------------------------NNNNNNNNNNNNNNNNNNNNNNNNNNNNNNNNNNNNNNNNNNNNNNNNNNNNNNNNNNNNNNNNNNNNNNNNNNNNNNNNNNNNNNNNNNNNNNNNNTCAGACTCGGTACCTGATTCACCTAAATTTATGGGAGATCATGGTTATCATCCTCTTGAAGAACTGAAAGACCATGAAAAAAATAAAGATGTGCTNNNNNNNNNNNNNNNNNNNNNNNNNNNNNNNNNNNNNNNNNNNNNNNNNNNNNNNNNNNNNNNNNNNNNNNNNNNNNNNNNNNNNNNNNNNNNNNACATGCAACTTCTCTGATTTGTTGTGTGACAAAAATGTGGTCATGAGAAGTCAAACACTAGAGAACGGCAATGGATGTGCTATGAAGAGACAGGANNNNNNNNNNNNNNNNNNNNNNNNNNNNNNNNNNNNNNNNNNNNNNNNNNNNNNNNNNNNNNNNNNNNNNNNNNNNNNNNNNNNNNNNNNNNNNNGCTACCAAACTGACTAG--------ATATTGCGCAAATCAGAACCAATACCTTAACTTGAACACATAGGATATCCTCTGTCATAGTCTCAGAAGCAAAAGAACNNNNNNNNNNNNNNNNNNNNNNNNNNNNNNNNNNNNNNNNNNNNNNNNNNNNNNNNNNNNNNNNNNNNNNNACTCCAGGATAGGATGGCAGGTGGAAAAGAAGAGTACAATGCTTTCTTCTATTCTCTAGTATCCACAGAYACACAGGTCAGACTACATATCTTCTAA-ATCTTCCTTGGGAGGAAAATACTCAGCTTCCATTGCAGTAACCTTTAAAGACAGAAGAAGCCRATGGTTAGAAAACTCAAGTAGTAAATAGATANNNNNNNNNNNNNNNNNNNNNNNNNNNNNNNNNNNNNNNNNNNNNNNNNNNNNNNNNNNNNNNNNNNNNNNNNNNNNNNNNNNNNNNNNNNNNNN-------------------------CAGCTCTAGTCACCAAAATTCTCACATCCTAAATCTAGTAGGAAATCTCGCCGCCTTGATCAGACACCTCTCCCCTATTTATGTATTTTCACAGA-----NNNNNNNNNNNNNNNNNNNNNNNNNNNNNNNNNNNNNNNNNNNNNNNNNNNNNNNNNNNNNNNNNNNNNNNNNNNNNNNNNNNNNNNNNNNNNNNNNNNNNNNNNNNNNNNNNNNNNNNNNNNNNNNNNNNNNNNNNNNNNNNNNNNNNNNNNNNNNNNNNNNNNNNNNNNNNNNNNNNNNNNNNNNNNNNNNNNNNNNNNNNNNNNNNNNNNNNNNNNNNNNNNNNNNNNNNNNNNNNNNNNNNNNNNNNNNNNNNNNNNNNNNNNNNNNNNNNNNNNNNNNNNNNACTGCACTTCAGCAGGTGATAATTGCATTGTTCAGTTGGTACAC-TTTAGCTTATAGGATCTTCTTGTCAATAATACGAATTCTATGTTCANTAGGNNNNNNNNNNNNNNNNNNNNNNNNNNNNNNNNNNNNNNNNNNNNNNNNNNNNNNNNNNNNNNNCTTTAATAAAACACCTGTTGCACTAGTGTGCCCTATTTTGTATCATGCAAGAATCATATTCCATATGTAAATTTTGCGACAGAAGAAGTATCCTA-NNNNNNNNNNNNNNNNNNNNNNNNNNNNNNNNNNNNNNNNNNNNNNNNNNNNNNNNNNNNNNNNNNNNNNNNNNNNNNNNNNNNNNNNNNNNNNNNNNNNNNNNNNNNNNNNNNNNNNNNNNNNNNNNNNNNNNNNNNNNNNNNNNNNNNNNNNNNNNNNNNNNNNNNNNNNNNNNNNNNNNNNNNNNNNNNNNNNNNNNNNNNNNNNNNNNNNNNNNNNNNNNNNNNNNNNNNNNNNNNNNNNNNNNNNNNNNNNNNNNNNNNCAGGCCATGAGTATCCATATAACCAGTCCTCCTGGTGACATTCTCATCTTTATGACTGGGCAAGATGAGATTGAAGCGAGTTGCTATGCTCTTGCNNNNNNNNNNNNNNNNNNNNNNNNNNNNNNNNNNNNNNNNNNNNNNNNNNNNNNNNNNNNNNNNNNNNNNNNNNNNNNNNNNNNNNNNNNNNNNNNNNNNNNNNNNNNNNNNNNNNNNNNNNNNNNNNNNNNNNNNNNNNNNNNNNNNNNNNNNNNNNNNNNNNNNNNNNNNNNNNNNNNNNNNNNNNNNNNNNNNNNNNNNNNNNNNNNNNNNNNNNNNNNNNNNNNNNNNNNNNNNNNNNNNNNNNNNNNNNNNNNNNNNNNNNNNNNNNNCGTCAGCACCTGTGACGAAGTCATGGCAGAGTTTGTGGCCAGCACTGGCCATAARTCTAGAACCGTCGACGAGTTCGACCGTTGAAGTTTGTGGGTTCCACTTCTCACATCCACTGCCTTGCCAGGTGTTCAGAAGGCTCAAACAAACCTTCCCACAATTATACAAGTTGGGGTTC-------------------------ATCCGAGCTGCCGCCTCCCAGATTTAATCTTNTCATGGAGCGCTGCTGATTTAGATTGGTGATGCCACATGGCAGCCTCTAT-ATCAAACCTNGCTNNNNNNNNNNNNNNNNNNNNNNNNNNNNNNNNNNNNNNNNNNNNNNNNNNNNNNNNNNNNNNNNNNNNNNNNNNNNNNNNNNNNNNNNNNNNNNNNNNNGAAMMTTTCTCCATAGTTCTCAAGTCAACTGAAGTAACAGATGAACCAGCAGCAATGTAGCATTGTGTATCATGACATTTCATTCCAACTGGTGGNNNNNNNNNNNNNNNNNNNNNNNNNNNNNNNNNNNNNNNNNNNNNNNNNNNNNNNNNNNNNNNNNNNNNNNNNNNNNNNNNNNNNNNNGGCGTCGTCGATGGGANTGGTACCATGAGTAACGATTTC---GGTGTCGGTGAATTCGATCCGAATCTGTCCGGAATGACAGGGTTTATTTCCCAAAATGGTATCTNAAAGGTGTTAGAAATAGTCCATCAAGCTCTGGAACATTTGTGCAGAAGTTCATCAATTTAANNNNNNNNNNNNNNNNNNNNNNNNNNNNNNNNNNNNNNNNNNNNNNNNNNNNNNNNNNNNNNNNNNNNNNNNNNNNNNNNNNNNNNNNNNNNNNNNNNNNNNNGTT-TTGGCAACATAGGTGCGCATTGTCTACAACTTAATTGAGAAGCTCTCAAAGAGCACAATGCTTTTGTTTCATGCATTAATTGTANNNTCNG-----------TACTGTCATGGTGGATAATATAGATAAGATATTAGATAGAGGTGACCGTATCTCTCTTCTTGTTGACAAAACTGCTACAATGCAAGATAGCACCTGAAATATGATAAAATGAACACAAGAAACAAGTAACAAAAGAGC-GGGCATACCAAGCGAATACGAGCCATGTTGTAATAGCTAATTTCAACAAGTTTTCCTTATGTTGTCTTTGACTTGCCGACTGGAACTCGTCCTGCCAGGTCTTAAAGGAGAGATGGCAGTATACTGATTTCTTATTTCACAGTGCTTNNNNNNNNNNNNNNNNNNNNNNNNNNNNNNNNNNNNNNNNNNNNNNNNNNNNNNNNNNNNNNNNNNNNNNNNNNNNNNNNNNNNNNNNNNNNNNNNNNNNNNNNNNNNNNNNNNNNNNNNNNNNNNNNNNNNNNNNNNNNNNNNNNNNNNNNNNNNNNNNNNNNNNNNNNNNNNNNNNNNNNNNNNNNNNNNNNNNNNNNNNNNNNNNNNNNNNNNNNNNNNNNNNNNNNNNNNNNNNNNNNNNNNNNNNNNNNNNNNNNNNNNNNNNNNNNNNNNNNNNNNNNNNNNNNNNNNNNNNNNNNNNNNNNNNNNNNNNNNNNNNNNNNNNNNNNNNNNNNNNNNNNNNNNNNNNNNNNNNNNNNNNNTACCATCCAGAAGGAACGGTAATCGTCTAGTAGGCTTTTGTAAATGAATTAATACATCTGAAATTTGATTGTTGTTGATTTTATAGAAGTAATAANNNNNNNNNNNNNNNNNNNNNNNNNNNNNNNNNNNNNNNNNNNNNNNNNNNNNNNNNNNNNNNNNNNNNNNNNNNNNNNNNNNNNNNNNNNNNNNNNNNNNNNNNNNNNNNNNNNNNNNNNNNNNNNNNNNNNNNNNNNNNNNNNNNNNNNNNNNNNNNNNNNNNNNNNNNNNNNNNNNNNNNNNNNNNNNNNNNNNNNNNNNNNNNNNNNNNNNNNNNNNNNNNNNNNNNNNNNNNNNNNNNNNNNNNNNNNNNNNNNNNNNNNNNNNNNNNNNNNNNNNNNNNNNNNNNNNNNNNNNNNNNNNNNNNNNNNNNNNNNNNNNNNNNNNNNNNNNNNNNNNNNNNNNNNNNNNNNNNNNNNNNNNNNNNNNNNNNNNNNNNNNNNNNNNNNNNNNNNNNNNNNNNNNNNNNNNNNNNNNNNNNNNNNNNNNNNNNNNNNNNNNNTCCAATAGCTGGACNGAAAGAGATNGGGGAGTGGTTCCNGTTTGGTCTGGTCCAGCGGCTTCTGGCCG---------------------------CTTGGGCAATAGAATCAAGGCTCGATGTACTGACATTGGAAGTGTTTTAATAGATCAGCT-ATGTTC--TAGTG--TAGTAATCATGTTTTGAACAGATANNNNNNNNNNNNNNNNNNNNNNNNNNNNNNNNNNNNNNNNNNNNNNNNNNNNNNNNNNNNNNNNNNNNNNNNNNNNNNNNNNNNNNNNNNNNNNNNNNAATTATTTAACAATGTCTCGTACATCAGATCTYCCCCCCTCCACCTTGAGACCCATGGTGCCATCTTCTGTAATGCCATCAAATTTTGCTCCTGTGTCAATGATCGCGTTCGCCGCCGTGAACTCCCCGCGGAACCACGCGATGATGGAATCACGAGCGAACGTCT-CCG
cr1289_C._cf._heuffelianus_Mladenovac_SRB__4x_20?  ACAACTGATTAACATGTGTCCAAATAAGTGGCATC---AAAAAGAGATGCATGTTTTTGTAGGAGTATCACATGTTAAATTGAATTGAAATAGATAACTATCTCTCAATGCTTCCAGTTGATCCGAAGTTAGGTAAGATGCTTATAATGGGAGCTGTATATCGCTGTCTTGATCCAATTCTTACAGTAGTGTCAAAAATCACACTGCTTCCCACCTATCAGGGAAGTAATCCAGCAACACTATAYTTACTTCATAGGTAATTCCCAATAGGTAATCAAATMTGAATCTCTGTCACTGTCAGAAATGAAAGGGATGCATATTAGACTTTAGAGTTAGGAGTCAGGACAAAATAGCAATATTATAACAAATAAGAAAATTGAATTTTTGTTAGTGTGGTTG-------GCCATCTAACTAGGCAGAAACATCTATGAACTGGTCGACAGTTGTTAATCCACCATTTATGCATGCTTGTCTTGGGGGAATCACCAACCARTAATAGTAGTCCAATTTTCCCYTGTTGATGTTGTCCTGAAGGCTGAAGCCAGACTCCCTTGGTGCAATCATTTACCAGAATGACCAAGGCAAGGGAGACTRTTCGAGTGCAGCTACCCGAAAAGCATAGGGGGRATTCTCGGGAAGTGGTCGATGTTGGTGTTGGTAGGAGACATGCATCAAGAAAATTTTGAGATACACAATACTACAATTMAATATGATACAGCTGGAAAAAGATTTATATCTATGTATCTATAGGCTATAGCTATCTTCAGCTGTCAAGATCTTGGTGGTGGTGCTGTRGAAGCTGCATTGTCTGTGTACTTGGAGAATCTAGCTACAACATTGGGCTCCAGGGAGCAATTGGCAATTGCAGAGTGCGCGCTCTCGTATGCTTCGTCACCAGAAAATTCGTGAGGTTGACCAAATACGCGACGGTGGCGTTTCCGAAGAGCAGGAGCAGGAGGGTAGGATCGACATATTTTTTTGGAACATGGAGCAAGGGGCTAAAGGATGGATGGGGAACCCTATATCCAGCTGGTAGCAAGGTTCCTTACCAACTTAAGGATTAAATTCATCCAATCATTTCGTTTCCTTATCTTTTCCCCCTACAAGAAAGTGTATGC---TATTAGTTGCYAGCCAAAAAAAARAAAAATATCGCTAAATCTGCT-TAGAATGTCAGCAGAAAGATGTTTCCAATAACAAATGTGATAAAAAATAAATTCATGACCATAATGAGTTCCMGAAGTTTTGAGCATATGCATACTAGGGGAAACTGGGAAAGAGGCTGGAGCATCCTATAGTTCAGATCGGCAGCCATGGGAGCTCCATGCTGAACCGATCTATAGTTCTCCTCCAAATGACCTCCTCCCGAACCATAACGAGGCTGCCACTGCTGACTGGCCCCACGAGGAGCTTGGTATCCRACATAACCCCCCATATTATTAGAATGATGCTGGAAAATGGCGTATAGAGCGGACGACGACTATGACTACCTCTTCAAGGTKGTTCTTATCGGCGACTCCGTTATGTTGAATTCGAGCGACATGGTGCTGGTGGGTCAAGTGTGTCATCTCACTATTTTGATCTTCTTGTAAAACTGAAAAGTGATCAAGAACATCGAGATACAAAAATCGAGAGCTCCAGTTAATGAGATC--------AATGGATCATCCCAATGTTATTTCCTTGAAGCACTGTTTCTTTTCCACCACAAGCAGAGGCAGCTRATGGGGATGGCAGATGGCCTATCTCTGGGRTTGAGGAATGMAGGGTACCAAGTGAGCAAGTACCTTCCCTTTGGTCCGCTGGTGACTATGGATTTGACCCCCTGGGCCTGGGCAAGGACCCAGCCTTCCTCAAATGGTACCGCGAGGCCGAACTGATCCACGGCCGGTGGGCCATGCTTCTATAATTGAAGCATTAGGTGTCATCRGTTATTTGGAAGCAAAGTGCAGCYGYTRGTAATTATAAATTGGCCTATAATTCTACAGTGGCCTTGAACCATGAAATGTGAACAAGCCAACAATTAGATGCACCTGCTGTCAGCTAGGTCAGAATTGTTAAATGAGAACAAGAAAATATTTATAAACNNNNNNNNNNNNNNNNNNNNNNNNNNNNNNNNNNNNNNNNNNNNNNNNNNNNNNNNNNNNNNNNNNNNNNNNNNNNNNNNNNNNNNNNNNNNNNNNNNNNNNACTGATAAGCTTGGCTTGAATTCTCTTCGCCAACGCCACTGGTAGGATATTTCTCCATCTCACARTGC---TTATGTAGATCTTTTATGATAAGAATCTGGAAGTTCAAACTCTGTGCATTGGCGCAATATGTGAATCTCGTTGGGGTAACCATAGGCTACACAATCACAACAGCCATAAGCATGGCGTAAGTCGTACGGGAATCCCAACACCTGCAAGCCGTCCGCATACTCCCAATTTTTCAAGAACGCGTGTCCCAGATCTTACAGTTACGCATAYGATGACGCCTTGCTCRGGATAGATTAGAAGAGAGAAGTCC-TTATTCAGAGGGA-TATCASACCAGTTGAGGTTAG-----CACTTGTGAAAAGATCATGATAATTTMTCTCGAGCACCTTGTAAGTCGGCCAGTAGGTCTGATCAAATTTCTTCAAATACTTCCTCAGGTCAGCCTCATTGATCATCCTGGTCCCTTTCTCTGACGGTTCTGATGTTGGACCTTATTCTTAGAAATGAGGATAGACTCCCTTGTCGTCGGCTTGGTTGGCGTGGCAACAATGCAAATATTCTATTTAGTAATATAGAACAAACCTGCTGAAGGATTTTTGGAAGGTTTGGAAAATGTTATATCTGYCGATCTTTCAACAGCTAAMAAGTATACTCTCAGTNNNNNNNNNNNNNNNNNNNNNNNNNNNNNNNNNNNNNNNNNNNNNNNNNNNNNNNNNNNNNNNNNNNNNNNNNNNNNNNNNNNNNNNNNNNNNNNCTCCTTTTCGGGCCNTTGGATCTGTTAATATTTTTCTCATACATGGGTTTGGCTTTAGGGAAGAGCCTGGAGCAAGTTAAGGTTGATGTAAAGAGCTGAAGAGGTGATCTTCGGAACTGATAATGTGACCACAGGAGCCTCAAATGACTTCATGCAGGTTTCACGAGTTGCACGACAAATGGTTGAGCGAGAAGATTTGTTGCAATGTACCTCCATAGGAACCAACAATAGAAAGACGTGACATATTTGCAGAAATAGAGATTTTAGGCGCAATAGAAAGGAATGAGTATTCAGCGSCAAATACGAACACATATATTGAGGAAACGATTCATTGMTKTGCGGAAGGCTGGCATTATTATGCAGGCGAT------------AGCTCTGATATTGAACTTTTGCAGATAATTTCATGCTACTCTCCCCAGCTATTGCTTGGTTACGAAGAAAACCTTGTTCATCTTCTTAAAGTGGANNNNNNNNNNNNNNNNNNNNNNNNNNNNNNNNNNNNNNNNNNNNNNNNNNNNNNNNNNNNNNNNNNNNNNNNNNNNNNNNNNNNNNNNNNNNNNNNNNNNNGTTCGGCTTGCAAATTTGATCACCCTTTGGTGGGATACTACAACTACCCTGTTCCTGCTCTCTCCGT---TCCGCTCACATGGAGGAACTCGGAGGRAGAGGGGAATTGCAAGTGAACATCTCTCGGCAGRGYTCGAGCCG----------------------------ATCATGGTATATTGGTATTCCATATGACYGAATCCCTCTTGCTAACYGGCACACAATCAAAAGCTCGCTTCCCTCCCTCGATATCCCCACATTTTGAATACATGGCCAGCTCCAATCTCTCCTTCTTCGACCCCATCTCCTTCTTCTTCGTGAAACCCTAATTCTCCATCGCCG------------------------CCTGATACTCATTACTCAAGAGATTCATCGTCACACTCAGCACMGCAAACACYGAGTTGATGCTCCCGCATCATTGTGCTGRCTGTAATTTATCTTGTCTCTTGCCTAGTTACTTTGGGTCTWGGAGTGGCCAAGGTGAGGTTTTTT-CTTACAAATTATTTAA-AATTTYCACCCTGCATTGCTACTTGTGGATGGTGTGTCATCGATATGTGCACTAGACTTCCGYATGGATGAATGGGGGGTCGATGTTGCTTTGACCACAAGYAGGTTGAGTGATGATA---TTGAGGATAAACCTAGTACTAGTAATAGGTTGGTAACCG----------------------------TTGCAGCCTGCAATCCGAACTGAGGACGGGTTTTTGGAGTTAGCTCACCCTCGCGGGATCGCGACCCTTTGTCCCGCATTCTCAGGCAACAGCAACATGCACAGACACGTAAGTGACTTTGGCTCAGCATGACAAAGATCCTTAAATAGTGCAGTAATTACATATSAGCAATCACTAAATGCTGTGGTGTATACTGGATCTGCATATAAGAAGTGCTAGCATTTATTATAAGCACAAATATATGTATAGGCACTCAATATCAATAGGCTAAAGTATTTCCRAACACATGCCACAGGTTTTGCAAATGGTTCATCTTGAGCAGAAGCAAGCAAAAGTTRTCTCATTTGTATTCCTCACATCCNNNNNNNNNNNNNNNNNNNNNNNNNNNNNNNNNNNNNNNNNNNNNNNNNNNNNNNNNNNNNNNNNNNNNNNNNNNNNNNNNNNNNNNNNNNNNNNATGRATTTTGGAAAGTAAAATACGTTATATTTTTGTATTTGCAGGAAAAGGATGGGCTCCCAGCTTTCCCAATGGGGAAAATTGATCAGAGTCGG--------CAATGCTCAYGGAATTTATTGTGTTCCCTTATATGATACACTTGGTATGTACTGCATAAGTGATCTCCAACCACCATTTSCTCTGTTTGTACATACAACATACCTAAACCAAGATCTATAAGGAAAAGCTTCTTCTCGTCTGGACTTCCAGGCTGACCAAGTAAAAAGTTCTCCGGAGTCAACA---AGCAGGTGGCGTTGCATGTACAAATATTTTTGCTTCATCTGTTAAGCCTGTAGCTTGTGCCCCTAAAGACAGTACCG-----------TGGCATTGCTTATTGTGTCCCTAGTTTGCTATGTGGCCACTTTYATTTTCTCGGGGCTGCTCTTCCAYTGGTTTACTCCATCCGTCAAGTATTTTGAGCTTG-CCCCCAGTCAACAATATTGCACTGGATCCTTCAATAATCTCCGATCCAGACTTTGGAATTAGAATCCAATTGTACTC-ATAACAACCGTTTGCCCAACTTCAAGGCCATTCAGGCCAGCATGTATGTTGATAGAGTTTGTGCAAAATACAGCCAACATACCCATATAGAGCTTCTTCCTCATTTTGCAATCATTTCAAATCTGTGGTCTGCATGTCAAAGTTATTTATAACAATTTCATGTTTATAAAATTTCTTTCTTACAAGCAAC-ATCCTTCTATCAGGGCAACCTGTAAAAGAATCCTCTACACTASAAGGCATTCTTAAGAAACCACATATACATTATAAAGTTTTTGATAAGCATGGTAGAGTACTGCTATGCACATRGTGTTCCTATACAGTCTGTTTTCGAAA----TGSTGGGAGCCACTGGATTTAGTTAAGAATTAATGAAAAATAGTAGA------GCCGTGCATGCATCTGCAAGTGCAGAACTATTTTCCTCACCTGTCCACTTCGCATCAAATGTTTTTGATAAATTAACCAAAATTGGAAACTGCCCCAAGAGGAGGCTGCTCGTGCCTATGACATCGCGGCTATAGAATACCGAGGCATAAATGCGGTGACCAACTTCGATTTGAGCACATACATCAGATGNNNNNNNNNNNNNNNNNNNNNNNNNNNNNNNNNNNNNNNNNNNNNNNNNNNNNNNNNNNNNNNNNNNNNNNNNNNNNNNNNNNNNNNNNNNNNNNNNNNNNNN----------------------------------------GTCCTTGCACCTACAACTACGACAACATTATGTAAGTTTCG-ACCCTCTA-TTTGTCAGTTGATTTCGTCCTAGTACCTACAATATTTCACAATACAACTGTCCGCGCAAATTCTTCCCTAACTCTCCAACTTTTATGAGTCCATGCATAACTTCCAGCTCGCTCGACAATGATAGTCGGTGAAGAGACCTATGAAACTGAATATTTTATTTAATCAGACAACC-AAA--AAACATTTTTACACATAATTGCTTATTTGCTTGCAGGAAATAAGTGGAATCATTGTTGAA-CGATGCCTAGTAA-------TCAGGAGACTGAATTTATACCTTCGATGGCTTCTCTGGGGGTCTTGAACCCTAACCCAACATTCTTCCAGAATCGGTTGCCG-NNNNNNNNNNNNNNNNNNNNNNNNNNNNNNNNNNNNNNNNNNNNNNNNNNNNNNNNNNNNNNNNNNNNNNNNNNNNNNNNNNNNNNNNNNNNNNN-----------------------------------------CARAATYCTCATAAATATAGGTTGTTTTAGCAGACAATATCAACTGAACCATTGACCTTCTTGTATAATTCAGTGGCAAATGTAGGTTGGAAGTT---ATAGAACACCAAAATTGTTATATA--CCCGAAAGCTTGAAAGAGGGTTCCTATCTGATCACCAGTCATTGTAGATAAACAATGATACAGCCCATTCCCAAAACACATCAGCTAAAGTTTARAGAACCCCTATTAGTAGG-AAAAGGTGCTACTTTTACAACAAAATTGAGCAAGAACAAGAACGAGTTCAATC------GTAATGCCTGCTACTGCTAACAGGAGGAATTACWTGCCTGTTGTGAGTAGGAGCAARTTCCCAGAKAACCCACCAAAGGGTGCTACTAGATTGCACAAGAGAAGCTCAAGCCCATTAAGAAGAAAACAAGTCCACGAGAAAATCCTGTAGTCGGATYATTCGGCAGTGCCAACATCAACACAGCTGCCAGGGTCGGCCAGTACTTCTCAAACATTGGAAGTAGAGATGACACCTGTGGTTACAAACAATGAACAGAATAGAGAAGATGATYGTACATCTTGCTCC-TATCTATAACAGTCAAGATGAAACCCCTGGCTTTGGCGGATCTTAGTCTTTTTCTTGATGAGCCCCCGTATTTTTGAGATTTTTTGGACTATTCCTTAGTGGTTATCGTAATTTCATTGTAAGTTACCGAGACATAT-TTTTGTTCCCACTCTCTGAAGTCTTT----ACAT-ACTTTTGGCAGGT-------ATGCTTGCGACAATCGTAGTCAGTTGTTATAAACATGTCATGTGAAAGATTTAACTTTTATCACTGTTCAAAATGATT--TCAGTTTTAGCCTCAGAAGAAACTGGAGCAGTTTCAGTTTTAGCCTCAGAAGAAACTTCCTCCGAACACATGTTTACAAAGATTGCTGCTTACCTTTGCTAGTCCAGTAAAATTAATTGGTAAAACGTCAGATGTGGCTTCTTTTCCTAGATCAGGTGTGGTAGTGGATCTTTGATWCGCATCTTCAAAGGGCCAGGGGGGTCAAGTTCTGAAGATTSTCATTTCCCCCGTSAGACGCTTCCTCTTCCACGTCCTGGCGGTGGGCCCCATGCCGASSCACCTGGCCTTCATCCCCGACGGCAACCG-------------------GGCGAACTCRCTGAAATCRATATATCCGTCGCCATCGGTGTCAATTTCGGCCATCATGCGGTGGATCTCGTCGGGGGAGGTCGATCCGAGGGTGCTATGGTTTGACATAACTTTTAGCACCCATCACCCACTGCCTCTCCCGCTTCTAGGGTTCTCTCTGGGGCCCTTAGGAGACTCGTGTGGATCCCGGCAGGAGAGTTGTTGTCGTGCCAGGAAATGTTGTTAGCCACACACCAGGAGAGGGTGAGACATGCTTTGAATGGCAGAAACGAAAGAGTGGCAACACTTGCACTCTCATTTGGGGAATTGCTAAGGAAATTATGGTCATCTGGACGGACTTCAGTTGCACCACGTGCATTCAAAGCAAAACTTGCTCGATGCAAGAGAGCCTGCACCCATCTCCACCTCTTGTAACCCAACAACAACTAATCCAACTTCTGCTGCTGCACTGCCTAGCCATGATATAAGTGAATCCAAGACAGTAGTGAAGCAACGGAGACGAAAGCAAGCATAGCGGCAGAGGCCCAGCATGTAGCGCCCCTAGGTGATGGGGAAGTAGTGGAGTCGTCNNNNNNNNNNNNNNNNNNNNNNNNNNNNNNNNNNNNNNNNNNNNNNNNNNNNNNNNNNNNNNNNNNNNNNNNNNNNNNNNNNNNNNNNNNNNNNNNNNNNNNNNTTTAAGTGGTTGCTTGAGACTTTCAAGGCTKCTATGTGTGGCAAGCAACCAAAGACTGTTTTTACTGATCAATGTGCAGAGATGACTGATACAATCGAGTTTATTAATGCTGTTACTCTGTA------TTAGTTTTTAAAGCATTTATAGTATCTCCTATTTTGAAATTATTGATTGAACTTTCTTCCTCGAAATTCCTCGGGGATATGGGAGCAGGGAAGTCAAGCCTCGTKMTCCGATTCGTCAAGGGCCAATTTCTCGAGTTCCAGGTACAAACAATCCCCTTTCCG-ATTACTCAGAGAACAAGGAAACTGAGGTTCTTGATTTGTTAACAGATGTTAACGGTGAAAAGAATGGTAACAAATCTGTTCCTGTAYTGGCAAACCCTTTTATGTCCACAGATCCATCCATTGTAAATTCATTGAGTTCTTGGGCTTCTCTTCCTTCTGTCTGTTCTTTCATCTTCACTTCGCTTGAAAAGAGTAGATTCCCAAAGTTCTCCGATTAAAAAGAGGCTAGAAATT-GGGGCAATGATAAGATTTGAACCGGAATGAAATTTAGCYTACCAAAATTTGAATTGGTTATAGAAAGTACAAAAAATAAAATGAACACATTTAAAGCTATATCAATCAATAGAAAACCGTTATCATTAGCTTGATCSAGAAAAATGTCTCCAAGAAGTGGTCTGAAATCGCAAGATCTTTGCCG-----------------------CTGAAGAGGTTATTGAAACGGAGCAGGAATTAATCGAACTACAGAAACATGTATCAGATCAAGGGATCCTTGTACAGGATCTCATGAGTGGTGTTCAAAATAGGAAGTATTTCCTTTGGGAGAATGGATGATCCAGGAAATCCCAGCCAAGCTTCACTAATAGGGAAGACAATGTGGCCACAGGAATGCAACAGAGTTCTCAAGATGTCATACAGGAGGCCCTTTTGATCTACACAATGTATTTGAAGCAAAGTTTGGGAAGGGCTCAAGGAATTATCCATGACAATGGAAACCTTCTCGATGAAGGCGTAAAAAGTCCTCGCACCAYCCGTCTTGCTGCTTTGCATCTGACAGGATTATGGCTTTTGCATCCAAGGACAGAATCAACCRCATACTCTGAAAACAAAAATTCCTATAACCATGATATAMTGTTGAACTGGGTCRTAGCCGATACATCAAGTTTATAGAGTGCAGTCTTTTCATAGGAAGAAACTTACCGAGTATGGCGATCAAAAGTGTGGTATGTCAGATGAGCGTGCTTTATCTGATGGGGATATCATAGACTGTGTTCCTTCTCATCTCCAGCCAGCATTTGATCATCCAATACTCAAAGGCCACAAACYAATGGTACTAATACTACGATCTTGAAGTCGATTGATGGTGTAGATAATGAGTGGTCTAGGGAAGTCAAAGGAAACATGTATGATATTGTTGTTGAAGGGTTCCAGCTTCTTATTGTATTGTTTGCCCATCAACAGATAGCACCTTTGATCTCAGGACTGGAGCCRTAAAGGAATGGTAYCCGAAAAACCCTGTTTTGAGGATTCTAAGGCTTATATCAACACCATTCTCTATCCAT----TTACCTCCCTTCCTCTCGTTGCTTATTGTACGCTTCCCGCCATTTGTCTTCTCACCGGTGTTACCAAATTATAAGCTAGGAAAGACTCTTGGTATTGGTTCGTTTGGAAAGGTGAAGATTGCCGAGCATGCACTAACCGGTATTTCCTTGCAAGGTTGAGATTCTTTTGCCTTCTGAAAGAAAACAGAGCCGTCCTTGATCTCCCACTCCGGTACAAAGATGGGGATAAYCTGGGCAGACTCRATTGTGGCCATGAATTCCACCCAAGCTGCATCAAGAAATGGTTGCTGATTAAGAATGTCTGCCATAAGTAATGGCCGACTCTGAAGATATCCAGCCTCTCGTTTGTGACAAYGGTACTGGAATGGTTAAGGTCTGWCATCCTAAMCCATTGGTTCATT--CAATCTCGGCAACAGGTTTTACRGTGCTCGGCATAGTGAWCAAGCTGTTGACTGTTGTAATAAATTTGGTGATATGGGACAAACATTCTACAGTGAGCAACTCATATCTGTATAGACTGTGGTTTCATTTACACACTTCAGAAACCATTTGATGAACAGGCAAGCATAGATTGCAACTTC---TTCATCTGAAACACATGTAAATCTGCTACATGGAAGTGTTARTCATAGACTGATGCAAAAGAAACAATCACCAAAGAAGCTTGGTAGGGGTTTTAATCCTTCTTAAGCGGCGTCGTTTAAGCAAGAGAAAGAAGCGGCGAGAGCCCTCGGCGATTGAGAGGAAAGCTCGTCTTCGGGCAAAGAGATATTCGTTCGAGTGAAAGACAATGTCAATTTAACTCACCTGCTTTGAAAGAGATAAGCTTGTGTATCCAAGCCTTTGGTACTCCACCTTGAATTGAAAAACGCCATAAATATCTGGAATTTATTGATCTCCC-------TTGTAACAGATATTCTTGTGAATGGTAGTGTCATTATGGTTGCCAGAAAAGCCACATAATTTGCAAATCTTGCAACCATTTGAACTCTCGGCTAATTCAATTGTTTCAGCTCGAGCGAGGTTTTGAAAAAAAGGCCTGTGTTAGCAGAGCTCTTGGGGAAGAAGCAAGGGAGGATTTCWMCCCCACCCCGTCCCTCTCCGCSATGATCGTCAACCGCTACAAGCTCCGAGGAAACATCCGCACTAGCTCCAAGCTCATTGGCGAAAGCCTTAGCATGGCTAATACGTCTCTGTTACTGTTGAAACTTAATCTAGTCTAGTCYGTCCTTGCCATTATCCTGATTCTTTGACCACTTTAAATGAATATATAGACATTTTGAGGAACGAGTTCAGGACAGAAGGATTTGGAGCCAATGGTCTGTATGATTTGGATAACGGAGGACTATTAATGGGATGTATTATTTCTGGGCCGTTACNAAAAAAGGGAAATCCTAAATCCACGGCTCAAATATTAAMTTCCACACCTA--ATAGTTCGTGCCATATTCCATGGTTTCAAAATCCATAAGTTATCAAGACCATCTCTTTTCCGCARGYAATAATCTCCAATGACTTGAGATAGTTGATGGCCAGTATCGATATGAACAGGCCGATACCCATCCTTTGGAGTTCCGTGAAGCCTCTCTCCTTGCCCGTGAATTTYCTTACTATCGGAACGAGAMAGAACAAGCACTTACCTGAGAAACAATTTTCCTAATCTGGGGTTCAAATCCCATATCCAGCATTCGATCKGCTTCATCCAAGACAAGATATGTGAAAGATCTCGTGTCAGAACGCCATGTGTTTGTTGCTGC-TTCACCAGCCATATTACTGTTGCTGATTAG-------CCACAGTCATAGTGTTCTGTGCTCCAATCGGCTTCATGGCATTGGTCCAACAGTTTACYTTCGCAATCCTTCAAGCACTGACYATGGACCGCCACGTCGGYCCAAAGTTCCAGATCCCCGCTTTACATAAATTCTGTGGTTTCTCTTGTAACTCACATTTACTCGGGGGTTGGAGATTTCAAGCAGAGTCACAGTGCTGTGACAGGAAGTACAGGTTTTCTCGGAGCTTTGGGGTCGTCCTCACAAACTGATGCAAGCGATCCTCCCTTGTCGTTACCGNNNNNNNNNNNNNNNNNNNNNNNNNNNNNNNNNNNNNNNNNNNNNNNNNNNNNNNNNNNNNNNNNNNNNNNNNNNNNNNNNNNNNNNNNNNNNNNNNNNNNNNNNNNNNNNNNNNNNNNNNNNNNNNNNNNNNNNNNNNNNNNNNNNNNNNNNNNNNNNNNNNNNNNNNNNNNNNNNNNNNNAGTTCGAGGCAGTGAGTATGCATTGCAGGGGCATAATAGGAAGCAAGGAGCTGTTRTTTCAGCTTCAGAGAGCTTAGACAAGATCTTAGTAAAGC---------------------------------GGGATGGAAGGCTTCTTCAAACAGGTTGCTGGATGGTCTTGGTGTAGCATTTTCAGTGCTGATTGGCATAATGGCGCCATGTTTTGATTTAATTTAATAGCAGTTTTCATGGTTTCAGATGTGTTGTTTGTGAGAGGAATCTATAGGGGTATGGGGATACCG----------------------------NNNNNNNNNNNNNNNNNNNNNNNNNNNNNNNNNNNNNNNNNNNNNNNNNNNNNNNNNNNNNNNNNNNNNNNNNNNNNNNNNATGTGCCAAGGATGAAACATTGCCGTGTTGATACCTCACATGCCTTAAGATCTTCCCCATGGTTCAGGTTTCCATATCCACTACCATGGGGTACATTTTACGAGATCCTATTCAACAGACTCACCTTCCCCTGCAAAATATTATGAAGATTCTGATCTGAACCACAATGATGA---GAGGAGAATTTCTGATT----------------------------------------------AATCG---TAGTCTAAATGCTACAACTTTCCCCTCATTTGGTAAGACAAACTACCTCCTTCAATAATTTGTCAATGGAAAACTTAAATTTACCAGGGATTACACA--------YTATTGTTTATAACAGGATGTTGTTCCCAGCCTCGAGGCTCGAGTATGAYCTTGTGYCGAAGCCCGTCAAGAAGATATGGTCGAATTCATAAAGAACACCCCTCAAGAATTCAAGGAATATTATATAC-------AAATGCAGGCAGCAAAGAGAAGCCAAGTCYCTCCAATGATATTTTAGATCTCTGTTAATTTAGAAACAAATAGTTTACAAGGAATACTTATATTTCTTTTGTCTACCAGCT-----ACGTAAGTCATTATTAA---CA-TTTTTTTATTGTTTGCAAGTGGTTTACTCATTTTTCATAATGAGGAGGTGCAAGTATGTTTACCACTTTA-STTAGGTTGARCAATTATTATCT---------STACTTCTTCCGTGGAATATCAGGATGTCAATCGCCATAGAGACGGCAGATGCCCTGTCCTATCTTCACGCRACGGAGCCGCAGATTATCCATCGCGA---GAAGGAGCTGACAGTGATTCATTTTCAAGAATCTCAGATTTTCGTAAGCTAGGATTTGCT---TTCTTTTTCTTCTTTGAAGGTATTTYCCTGATGGAAATTTTTGAG-AAAAAAAAGATTTAGTCAATGCAATCAACTTACCACTTGCAAAGTGTTTCTTTCCATAGAATGGAC---AAAGTCGAATCTAYAAAATA-ACCTTGTTGATTTGATTGTGGAGATGGATCGAATTTTACGTCCCGAAGGAACTGTATTGATAAGGGACTCAGAAGAAGTCATTGAGAAGCTGGTATACGGCTGATCGGATGGTCAGCTGGAAATATGCTTAGATACAAGAAGCAGTGCTTGAGGTGGTAGTTGAGATCAGCATAACCAAGGGTCAATGCTTGAACAACTTGATTCATGTCACCACAGGACTGGGAATATGGACAAGTGTTTTGAGCAGAACAATTGAGAAATGGCAGCAAAAAAGAATATCCATTTACTTCACTGGCCTTCCCGAGGCTGCTAAGAACCAGCGAACMTACGGAGCTCTATTGAACTGCTATTGCTCAGAGAAAATGGCAGACAAGGCCACAGTTAAGGGCTTATTTCACAGCTCCCCTGCTGTCATCARGTTCCGTGTTCCAACTAAGGCAGATTTACAGGTTTGTTTCTTTTCCTCTTTCAGAACATTTCACATACACTAGATTTTCAGACTTGACTTCTAGACGTGATCGGTGTGGTTGCAAACCAACAAAGGAAGATGTGAAAAGATGCTTTATGCTCCCRAATTTCCTAACCTGMATAT-AAAAACAAYTATCTTATACTAGTCTTCAA--CCGTAGCCAAAGAAAACTTATTGTCCGCAGCCGCCTCGCGTTCTTACGTACGGCCAGGATGACAACGGGGTCGGAGGATGACATGACTATCTTGCTGGCCAGAGAGCTCTCCATGTCACCGAGCCAGATTTGCAAAAGAACTGATAAATATTCTGGAAGAAGCTGGGCAGAAGGTCAGTCCGCAACTGGCCTCCATGGGCCGGGTACAATCATTTTGCCATGCAACTGAATGATAATGGATTCAAAGTGTATGGCATGGACTGGATTGGTAAGYTCCCGAAAGCTTTGATGTGTGTTGCCCCTTCCCRTGCACCTCGTCTTCGAAAGGTATGTTCTTCAAGGTCTCCACCCCTTCTTTGCTTGTAGTGTTTTCTGAACCTATCAAATGGATTGTTCTTCTTTGAACTGCTGAGTTCGGTTGAGCCAAGGGTTGTCAATTGGAACCTCGTAACAAAGGGTCAAACAGGTAATAAATCGGC-TTTCCCYCTTTTCTCTGTCGGTACCACCACGTGGCACTCTTCTGCCACGATGCAGGTGATTTCTCCAGGGACGATACCATTCCTC-AAGGAAGA---GATGATGATGGCATTGTAGATGGAAGCAWTACAGAGCCCCAGTCTCTGAATCCTGACTTCACTTCCATCGCTCTCCTGCGAATGAGT---TTTCTTGAAA-------TTGTTACACAATTTAATGACA-YGACTTGATAGGTTCAATTATATGAATGACTTAATGTTGATTCTACATCATTTKGGGCAGCAGTGTTGCTGTCGATGGTGC----ACCCTACCTAAGGAAGGTTGACCTTGAGACATATGGTGGATATGAGCAGCTGCTGGCTGCTCTYGAAGAGATGAACTGATGAGTTTATTTTGGATCTTGTGGAACAGTGCTCATTTCAAAAGCAGC-GAGTTATGCATCTTGTACTTACCTCCGCTCAAAGAGGCCATTCATGTCATCAGCTGTGGCTATGAGGACAAGACTGCATGGGGATTAGAGGTAACAACAA-------AATCAGGAAGACCTCAAACATGCGGTTCTTTGAGGAGTTGGATAGAGATGGTGATGGTCAAGTAACTCTTGAAGACCTTGAAATTGCAGTGAGAAATAGAAAACTGCCAAAGAGGTACGTTCTGGTGTGCGCATTACACTGCTTGAGCTTGACCGCTGGGTTCAATTATTTCAACAACTTGTCATGAATGGTAATCAGCCCG----------AGCTGCAAGTAGCAATCCTACTATATCATTAGGGCTTTCATGTTTGTTTAGAGACTTCCTTAAAAGATTCAATGCAACAGTTTTCTGTCCG----TAGCGCCATCCATTAAGATTGAGATAGAAAGCATCAGCACTTTTCTGATCATCAAACTTAACCAGAATACTGTACCGGAAGGTGAGCCAGAATCTTAGCGATCATYGGCTTGAGACTTAGATCACCCTTCTGGGCAAGATCAATGAGMAGAACCTGAGCAAASGAGCCGTATATGAGGATGACTGAAGCAGCTATGAGAAGAATTGCTGCACTGGAGGTAAGGATGGCTGCTGTGGAGGCCCAGATGCCTAGGCTTGCTAGTTTGGANNNNNNNNNNNNNNNNNNNNNNNNNNNNNNNNNNNNNNNNNNNNNNNNNNNNNNNNNNNNNNNNNNNNNNNNNNNNNNNNNNNNNNNNNNNNNNNGGAGTGGCTGGAAGTAAATAAGCATGTGGATTTCATAGAGCATGATTATGCTTCTCATCTMGATCTGATTGCCAAAGTTCTTGGTCTCCATAAGGATGTGCTTGCTTGTGCTAAGCATTTTGTTGGAGATGGTGGAACAGANAAAGGCATAAATGAAGGCAATACCATTTGCAGCTTTGAAGACTTGGAACAGATCACAAATTACATCTCTTTACATTTGGGTGGCCCAAGCAAAAGCWTCATTTACTTGAAACAATGGAATYTTCGTTTGGTCTGAAGCAATCCCTAACATCATAYGAAAGATCAGGGAA---TGYCCAAGTTGATATTCTGCCTGACGTGGATTTATATAATTTACCGATCTTATGGTTCAGCTCTGGATTGTCAGGTTGTGTTAAAAATTGAAGCATTGTTTGACAGACCCAGTTGCAATGTGGCATGTCAGGAAAGAAATAACAACTGCGGCAGATGAGGGTTCTGGAACTGACGAGTTTTTTGACACTAATGACGATCGTGATTTAGAYTGTCCTACCGAGGGTTTCTCCTCCATGAAAATGAAAAGGGATATTACAGTGTAAATCACCTTCTCTCTGAATGGTATTTTCCGATCAGCACTTTGAACTTCAGGCAAAAATGCCAGAAATGCATGCTGCCTCCCATATCGGCAAGGCRAGTGGGCTTCTGCTTCTGCTCAAATCGCTGCCTTACCATTTGAATCGTACCG----------------NNNNNNNNNNNNNNNNNNNNNNNNNNNNNNNNNNNNNNNNNNNNNNNNNNNNNNNNNNNNNNNNNNNNNNNNNNNNNGACTTTGATCAGAGGGTCATGGAATACTTCATCAAGTTGATCAAGAAGAAACATGGAAAGGACATCAGCAAGGACTACAGAGCTCTCGGAAAGCTGGTGTGGGATGCTGACATTGTGATCAATGGGCTTCCCTCAACGGAGACGAGGGAGGTYTTTGAGGAGATTAGTAGGTATTGGAAGGAGAGGATCATATTGTT-AAAGGTTYATGATTGCAGGACAACTCTTGCACCTTTCCTGGTCCTGTCTCCTTTACATGTAAGCTCATCTAGAGATCTTTATCAAGTC-----CAAATAAGGTGCAAAAAGAAATATTGAGTACGATTTGGGGGACCTACAAAGTCCCAAAC--AAACCTGTAACTCATGAGCTTGAACTGCCCATCAGGAGCAATCTCTAACACAATACTATGGTTGTATTAGTACTTCTATTTTTTTKTCTTTAATACATGGCCAGTA--ATATAGTTAACAGTAATTACAACATTAAAATGGTCTCTAACATGAT------TCAAAAGTCACAAATAATAATAAAAACAAGCTATGATAAAGTTAGTGTTGAATTCAGATCCGCAATAAA-GCATATCTGTAATTATAAGATAACCTTGAATTTGGAAGTTRACTTCTATAGGACAGCTATAAGA-CCGTGGTKGACCAAATCCGATACCAGATCCTGGTCCAGTACCGATCAGCAGAC-TGGACCAGACCGNNNNNNNNNNNNNNNNNNNNNNNNNNNNNNNNNNNNNNNNNNNNNNNNNNNNNNNNNNNNNNNNNNNNNNNNNNNNNNNNNNNNNNATCCATGTAAAAGGAATTTGACAGCTATAAGAATCCCAGAASCTATATTTTAATGGGTATTATATTTTGTTAGCTGTGGTTGGAGGMGTTTATGC--TTATGACTTCTTAGTTAGGAACAGACCTCCAAGTTGCMGACAATTGGTTGAMTCTAGTGACAGTG--ATCATGTTTTACCCAAGTCATCMATGCTGRGCTAGAGAAAGCRCAGGAGACTCTTGGGAAGCAGAATTCAGG---TGCTKCCAAAATGCAAATTTSTAAAGTTTCG---AACGAATGTTTCAGTGCCACTGAGGCTCGGTATGGTGGCTTCAAAGTCCGTGTCTTACAAAGAAGTAGCTATATCACCTCCTGGCACGGTTTTTAAGCCG-----------------GT------GGATAAGCAGCGTTTGCTAGTAAATCCTGTTCTGAGATTGGTTTCTAGCNTGACATCATTGGTTGACTCGTCAGATTTTTTAGAGGTTATCCTTTCCATCTCTTKGGTTCTTTCTTTTCAATTGGTGAATTGCTGAAGTATTTAACTGTCTCAAATTTTGCTCCATCTTTTATTTAGATCCAGTCAGATTCTATATTTGAAGAGTTGGGCATCTCTGTGGACAGCGTAGCAACTAGTGAAGTCAGTATTTCTTTGACTCTGGATCCATCTAAATTATGGAGCANNNNNNNNNNNNNNNNNNNNNNNNNNNNNNNNNNNNNNNNNNNNNNNNNNNNNNNNNNNNNNNNNNNNNNNNNNNNNNNNNNNNNNNNNNNNNNNAAAGCTTTATATTTTCTTCCATATAGGGGGCAAAGAATAAAACCCCCATTTTCAGTACTTTTCTTTCCAAGATTGTCTGCTAAAAGTATGACAGCTTGACCATGTCCCCCAATGAACTTAAGGTGCTTATCC-TTTTCATATGTTACATGAAGCGGTTTCTTTGAG----CACTATTCACAACTTATGGACACCTCAGTTCAAATATAAGGGAACATTCCAATTTTAAATCAATTTAGTASAAAAAGAATATGATAAATTCCATACGTAAAAGAAGGAAAGACCATAGTGAAACAGAAACT-AAAAGACCAACCCAACAAATTCTGAGAACATTTTAAAACCTTTACAACATCACYGATWTGAGTCCAGAAAGTATCTCCAATAAA--TATTGGCTCCCTTTAAATCTCCACGCATCACAAGAGTTTTATATTCAATCAAGCTAAGGAGTAAAGTGTAACCTATAACACTGAAGTGGAAGAAAAGCGGCGGAGTTCTCCCTGCATGGGCCCCGCCCGCTGAAGATATCTAGGGCGCCCCTCTCGAAGTAGTCGTGGCCTTCGCCCATCAGTCCGCCCCTGTGTTT------ATTGCAAGTACATCAAGTTCATTTATAAATTGGTCATCTTGCTTCATTATTA-TAGATAAATTGAGTTCTCGTCCTAAATCTTTCCCGTCGGTTCGAACCGAAAGTCTTCGAAAT----GCTCCTCCCAARTTGTGGCC--TTTTTCGGTTTGACCACCGTTTGCTTCTTG-TTTAGATTGTATAG-TACTAATGTGATTTATCAGTAGTGGAGATGTCAAGTCCTACTTTTGCTGAGAATCCATGGATGTTGCAAGTGAAACAGAT-ACAAGCAATTCCTAGGGAAATGCCAAGGGGTTTGGATAGCTTTTACAGTTCTGGAAGCTTAATAGACAAAAGTGAAGATGGTCTGNNNNNNNNNNNNNNNNNNNNNNNNNNNNNNNNNNNNNNNNNNNNNNNNNNNNNNNNNNNNNNNNNNNNNNNNNNNNNNNNNNNNNNNNNNNNNNNATTCCTTCTTTCCAGTTTGGATCTGGTACATCAAGTACTACTGCTGYTCCTACATCATTGGATMAACCTAAATCATCTGTGGTGGTAACAGAGCCCTGTTAGAAGGATCACCACCRAMCATCTMTGTACCTTCACCAGAATCCCTTCCCACTTGCCCTCCACCGCCTACTCCCACAGATGCTATCAAATAAGTCTACCTCCTCAGTCCAAGGGTATCTCCCCCACTGTGCCACCTCCATCCGAGCATGATCATACCACCATTCGTGCCCCTCTCGAACCAGCAACACGAAAAGATGCGTGTTCTCCTTGTTCAGACCTATAGCAGTGACATCTTGACCATCTCCTAGAGCCAAGGTATGGAAAACCTGCAAGTAGAGCTCTAGTCCTTCACACTCTGAGTCCCAAAGCCATCATCATAAAGCACTCCAAGGCCACCAAAATCGTCTACTTCTATCTTCTTCTCCCGWTCAGGCCGGTATCATGGRAGAGTGCTTCCTGCACTGGCAGCAGCTATGGATGATTTCCAAAATCCACGTGTGCAGGCAAGTAGCTTTACKTCTGTCAAGTTTG---GACCGAATCAATTGCACTCTTTGGATGTCTGTTGCTTTTAATGGAGCACCTCATGAGTGGCTTCTTAAGGGAGAAGCTTCTGGTGGCACATATACGATTCGGTCTTTCTACTATGCAAATGGWACTTTACACCATTTGTATGRT-------CTGATTAGTGACTTCAGTTCACYGACTCCGGCCAATGACATYGTCTCGACCACGGTATATGGYGACTTATTAGTAATTGGGTGGAGATCMACATACATCTCCATCTCCTCATCCAGAATATCCAAAACAAATGTAGAAGAAATAAATTAAAGAACAGTCCTAAACAATCATTGTAAGTGCCAATGACTATGCAGTGTCTCAACAACGAAGTTTGCATACG-------------------NNNNNNNNNNNNNNNNNNNNNNNNNNNNNNNNNNNNNNNNNNNNNNNNNNNNNNNNNNNNNNNNNNNNNNNNNNNNNNNNNNNNNNNNNNNNNNNGATTAATAATACAATTCAACAAAGTTTTTAATTGGGCA--------TCCCTATAAGTCCAAGTTACACAAATCAGGATACTTCGAATGATACCACAGATTCTTNNNNNNNNNNNNNNNNNNNNNNNNNNNNNNNNNNNNNNNNNNNNNNNNNNNNNNNNNNNNNNNNNNNNNNNNNNNNNNNNNNNNNNNNNNNNNNNAAGAGGATATGGTGGATGGTTTCCCATACGAGGTGCCTGAGGAGTACAGRAGTATGCCTCTATTGAAAGGGAGAGCAACTGTGGACATGAAGGTTATTTATGTTTGAGACAATATGCGATATAAAGAACAACAGGAAAAGATCAAAAGAGGATCCTGCCCACCATGCACGGATAAAGAAATGGCTGCAAAGATTTATTGGTTCTGGATATTCTCATCCATGGTGCTATTTTGATGCTCTG-----TTACTTTCTAATTCACTACAACATTTGACCAGCAAGAAAATACCA-TATTTAGCTTACTTACTGACTTTTCATGTTGGTTGTA--ATATAGCCTGTCCAAGAACCAGAGAAAATGACAGAAACTATAGTGGAAGCACTGGAGA-GGCCATAGATCAAGCCAAGGGATTGGCTCCTTCTACCCATCCCATCCATCCTGTATATTGTCTTTTGTTGCATTGCAATAGAAATTT-ATTATTTGATGGCTTTTTTCAGCT----ATGGGTTTCCTCAAGCTGGCACTTGTGTAGGAATCAGTATTCCGAATGAAGGAGGTAGTTTTGGAAGATAACGATATTGCTAAGGCCATAGTAGATTACATAAATGCCAACAACATTCAGAACATTGTTGTTGGTGCCTCGCTGATATGGGTATTTGTGCAATTGATGAGTTTGACAAGATGGAAGAATCAGATAGAACTGCAATCCATGAAGTAATGGAGCAGCAGACTGTCATTATTGGAGAAGAG----GTCAATCAATACCTGAGGGACATGACAGCAGCAGCCAACGAGATYCCG---------------------------------CTATAAGATATGCAAGTGTGCATGCCCATTTAGGGCGCACAGGAAGTAGGAGGGATGACTTAGAGTCATTGGCCTACACACTTATATTCCTGATTTTGAACCATTTCTCTGACGCATCAGATAACTCACYATCCTTCTTACCTTGAGTTGGGCTTTCTGTGCTCATAGACATGGAATCACTATGCCCACCTAAAACTCACATAGAAAAAATATCTGGCCGAACCTGTACATTCAAAAGTCGTACTTGTTGAAC-TTCWAATTGTTGAGTGG--AAAAAAACTGAAATANNNNNNNNNNNNNNNNNNNNNNNNNNNNNNNNNNNNNNNNNNNNNNNNNNNNNNNNNNNNNNNNNNNNNNNNNNNNNNNTTTCRGTTGGTTGCATATATGGAAGGAACAATGACGGCGATAGATTTGATTTCTTTTCTCATGCTGCTCTYGAGTTTATGCTGCAAAGTCGAATTTGATCCATACTTCAATAAGCTTATCAGGATTTTGGCAACTAGGTGCATGACTCAG----GTGCTGATTGTCA---ATTATAATATCATTGCTAAATATTTTANNNNNNNNNNNNNNNNNNNNNNNNNNNNNNNNNNNNNNNNNNNNNNNNNNNNNNNNNNNNNNNNNNNNNNNNNNNNNNNNNNNNNNNNNNNNNNNNNNNNNNNNNNNNNNNNNNNNNNNNNNGTTTGTCTAGCTTTTGCTATTGCATGCTTGCAATTTCATACAAATTTGAATGATAGTCTT-ATGCAATAATTCTTTTTAGTCAATT-TCATCAACATTTGCATTCGGATTCCCTAGCCAGTGTAGTTTCTTCTTGCTCCTGGGGAAAGGATGTGGCTCTTGGCACCGAACACTTCAACACTATTTCCAACATCAGCCCATACATCTGCACCACCACAATGATGATTTGGCTGTCCGAGAGCTGGATTGTCACTGGTACAGCATGGTTACTGGCAGCGTGCCCAAAGCCTTTTCTATCAGGCAATGATCAAAGCAACTCAGGGGACTTATAAGCTTTGAACTCGCTCACTCCTGTTGATTCCAAACTCTTAGACTTSTCTTCGGTTTTCGATTCAGGGGCATTGGRGGCCGTTGAATCCCCATCCTTCAACTTCCCTCACAATTGATTCCACTGGACGAGATCTCTCTCTTCCTCTGGTAAATGGAACRATGCAGAATGAGCACATATTATTGCATCCCCTCACCAAATTGAACCCGATGATCGGGTTCGACTCGATATATCGATGAACCCTCTTTGCCGTCTCGAAATCTCTAGCCCTCGCACAAGCCGTGAGCACCTTCATCAATTGAACACTGATGATGAAATTCGTTAGGAGTTTCAGCTGGTTTGCCAGCAGTTAGACCAGTTCGAGATAGAAGGTATATAGCATATAAGGGACGCTTTCGTCACTTCTAACAAGTCCAKAAATCAATGGATCCAAGCTTGATGTCAGCTGACCAATCTTCTTYTCCCTMGCCATCAAATAGCACTTAAAGAGGCATGTTAATTCATAGCAACATGTGAT---GTAGTTCTATGTACTCTGGGTAAATTATCGAAAACAATTCTCCTCCGGTTGTGAGAGATCTCAATGGAAAGTTTGCATTTATTCTGTATGATAGCTCATCAAAAACAACCTTCATCGCTGCGGTAAGTAAATTATTTATTGAAGGACAGAAGACGATCTTGTAGTAGTCTGTCCCATCGCCGTACCTCTCGATCTTAAACCAGTTGCTGAGAGTAGCCG------------------AAGAATTTATCCAACAACACAGAGGGATTTTGGTCAGCAACAATGRGTTCAGGGGGTTTGAAGATACTTGTAAAGCTGCTCGCAAATGCACAAACTGATAAAGCTTTTCAAGATCAAAGACCAGAAGAAGGAAGATGCTGGGAATGCGAATGGAAGGAATGGTGGAAAGAAGCAAAGTGCTGGGGAATTATCAAAGTGACAACCAAGGCCCAGATCATTGGCCTTCTTAGCACGGCCCAGCACTCTGGGTACCTTAGCCACTTGATCATTTTACCTCCTTAACTGGCAATGCGATCACTCAGGATAGCAAGTTCATGGGAGGATTCTTCTGATCCCAAGAGTTTTAAATACTCCATTGCGGTTGTGAGAAGCCCCTGACTTGGGAGATCTTTATGAATTTGACAAGAGATCAAAGCCATCGTGGAAGAAGCATATTTGGAATGAAAAAANCACCSAGAATGTTTCSTTGGCACCACGCGTTGCCAGAGCTTCCAAAGGCACATCCAACCAGATGGTTATCCCCCGTTTCATGTATCTCCTGATGACTCGAGTTAATGGCAAACTAATTTCTAAGGGAAACATGGCAGAAAGTAGGTGTATGATTTATCTTGACGAATTAAAACTTGGAGGCTTTCTTCTGCAATTTAGGCATATGAAGCTCATAAATAAGATCGGGTTTAGCAGTAAGTCTCCTACTTGATTC-TTTTGGTATGTAAATGCTTAAGTAATTTACCATCAGGGAAGGCTTTCTTAAGAATAGATCAAAGTAGCWGTAGAACCATCATCAAGGAATCTRACATTATCTATCTATAAGAAGCAAGTTATGACGGATACAAAAACTAAAAAGTAGCTTGATTCCCTTTTGCAAAATGGGCAAAAATCTCAGTTTGTTGAAGAAGATACTTCAGTTTTCCCTTCCCTCTATTGTTCTGTCAATGTATGTATAGTGTAACAGGCCAGTTCCCATATCCACCTGTTGATAACTTCTACGAACTTTTAGAAGCAGTTGTTGAGAAACCG------GGAGGTTGCACCACTGGACGGTTGAACCGCCTGCCCTATGCGATGCAGA-TTTTTGTTTAGGTCTTTCCTACTGCTATAGGGATACCTAGGGTATTGCAGTTTGACCACGCTGACAGGCTATTCAATAGYCTGAGAGATACWTGGTTAAGCGCTGCTGGAAAGGGAAATACATCTGATGTGAAGGAATTAATGAGTTAAAGCCTCTTACAAATACTTTCACYGACTCCCTGGGCGAGCTTGGGAATTTGAAGGTGTTAAYCATMTAGAGGGTTTCTTGCTTATGTTNNNNNNNNNNNNNNNNNNNNNNNNNNNNNNNNNNNNNNNNNNNNNNNNNNNNNNNNNNNNNNNNNNNNNNNNNNNNNNNNNNNNNNNNNNNNNNNTCGTCCCCTTCACGGTGGTCGGCTCTCTGTTGCTCCTCCTCGGAGAAAATGTCTGGTCAGGAATAGGTCGGAGCAGATTCATCATCTCCGTAGCGCCCTCTTCTGGAACTTATAAAGGATATACACTTATACTTACATTTGGAAAGATGCTCTATCCAACAATCTGCCATTTGGCTAATGTAAGCGAGTACCCACTGCAAGCATG-----GGTTGCTGGCAATTTTAGATGGATTGTGACAAGTTAGTTGTTGGCAACCGGARAGGGCAACAGCTACCTGGTCRGCAACCACTTCAACGATCTCTAGCTCATGGGCACTCCAARCCCTATAGTTTTCACCTGGGAGAACCAAGACCATGATGTCATA-CCCCTCATTATTGCTTCCCAGCAGCTGCATTTGCAATTAAAACCAATTTAGCTACAACTACCAATGCGGCATTTGAAGCCAACT----------------------------------------------NNNNNNNNNNNNNNNNNNNNNNNNNNNNNNNNNNNNNNNNNNNNNNNNNNNNNNNNNNNNNNNNNNNNNNNNNNNNNNNNNNNNNNNNNNNNNNNCACCCGCCATAGTTCCCGCTCGGATCGCTCATGTAGAGCTGGAAGCCGTAGTTCTTGTCCCACCCG-----------------------------CAATTGATCGAGAGATATGAAATTTACAAGCATAAAGTAGGAAATTAGTAAAATGGGTACTCTGAATCTTGATGGTTCATTGTCAACTGAATATG--CGTACTATCATCGGAGCAGGATGCCTTTTTT-AAAGCTAACATGTACGAAAACTTTGGAGATCTTGGAATGAATATTAAAAGAATGGTGGATGAATAGGATAAAGAAATAGAGTTTTATAATGATTTCCATATAATTGTCCTTGGTCTTGATTCNATTGAGGCTCGAAGCTACATAAATTCTGTTGCATGTGTCCTTTCCCAGGAAGATGTAGGCTTTAGAGTCTCAAGGGCTGCTGCAATGCGATCCTTACAAGTTTCCACCTATTCCCAAATAATGAAACTTACCAACTCTGTTGAATGCTTCCCTGGTTGACGAACCAGTTTCTGCATTTGGGGACGACTCAAAAGCAAGGATGGCAACTGAGACGGTGTTTAGTATTAGGGAATGTWACACTGCTACTACTGTCTACTGATGGTTC--------TCTTGCCTATGGGCTCATCAGCAATTGCAATTCTTTCTATACCAGTCAAGAAACCGATTTTCCATGCTGTGTCCTTTCCTGGAGGGCGAGTACCGCRTCAATTGTRTTCAGGGYGGAAGAGAGGATGGCTTTGGCCACAGGACCATGGTAGTGTATCATTGGGAAGGGTGGAGCAACAGTAACTGAATTTCAATCACAATCTGGAGCTCGTATTCAGTTATCACGTACTCATGAATATTTTCTGGGAATATCAAGCGGATAGCCAACACCCTGCAAGGTATGCAAAGTTTATTACTTGTGGATCTTCCTACAGAAAAATGGTTACCTAACWGYYMG-----TCAAGCATGGCTACTTCAAAGTCATTCTCATAGCACTCCATATTACCCAATCCAATTTCAACAAATATGTCAAGGACATTCTTTAGCAGTGCTCTCCTCCACTCARAAGGTTCTCAGAGAAATCAATTTCCACTGCAAGGGTAATATTTCCAATCYCCTTCGGGATAGTCCCATTTAATCCGTTCCGAGTTTAGAACCCGAGCCCCATGAGAGTCAAGCCTTGGCCCCCTGCCAAACGCTCGGTGGTGAGTCCCGTATAGGCTTCTTATGAGYGGTGGGAATGGGAGGAGTGCGGTTGTGGAGGCGGGGAAGRCATTGAACTACAGCATTGGTTTGGCGGAGNGGGTGRGGATGTCGAAAATTTTAGTTCATTTCGAAACTTGGCACTGTTACTACTTGTTCATGTAAACTTCTGCATCTTGTCTTACTATATTATTATGTGTATATAATATCACTKTAGTTCTGAAGCAAGAAGATTGTGTACGGGCCCTAAGGGCTGCTCATTCAAGATTCTATCTTTCTAAGACAACATTAGCTATCAGATCTCTCACCCTCCTAGCTCCCACACCCACAAACATTTCCTCGAATTCACTGCCACTGCACGAGAAGAAAGGAACTCCAGCTTCTCCTGCTATTCGAATGCTGACTGTAAGAAGGGAGAGGGAGATGGAARAGGGAATTAACAAAAGGCTGTCGAGGAAGCTTGACAAGAAATGGAAGAGGGGAATCGGTCTTTCCATGAT-CCTTATTTTTAAATAACCAACTCCCAGAAGATCCACTTGAAGATTCGGATGGGACAGTCATCAATTTATCCTGCATAGTCCAAGAAAAAATAACGCTGCAAGGAAATGGAGCTGATACWGGACAAATTATAGCAACAACCRTWGGTGGCCGTTGGAGGATAAGAGTGCAATAGTTAGGAAATCAGCATTGAATCTTCTTATTGCAATGTTGCAGCACAACCCCTTTGGGCCACAACTCCGTGTTGACATGTAATGCATACTTCCCYCAAACTTGACCAGCTAATTTCATTCACCATAGTTCAARTWGGACCGNNNNNNNNNNNNNNNNNNNNNNNNNNNNNNNNNNNNNNNNNNNNNNNNNNNNNNNNNNNNNNNNNNNNNNNNNNNNNNNNNNNNNNNNNNNNNNNTATATTTCCTGGGTGTGGATCTGCATGGAAAAAACCATCCTTTAAGATCATTTGACCATAGGCTAGAGTCAAACTTTTCAAAATTTTCCTGCATACCTTCGCGGCAGAGCGCGGAGAGGAGGGAGTTGAGTGCGGCGGTGTCGCGGGGGACGGAGTAGACGGCCTGCATTTCGTCGAACGCCTTGAGGGCCTTCAGATCCCCTGGACATGGTAGTTGACTTCTTCCAATACGACTATGAATATGCAGAGCCACCACGGACGACAAGTTTGCAAAACTGCCTTCCTCCAGAGCATGAAACTTTTGAACATTCTTGCAAAATATTGTGAAGGTATTACATGAACAAAATGGTTTATTTTAYAATTCTTACTGAATCTTCTATCTGCGTGCATACAGCTGCACACAAAATGAAGACCAATAAT----TGTGTTAATTATTGTATCGCACACTAAACCTTAATTAATTAAGCTTTTAATTTACCATACTTATAGCAGAATGAAAAAGATAA---TCTACCAATTCTGANGMTAAAACTCTACCTAGAGTAGCTCC-AAAAATCGACATAGATTCACACCAAM-AGGACACCATCAAGTCTTCCAATGTCCACTCCACCCCCCTTGGCTTTAAGTGCTTCCCCAAAACTTGCACCCCTTTCTCCTGTACATACAAAATCGGCATATTCATGTTCCATAACTARATCAAATGGTTCGGTGCCCGTTCAATATYCAWGCCTCAACCGAATTATAAAAGAGAACCGCTGATACCTCGGTTTCAAGACATCGGCAAGCTGATTCAAGACAGACCTCAAGTGCTCTAAACTCAAAGGGTAACACC--NNNNNNNNNNNNNNNNNNNNNNNNNNNNNNNNNNNNNNNNNNNNNNNNNNNNNNNNNNNNNNNNNNNNNNNNNNNNNNNNNNNNNNNNNNNNACAATGCCAGTGCAAAATTCAGTCATTCGTAACACACATCTCTATAGGGGAGAGGGCATAATAAGAACAAACTGCTCTTGAAGATATACATATTC-CTTTAAGTTTCTTTTATGAATTTATGGCCGTCTTATCCTGTAACTTTTAAGACAATTATAAAATAGGATAGTTTTCATTACTATGAACTATACAT-CCAGAAGAAGCTGTGTTTCGGATTTGATAGAAGAAGCTGTTGTCGCAATTGAATCAAATCAATAGTAATCCCGAAAGAATGCTAAAGACTAGTCGCGAACCATTTGTTTCGCACGAGGCTCTAGAGCAGCTTCACCGCTTCATATTTATTCTTGGGATTACTCATGTACTATACAGCTTCCTCACTGTTGGTTCAATGTCCTCCCAAAGGACACTCAACAACTCTTGCTTTCTAACCCTGAAAGAGCTACCCTTGTTCAAGGCAAAAGTAGCCTTGGAGAGCCAAGTGAGCCATTTGGTAAACTTTCAGAAAGGTCCTCTCTGTTTCCTTTAACTTTTTTATTTGAAGAAATTGAACCATCATTTTGTACCTTGATATCGTCGATCCGACCTTGACGATGGTCTTTTTCCCAGGCGTCTTCCACTCATTTATACGGCCATCCTCGCGAATGTGCCTAATCCCATTRGGATGGACCTGGTTTRAAAATGCTSTTTTCATTATCTGCTGTTGTGCAATGTACTCCTTGTGCCCCTTTKGGATTTAGCATCTTGAAAGCTGGGTTGAACAAATTAACTTCGTATAAGATTCTGAGGATGGACTCCRTCCTCAATGAATGGCTTCGCCTCCTTAAGGAACTCTCCGTGTCAATACTA---ATACTACTCCTTTCCAGAGATATATGCGTCAGGGGCCTGGTTGATCGAAATTTACCTGGGTATGCTTACATA-CCCTTGCTAATTCGAGAGCCACCGAAAAACATAGCTCCAGCGCCCTGCACTGCAAGGGGTGGGAGTTGTTCGGGTGCGACCTCATGCAAGCTAGTCTTAATATTCCGGATTTGGATAGTACAGTAGCAGATGATGACTTCCCAGATATCATGCCAATGCGCAAAGGAGAAAATCGGTTTGTGGTTAGCAAGAAGAAAGACCGTTTCATCG---ACTACAKAATGAAGCCATACTACAACCTGAGYCTTTCTCCTGGAGCCCACAACGTATATGCCATTGCCGGGTGCCAAACTCAGCATCCTCTATGGGCAGAAGAAAGCACTCTGTGCAGAGCTAGCTTCTGCTCAGACACGAGAGAAGAAAATCTCAGAGGAAAAATAGCCATTTATTCAAGAAAGAGAACTGCACCAGTGGAACTCCAACCCCAACAATTATGTCAGTGATAGGATTGAACTTTTACATCAAACAAATTNNNNNNNNNNNNNNNNNNNNNNNNNNNNNNNNNNNNNNNNNNNNNNNNNNNNNNNNNNNNNNNNNNNNNNNNNNNNNNNNNNNNNNNNNNNNNNNAAACCATGGAGTTCACAAATCAGTGATCGACAGTGTTCTTGAAGTATCCACAGATTTCTCTGATTTGTCAATGGATGCCAAAGCTGAATTTGCATNNNNNNNNNNNNNNNNNNNNNNNNNNNNNNNNNNNNNNNNNNNNNNNNNNNNNNNNNNNNNNNNNNNNNNNNNNNNNNNNNNNNNNNNNNNNNNNNNAATGATCCCTCTTATGCGTGTTCCGAAACAGTACCCGCGGGCCGCTTATCTGGATCGGTGTCAGATCAGAAAGAAATCGTCTTCTTGATCGATCCGCTATTTGTGTYGAGAAACCAAAAACCCTTCAGTCCCTTGTAGATATTGATAGTTCTGCACCAGTGAAAAAGGATACACAGCCGNNNNNNNNNNNNNNNNNNNNNNNNNNNNNNNNNNNNNNNNNNNNNNNNNNNNNNNNNNNNNNNNNNNNNNNNNNNNNNNNNNNNNNNNNNNNNNNNNNNNNNNTCGAAGTTGATGAGGTGAACGGAGTGCAGATCTTCTACTACTTCATTAAGTCGGAGAGGAAGCCG------------------------------CACATTTCCTCTTCTGAAATTAGGTCTTCGCTGTCAGTACTACTACTGTYTGAATCACTCGACTCTACAACCACCTTCCTTCCTCTTTTTCGCTTTGCGGTTGTGTGGTACTCGGAAATGAGTAGCTAGAGAAAGAAGCAATGTCATGCTGATGTCTACGTACACCATCAAATGTATCACCTCTTATGACATCCACCAACCTTTAGAGCCTCTACCACCTCCCGAGCTTCGGGAACACAAGATTGTTGTTCAGGCAGCCGAGGCTGAGAGGATTCTGAGAGAAAATCAGAGCTCATGCTTTCTGGTGACTGGTCGTAGAGGAACTCCATATGCCCGACCGAGCCGAACGCATCTGAAAT-CCCCCCGATTGCATACTGTGGGACCAGCTCTTTGGTCGACTTCAGTTATGCATGTATCAGGAAGACCAACTTCTCGAGTGCATACCTCCATAAAGCAAAATTTGCTGTGAGCTCATTAAGTTTAGTAACTTGCACTCATTTGCATAGGTGGGGATGTACCATAAATGGAAGCAAACAATCCAACACCATCCTTGTTCCTGAATGATGCCCATCTTACTCTCTGGTCAGTTCAGYGGTGAGAATATACGGTTGGGATCTCGTGGTGACAGCTACTATGAATACTTAATTAAAGTTTGGATTCAGCAAAAGAATNNNNNNNNNNNNNNNNNNNNNNNNNNNNNNNNNNNNNNNNNNNNNNNNNNNNNNNNNNNNNNNNNNNNNNNNNNNNNNNNNNNNNNNNNNNNNNNGTTATGCGTACRGTGAGRAATACAGTGAATACAGGACGGACTGTTGTGTGCACAATCCACCAACCAAGTATTGATATCTTCGAAGCTTTTGATGATCTCCTTCGGAAGTATCCTCAATTAACTCCTCAGATCTTCTCATATCAGTCCTTCCTAAATCAAAGGAAAATGAAACCCTTGCTCCTCTTCTCAGTGTAAGGCGATGGCGCATCGGAGCCATAGAGGTCCCACTGACCAGTGGTGTTGCCAAGATCCTCGAGATCGAAGTAGACGCTCTTCTCGCCGTACAAATGTCCATGTTGTGYMGTTACATTATTACTGAGAGGTTCCCAATTTTAGAGTGCCCCTTTGCTTCCAAGRTGACAAATTAT-----GAGCTTTTGATTTGTTCGGGTCGAGATCGGCCGCGACGTTGCTGATGTAGATCTTGCGCTGCGTGTACTCGGACRCGGGTGGGCCAGGGGCYGGGACTGGGCCTGCGGCTCAGAGGAAAACCTAGAGAGAGATGAAGGTGTTGGCTCATCCCATGATGTTGCTGATAACTTTACTGCTGCTTCACCGTCCCTACCACATCCACCTCATCCTCTTTCTCCTTCTCTCCTCGCCCAAATCCCTCCTCCTCCAATCCAAACAATTCATCCTCGTCATCGTCMTCATCCGGACGATCACGCCCTGCRTCATAAAAACCATCTGGTAGATGGTCATTAATGCTACAGAATGATTCTGTGCTATATTTACAGGATAGGGACCGTGAAAGGTGATGCCAGTCATGTATTTGTGGAGAAATGCATTGCAGACCTATCTTTCAGTAGCTGGGCAATTTTCCGTCCACAGTACATGATAGTTAAGAGAAGCAGTTTCAAGGGGAGTGAATATAGTGATYGCTACTGGTAAGGTGAGAGCTAATCTATGCTTTAGACATAGACTATACATGTCGGAGGATCAGGTTTAATTATATTATATTGCATTTAAGATTTACTCTGTGTTTCATTTGCTATTATCTTCCTTTGAAAGTTCAGTATTTGGTTATGCAA-CCGTTGCGACGGGGATCATCATCACCGCTGCTGCCGTGTTGTGCATCCACATGCTCACGAATGCCGTCGTTCCGCAAATACCCAGGAGCAGTAATTCTTCCATATGCAAATCAAAAGCCTCAACCAGATCTCCACCACTTTCTGTTACTTCATTGGTCTCATAAGAATTCCCTTGAGACCCTGGATTAACGATGTGTTCTATCTTATGTCGGGCATGTGGAAAACAGCAGCTGAACGGTTTTTCCTCTGGATYGGAGGATTCCGACGAAGCTTAAGAGGAACACAATCACTGATGTAACGACGATTAACAGCCCTCGCAGAACCCAACCTGCAACARTGGTGAAAAGTATGATTCATCAACCTCCCTACATTATTCAGGTTCAAATRGGAAGTTCAAGTT------CGAGTCTMGGGTATTACTGGAAATAAATATATATTCAAATAAACACAAGAC------NNNNNNNNNNNNNNNNNNNNNNNNNNNNNNNNNNNNNNNNNNNNNNNNNNNNNNNNNNNNNNNNNNNNNNNNNNNNNNNNNNNNNNNNNNNNNNNNNNNNTCAGGTTTTAGTCATATTAAGCAAAGCATCAATCATCTAACCGAACTAATACCTACATGCAGTCCATCAGTTCTCATGTAAGTTATCAACCCGTCTGGTTGTCACTGGGGGGGCGTCACCAGGTTCTGTTGTTGAGGAGACTGAAGATGGTTCAAATGAAGATGCTCTAGCATCCGATGATGTGAATTGCAATTGGAGGAGATGTTTTTCCTGGCTCAACTCTTTCTGACCATATTTTGCGGTTTAACAACATGCCGCAGGTGATTCATCTTTTAGYGGAMSK-CTCTT-AACCAGCMGAGTCTGATTCAAC-TCCATGGCAAAAACTATGCCTTGTTA-TGTTAGATT-AAGACCGAACCGAATTGGTTCAAGAAGATCCTCAATGAMATGGTGAATTGTGGTGTGAGAGGYTGGATGGCCGATTTCGGGGAAGGACTACCTCTAGATGCCTGCCTGAGAGAGAATCAAASTGAAGAGACTTGTATGCATGCTCAATCCTTTTARTCATGTTGTAGTCCTGCAATATATCRATGATCCCAAGGTAGAGCACAAGAAATTGATTGTCCGCTGGTTCGCATCATAGGACCACCGCCTGTCGTGGTTCTTCTGATGCCAGATCCGCATGTAAATGTTTATGATTTGCGGAATATGTCTCAACCTGAACAGCGGAGGGAGTCTTCCCTAAAATATCAAACTAGATGCGTGCGTTGTTATCCAAAGAAGCAAATCATAGRTACAKATGCCAATAGATGCCTAAGAAAATGCATGATACGTA-----ATAATATAT-AAGGGAAATGTTTAAAACTATACATCC-GCAAAGGTSGAGCTATCATCCACTGCTCAAACTGAGATAAATCTCCCTTTCATTACCGCTGATGCCTCTGGTGCAAAGCACTTCAATGTCACCCTCAACTATCTGTACTCCTGCACGTTCTTATCAGTTTAATATTTATTTGTTTAGTTGATTCCATTATCAAAAATGTACTTGATTTATTGTACCGCCCGAAAGACCAAGTTTTACCGAGATCACGGATAGGTTGCGGTCTATGGCAGCCTCTCTTCCTACCAAA--GGACAGCATCAAGGACAGGCCCAGAANNNNNNNNNNNNNNNNNNNNNNNNNNNNNNNNNNNNNNNNNNNNNNNNNNNNNNNNNNNNNNNNNNNNNNNNNNNNNNNNNNNNNNNNNNNNNNNNNTAWGCTTTGCTTACCCACTGCCTCAAACTTACTTCTCCATCAAACATAGGATCGCTYGGCCTTTTCCTCRTAAAAGTTTCCAACAACAAGATCCCTTCAAGCTTGACGTTGTGCACGGGAAGACCTACATGTTACGAATCATCAA-----TGCTGCAATCAATAATCAGCTTTTCTTCATGGTGGCCGGTTATGTCCAAGTTTACTACTGCCTTTAAGGAGATTGGTACCTACAAAGAACTTTTGCGCTCTCAAGTAAGTTTTGGCTTACATTCTTGGTGATGTCTGCACTGTACCTTTTCCTGTATGCAGCCTTCTATTTCTTCACAAAACTCGATATAACCAAGGTCGTATCGGGAATCCTCTACTTTGGGTATATNNNNNNNNNNNNNNNNNNNNNNNNNNNNNNNNNNNNNNNNNNNNNNNNNNNNNNNNNNNNNNNNNNNNNNNNNNNNNNNNNNNNNNNNNNNNNNNGTTAAAAGACAAGAACAATGGTGT-------TGTGGGTTTTCGGGTATGGGTCATTAGTGTGGAACCCCGCTTGATCCAAGTTCAGGGCGATGCTGACGCCACCAAAGAGTCGGCTCAATCCGTCATCGACGGYCAGAGGGAGTTTAAGCATCTCAATATGATGTCCAATATTCCCCCACAGAGAATAATGGCTTGGACACCTCTATATACTCTTTGACAAACTTTGGTGCATAGCTGAACAAGCACAGGCACAYAGTAGAAGGCTTGCCAGATCTGATTCAGATTTCTCTGCATTTCTGCATCATGTTGGAGTTCCTTCTGTAGACCTATATTATGGT-AAAGGTATGCTTTCCTGCCTGCTTATTTTTGRTCTTCACATGATTTCGTAGATTCGTGATACTAGTGTTCTTGTACGACTGCGACCGAATGACAGTAATGCGGTCAAAGTTTAATCGGTTGAAGGAAGAAATCAATTCTGAATTAGGTGTTTATGCTGGCGATTTGGTCAGTATACTTGAAATGAGCAGAGCCTATGTCTTGACTCACGAGAAGTTATTCTATTGGACAGGTTGATTCATGCTCATGT-AAAAATTTATTGTTCTTTAATTTGGAGCAAAGCAAAAACCCTTGGGTTATCTGAGACATTGGCCCCCTTAACGTGATCTCCGTGATAGTGATTTCTGATACCATGGTGGCTTTCAATTGTTTGGTGTGCTAGAGAGGAAGTAATGATAAGAAATAGGTTTTCTGAAATGAATGCACCGAAAGATAGTCCATCTGTTAACAAGTACGTTCTTATTACTGA---TGGTTTCCCAAAACAGCAATTTACTGGGAGAACAACGAAGTCATCGGTTGCCACTACTGCCCTGGGAAGAACCTGACAGATCTCGGTTTTGATTATCAAAGGAGATAGATGTCTTATCACTGTGTTTCTTGAGGTGGTTGTGCACTGGAATTGCTGTCCCCAAAGCGAATATAAGTTCTTGYTTGGTGACTGAGCAACGCTGGGGAAAGCAGATGCCTTAAACCCGTAAGCAGCTTCAGCTTCTTCAGCCTACCCGAAGAAGCTCTAAGCCCACGCTCAAAACCCNNNNNNNNNNNNNNNNNNNNNNNNNNNNNNNNNNNNNNNNNNNNNNNNNNNNNNNNNNNNNNNNNNNNNNNNNNNNNNNNNNNNNNNNNNNNNNNNNNNNNNTCCCCAAGTTTCTGTTGTATAACCCTTCTTGACCATGAAACTTCTCTCCACTGAAGTGCCCCTTCAACTGAATCCAAATTAGGGAAAACTCCACCGAAAGCTGCATGTGATTTATGACAGACGGGAACATCCTAAACAATCTTTACTCCAGCACAATCTAGGTATTCATGTCTAGTATCGTTTGAATAGCGGTGACT-AAATATTCATCAATTTCGACAAGGAAGCTTTCAAATGCACTGACAACGC--TTACGTSTCAAAAATCTATAGTTGCCATGGCTGACTATGGATAAYCAGATGGAAGGTCCAATTCCTGCTKCCCTCAATAAACTCACTAATTTACAGCGGCTGTGAG-ATMTT-TAACAATCTCAGATATAACATASAGCAAGCAATTRAGGGACTCCCATTGGTTGAGACTGATCGAGTCCCCCACAAACATTATCTTCTTCCCYTTCATCTTCCTCAGGAAATTCACTCTCCTTAGTCAACTTCCAACTTCGACAATATGGATTTGGTCATAAAAGTGTCTGTTTTCTTGACCACCCTCTCCATCAAAATCTTATCGAACGTTTGAAGATTGTTACTT-----ATGGYCATGTTTTAGGATGAAGTAAWTCTGTTAAATAAATGTTTCCTTTTTGTAGCT-CATACATCTAGTTTTATTTA-GAACATGATAAACTGAGTAAACGAAGAAAAGGAGACATTGAAGGAAAAGATGGCGAGGGCTTTGACACAAGAGTAGTCAAATCTCATGTTTTAGACGCACTTTTTCAGGTTCGCCACCTTGGCGAACTGGTTCCTGCTGAGATCCAGCGTCTCCACTGCCGAAGTTTGTCCAGATTGTAGTGA------AACAATAAC-AATAACAACCACCACCACAACAAAACCTTTAWYCCGCTACCCATTGAGTCAACCTCGGACCTGCAAAGAATGGCAARGTACTCCAGTTCCTCTTTTGATGCAATTGCCTCGATCTGCAC-AAAAATCCACTTGCTTTTGCATGACACCCATGTTGAAGAAGCCAAGAAATATGATCTTCAGCATCTCTAATAATTAAGAATGCATGGAATCTTTGTTACCACGAATAGAGGTGGAGGGCCTCCAC-TGGTGGTGGCCCTCAGCTTCCTTGAGGACCCCTTCCCCCGATCAGGAATCCCTCTCCG--------------------------------------AAAAACTGAAGCTCAGCATAC------TTTTAGTTTTAGTATTTTAAACTTGTCTTTGTTGTGTAAATCTGAATG-AAAAAGATTTATCCG------------ATACCGCACCCGAATACGCCATCAGAGGAGAGCTGTCGGAAAAGGCTGACATATACAGCTTCGGAGTTCTCGTACTGGAGATCATTAGCTCCAGAGAATGAGAAACAAAACCACCCTAGGGCGATCCTCCCCTTTRTTACGATTGCAAAGGGTCACTAGCAGATCTGTCAATGAAAATGCTGTCGAATCACAGCGGCTTAAGCTTGTAACTGGTGAATCACAACTCGCAAACARCTTGAATCAACAGATGCAACTGAACCCTCAGATGTTTCAAATGCAACMAGTGCCTATTTCTTGCGAGTACCAATTGAAGTATTTTGAAATGAAGAATAAATGTTTTCTCAGCATGAAGGAACTTGCTAATTTCCTTTTTCGTTTAANNNNNNNNNNNNNNNNNNNNNNNNNNNNNNNNNNNNNNNNNNNNNNNNNNNNNNNNNNNNNNNNNNNNNNNNNNNNNNNNNNNNNNNNNNNNNNNGAGCATGAGGAGAAGGCACGTGTTGACGGCCACGCGGCGGAGCCTCAGGGAGAGCTTGCTCAATCCTAAATGGCTCCAGTAGATGTCGGAAGCCGCCTTACTTGGAACGTGCTCTTTCTTTGGATTGCCTCATTCTTCGTGCCATACCACGCTTTGATTCAGAAAATGGATGCAGACCACTTATCCGCATTCAGTATTTGTTACATC----GATAGAAGTTCGCACCCAACGGAATCACAAGACTAATATCAAACTATTGAAACTGTGTACCTTTTAAACTAATATCAGAGGTTTCTTGTCAAATGTTGCTGCTATTGATGGATCTAACTGCTCCCACCACTGCCTTTGTCCATTCTTGCATGATTTCTATAAGCTGATATGCT--------------------------------GATGAAAKAAATAACACATGAAATACAAAYTGCAAATGCCAGTAGAAAGAAAATGTATTCAAAAGTGATAAAGAATGGAACATTCCCATTCAACT--TCATTGGCTAAGTTTGACCATGCAGTTTGCCTCTGCACAGCAGCATTGGCATTTTTCAGAAATTTCCTTCTCTCAAGGGATATCCTTCCCTGTTAGATTTGACTTTAGAGATCGATTTCCRTTTCTTGAATWCTGAGGTAATAATCGTGTAATTTTACGTATCCTTAATTCCTTCGAACTCTTGGAATTTGTTGAAAGTGATGAACATGCATCAGACTATCGTGGGTACAGAAAAATAAATGTATAAGGTTATAGAAGTACAACTTGATTTGCATTCTAAAGATTCGSCAAGCACACATGCACACACAGAGGCAACATCAATTTGTACAGCAATCAGTKGCATCATTACAYGCACCCTCTATAGAATGACATGTAATATAA-TTGCCACCACTKAGTGGAAATGTTTCTCGTCCAGTGTTC-GCACAACTACCACATGCTTCCCARAAAGCATGAAACAAGTCCATATAGTACTCGTGAAATCAGTTTTCCCTTTGTATAGGACCAAACAAGTTTGATATTTTGCTTCTTCTTGGATTCTCAACTATACTTGTAATTTTGCATTTTGTTTACATACTAACCTTAATGGGCAGTTTCTTCATCCGTGGYACAAGTAACATATCTGTGTTATCATCTTTTACAAAGCCCGGACATGTTGTCTCCAGTTCATCGCAACAATTACTTTTGTCCTCAAGTTCAACTTCAAGGGAGGAGAACTTTTGATGCTCTACATTCAATTTTCCC---GAAATGGGCATATCGACTAGCATTCCAGCTTTCTTTGATCCGAATCTTAGCTCCGAACAACTTAAACGTGGTGTTAGCTTTGCATCAGCCTCTTCCGGGTTGTGTTATGATAATTGGATTTGATTTACTATTTGAATCTAT-AAAA--AAACATGGCAGGCCGNNNNNNNNNNNNNNNNNNNNNNNNNNNNNNNNNNNNNNNNNNNNNNNNNNNNNNNNNNNNNNNNNNNNNNNNNNNNNNNNNNNNNNNNNNNNNNNGATTTCATGACTGAGTATGTCGTTACAAGATGGTACCGAGCACCAGAACTATTGCTGAATTCTTCAGAATATACCTCAGCAATTGATATCTGGTCACTTTGAGCAAGTCCATCGGGAGATTCCCATTTGCTTTACATGGCTGTT---CAAAAGAACCTGGATGCGCAGCTTCCGAAACATTCAGATCAAAACTAAACTTTGGMTACTAAGGATCCTACTGAAAGAGCTAAAATGGTAATTGAACAAGCAGAGAAATTAGGTTGCAAACGATTTTTAACTCCAAAGGATTTATGGATGCAT--TATTTAGCTTGGCATCAACCACTATTTTTCTGACTTTCTCTTGCAGTACTATTATTTTATTCGCCTGATGGGCCGTAAAGCATC--------GCAACTTGCAACATTRTWAATGTTGTAAGTTGTAACTTTGTTGTGTTTTCAACTTAACGACAGTTGACAAAGTACTGTTGCTATATTTATTACAC--GGTCCCATTGCTTTTAGTGCTCCTTCACTTGCAAGCTTTGCAGCGTATTGAAGGCGACMACCGCTTTTGTAACCTCCATATGAACGCATACCCACCACTGGTGCACCAGAAGAAAGACCCCCATACTGACCACTAGGAGGGTATGTATTGGAAATACTAACGCAGTTCGGGATTAGATTTCTCGCAATCTGTATTGTGACAATCCACAGGAAACCAACCATTAAGAGCAGAACCAGAAAGGACCTTCTGTACA--GCTGATGCTAAGCCACTTCCACCAGTCCAATTTTATGCTCTAGAAAGGGACCAGCACATACTTGATATATGGAAGCCATCTATAATTATTGTTTAAAGGTATACGCTGTTCCCTTGGCCCCTGCCCTCCCTGTTCGACCAATACGGTGGACATAATCTTCCAAAGATCCAGGGAAGTCGTAATTGATCACCCTCCACCTTCAGCCTTCTTATGGCCAAAATGTGCCCTCTGGGACTGTCAAAGATCTGCTCAGAGATACCAAGACTATTGCAGCGACTTTCATGCATCGTAGGAATATTGAAGAAAATAGGAAGAGATGGGAGTGGTGGCATTGCAAGTGGAAGRACAAAGGGCAAAACACGGAGGACAGTTGTTGCGATACTTCAGCAGGTTTCTCATCCTCAGTTGYTTTTTCAATGGGAACCACAGTWGGAGGTGGGCCAGGTGGCTGCTGCTCCTTTTCCGCCCAGCTGTCAGAGAAKCATTTGATGTGGCCTATGACAATATATATGCATTTCATATTTCACAAAGGGTTCCTGAGAAGATTATTGAAAATATGAGATCACGGATTGAAGAAACTTGAACCACCCATGTT-AGTAGAAATCAGCACCGCWATACCCGTTATCAAGGCAAGCCATATCAATGTAGAATCTATGCTCCTAAAGTATTTTCGCATTGCTTGAAAGGATCGGATAATGGAGGAGGGATTTTGGTACTTGGGGAGATAGTTGAA-CCGTTGGTATTTAYAGGGTGGGATACCAATA-TTTTTGATATCTCCTTGGAGAGTTCATTTACCACATCAGCTGTATTTTTTGCTTCCTCTGTCTCATCGGACCTTGTTCGAATGAAACATAGACTAAGGCTTCGAAAGACGTCCCATGTTGACATTAAGTCTAAGTTACTTTTTGTGATTCGCATTCAAGGGTGATTTGATGAATTTAGATTCAGYGCCCTTAACCCCTGCTTTTGCTGCTGCTTTCTTCACATCATCTATCCCATCCATCATCTGSCGATGTCTCCCAGCCATTGTGTCTTTCTTGCTYGGTCCTGACCGAGCAGAGAAGATAAAAATATTTGCAGGAGATGTGGTTCCTCGTAAAAAGCCTGATCCTGTAACAAATAGTTATTAACAAGCTATAGCACCGTTATAGCAGCTATAATTGTCTGCTACGCTTATGGCACAATAGACAGGTAGCGTACCAGTATAGAGTNNNNNNNNNNNNNNNNNNNNNNNNNNNNNNNNNNNNNNNNNNNNNNNNNNNNNNNNNNNNNNNNNNNNNNNNNNTGTTTCRAGAGTGGTCATTAGCTTTCACGTCAAGGTACGGGAGTTC-TTTGTTTATATGTGCTTTTATGAAGTTATAACATGCATTTKGATCATATTGGATGTAAGACAAGAGGATTCTCGTTCACACGTGCATTATTGGGGATTTCTTCAGATGAACTTCATGTTTGTGGAGATCCGCTCTTTGTTGGTTGGTTAGGTGAATTGGAATGGAGCTGGCGAGTCGTTGCGGGTCAAAATCCTGCCTATGACCAGTTCCCTTGTCAGTACCAACTCTTCAAAGTCATGTCTATGGACATGCTTTGACACTGAATGGAAGTTCAAATGCATATGTTGCTGGACAAGTGAATCCATTGTTAGCGGAACCATTGGTTCCTTGTACATCAGACCGCTGCTTATGGGTAGTGGGTCTGTCCTTGGTCTTGCACCAGCTCCTGAATACACATTTCTCATTTTTGTTTCYCCAATTCARTGTCTTAACCCAAAGACAAGATTCAGGTTTATCATTCACTTSATTGGTATAAGTTGAAATTGTGAAAATCCTARTTCTTTTGGATGTAAACAAATTGGAAGCAGAACTTCCTTGTATCTACTTTGTTGCATATTACATATTGTAAAAATGAAAGATCTCGCAAGTATTATTGCTGCCACCCTCTGATCGAGGAAAAGGTGAAGACACATTTGGCKCTAGAGATGAAGATTGGCAACTCTATAAGCTGATGAGCAAAGATGGTGATGATGACGATGATGGAACTTTGCTATAAAATGTGGTGGCGGAACTAGTAAAACATCTGTAGATGGAACCGTATATGATGCTGATGATGCTAAACTCAACGCCTCATCATATTTTGATAACATAATGAATCRTGCTATACCCTGGCCACATGTATCTGAGGAGATAAGCTRTGAGGCTTATGACTTGATTGGCAAGTGAGACATRATGTAACCGAGAGTGAYCAGTTCAGGTTCATTATCTAACAACATTGATTTTGGTTCTACTTGATGCTCACTGTGATTTGTCTATTGCTAAGAAACTGGA-TTCCCACACTTGAAGTACATTGTGATCAAAGAGTTTGTAACGGGGTGCTTMGATTCCAATCCCCG---------------------------GTGTATTTGGGTGGAACATGGATAGRCTCGGGTTCGGTAATATGTACGTTCACATCGCGACCTTCCTTCTCTTCTGTTTGGCTCCCTTCTTCATTCTGTGTGGCGTTATTCCCCATATCCAGCAGCGAGAACCCCAACATGTACACCGCGATAGCTCTCGGCCG--------------------------GTCGCGCT---CAACAACAACTGGTGCTATGACTTTCAGTTTCATTCAAGCTGTAGAAGATGAACCTGGCACAACTTATGGTCGCATGCTCACTAACAAGAGCTTCCAATTTTTCAGGTTTTTCATCATCAACTTCTCCGAAATCAACAATATCAAGGGCAACACTGTTCTTCTTTAACCTTYTACCAATTGTTCGTTAAATTATAGTTCTTGGATTGCAGTTGGCACCATTTTCAACTTCTTTGTCTTTCGCTACCGTAGATGGTTTTATTTCTCTCTACAC-AAAAATCAT-TTTTCATAGTTTTAGTCTGTTAAGCCGAAAAAGGTTGTATTAAAGTTTCGATCGGTTAATAACATTGTAATTGCCCCTGCCAGTACCGGCAGTCTAGAGCAAGATGAAAACCTCCAATCTTTGTATCAACGGAGACCTGAGGCATCATCAAATGCATCTGGTCCTGCATTACGTAATATGATGAAGGAAGCACTATAGAGGAGTAAGGCRGAGGCCATGGGGGAAATGGGCAGCGGAGATCCG-----------------------------------NNNNNNNNNNNNNNNNNNNNNNNNNNNNNNNNNNNNNNNNNNNNNNNNNNNNNNNNNNNNNNNNNNNNNNNNNNNNNNNNNNNNNNNNNNNNNNNNNNNNNNNGCAATCACCAATTCAATCCACTTCTCCTCACCAATCTCTCTCATGGA---CACCAACATGGCCATTGACGACAACAAGATGGATGTGATCATCACCGAATGTGTTTGTTCCTATGGAAGGCATTTTTGTTGGYAGTGTTTGTA------TTGTGGGGAAGGATACAATGRTGTTGTCCGACCAAGGAGGTCGCATTGTGTGGCTAATGCTGTGCCATTCAGCAGTTACAACCATATCAGGTAAGGAGTAAGGTTGCTTTGTTGATAGCAGTTATCGGTATAACTTTTCCTAAA--TATGAACCTGTAGGTGAGCGGGCAGCAAGAACATCATTAAGCAGATCAAC-AAAGGCATGCATACTGGCGTCTGGTTCCCTGCAACCATTGGATGCTCATTTTCTGGCATGCAGTCACTAATTTGTGTAACATTTACTTTTCCCTCCTTCAGAATATTAAGACGTAGAGCCCCGATAGGTCCACTAGACACGCCAGAATAAGTCCAGAAACATTAGGCTGACTCGTAGCAGGATTGATATAAAACTGTGTAGCAAGCTCAGCTGTTTTCCTAACATAGTTGTGACGNNNNNNNNNNNNNNNNNNNNNNNNNNNNNNNNNNNNNNNNNNNNNNNNNNNNNNNNNNNNNNNNNNNNNNNNNNNNNNNNNNNNNNNNNNNNNNNTGGTATCAATTTATTGAGTGTTATAAAAGGTACAACTACATACCGTTGTTCTAAACAACATGACTTTGTTACAGATTACCTTCCTCCTACTATAAGCAATTACTCTTGCTAGAGCGGCAGTTGAAGTTGCCAATGATGCAGTGCTGATGACTGTCCACAAGTCACTAAAGTTGGAAAAATCYGAGTACTT---TATAAGATCTACATAGATGAATTAAAGGATTCAAGAATATCCAGCAGGGATAGTGCTGAACTGATAAGAATTTTGCTTGATTATTCAATTACTGCNNNNNNNNNNNNNNNNNNNNNNNNNNNNNNNNNNNNNNNNNNNNNNNNNNNNNNNNNNNNNNNNNNNNNNNNNNNNNNNNNNNNNNNNNNNNNNNATCAGAAGCTTAACAGGAACGCCTAACAGTGCAAGTTCATTCGATAACCGTAAGCCTGTCCTATCAGGTCTTCCCTCTGCACCAAAATGATGAGTGATGCAGTTCAAGACTCTTTTAATAGATTKCTTCTTGATATTTGGAATACTCAACAATCTAATGCATCATGTGATAACTCCACAACTTCAGTTGCGCTGCGTCGGTTGGAGGCGGAAAGTATGTAACTGAGGGGATAACTGCAACAGATTCCTCGACGTGT---CGACTTCCGCCASTCCTGTCAAATTTGGTCCCAAAGAAAAACCTCCCAGGGCCCTGGAATCC---ATACCAGGCGACACAGTTGGAGAYGCAACACCAGCATTTTCANNNNNNNNNNNNNNNNNNNNNNNNNNNNNNNNNNNNNNNNNNNNNNNNNNNNNNNNNNNNNNNNNNNNNNNNNNNNNNNNNNNNNNNNNNNNNNNCAAGGAGGTGATGAAGTCCCAGTCTCTYGCTTCTCTAGCTTCCATACTGTTTAGGCCAAAATCTACTTGTGTTAGCTCTGACAAAGAACCCAAATNNNNNNNNNNNNNNNNNNNNNNNNNNNNNNNNNNNNNNNNNNNNNNNNNNNNNNNNNNNNNNNNNNNNNNNNNNNNNNNNNNNNNNNNNNNNNNN---CGTGGCCAAATTGTTTGCTGAACATCAGAKGTATCAGCTGTCTCACCCCACATGCAAACCTCACCCCCAAGCACCAATTCTTGCTGCAAGGGATCAGTGGCTCAAGAGTGTGGCCGATGACATGGCTCAGAGRGCCACAAGCTTCAGTATCCAAGTGTACAACCCCTTCACCTTCACAGCTTCCATTCTTTGCGATTGGGATCATTAGGGCTTGGGATCGGTCTAGGGTTATGGAGGATTCGGAGAAGTCGAGGTTTCGCTCCATCTCCTTGCCGTGGTGGAGGGCAGCAATCTCTKCACTAGCCAGTTCAATGTCRCAACTCGTCATTGACTCGCCAAGAACAGCTTTCAGTTGCTCACATGTTTCTTCTTTTCTCTTGNNNNNNNNNNNNNNNNNNNNNNNNNNNNNNNNNNNNNNNNNNNNNNNNNNNNNNNNNNNNNNNNNNNNNNNNNNNNNNNNNNNNNNNNNNNNNNNNNNTATAGGTCCCTGAACCGAGCGCTCGATGGAATCCAACATGGATTCCCATAAATCCATGGTCGACCGAGAGTAGTGGAACTATGATGAATGCATTATAGCGGTAATACATTTCATGTGGACAAATATGAAGATGMAATCCATKTTTCTACAGTGCAGAACAT--------TTGCGGCTGCAAGGGGATGACTTTAAGTTTAGGAGTTGGTCATATTG--ATGACAAAGATATAACWGAATAAGTGTCTGATTAGTATTGGGCCMTTGGC--------------TAAGGAAAGTCTCTCCACGTTGCTMTGAGAAAGATCGATGAGCAATTGGATGAGTTTATCAGCTTGGTCAGCATCCTCTTCCCTACTGGAATCATGAAGTTGTTGATAAAATTTGTCAGCATAGTGGAGTGCTTGTTGATCAGGTGCATATCGTCTTGTGGTGTTAGTTCTGTTAG-TTTGCCGATGAGGACGTTGTCGACATCGGYGCGGATGAGGCAGTGCTTGCAGCCGAAGCTGATCCAAAACCCAAAAAGGC---ACTGCTAGAGGAAGCCGAACCTCTTTTCAGGTAGTTCCAAGCTTTCCTCCCAATTACAGGAATTGAATGCTTCTACTCCCAAAGATGACAATTTTTGAGGCAATGTACCG-------TCATCCTTGCTGCCAACATTGATGGTTTGGCCCTTGGGCAAAGTAGCAGGATCCTCGTTAATGTCAAGCGCCTTCCTGCTCACCACGCGGTAAATAGGTTGTTGGAGGCAGTGATAGCATGGATATCACCAGTTAGGTGGAGATTGAACTCATCCATAGGGATTACTTGGCTGTAGCCACCACCAGCAGCCTGAACTCAAGAATCGGTACCACTGCGAGACTAGGTTTTTCTGATTGCCATCCTTATAGCATAGCAGGAAATCCAGAAAGCTYGCAGAGAAATTGTGAATCTGTGAACAACTATCAGACCCCGAATCTCATCTGATTCAAACCCCCATTTGCATTTATCAGAATATAACCGCCATCTATGCACTCAACACTGAAATCTTGAAGACAAAGAGAAAAGAAAATCTCTCTGTCATTAACATCGGGAGGCAAAACAATACCAACCTCATCNNNNNNNNNNNNNNNNNNNNNNNNNNNNNNNNNNNNNNNNNNNNNNNNNNNNNNNNNNNNNNNNNNNNNNNNNNNNNNNNNNNNNNNNNNNNNNNNNNNNNNNNNNNNNNNNNNNNNNNNNNNNNNNNNNNNNNNNNNNNNNNNNNNNNNNNNNNNNNNNNNNNNNNNNNNNNNCCAAGAAGTTAATGTACGGGTATTGCGCATTACAAGAGGGAAAGTGACACTAACAATGAAAAAAGAAGAAGATATGGAAGGGTTGAATCGACAAYACTGTTGTAATCCATGGACTAAAGGACACCAAGGTTTTGGGGAATGGYCCTCCATTCCCAGCKGCCTGTGCAACGAAAACCCCTGCTTTCACAGCAAATCGTGCTAAAGTTGTGTTCAAGTGTCAAAATGATGCAGAAACAGCTTTCAGCAGTGCTGGAAAGTTTAGTGTGTTTGGTCCTGCCCTTGTTAGTGAGCTATGCTCTCGATCACTACACCCCGTTGCTACTCAGCCTTCGAGACTGCAACTTTGTTCGTGCAATCTTTCACTCCATCACCACAGATTAGCACAACTTCAGCCATAGTAGGCCTACTGGAAGGCACCTGCGACGTGCAMAGAATGCCGAGCTTCAGCACCGTCTCCATGTTAATGTTCCCCTCAGCACTTAATA-TTTTTTACTTGCACATGGTTGACATCATTAAGTGGATTTAGAGATTTCCTAGGTTTTGGATAAAAGCTTTTATGACTGCTGATCTTCCACATGAGTTGATTGAACTGCTTGAAAAGATAGTGCTCCAAAATTCTGCTTTCAGTGGGAATTTCAATCTCAGTAATCCAATTCTCGAGGCCACCCCTATATACCTTCCACAACTTCCCCAAAACCATATTGACCCATTCGACCGACTCCTTCCTCTGGAGATCCTCACGTGCACAATTCAAATCATATATTGGTCACAAAGCTGAGCAACTTCATGTATATAGGTCATTACCCTTGGGGCAAGACCGGCAAGTGTGTTCCAAACTCCTTCTCCATGGTTGGCTATGTAATTAATGAGAATAAGATCTTCCTCCATAGTCCATGGCCCCTTCCTCACTTCCGTGACTTGAACCACCTAATATCAGCAACAATGAGCGGAATCACCTGCTGCCTCCGCTTCCCCGGGAGCCAACATAATGGCAATCAAGGACAGGGAAAAGCTGATATCTTCATGCTTCCAAGTTGAAAACAAGGAAAATGGAAATCCTGTTACAGATAATTCCAATACAKAAGAGGTTACTTTCYTTTTTAATATCTACCCACACTATTGACSTCTAAAGCACATAAACRACAATGTGCTTTCCGTACCCGTACCWGCRGTCTGCTTCTCGTGCATCACATCTGTAAACCCATTCTTCACTACCTCGCTCGCTGGCTTGACCTTCCCTGTGCATGATCCACCGCAAAGCATAATTTTTT-ATCTTGCTAATATCAAATACTTAAGCTTAGACAAAATGTCTCACCTTGTTAACAACATTCTCGCCACTCACTCCAGGTGCGATGGGGAATCATACCTAATTATGCTGATATCCATAATCATCGCAACGGGCGTCGCCGCACCGATCGTCACTGTACTCTACAAGCCAACGGCTANNNNNNNNNNNNNNNNNNNNNNNNNNNNNNNNNNNNNNNNNNNNNNNNNNNNNNNNNNNNNNNNNNNNNNNNNNNNNNNNNNNNNNNNNNNNNNNNNNNCCTAAAGGGGTTTAGATATTAAACTTATAAAACATGTACTTCTGTAAAATGTGTTTATATAGTATTATCCATCTTTTTGCTGGRATAGAGAATAT-GTTTCATAATGCTATCCAGTATTCCACGGACAGATTTAATATCAAGAAATGTCTGTGATTCCAAAGCAGACAAGTAACTGCAACAAATAGCCATTATGGAGCTCCTTGGCTCKGTTCTCCCGCTGTCGTTGGTGCTTCTTCTCGTTCTTCAGCCGAGCATCCCATCTGAAATCAGGTCAGCACCTGAAAGAAGTGTTCCTAATCCAATCCTAAATTTMATATAGAAACTTGATCAGTAAAATAATGCCGAAATACTTTTTGGCCCTYGGAGAAATTTACAGAGTATCTGAAATTCTGAGAGCCTCTTCGAAGGCYTACAAGCCTTGGCTACTTTCAAATCAGGACAGTTATATAAAGCTCAAGAAGAGCTYATAAAGGTTGCYAAGGAGTATGGAGTGAAGCTAACTATGTTTCATGGACGAGGAGGRACTGTCGGAAGTTCAAATCTTCAGGTCTCATATTCTTCATACTCTCTGATGCTAGTTTCATAAGCTCGGGATTGGAAAACATCTGTT-AAAAAAATAAATAAAATAA--GTCTGCCGAAGCAACTGCCCAGAACCACTTCGAGTATACCAAGTTTGCCAACCCTCTTTATAATATTCCTTCACCCGTCTTAACATTTTGTGCTGCTGAGAATCTGCTATACTTCCCACCACCATCATCACTGAATATATTTAGGATTTGACTATGCATTGCTTTTGAACCGCATCCACACCGTTCATCTGCCCCAACCTCTTCTGGTTCGAAGAGCTGYTCTGCAACAGRATCGCCAAAATTTCCGAGGCGTACTGTTTGTTAGCGTGAAATACGGAAAATTGAAATACGGAAAAAGTTTAACTGACATGCAACCANGGAACAGTATTTGGAAAGGTAATACAATCAAAATTACCTTGCTG---------------GGAGTGTGCTTCTTGCTATAAATTCGGCTTTGAGATGACAGCAATTTGTGAAGTATTGGATCATTACTGAAAACTTGCTGCCGATCTTGACTGAA-------------ARTCCTGCGAATGACGGCGACTCCGCAAAGTGAGAAAACTATATACATTGCTTGGTGCCTTTGTCAATGACCTGAACCTAGTCCTYCCTCTCTCCTTACTTTAACAAATTATGCATTCTATGATGACCTTGCTGATATATTAACATCTCCATATAATCTTAATTTAAAATAAATCTACAAAAAATAGGMAAATGCTCGGGTTAAACCAGTTCCAGTTTCCATTGAACCTAAGCGGGTATCTCCAATCTTACARGAGATCAATTGGGCTCCAGGTGCAACCCCATTGCAGCAATGAGGACTCAGTGGCGGCCAGGCATGAGGTTTAAGATGCCTTTCGAGACCGATGATTCATCGAGGATAAGCTGGTTCAWKGGGACAATTACTCAATTTTAATTMTT------TTGTTGTTGTTGCAGATCTCTCAAAAGTACAGTTTGATATACGTCATTACGAAGCTTGGTCTTCTATTTGTCTATGA--------------------------------------TTAACATCTGGCTTGTTCCTACCTTTAAAGTGATGGAGTGTGTCATCAACAATCCTGAAAAGCTTCTGAGTGAAATAGTTGCTGACCTGTTCATGAGAATACTGCTCAAGATGTCTCTTCATTGGTGTGTTCATATAACGATTTACTATTCCCACTACAAATCCTATGTCCGTGCCGAAGCAATCTCCACYTCACTAGAACCCACACCATAAGACACTCCAGCAATAGAACACTTCAMGAAATCCATCTGATTGCAGGTCAACAAAAGCCCCGTAACAATATGTGGTGACATACACGGGCAGTTTCATGATCTTGCTGAACTATTTAAAATTGGTGGAAAGGTATTGTGTCAAAACACGTATACCWTGAGATTTTGAAAACTTCTTTGCTTCCAGATATATCTGATGGGCTAATTCTCTTGTAGGAGCACATATTACACCTATTGGACCCTCTTAAGCTTACTAACAAGATTCATATCAGAAAACAGATAATATTGCAATGATCAACTTTTGATTAAATGTAAAKAATTCATGTAACCAAATGGACCGAACGGCATCCTTGTTGCAAATAAGAGTGACAAATATTGTGCCATCGTCGACTATCACGGTGCCTCCGCCGTCTACCTGGTACTAGGAGAGGTACCAGATCACTATCATCCCTGGACT-AAACCATCATCTTCCTCGATGTANCCCTTTGATACATCCCTAACCCTGCTTCAATCTAAAGTTCGATTATCTGCTGGAAGAATTAGCAAGAATATCACACTTAGCTTGGAGAAGTCATGAAGAAAGCTTTTGATAAAACTGTT--AGTAAATCCTCCTGATTAAAGCCAATTTTAAATATGGTTATCCTTGAGAGAAGAACAATCCAAATGAAGGCACACCTATCTCACATTTAGTCCAA--CATGGCAAGTGCCCTGGAAACACTGTGCGGGCAGGCTTTCGGTGCGAAGAAATACCAGATGTTAGGCGTATACATGCAAAGATCATGGATAGTCCTCGAATTCCTCCCTCAAAATTTTAATGCTGTACTTGTCCACAACACGGCCCAGATCATGAGACATTTCAAAGGGATCCTCGATGCATATTAGGTGNNNNNNNNNNNNNNNNNNNNNNNNNNNNNNNNNNNNNNNNNNNNNNNNNNNNNNNNNNNNNNNNNNNNNNNNNNNNNNNNNNNNNNNNNNNNNNNTCGAATGTACCGCGTCATCGGTTGTTGCGCTTGCCAAGTTTAGAAAAACATACCCTGGATATCGAGCAAAAGATGTTAA-TTTTTGCATTGCAAAAATCTTCGTTATTGACGAGAAGCCTCATGACATATTCAAAAGGGATGGCAACGATCTCATTGTCCGCCAGAAGATTTCATTGGCAGAAGCTCTTGCCTACAGCCAAGGGATGTGCATGGGGATATAAAGCAGTAAGAGGAATGCCAGGTGTGTAAGGGAGAGACTTGATAAACTTACGAGCCTTGGGGTTANNNNNNNNNNNNNNNNNNNNNNNNNNNNNNNNNNNNNNNNNNNNNNNNNNNNNNNNNNNNNNNNNNNNNNNNNNNNNNNNNNNNNNNNNNNNNNNNNNNNNTCTTCAAAGCAGTGGCTTGAGAAGATGCGGACCTTATTTATTAGAAAGGGTTCAGGTTTCTCCTCGCGCAGCGTAATAACCGCCTTCAGATTAGCATGTGGTAGATTCATGGCTTTGAGATTTTTTGCTGTTCCAGAAATTTACGARTCGAAAAGATTTGTTTYCTTGGGGAATTTTAATGCTTGAAACCTCATCTGTGGATGATGATCTTGCGAAGATGAAAAAGGAAATATCAGGGAGCGCTCCGCACACAGGAAGGAATC------GATGCCGCTGTGACAGMTGGATGGCCAGTTGGCCGATACACTGCGGAGGAACGGAAGGAGAGGATCGATAGGTAAAAAAGGCATGCTTGATGTTTTCAAACATGATGTCCACTCGCTCATCAGGACGAGAAGTTGAGTACCGAAAGCCATTSAGATGAGTYTCTAGAGT------GCAGCATCAAAGGTGACTCCATAATTCAAGAAGGTGCCATC------CTTGTCTGGGACTGGGAGGGTGAAGAGGTAGTGAACCTTGTCGAGCTTGACGAC---GCTGAAAGAAAGGTTCAGTTGAGAGATAAGGTAAGTTATTGTGTATGAAGATTACGTTGAGAACAAAGTGTCAATTGCGACAAGAGTTTCTTGCATTTTGCTGGTGATGATGCACCAAGGGCTGTATTCCCAAGCATTGTMGGCCGACCACGACACACTGGAGTCATGGTTGGCATGGGCCAAAAGGATGGGGGACTCAACAGGGATCCACATGCATGCAGTATTTGTTTCTAAGATGGCGGGAGAKACTTTGAAGAAGTTTGCTAAAGGAGAAGCAGRGGAGTGCGTGGTCTTCCTGTTACAAGAGTTATAAGTCGTATGAAATTACAACAAATATTGGCTCGTGCAGTTGGNGATGATATTATTNTGAATGGCAGTAACAGCACAAGAAGAGAGCAGTACTTAGGGATGTCAGTAATATATGCTGTGATAATTCATACAAGGACTGCATCAATGCAGCAAAACTTCAGGTTTGACACCAGCCCCATCTCYCTCAGCTTCGCCAGAATCGCACCGTCCGACCCCTCCACTATATTCTGCCACGACTGCACSAGCTCGAACATCGCCCGCATACCAGCAGCAGGGATTGAGATTTGAGGATTGCAACATGTGCCAGAAGGCGCTGCCACATGCACACTCGGATCCGCCAAAATCTCCTATTCTAAGGATCCCATTGCTGTCAACCAGAAGATTTGAACCCTTAATATCTCGATGCAAGATCCCACGACCRTGACAATGCTCATTCTTCTCTACGATGACCAGATTGCTTGATGTCATGGAAGATTATCTTTCTTGGAAAGGCTATAGGTATCTACGTTTGGATGGGCACACTTCTGGAGCCGCCACTAATGTTATCTTTGGACTTGCTTTGGGATACAAATCCGTCATCATCCCAATTTTTGCGATTGCTATCAGTATCTTTGTTAGCTTTTTGCCATATCCTCCTTGTTGAATGCTTTAACAAMCTCCCAGAACCAGTGAACAACAGTAGATGCAGCMGTATACCCGTTGGATAACGTWCTCAGTGATTACTTATGGGTGAAGGCTACTCAGCTGACGACRACTACAGTAGCCACAGCTGGTCTCTCCATACARGTYCCCATTATATAACAAACAATTAACAGCTTGAGTAAATCATAGCAGCTCGAGTACAAAAGCAATACTCACATATACGGTATGAATAAAAGGTTCATAGCTG-----------------------GTRCATTCAGTAGCTCAACCTCACAATAAGTC---TAAATAGCTCAAGATCCAGACGATAAGCCACACACCTTAGCATTA-GGGGGTCTAGCTGCAAGGCTATAAAATCAT-AGTCATATGAAGACATTATTATTTGTTTATCATTTACGCTATGTAGTCAATCCCGGAAAGAGTYAATGCAAGATAAGMTGCTNNNNCTTATTACGGAACATAACAAAAGTCCCTCCAATCTGATATATCAATCCACAAGTAGCAAAAAGG----ACCCTTCYCCGACCAGCTCCGTGTCGACTTCNTGGCCGAAGGCGTCTGGTCCCTCAAATTCCCCACCCAGAATTCCTACAAGRATTTCAATTCCAGTCAGGAAATCACAGGGGAGTTACAGGACTTACATGCGTGGACGAGGTAGAAGTGCTCG------TAGCACTTCACTTCCAGGATCTGAAGATGAGGAAGACATGCAAGAGTTCGAGATGCAAAATGAGAAGATGGAAATGGTTAGTGAGGTCATGGGAGACGCCATAGATGATGCCTTGGGTGGAGACGAGGAGGACAGATTCAGAGGGAGACGACAAGAGGCTGATAACAGGAAAAGTAAACARAAGCTCCTCGTTGAGGAAATAGGCAGGTCCTCCAGCACAATAATCACTAGTTTATCACAAGAAGAAAACCAGCTGCTGAGCCTTTCTTTACCTGTACTACTAACAAGAAACACGACATTATTAGGATCCTGGCACAAGCTWSTGAGTAATTAAATTCTC----AWTACAGCTTTTTGAAATCGGCCACATTTTRGTATCAGATTCCTCACGTTAGGACAGACACTGATTAATTGCAAAA-----------GTGTGCCAGAGTATATAC--TAGAGCTTCAAAAGCTAAAAWTTGTTTAGGTCAAAACGARTTGTGGTTTACCACCCCKGTGGTTACCCCCGCTTCTGCCTTTCCATATCAGCCATTGGATTTACTAATTCAAGCCAATTGGCACCAGATTTAAGCAAAGCTAAATCTGCCACGGCTTCTGTGTTTGCCACAAGGGCGGGATTCTTGTTCGATGCTTGCATTCTCACTGTGAGAAATCATATTATCAACATAATCATTGCCTTCCAGATGATGTATGGAAATACAGGTCGCAGGGGGCAATGTTTTATGTTCTGGAATGTCAAAAAGACAGTTGGGRCACCTGTTCTTATAGCGCTGCTWGTTGGGAAGGCAGCTATAAACCCTAAATAACTGAACGCAATKCACTTGCTAAAGTTCAAAGAGGTAAAATTACCTTCTCCTCTACCGCCTTGGTTGGTCGCCGGGTTTTGCTTGTCGTCCAACATTATGTTGATGTAGTCCTCYGTGTCGTCCACATACTCCCTCAGCTTCAAAACMAA--CAAATACGRTA-GGMATACTGACAYAMTGACTCCTTAGGGACCTTTAATACTCCCAAATCTTCTGGCCATATGTTKGYAATCCTTAGGTGGCTCAATCTTTTGGAAGGCTGCTGT---AAACTGGAATCCCAGTCCATTTGCTAACTATCTCTGCTATATCACTTCCAGTTACCTCTTCCCTGAGCATTGACTTTCCTGWACTGTGGTATTCACCCAGCATTAGTTYGGGGACACCCGCAGGACCTAATGCAGC--------TGTCACCAGTAATACTTCTGTGCGCCCGTTGGGGGTTATCTATTTGGGTTCWACCATGATACCCAATATCTGGGTGGCTTTCAAGTTTACAGGCGCAACKACCGCTAGTTATGGCTGATTTATGATTGGTTCACTTTATTCTGCAAATCTTTTGTYATAGGGCTATGGTGAATGATACCCGAAGCCAGTCTATCCTGGTNNNNNNNNNNNNNNNNNNNNNNNNNNNNNNNNNNNNNNNNNNNNNNNNNNNNNNNNNNNNNNNNNNNNNNNNNNNNNNNNNNNNNNNNNNNNNNNNNNNATTCACGAGGTGATAAAGAGAACGCCAAAGATCGATTCAGAGAGTAGCGAAGGGGAKATCTTAGAGATATTATTCGGYGAGGTGGAGTTCAGAGSCCACGTAATAAMTACACCGTAGTATACTTGCATAGCCAATACTTCAAACCAATCCATTTCAGTCCCCAAAAGCAGAAAAATTGCATTGCTTCGACAGGGCGTAGGGTGAGGGATTCCTGTTAGTTTTGGATACTAGTTCGACAGTATCCTACTCGATAGGGGGGAGAAATAGCACTACATTATAATTGTGCATCGGAGGTGGCCCAAACCTAGGCTGTGACGCTTCCTCTTGAGTACACAATTAAGACTTGAAGTTCGTTTACACAGTACGAGAAAGACAATTATCCTTTTATACTCAAGGCTGGGAAAGCATTAAATTCTAGGAAAGCAGAAATTCGTGTCCAGTTCAAAGATGTTCCMGGCGATATCTTTAAATGTAATCAACCTTTGTCTCTCGTATTGCTTCTTGCAAGTTTCTAATAGCTGCTTCTTCCCTAAAC-AACAT-CCGAAGTCATAGACCACAATAAACCACAAAATGCAAGAGAT----GATGTTGATAACGTTTTCATTTTGGAATGATAAACACACAAATGATTGCTGAGTGGT--CACAAACAACTTTCACTTAAGCTAAAGGCGCGTAGCGTTAAGGCAGCCCAAGTTCCTGCTCTGGCAGCCCATTAATGATATGGAGGCGCTGCAAGGCTTYTTCAATGCACCAGCAAAGGGAAAGATTATAGGCATCTCATTTGTGCCCATGAAGCTGAGACCCAAGCGGCATAACCTAGGAGGAAAGCAGTTAAACTTGTTGGTCTTTTTAGGTGAAGATGGAGGYTGTACTGGTCGATCAGGTGGTATAATGTCTACAACTATGCAAGTCGTGTCATCTNNNNNNNNNNNNNNNNNNNNNNNNNNNNNNNNNNNNNNNNNNNNNNNNNNNNNNNNNNNNNNNNNNNNNNNNNNNNNNNNNNNNNNNNNNNNNNNCAACATGCTTTTCGCCACGRTTTTTAAGGAACCACCGATCCAAGGACTCGAGGAATAATAAGCTGAGGAATAGCGAAGTTGCCACGCAGGTGCTAGCAAAGAACTTCTCAGTTCTGCGAACTGGATSTGGGACAATAAAATGTGTAGCTTGGTAAGACCAATTGTGAGAATCCCGAGTATTGAAATTGGAATACAGAGGCCTGTCTTGCTCATACCTAACAAGTAATGGAATATTTGTATTCTTGGTGATAAGTAGTTGTCGTGGGAATGGACATCTGTGAAAGATTTGCCATGTCTGGATTCAATGCAAATATGATCTCATACTTGACCAATCAGCTGCATATGCCTCTGGTTGAGGCCTCCAA-AGGCGTCAGCCCCCATACATGGTCTTACGACTTTGCGGAGACCTGTGTTTTTGGTAAACAGTCGCCCGGT--GATGTCGATCATGGATGGGTCGGTCTGGCTGCG----TTCGACCTGTTTTCTAGCCATGCAAGCTTTGGAGCTACTGCACCTGTAATAACCCCTGGCTTGTCACTACCTTCTATTTGGAGGTCCTTTCTGAAAAGCTTCTCTCAATGACAAACCTTGTCCCAAGTTAACTAGTAAAGTGCACCACCTC-WARKAA--NNNNNNNNNNNNNNNNNNNNNNNNNNNNNNNNNNNNNNNNNNNNNNNNNNNNNNNNNNNNNNNNNNNNNNNNNNNNNNNNNNNNNNNNNNNNNNNNTTGTCTTCTTCAACTTGTTCAGTTCCGTTTCCAAAATTGACGAGTTTGGTGTTTCTAGACATGCCAAACTGGGAGAAATGGGAGTGGGAAGAGGAGGTCTCTTGTCTCAAGGCGCGTAGCGACCTCCATTTTCGGTTCTCTGCAATGCCCTTCTCCTTCTGCTCTTCTGTATTGCGATAGAGGGCTTATCAGAAAATTGATGTTTATTTTGAACACTAAGAACTGATAAATAATC----TTTGTTTCTTGATGTGGTGAATTCCCTMTAATCTGCACATATAAACAATA-CAGAAAACATGGTATAATCATGAATTAGACCCGATGAGTTATAGGCGGATGAGATGGGTGCAAAGGAAGTACATGATTTACAACTATTGTGCCGATGAAACTGTTCCTTTGCCTTCTTCACTGGATCCTCTCGAATGTTCTTCACTTTCTTCCTTGCCCCTCCAGTAGAAGGGCTCCTATTCGAGTTAAAATGATTAATAACTAAATCTATA--AC------AGTGCATAAAGAAGGATCATAATGATGTTAAAATTGGCAGACCATAATTTTGAGTTACCAGTAAGGCAACA--AACTCTCATGGGAGCAGGTTTTGCGGCATGCAAGGCTCCGAAAGAGATATGTATCACTTTATGCTTCTCTCCTGAAATCTGAAGCGAACCGCTAACAGTTCATCTTCTTCTAAGACACCTAACCAGATATTGCCTGATTATTGGGAGGAGCAGTGGAGAGTTTTACAAAAAGAACAAGCAGCTCAGCAGCATCTTGCCACCAGATTCAGCTTTCAGATGCGTTATTCATTTGTTTAATA-TTTTTTGATGTCTATTCATCTTTTGATTTATTTTCTTCTAATTTATTTTACATCCTCCTGGCTGCATTCTCCTCCCCGAGGGCATACCTCAGCAGCATAGCAGCACTGAGCACAGTCGCGAGCGGGTTCGCCTTATCCTGCCCTGCTTGGTATAAA--ATATTTTTATATATTTTTTGTCAAGTATTAAGGCTCCCGTAATAGACCATTAGAAGCTGAATTCCATGTTGTAACAGGGGATGATTGACAACATGTTCCAAATTGTAGGGAGAATCTACAATTGCTTAGACAGCGATATTACTATGCTACTTGGAAAGCCGATGGAACCCGACTGAGAAC-AAAACAATTARA---AATAA--CYAACTAAGAATTAAAGATGACAAGAAAACTTCAATAAAAAGTTAATAAGCACTACA-TATTTACCCTCGGCAAATGTCTTTCTTGTAAATAACTTCCAGGACCCTCTTCAGGTGCATATTTTTCCTATTTATCTTACTATTTCCTGGTTCAGC---ATAGGCTATCGTCTCAACCAAACCGAGGGAATAGTTCTCATTAATACTTCCATCTTTTGATGCTACAACCACACCATGATTAGATGCTATATCCAAGGTAATTGGATTATCCACTGTATCCTGGAAGCCCTTCCAGTAGTGTCATATCGCCTGCTTCAGGAACTCCCCG--------------------------------NNNNNNNNNNNNNNNNNNNNNNNNNNNNNNNNNNNNNNNNNNNNNNNNNNNNNNNNNNNNNNNNNNNNNNNNNNNNNNNNNNNNNNNNNNNNNNNTCTGTCTATTATCAAGATCATTCTGTGGATTATTTATCATTCTCAACATCTCCTCCAGAACCTTTTCAGACGCCACCTCCGAGAACACCTTATCATTGTGTCCATTGAGAGAC-TGAGTCATATCTAAACAGGTTTCAAAATGAGTTCTCTCACCTTCAACTTCTTCTTCAAATTTTCCTCTTCCTTGTCTGAAAACCTTACCANAAGCAGACCACAACCGAGCGGTAYGGTGTCMTGAAAGAAAACGTSGACTCCCTCAACCTGATCCAGCTCGGGCTCACCCTCGCATCAATCATCACTTGTTGTACTGTGGGTTGCTGAAGAGGAGAATATTTCCTATCGCCCTGTTCCCAAAATGATAAG--CATGAAATACTAATTACCGAGTTCCAAAGAAGCTTTGCAAGAGAGTGTTCAAACCAGCCACAAAGAGTAAAGTCTGAACGACTCTGGCTTTCTCATCCTATTAAGTATTACCGGGTATGCTATCCAAGATGCTCGAATGGATGATAGACATCAGTTTGAGAGTAGGGTACTATCAGTTCCCCTCNCTCAAAGGTCTACTGATGAATCTGGCCTCCTAATGTGGTGACAARGCTCACTGAGTTTGGGTTAAAGTGTAGTGAGATGAACAGCCGAGTTTGTGAAGTATGCTGCCAGCTCTTGTTGCCTGACCATGTCGTCCCTGGTTTCCTTTCTTTTTAACTCAATCTTTAAACCTAGCACATATTCTACTTATCTTCGTTTATTGTACGATACACAATAAACTTCATATAATTACCTCAAC------------------------------------------NNNNNNNNNNNNNNNNNNNNNNNNNNNNNNNNNNNNNNNNNNNNNNNNNNNNNNNNNNNNNNNNNNNNNNNNNNNNNNNNNNNNNNNNNNNNNNNNAACGTGCCTAGCCACATGCGAATCTTTTGGGTTGTGTCCTTGATTTCGGCCACCCATCGACCYGAGGGCCGCTGCCGAAAGCAGCAGGTTTTCAGATTTGTGCTAATGAATTGGGAAGTATAGTTGAAGGTCATGAYGTGAAGAAACTGAAAATACATGGYGGTATAGACGGNNNNNNNNNNNNNNNNNNNNNNNNNNNNNNNNNNNNNNNNNNNNNNNNNNNNNNNNNNNNNNNNNNNNNNNNNNNNNNNNNNNNNNNNNNNNNNNAACCAAGCTTCTGAATGATGAAAGTGTCTCTGATATTGACCGTCTGCGACTAGTAATGTTA---TATGCWTTGCGCTATGAGAAAGAGAGTCCGTCGTCGACGCCGTGGCGATGACGCTCGGGGATGTGCTGGAGGAAATTGGGCGAATTCTCCCTGGCCATGATTTTGCTTCTGTAAAAAGTTTCCATNNNNNNNNNNNNNNNNNNNNNNNNNNNNNNNNNNNNNNNNNNNNNNNNNNNNNNNNNNNNNNNNNNNNNNNNNNNNNNNNNNNNNNNNNNNNNNNATTCATTTTGGTCCACCCTCTTATTCATCAATGACTCCTTGGATGAAACTAGTTTTGTATACATCGTTGGATACCGTTGAACAGAATCATTTTGTTGACATGATTGCTGTTGTTGTCTAGTYGCTAGTGTGATTTCAGTAACCTCTTTATG-TTTTTACTTCGTAGCAAACT-------------TGCTTGTGGTAGTAGGCATGCTGCATTAGTCACGAAACAGGGGGAGGTTTATACTTGGGGTGAAGAATCGGGGGGAAGGCTTGGACATGGTGTTGAAGAAATTACAACCTTCYAAACAGCAAKAGCAAATATCTAAAGATACTGCAAGAAAAATATCATAYATG-------CTAAATGGACGAGTCCAATCACARCCTAGGGCTAAAGGTTGGGAAAGGGCTCTTTTGGAGTTGGTCATAGCCATGCTTACGGATTCTCCATCAGAATCATCACCGAAGCTGACTCAAAGACTCTATTCCAGCACATGGATGAGCTAGTGTTGGAGAACATATGTGACAGAGTGAAGTCCCTTATCTTTCCCAAAGGAGAAACTGTAAGTCCCTAGCAATTCCTCCCGCTCCGATTACGAGTAGRGTGAACGCGCCCATGAGTACYGTCAGCTGCATTTCGGTGGGTTGCGGGCATTGTTGGCCTTGGGTACGACCCAAATCAGTCGACAGCTGCCCAATGGCATTAATTGCTGCCCACCTCACTCTCGGGTGCGGGTCYTGAAATGAGCTCAGAACCATCGTTACCCCTTTGTTTCGTGCTGCTTATCTTGCAAAAGGTAGTGAAAGAGAGGTCACTTTGGTGATTCCTTGGTTATCTTTGAAGGATCAAGAACTTGTTTAGCACGTGGAGTGKGTCAAGAGCCACGTGTCGATGCAGACGACGTGGAACGCGTGGCTGCACATGGGGATGAGCCTGAGCTTGTCGTCCG------ACATTTCCAGAAGTGACAATTCTTTTTATTTCTTCATGTTCAACGGTATGGTTCTCCTTCATCTGCTCATCAAGTGAATATAGTTTGATTAGTGATTTGACTCCAGAGAAGCCAGCTTCCTTTGCTAGGGACTCAAACTCCTCCTCTGTCCTCTCTTTGCCTCCTGGATTGTGAGCCAACATGAACACGTCATATTA-TTTATTTTTCTTGTCTTAAGACAATCTTCTTTTTCATCCC-----TAATTGCAGATTTATGCTGTCTCCATTACCATTCGTATTGTTGTAAGT-TTCTTCGCGGTKTTGGGTTCTATGCTGTTCTTACCAGGGTTCTACTATACCAGGATTGCGTACTATGCGTATAAAGGATATAAAGGTTTCTCCTTATTAGCTCCACCAAGTACCTTACAGCACCAGCTTGAACAATACGTGCTTTGTTCTCATGAAATATCGATAAATTAAATAATGCCGTAGCTGCATCGGTATACTATAGGAACTAATTGCAGACAATATCTCTGGTTCTGGGCATCCATCTTTTGCTTGGGAGACTTCCACATTAAATTTCAATTTCCTTTTTGCCAAATTCTTCAGACGAGGGTGAACAGGTTCAAGTCAGATAAGGAGTGGATTGATAAAAAAGAACTAAAAGGATACTCATGTGACATCAACTTGCTTAATGATCTGAGCATGGATTTGTCTCCCAAGCCCAGCCATKGCCAGATTTGCACAAGTATCAAGGACTGTGGCATATGTAAAGTTATCAGGCGCAGACACATCAAGTTCTCAGMATGGGCAGCACTGAAATAGGAAATATGATGAACTATGGGTGGAG----AAGTAACCTGTAATTCTTCAACATCYGAC---AGTTGGATATGTAAGTGGAGATCGGTATTATGGCGCAAAAGCTAGTCTGAATGTGTGGGCACCAAGGGTAACAACTCCATCTGAGTTCAGTCTGTTTTTGAGGATAGCATGGAAGAYGAAGCAATCGCTAGGAATCATAGCACGACAAAGGAAGCAGTGGAGGTCGGTGCATCAGCAGGAGCATATCGCATACTCCCTAGCTATTCTATTGCTGCAATATGAAGCTGTCCTTGGAGCTTTAAGACTGTTGAATGACTCAGATGCTCTTCTAAACAAAGCTATGATGGCTGTYGGAGAATCCACTGGCATCT--AAATTCTTGTAATTCAATATGAGACWTCATTCTTATTTTATACGAAGGGGAGAATCTTTTCATKACATCAAAAATGGGCAACACACCC--TTGGGAAACATAGTATTTAGGAGGCAGAAAGTTTCGACTGCTGCTACAAACTGCCAGTTGCACCCCTAATGACAANNNNNNNNNNNNNNNNNNNNNNNNNNNNNNNNNNNNNNNNNNNNNNNNNNNNNNNNNNNNNNNNNNNNNNNNNNNNNNNNNNNNNNNNNNNNNNNCTGATTTTCTTGTGCAATTTTTTTGTCCTGTTTTTATTATG-TTTTTTGTAAAACTCAGAAGCAGTTGCCGNNNNNNNNNNNNNNNNNNNNNNNNNNNNNNNNNNNNNNNNNNNNNNNNNNNNNNNNNNNNNNNNNNNNNNNNNNNNNNNNNNNNNNNNNNNNNNNNNNNNNNNGACTCCTCTTCTGACATCCAAACTTGCTGGACAATTTGTTTCGGTAGATCGATCTGGACTTTTTATATCAACGGTGCAGGTAACACATTATAAGTCTGGC--TGT---TGGTTGAGGTTTTTCCTTCTGACTCATATTGTCWCTTYCCACTGAATTTTGTTAATTAGYTTATACCTGGTGCAATTATATGGCATA--CGACAAGTGAGTGGTTCTGGACGCCATTCTTGCCTCTAGTATAGAACCCTTTTGTCGAYGCGATGACGTTCAGTAATTTCCCATTACAAACCTTAGGATCAAGACACTTAGTTATGTTCTCATCGCGTGTTACAATGATATGCTTACATAAAGAATCTTCAAGAGCTTTCTCATCGCACCTAAGAATAATNNNNNNNNNNNNNNNNNNNNNNNNNNNNNNNNNNNNNNNNNNNNNNNNNNNNNNNNNNNNNNNNNNNNNNNNNNNNNNNNNNNNNNNNNNNNNNNAATGAATCGTTGTACCAAAGTAARGATATCACATTCCAGCTTGTAAAGGTTGTCAATGAGGTCCTTGTCAATATCTCCAATGTAAATTATCCTGCATCCTTTCCTTTKAGATGATATTCTCGTACATACATTATGCAACATTTTAGAGAAGCCAGCTTKCTCAGACATGGCTGATGTAGCAGAAGGTTGANNNNNNNNNNNNNNNNNNNNNNNNNNNNNNNNNNNNNNNNNNNNNNNNNNNNNNNNNNNNNNNNNNNNNNNNNNNNNNNNNNNNNNNNNNNNNNN-ATAAGATGGCATTGATCCTTGCATACCACTCCTTGGACATCAAGAATGGTGGTGCTCTGGTCAACGTGTCTCTTAGCTGCAATYGAACAAGCTGGGTTCTGGTCGAAGCTTCACCCCACGATCTCTTTTGGGGYGGCGGCAGAGAAGGTGAAGGCCTCAATTACCTGGGAAGACTGCTGATGAAACTGAGACTAGGGTTGTTGTGGAGGTCAGTGAGGATGCATATACGAAGCTGGTCGATCCGAGCCAGATTAAGAGAGAGATTGTTGGGGAGCAAAAGGTTGCGACAGGCAGTCTAGGGTCCCCTCTAGAAACAAACCATGCTGCCTTAGGTAGGAC--------TTACCTTATATTATGCCTAGACACCATCAAGGTTTCTCTAG-GTTAAGGATTAGTATATTTTATATATTTCAACATGCCCYCTCTTGCTGAACACCCWTTTTTA-TTTTTTGGATGAAGAGCTAGTTTTGTGCACCGAAAAATAACGGRAAAGACATATGTA----ACATAWTATACATCTGACCGATATGTGAAGGCCAACTCCGATTTGAAACCCAGTTACCTAGGGAGTGTTGCTGTTCATTCAAAACTTGTGGTGCCATCTTTTCCMCCATTGCCATCTTTTCCATTGCATCAAACGGACCCTGAATTTGCACAKAAATTGCATGCTGTTCTGCTGGAGAGTGGAGCATCTCCACCYCTGGATTTGTTTTCAGATCTAAATTTATCTCAGAATTAGAATCTTTRTTCCTTTGGAARTGTACT-AGGCCCTTGGGGAACACAAACACGTCGCCG---------------------------------CCACGGAATRCCCGATCACCAAAGTGCTTTGTGTCRATCTTCCCCCAYAAGGACTCSGGCTCGCCAGTGGGTTCATGTGTGTCCCGAGGGCGTGACNATAAGATAKCCTCCTTTATCAGGCATCCACTCTACAAGCCATGGAGGGATCTGATCAGGATAGATATTGAACTTGTTAACTGCATCATAAGAAACTTTTGAAACGCGGTGGAGAAGAAATTTACGTTGGCCCGTTGGGACACAACTCTTGCCACTTGATYGAGTACTTCGAGGAAATTGWGGGGGTTACCAACCAGAGTGATGTAGTTCATCACCTATATGTGGCACAGGAAGTCTGTGAACAACTTGTGAGTAAGTTGGYGAGGTTGGATCGATGTCCACTGAACTGTGCAATCGGAATTTACTGGCTAGAAAAAGATGATTTTT--------TATCAAAACCTACATTTAAGAATTGGAATTTGATCAAGCTTGAGAAAGATAACGAAAGGYATTACCACTGTCAAATGGGACAGGTGGTAAGGATACAATTGCAAGTTTACTAGCTTCATTAATGGAAGTTGTGCGCACTACTGTAGCTATTTTTAAGGCTACTTTGACCTG------GGGAGTGCCAATNCTTTTTGCTCTTTNGCTTGTGTNATAGAGATGCGGCAAATTTTGTCATGTACCTCTTT--AAGTATCTGAATCAGCAAGGCTTCCATATTGTTGGATATGGATGYACTACATGTATTGGGAACTCCGCCTGCCTTGTTYGTATTTGGAGACTCCATAGTCGACACAGGAAACAACAACTTTCGTCCCTCCCCTGCCAARTGCAACTTTCCTCCYTACGGCAATCYGCGCCCTCCTCAAGATCGGACAATGGTAGTTGCTTGTCTGGCYGAAGTTGCTCAGGAGATGGGTGCACCGATTTCTGTATATGTTGAYGTAGTAATGCTGCTGAAATTGCTCAAGCCTCATCTGAGGGTTCTCTGGGTGTCGAGACTTCTGAGGAAAAGGAGGATGAGACTTCAGAAGCCGTAATTANNNNNNNNNNNNNNNNNNNNNNNNNNNNNNNNNNNNNNNNNNNNNNNNNNNNNNNNNNNNNNNNNNNNNNNNNNNNNNNNNNNNNNNNNNNNNNNNNNNGCATGGATGGCTCTGTCAAGAGAGTTTGTGGAATATTGTGTTTGGGGATGGGACAATCTACCAAGAACYCTACTCATGTACTACACAAACTTCATCATCTGATGCGCCGAACAAATCGGCGTCGACAGGTCCCTCAGCCCCCTCCCGCTCGCCTCCTTCACRAACTYCTCGAACCGATGCGAGCTCGCACNNNNNNNNNNNNNNNNNNNNNNNNNNNNNNNNNNNNNNNNNNNNNNNNNNNNNNNNNNNNNNNNNNNNNNNNNNNNNNNNNNNNNNNNNNNNNNNGGTGTGATCATAGATATGGAAGGTTTCAATATTGAAATGGAAAACCAAAGACAGAAGTCTCAAGCAGCTCACAATGTAGTTAAACTTTCAGTTGACAACCTATCTTTCATAGAGATGTGAAATCTTCRAACATACTCCTCGATAACAATTAYATGTCCAAAGTTTCTGACTTTGGGGCTTCRAGGCTGATGCTTAGGGTTTTGCCCGTTCCAGTAGGGCTCTCGAGCATAGCGACGCCTCCAWTGTCGAGGGAGTCGTAGAGGAAGTYCATGAAATCTTTCTGGANNNNNNNNNNNNNNNNNNNNNNNNNNNNNNNNNNNNNNNNNNNNNNNNNNNNNNNNNNNNNNNNNNNNNNNNNNNNNNNNNNNNNNNNNNNNNNNNNATTTGCCTGTGGCTTGCAGCTCCAGAATCTAGTGGGTACACAACTAAGGTAATGGCACCATGAGCAGTAATCACTTCCATTCATCCCCCGAGAATTTGACAGACCAGAAAATCTTCTTTCGAATGAAGATAGTGCTTTCTCCAAAATGGTTCAGAGCACTGGAGCAGCCAATGCTCAATATTTAACCTTGCTCAGTGAATTTCCAACTTTTGTATACCRYGGAGGACATTTCCATTGCATATCTGCCTGGAAATACTGTACTTTCCAAGACACCACCAGCCATATAGAT--AGTCTTGTACTTACTAAAGATGACACCATAATTTGTGAACT---TTCTTCCCATACTTTGGTTGTTCATGTAGCTTATGGTAGCATCCAGCTCAACTGAGAACACCAAACCTTRACAACAGTCTGATCATACAAAAGTGGCAACAATTCTGGAAGGAGCCCCTTAATGAGGTTTGGCTTGTTATCCCCAAGCCTAATACCTTCATGCCATTTGGGAATGGGACCCACTCRTGTCCTGGAAATGAGCTGGCAAGGCTKGAGATGCTAGTCTTCCTCCATCAACTCCTTGTTTCTTTATAGAAGATGGTATAGGAGTTTTACCACACTCAATGTATTCTCTTTAGATAATGGAATTCTGGAAAGGAAGAAGGATCTGGGATATATATCCTATATGACGATGTGAAGTCGTGCCCTTATGAGGATGTGCATGTACTCTGGTCGATCCTCGTGGAATCGCATYCTCCGCTACTGAACAAGCAGAGCAGTCGATCACATTCCATATTTTCTATAACAATTCTTATAAAAGAGTGTACTCCAGAGGGGGAAGAGATGATTAAATGATTAAATAGGAGTGTGCATATCAGGAGTGCAATGGTGCATAACATAGCMGAGGGGGAATTCTTCATTGCAAAGACTCCAAGAGCTATAATCTGTGGTGGTTTAAGACCAATCTTAAACTCTGCAAAATTTGGTTTGACATGGGTGAATATGGACGAATGAACAAGG-------TAATTAGGTAGCATGTTTTTGTCCAGAATGGAACATATCCCAATCTGGAAGCATGAACTCYCCAAGGAAGATRCTATTGTAAGCCACAGAYGCAATGTGGATGGTATGCGATACTCAAATTTCCATATCGGAAACTAATACCATGAGGACCTTCATGGACATTTAATGCAGCACCGACACCATGACCAGTCCCTGAAAC-ATAAGAATAGAGATAAATAAATACAAAGAAATATT--AAAAAAATAAGTTTGATAGTAGTTGACAATTCCAAGGAGGCCAAATGTTTCCGCCTTTCCGCACTACTTGAGGGAATCTCATGTTTATGAATCA-GATCGTCTTGAG-TTTAGACCTAAGACCGAAAAGCAGTTCTTGAATGCCTGATTGTAGAGCTTGTGATCGAACATCTTGGTACCGTTGGATTTGGACTTCTTGTGGGAATCGGACRGTGGCAACCTCCACTTATCTTAT-CCCGATAAGGTTTCTTTCTCTATCGTCATCGACAGCAAAAATAGCTCCCAAGCAC------GAAGAAGAAGACTGGATAGATAGAGAGAGCATCAGTTCTCTCRCGAATCCTGTGGCTCATCCCRGCCATCTCAGCAATACCTCCGCAGATCATGCAAACTACATCATTATAATGAAATT-AAGAATTGATTATTTGTGTTATCTGTGTAAAAACGAAAMTTTC-TTGGTAACAAGATTGTTCNNNNNNNNNNNNNNNNNNNNNNNNNNNNNNNNNNNNNNNNNNNNNNNNNNNNNNNNNNNNNNNNNNNNNNNNNNNNNNNNNNNNNNNNNNNNNNNNNNTAGGTAGCTTCTCYCTCACTCGCTTCTCACGTGGTCAAAGTGCGCACGCAAACTTCACACTATCCAATGGAATCAAACAGAAACGC--AGACGTACC--------GCGCCTCCTTGTGCAGCAAGCTATTGTTGTGCTCCTCCAGCGCGCTCATCTGCATATTCCTGCTCCCCTCATTCCCGTAGGGATTCCTCCGGTAGAAGCACTCTACATATATTTGAACCMGTAAAATAWGGTTCTACTAATAACCTAGTATAAATTATAATTACATTCCCATTCCTACGAATAATT-TTCCAATCAGAGGAATCCCATTTMTTCAATTGCTTCCTTCGGGAATGCCCTTCCCAGGAAGGACGGAAGCTAGTGTCGTGGGGAACTATGGAACTCAACAATTATGTGGCCTTGGTTTGGGTTGGTCAAAGGAGAAAGTGTCACAAGAAAGCATTTCAATCATCCGCCAGATGGTTTATATGGTTCTTGGTGTGGACTCTTATAGACTGGGGTCAAAAGTAATAAAAGGTGAACTTTGTAATTCACTGTTATATGCTTTTAGAATAATCTGCTTCAGGATGCTCAACCCACTTGACCAGCCTCTGGAGGTAGGCCCTGACGCCGAGATATCCGTTSACAACTGTCGAAAAGATGAGGCTGTGGAGGGCTTCGTCTCTCGACATCTACTAATACCTACCTACAAGCACAAACTCATCATCAT----CTAACACTTTCACTTCCTTTTCTCCCACAAAAAAGTCTCGCCCGATCGTTCAATTGTATAGAGCTAATGCCATGYCAAGAGTTCAATGAGCTGGAGTATTTTAGCTATAATAATTCCCTGGGTGAGAACAGGTATGTGGCTTCTAGTGACATTATTGGCTTATCCTCAATATCTGGRTTATCAAACTCAACCAGATACTCCGACCTATCATCAATGAGTGGGCACCATTGGCTAAGATCCCARTTCATATCTTTCAGGGCACTCACATTCAGACAAGGCTCTCTGCACAACAGAACAAACTCACATAACCCTTTGGTGTCCATTTTGATGAACTTTTCATCAAAKGACTTCCGCTCCTAAAATGAATATGAGCATTACAGAATATATGGATATCCCCATCCCATTATGTCTTGGACGGGGGATTTGTATGGTGACGTGTTTCGCGGGTTTGGCGATTTCCGTCTCCGTTTTGTACACTATCAGGTTA--------TATGGATCATATGAATGCTTCCTAAAAAAGATTTAAGGACAGTTATATATGCCCAAAGAATTAAACAGGCTTTCTAATCTCCAATATAAACTACAACRTAACATCTGGAAACCGTTATCCCATTTCTGACAAATCAGCTCCARTATATATAACTGTTGGTGATGGGGGAAGAGGACTGAAGGGGCTCTTTACRGGTGTGGGTCCCCGTGTTGGGCGTGCGGGCCCCTCGGTGGGGATAGTTGTTTCCTTCTATGAAGTAGTGAAGGTAACATGTACCACAGTTTCCAGTCCCGATTGACTAAAACTCTGCTTAGTGCTTTTCTAGATACATCTAAAGCAATGACCCAACATTATGGTGCCGTAACTCGTGGACWTCCCAGCTCCCCTTTTCRGGATTATGGGGAT---TAGTAGGTAAACCTACAGGCCGTCCGTGAGTTTGGCTTTCACCATTGGACAACAGTTTGCATGTACCGTCCTCACCTCTTGAAAATCTCTGCTGTCTTCACAGAATCCACTGAAGTATTGCTGATCATGCAAACAGCACGCTGCACCTTCGCAAGATCTCCACCTGGCACTACYGTGGGYGGCTGGTAGTTGATTCCGCACTTGAATCCG-CGTTACCTTTTGGGAGGCCTACGCCCCATAGAAACTGTCTACCTGAGACTGTCCCTTGGCCCGTAGGTCCTGACACAAGGTTAGAATTCTAGCTCNNNNNNNNNNNNNNNNNNNNNNNNNNNNNNNNNNNNNNNNNNNNNNNNNNNNNNNNNNNNNNNNNNNNNNNNNNNNNNNNNNNNNNNNNNNNNNNNATGTCTGTGGTCCCCACCGACGACGTCGACTTCGGCGACGTCAGCCCCATGTCCAGCGCCTCCTCCGCCGACGACGAGCCG--------------TTTATGTGCATGCATTCTTTTCATCTCCGATGCCTTGGGGACAATGAGAAAGAATGCCCGNNNNNNNNNNNNNNNNNNNNNNNNNNNNNNNNNNNNNNNNNNNNNNNNNNNNNNNNNNNNNNNNNNNNNNNNNNNNNNNNNNNNNNNNNNNNNNNTGGCATATGTCCTATGGCAATGATGATGCGCTTGATGATAGTGCTTTTCTCACAGATCTGCCACTTGAGATGGATACACCGCTGCCACAATCATCTTTAGATGCTACATTCAGATATCTTGTAAAGCAATGAAAATATATAAATATCATCATTCAAGCTGTTTGTCCGTYTCTGCTTCCCCCATTATRTC------ATCRGAAGAGAGCGTGTCGTGATCAAACACTTGCTGGCCGCTTCTGGCACACCTTTTTCTTCTCTGATCAATTGGTACATATAACATTTGATGGAGGCATGGGCAGCCAAAAGTCTTACCTTGATCTAGAAAAGATCAGGCAGTCTAGGGACATGGAGTACAAGGCATGGGCTCATGTCCAGAACCTCAAATCATCACTTGATGAACACAACTTGGAGTTGCGGGTTAAGTCTTTTACACACTTCTCAATTGCAAAATATACCTGAAATCCATGCACAAAAACAACCGCCTTTAACATCCGCAGCTGGAGTGTGAACAAAGAGAGCAGCAAGAGCCTTGTTCCCGATTGCAAATGCTTTTGCTTCCTCTGTTATTTCCCGAAGCTTCCCACCAGTANNNNNNNNNNNNNNNNNNNNNNNNNNNNNNNNNNNNNNNNNNNNNNNNNNNNNNNNNNNNNNNNNNNNNNNNNNNNNNNNNNNNNNNNNNNNNNNATAGACTTCCCATGGAGGACGGAAGTCGGCGTAAGTCGTAACTCATTAACCTTAGATATCTTAGATGGACCAAGCCTGTGATCTCCTTGGGTACTGTCGGAGAAGGGCAATCACTCGTTCTTAAAACCAGCATTCTTAAGTAAGACCAAAGAGTCGGGCGGAAAAGGGGGGNGAGCTCTCTGTTCCTGGT--------------------NNNNNNNNNNNNNNNNNNNNNNNNNNNNNNNNNNNNNNNNNNNNNNNNNNNNNNNNNNNNNNNNNNNNNNNNNNNNNNNNNNNNNNNNNNNNNNNACAA---ATCAATGCATATTAATATGATATAGAGGATATCTTGT-ACAAAGCAATTTATATCATGAATGCTAAAATTCTGTAAATTTCACAGGATAGACCATCTCCATCATGATTTTAAGTGATTTTACCATCACTCTTCTATTACTGTTTCAATATTATTGGATATCTCTGGCAGCCTTTCTTGTTGTCTTGTTGCKTATAAGGTGAAAGGACCTGTTGAGATAGAAGTGAACCACTTGAGACTTTTTGGCGGCCAAGGGAATGCAAATTCTTGGGTACAGAAGCACTCTGAGCAGCTGGAATCTATCAAAGAATCTTTGGTTGGACGGAATCTTGAAGCTCTTTCTCTGTTTTTGGAATGCAAGAAGGTATTCTTGTGTTCACTTGGAATTCCAAATCCAGCGAGTTTGGGCTCCAGAACAAAATAATATACCTGGACTCCAGCGAAAGGAACCTGTATGCCCTTCTATTCAATTTAGCATGCTGTCTGTTCTGGACCAGTGTTCTTCAACGAATTTCTTCTTCCAAATCTAATGATGTATCAGAATGCAAAGTGATTCTAGAGAACTTTGTAGATAATTTTAAACTCCYGAGTCCACGTTTAGGTTTTACTTGGTACGGATTCCCACACGTGTAATGCTGGRGCTTTTGGTCAGTTTGCAACTGGATGARTGGTAAAGGGAATGAAGKGGWAAGCTATAGTTCTGATTGCATTGACAAGGTGACATTGTTAGAGAACAAAGTAGCCGAGGGTGAACATGMAGACGCGACCTGRACSGTGATCTGCGTTATGACCAGCGGCTCSGTTCGGTACGCGAAGAACTGGTTSAGGAACGACATCAGTGCACAGGACAGCACTATATATTTCCAAAGCATTCAAAATGGGCCCCAAGGACGAGTCATTTGTTTTCTTGAACTCAAAAGAGAAAACAAATGGGAGAGATATGTTGGGGAGACAAATATTTTTAGAACTMTTGACCACCAAGACAGTTTGCYGAACATAGCTACAGTAAAAGCATATA-----TACCGTAGCTTCTGACACTTGACGCAAATACAACAAGACAAGTTCTGCGAAGGAGCTGAAGGACTGTGTCCTCNCTCCCTTGAGAACNGGAAGGGT---CTACAGGGTAGAAGCCCTCCAAGGAGTGACCCAAAGACAGGTTTTCCTTATGCAACAAAAGAGGCTTTCAAAGTAATTCGTGCCCGCTCACACACGTAGMAGCTACAGCATCACTGTTGTGCACACAATGGCTGTGAGTCTGTGACAGCTAGTGTGTAAAGTGCAGTGCAGAGGTGGTTCATGTGTTGGTATGCCGATTTTTAAAGAGGCACCATCCCACGATCGCCTTCTTCACAAGAAGGTCATGAGAAGTCCCR---------------------------TCTAAAAGGATCTCCTTGACATACTCCTTGTTGAAGAGAAGATAAGAGCATTTTGTTGATAGCACGCTCATAAAGTCATAAAGTGGATGTTTCTCGAGGGGACCAGAGGACTGATCATCTTGAGGTTCTTCATGCTGGGCCGCCTCTCRTAGAGCTTAAAGGCGGGCTTTTTCGCCCGATTGAGCGGCGGTGGTATAATGAAAATGTTTTCGGATGAAATGACTGTGGCTTCTGCATGGATTCATCTGCTAGCTGTTGATCTTTTTGCTGCTAGGTTAATTTCTTGGCCAGGTGCCTCCCCGTAGCCACGCCAAGCCGAGCCGACAGAAGCTGGATCAGAAGACCCATCAGAGTCGCCCACAGTAAAAGCCAKAGGAGRCTGTATTGTAGCTAAAGAATCAGTGCCAAAAAATGTCTCTATAGCATTTTTAGAGCGACTAAAGGCAGACTTCAAACAGAGATATGGGGGTGGTAAGACGCAATAAGTGGCTGCTACAAAAGAGTAGGGATCGA-TTAAGCTGGATTTTGAGAAGACCTACGACTGAAAAATAGGATG-AAAAAGAGTGCACT--TTATGGTCTTATACACTACTGACAAATTGTTCATTCAGGTTGAAACATTTGGAGCCATGGCAAAAACGGAAAAAATAGAATTCATCCTTGAACAATACTTCATCAGATGTGATTCTTTTAATTCCTTCGTGAGGTGGAAAGTATTCTCTGAAATTGAAACATTCAAAGTYCTAAATACATCCATGGATGTTCACTTCCATCCCTTTTCAAAGTTGTAGGTATGTTTTTAGGCGTACTGGCAATGAAGCCGGATTTGGATCGAGTTAATGCTGCAACAAATGATGTAAGCCTTAATTTGCATACTTCTTCGARGTCTGATGATAGTGCAGAGCTAAATAATTCTCCAGATGCTAAAGTACGGGAATGGTCAAAAGGGAAGGAAGGAAATATTAGGTCACTGCTTTCAACTCTACAAAACGTAAGTACAGGCTACAGCAAAACTCATAGCATCCAAGAGCAGCTCCTTTGATACCACAACAGTTGCATTTGATCCTTCTGCTTCTAGCTAACTCAGATGCAAGATTGACAGCCAAATGATCTTGTTTCAGCATGCAGCTGCTTGAGTGCTGCTGGTTGTCCAAACTGTGTAC----AAGTAAGCCACGCTTTATGCAACCACCAATATTTTAAAGAAAAGTATCAAGTGTYTACAAGTTGGAAGAAGTAATTAATGTGATCCTTGAGGGCTTATATGGTGTACTTTACTTTGCC------CCCTTGGAAACATGCAATGAGAACATTAATACTGCTGGCAGAAACTTGAAAATTTTGATTGTTTRCGGCAAGATTCCATTGGGGTAACATCATTTCATGCAACATGTATACA-TATAGTTCTCTAATGAATCGTTGAAGTTTTAATTACAATT------AAAAAAWCATTGTCTTCAAAGACAATTCCTTATCTTCTGATATTCATTTTTCTTC-NNNNNNNNNNNNNNNNNNNNNNNNNNNNNNNNNNNNNNNNNNNNNNNNNNNNNNNNNNNNNNNNNNNNNNNNNNNNNNNNNNNNNNNNNNNNNNNNNNNNNNNACAGTGGGTTCCATAGCTTGAGTCATTTTCATAGCCTTGGTACTTTTCTTCCAGCATCATGGATTTGTTTAWAGGGTTATCTCTTGTGCATTMTTTGAATTGTTTSTAAGTCAATTCAGAAATTACCTC-TYTTTTTTAAGAATC-RGAACAGAGTTCTACATCTTTCCAACATGTTCTACCCGAGGACCTTTGACATATTGGTAAATGGTGGCATTGCATTTACAGATGTTGACATTATTCGCAATACCGCCAAGTACAGCCCATAGTTCTCTCGCATCTTTGGAGAAAGTTGGTCGGATTAATTTTATGATTACCCAAAATGTGGATAGGYRAGCACCGTTTTTTTTGTGCCTGTGCGATATTGTCCCTGTTGCTCTTGGGAAATATATTCAAGTTCTAACATCATCAATAAGTAATGCTGAGAATCATGGATCTGCTGTCTTGAACCTCCACACGACTTCGGGAAGTATGAAGCGGTTGAGGCTGGCTTCMGTCGCCTGGTCGAACGCCGTGGCGAAGGAATTCTCCGATGGAGGCGATGATGGACTCMTCCAGCCCTACCGTCCTTATGAACCACACGTGGTGGGTATCCGTATCACCCTCGCCGYCATCGGTTTCTGGTTCAGGAGGATCACTTTGGCTGATA-----CAAGTAATTTACTACTGTTGTTTT-CCCCCTCCTTTATGTTTATTTTGTCCGCTCTTCTATCATAACACTCCATCCYGAGACAGTT------GACGGGAGGCCMGGGACATTGGTGATTGAATCTTTCGTGGTGGATATACCGAACAACAGATAAAAGAAAGGGGGGG-AAACAAAAGCCATCTGCAACAGAGGGAGGAAAAACTTAACTTCCTTGCTGCTGTTACCGCCCCACCATGTMCAAGTTCTGTACGAGCCGATTGGTGTAGCTGCCCAGATCATTCCCTGGAATTTCCCACTTGTTTTGTATGCGTGGAAGGTTGG----AGGATAAAACTGGATTAAACTACATGAAYCACRATATCATATCTCTAGGCTGAAGTATATTTATATGTTCCTAGTTCCATATCAGTAATTCCGCTGAGATCCTCTCAGCTATGGCTGACTTTACATCAGCTGCATCGGTAGCTAGACGAGAAGCTATGAGGCTTGAATTGTTCTCCTCCTCATCAAACCCTGTGGTGGCTATAACTAGGGATTGTGGCATTGGCAGCC---ATGAGCAAGAAAACTCTCCCACCCCGAGTTTTGGGCAAGGACTAGAAGGTTTTGACGAAGGCCATACGAGGTTGTGATTGGCAAACCAGTCGTAGAGGACGGGGACGAGAGACTTCCATTGGGTGT-ACCGCTCGTCCACCGTTGGCTGAAGGTTGATTCGCACTAACCCTGACAGAAATTTATCGAGCACTTTGCAGGATGCAATTTCTATATTGCCTCCTGACCATGCAGTATAAAAGTTTTACTTCACTGTTATGAAAATT-ACCAACAAAAGGGAACATAAGTACACTAACCTTCATAGGTATCTTCTCTTTACTGAGGATGACCTTAGCAAG-CCTGCATGGGTATAATGGCACAGTGATGGCCTATGGTCAGACGGGTACTGGAAAAACATATACTGTTGGCCGTTTGAAGTTGATATTTCAAACACAAGGAAGCTTCTAGAGGGAGAGCGCGGAGAGATCATCCGTCAAAGGAACATAATTGTAAGCAGTTTTTCCCATTCATCYGAACCTACAGAACCGTATTTGTCGTCYCAAAACTATGGTGAGATATTTAGTAATCAGATTATTTGGTTTGTTGATGACACAAATGTTTATNNNNNNNNNNNNNNNNNNNNNNNNNNNNNNNNNNNNNNNNNNNNNNNNNNNNNNNNNNNNNNNNNNNNNNNNNNNNNNNNNNNNNNNNNNNNNNNNCTCATCTTTGTAACTTTCACCACTTACTAGTCCAACCTCATCACTTTAAGTTGCTTCTGCTTTGATTTGGTTGAGCTAGGCGACATTTCAGATTANNNNNNNNNNNNNNNNNNNNNNNNNNNNNNNNNNNNNNNNNNNNNNNNNNNNNNNNNNNNNNNNNNNNNNNNNNNNNNNNNNNNNNNNNNNNNNNATCCTTGTCTGCTAATGACCTCGTGTCATGTTGTGGGTTTACGTGTGGGGACGGTTGTGATGGAGGGTATCCTATATATGCCTGGCGCTACTTTGATCTGATGATGTTGTYGACTGCTCCCATGGCAAACAGCTCTGGGAACTCTGCAAGGAGAAATACGAACCACTGTGGCTTAAAGGAGGAAACCATTAATCAATTACRAGTGAAAAGCATAAAA---CCATATCTACAATAGAAGATTAAGTGTAGTACTAGTTATTGCTGCATAATACAACGTGGCATATTKGT---GGGAATGAATCAGACTTTACAGATCGTCTTCGAGAAATTTCATTTATTCCACTTTCTGATGGTTCATACGATTCATTGGCTAGTGGGCCAATATGGCATATGAGGCCATGAACAATGCTGGCTTCTTAGACTCCAACCTTATTGTTGTGTTAAATGACAACAAGCAAGTTTCTTTACCRACAGCAACTCTGCGGAACATGTCGGGCGATCCGCCAGAAAGATTGGTTTGAAGTCAGTTGTCATGAAAGTGAAAGGATCTACTTATTTCAGGAAAAAGAAGAAAGTGCAGCATTCCTTTTTATATCAGYCTCCTTCCGTTCTAATTCTGCCAGCTGTTGCTGAATCTTTTGCACCTGCTTTTTCTGGTAAGGACTTCAGACGATGGTTCAACCAACTGGACCCAAGGATCAACAAGAGGACCTTCGGCGAGGAAGAAGAGGAGAGGCTTATGGCTGCACATAGAGCCTATGGGAACCCTATTGTCAAAGTCCCTGTCTTATCAAATACAAGTGTGTCAACTCCAGCAAACTTYTCTAGGACATTTCCACCACGCACAAGAAGACCTCTGGTTTAGAGTGCTGAAACACTGCGATCGAGCTAGCTGGCACAACGACT----TAGACGGGTTGTTGTTGGCTGCACAACGGCTAACATTGTTGTTGTCACTTATCTCTTCATCACTTGCACCATCTTTTCCRTAAGCAATGTTATCTCTAATGCTCGAAGCAAACAATGCAGGCTCCTGACTTACAAGGCCAATTTTAAACAATGCAGCTGTTCCTTTTTAATCAGTTTCATGGTCAAGACAGTTGTTTTGCCAGTACCCGATCTGCCAAGAATAAAAGCACTTCCGGCAGAGCTGCTGCTTCCAATGCTTTTGGTAAAGTTGCATCTACAATGGCTGGAAATGAAT---TACTAGCCTTCTGAAAACCACCACCGAGCACTCCAGAGGCGGTGTGGGTCCCGTGGCCGTCTGCGTCTCTGGGGGAGCGGAACTCGACGGTGGAGTTGATGCCGACTTTAGAAGTCATGCCTCCTCTTCCCACCCTGGATTTGTCCCCAAACGTAATCTCCGCTTCATGCCTTTCCTTCATATAAGTATGTATGATCTTCCCTCTTCTTTGTCCTTAAGATAACGCATAAATATAAGAAAGCT---GAAGAAGAAGAAACCACCAGACGAGTTATGGCCCCCTCCACCACCGCCACCGCTTTCTTTATATAACAACAAGTTGAATGGGATCTTGGCAGATGAGATGGGTCTTGGAAAGACTGTACAGGTTGTTCGATCAGTA-TTTTTATTGTTAGCCTTTCTGGTTTCCACGCGAATACACATATCCCAATTGTCA-TAGGAGCACAGATGCGTTATGAGATAACCGTCTTAAGGCTAATCAACTTTGTCCAATAGTTTTGCTCTTCTTTGGAACAAAAGCAACTATAAGACACCATATCCATCAGAA-CCAGCAAWTCATYTGTTCCTCTAACCTTTTCAAAAGAGCCTTCATGCAATCTTTCAATATTCTGTCTACTGCTGCTTCTTGAAGGAGTAGGTTGTAGGCTCTGCCCGCCGTTCCAGCCTTTACGAGCTCCTCTCTTGGAAGCTTGGTGGCAAGGGCCCGCCATCCGACTTACAGCCGTCAGGCCGTCTCGTCCGTAGTGCGCGGAACATTCTCCGAGAGGCGCACMTAACAAGCAGAGCGGCGGAATCTCACCGCTGGGGCCCGATCAGCATCGTGGTCACGGTACTGGGAGGCGCGGATCTTTTTGAGGGCCCAAAAAGAGAGATACAGGTTTGAGGAGAACAGAACTTTGAATCATTCAATTTGTCTGAAGATAAGTTCTTAATTCATTTAATGCACTAAGCGGTTCTGGCATCGAAGTTGTCGTCGGTACTCTCAACAGCGATCTCATCCAATTGGCTAACGATCCGTCATTTGCGGTCAAATGCTGTTRGGAGATTCACCACCRACCATCTCTGTACCTTCAACAAAATCCCTTYCCACTTGCCCTCCACCGCCTACTYGGAGATCAGCCGACAATGGATTGCTYAATAGAAGTGGKCTCTTGAAAAGAATGATAAGCGAACTATACAGTGAGGATGGACAAGATCGCATCCTGCAACTTGATGACATCCCTGAGAGCAGGATGTCTTGGACCTTCCTACATTAATTRCGTATATTAGTTACGCAAGGAAGCATTTTCAACCCAAGCTATCYGATGCAGCTGCTGAGGTTTTTGCAGATGATTGTAGAACCTGAGCAGCGAGTTCCAGATTTCATCAAGGCAGGTGCAGATATCGTCAGTGTTCAYTGTGAGCAAACTGCAACAATCCATCTCCATATATCACGGGTGAGGAGGAGTGAGTGGGCCAAGAACCCGCTGTTCCTTGGATCGTACAGCTACGTGGCGGTCGGATCGAGCGGAGACGATCTTGATCTATTGTAGTT----ATT-AATGGAACCAAAACAGGTCATTGCAGGGGTTATGCAATTTCTGAATATCCGAATTCCTCCATATATCCGTGTTGATTTTGTGGAATTAGATATTAACAGGCCATAAAAGTGTCAAGAAGAAACAAAGATTGACTGGAGAAGAATG--AAAAAAAAAGAGATAAACGAACATTAGATTT-TCAGAAACACCACCGTCTGTGACCCCTCCCTTATCAACATCGCCATCACTCTCGACCTCGACTACCTACGTGGCTCCATCGCAGCCGTCCACTCCGAGCTTTCGATGAGTTGAATGGGAGTGAGGTTGCATGGAACCAGGCGAAACTAAGCGACGTGCTTCAGTCACCG---------------------TAATCTTAAGATGCACGTGGACTTACAAGCTTTCAGCTCATCTTCGGCACAACTACATGACTTTGTTCACAATTATGGCATTGGAGATATTTCGTATATAGACAATTGTAAATGGCTTCTGAATCAGAGGTTCAAATTCCTGGCAACAAAAGATTGTTTGAGT--CAACTAAGAGCAGCTATAAAACAAATCAGGTTGAATGATATTGTTGGAAGTGCGTATTATGTTGCTCCTGAAGTTCTGCATAGATCTTATGGCACTGAGGCAGACATGTGGAGTATTGGTGTAGAAGACCTATGTGCATGCTGTCACTTGATAAAACTGATGAAGGCATTATAGTTTGTGATCGACTAGCTCGTCGAATTCCCAACAGAAGCTGATTGCGGAGGCAGTGCCCTCTGTTCGCTGAGATGGGTCCCGNTTATATCTTTAAGGAGACNATCGGAATGGAAAGGATGGCTC---------------ACTGATTTGACCCCATGAATGGGATCATCRGCCTGTACTTTTTCACAAAACTGCTAATCATTGATATGTAGGATCCCTATACAGAACTTATTACAGATCGCCAAAGGAGAGCTTAATAGTAAARATTTCGAAGCTTTTGGATAGCTATCTTGCAGAGATTGCTTTGGATTCAAACTTGACRCCTTCAAAGGTTCCCCTTCGACATGCCTCCCATAATTGGGTCTCAATTCCCAACTTCCTTAACTCGAAAAGTCCACGTTCAACTGTTGCATASAACACAAAAAMCAGAGACCCAGCAATGCTCTTCATGTTRTCAGGAAACTGCTTGTAGTAAAACTCGAGCATACCGATCGAGGTGAACCCTTCYGCCAGACCGCAATCTCAAGGACCACGTTTCCATGAAGCTCTTCGATTTCCTCTCCAACTACTCTGACGAAGTCCTCGCGGTATATMTTCTCAATTTCTCCTCCGGAAAGAATGTGGGAGGAAAGCTTACCGAAGCTGCAATGCTGTACTCTTCCACCAAAGGTTCTTTTGTCAAATGGATTTGCAATGGATCATCCGTGTCATCCTTTTATTCTAGCCTTCTAGGTGGACTGGTGGGGAGCTGGACTCACGACACAGTATTATT-TTTGTTAAAATCCACACTAGAGGGGATGTGCGTACAGCTCAAATAATTGCATCATTACCAAATTTGTCATATCAGAACAAGGCAAGTTAGCCGAAGGTGCAGATGATCAGGCTCAACTGTCATTCACCCAAAGTTGGATCACTTCCCATGTCAACGACGCCG--------------------------GAACACGCCAAACTTCTTGATTGGACCGTATGGTGACTTCTGTTGAG-----ATATACTTATGCACCTTCTTTCTGATAAAACTCCTCGATAATGTTTCATGGAATTGTCTCACCTTTCTCTGTAGCTCCCATAAGATTCCCAATGTAGCAGAGCAAGGCTCTGTTTCTKCTGCATATACCCACAGGCATCTATAACTACTTCCAGATG----TGGTAAGAGAACATCAGCAACAGCACGCTTAAGAGGAAATAACAAGTATCTCGAGGAAG---CATCAAACATCTCTTCAGCCTGGCTACRGTTGCCAGGAAAAGGCGATTTTTGTACACAACCCCCTTGAAGGCTTTGTCCAATCAGAAGTTTCGCGATTTCCGAAATCCTTCATAGGTGCTCCATCAGACGAAATACCCCAATACTTAGCTGCTTTGTGCTTGACCTCATTCAGAACTTTCTGCCTATAA-TTGACAGCAAATTAAAATAAAAYACT-ATATGA-------ACTATATGATTTTCAGGTCTCCAGTAAGACTCGAAAGACTTCTTCCCGAACCGNNNNNNNNNNNNNNNNNNNNNNNNNNNNNNNNNNNNNNNNNNNNNNNNNNNNNNNNNNNNNNNNNNNNNNNNNNNNNNNNNNNNNNNNNNNNNNNNNNNNNNNNNNNNNNNNNNNNNNNNNNNNNNNNNNNNNNNNNNNNNNNNNNNNNNNNNNNNNNNNNNNCTTCAAGGCAATCAAGAAGAGGATAGAAGACCTTATCACCAGGGATTATTTGGAGAGGGACAAGGACAATCCCAACGTATTCAGATACTTAGCATATATCRGGTGGGTCCCAGGCAATGTACGATGGATATCCTAGTCACTCGTCCACCCAGCAGCTAATGTACTACAGTTAGAGATGCCGTTCCATGCCAATTCCCCTGCTGAGTACACCAGAGGTTGGTGGTTTGGATGCCACCARTAAAGATGATGCATGATATGAACCAACCTTATGACAGGACAGACCCAGAGTTCGTTGGGACCGCAARGCAAGAGCAACGGTCTGACCTGTACACTTCTTCGGTCCCAACCGAAATTACCACCGCCTCATCAAGGGCCATTATAAGCTCATCAGCCTCAGAACCACCCGTAAAACTAATGCATCTTTCAACAGCTGCTTCRAGAAGCACAATGACTTGGTCTGAGCCATGGAAGAGT------CTCTACTGGTACCTTCAAGGTCATGGCTGCTGACCTGGACGAGTCGAAGCAGACTGATAAGGACAGGTGGGGAGGGGCGTACTGGGCTAGAAAGTGCATTTGAGAAAACYGAGTTCTTTGTCTGGATGCCAGAGTTTGGAAAGTGTATAGAACCCGTGAAAGGTAGGTCAAAGAWGCATCCTCCCAGATATCAAACAGTCCCCCAACCCATTCYGGCCTACTCTCCGGCCAATCATTAATGCAGTCATTGATGGGGAGGACATCATATATAGAGARTATRTTGATATTAGCATTGCAGTCGGCACCYCGAAGGTATGTCAAAAAAATGAAGCTAGTTATCCA---GATTATTCCAATTTAAATTCATTACTCAGCTAGCACAATACTTGAAGATAACACGTGACCTACCGGTCAGCGAAGGGTAC------TTCCAGAGGACCAGTTGGCCTTGGGTGRCTCCACAAGAACTCAATAACTCCATCTCTCCCTTGCTCCACAACAAGGCACAAGGAATAACCTAGGCA--------GCTAGGCATAGGATCGACGGATGCTGAATATCTCACGTAGTTTCATCAGGATCCTTTCCGCTTCGCTTAGGTACAGTTGGCAACCTGCCGTGTTGTCAATTGATATTGTTGGAGCTGAGCCCTGCACACAATGTAACAACAATCTGATAAAGCAAACTGGTGGTGTTCTTGCATTTGCTCGGTTGCGATACRAATGGTCATGCRCATAGGCCCTATTCCGACATCTATCTTAACAATGTCAAGGTGGTCGTTTCCAAGGATGT---GGGGGGTGCYCCAAAATATAGAGGAATGTTAGGAACTGTTGCTACAATTGCTAGGGAAGAAGGCATGGCAGCACTAT-ACTTCRCCTTTCAAGCATGCAAAATTAAGGSACACAAGGGAAGTGCAGGAWTCAGGAAAGCAACTGAGCCACTGAAGGCCAYGAGG-CCCGGAACAATTTGAAGCAGACAAAGCTCAAGTTGTCAGGGAGATCGCATCGCTGTGACCACCGGAGCGGGCAAATATGTCAGATTTGTGGGGACGACGTCGGACTCACTGCCGACGGCGACCTCTTTGTCGCCTGCAACGAGTGCGCCTTCCCCGTCTATTTGTGCCTCTTCATCTTCCTAAGATGAGCCGTTGCTAGAAAAGTAGATTATATGTACATATATGG-TTGCTCGGTTGTGTATATTCTCATTTTTCAACGTTGTGAACTATGATGAGAAGCTGAAAGATGGTTTTTATGATGTTTATGGCTCAATGTCA-------AACAACAACTTGCAAGGTGAGATGCCTTCATCACCACCTCGTCATGTTCGGGATTATGTGCTTASCGAGTGTCAAARATGGAAYCTAATCTGGGTTGGACACAACAAGGTTGCGACACTAGAGCCANNNNNNNNNNNNNNNNNNNNNNNNNNNNNNNNNNNNNNNNNNNNNNNNNNNNNNNNNNNNNNNNNNNNNNNNNNNNNNNNNNNNNNNNNNNNNNNGAACATAGAGAAGGACTACCCRTGTTATGAGAACTTTTAGTATTC-AAACAACA-TTAATCAATTTGATAACAGAGCCTATGTAATGATGCATGCCTG-TACTTAACTATCATGGCTATAGGATGG-TATCTTACTTGGAAGATCCCATGGGNCATACTTGTAGATATCCAGTTGCCTGATAAGCTCTATAGAGATTTCCTTTGATATYGTTCATTCCAAACTTAAAATACTGAAKATTCACCGAGAGATTTCCGCAYGAATCAGGAAGAATACCTCCCAAATTATTGTTTGAACAAAATAAGAGAACAAGCAGAGTGAAAGAGTTCCCTGCGTAAACAACTACTTTCATTATGTGCAAGGCACCTTATCAAGTCTGAGTACAGACGCTGGYATTGATGAATCTTTTGAGTCGCCATATGTACTCTTCTCTGCTCACAAGGTA-TTGCTGTTTTGTCATTTATTCCTCTGTTGTTACACGG-----------------------GGGGGTGCAGCGGCCTTCTGTTCCACAAAGTTCTCKTCAACCAACATAG---TATCAWACTGCAATTCCAAKAAACTTTTCTCAGWTATCTCCTTCAAATGCACTCTATGAACTCGTCTGCATAGGTAATAAGACGGTGTTGGAGCAGCAGTCAGGCAAGTACTATGTCACTACTATTTCATACATTAGTTCT---TGCCATCAATTACTCCTTTGTTCTCTTTTTGTGCATGTATTTTTGTAACATTTTAATAATCTGAATTTGATGTGCCATTTTGTTGGCAGAACCGTCAGAACGGTTGGCATTCGATGGCTGCGACTGATGTTCGGACTCCACTTCATGAGATGGTGCCGTCTCCACTCACTGCTTCCCCTAATATCCTCCCTTTACCACATCATGGGGGTTTACAGGAGATCCCAGAGGCTCGCTCAGATAGGCTGCTATACCACTGGCTGTACAACGACCTTTGAAGTTATGTCACTCTCTGCGTGTTGGATTTTTAGGTATCCCTTCTAGTTCCAAGCAGATGAGCTTCGTCAGAAGACATGGATGCCCATGATTATAGGCAGTATCTAGGCATCTACGGCCAGGCTAGGGTCTTAGAAATCATAGTAGATGATATTACTCGCACAAGTCCT---TATAAAGCGCAACAGGACCAATCAGACCTACCATCTTTACCTCGGATTGACCTCGGGTGAGCTTTTGCTATGTTCTCTGCAATGGATGCTTCTATGGCAATCAAATATTGTGAGAAGTTGAGCACCAAAGAACATTTTTTTCGCGGTACCATGTCATGTACACTTAGTAAATTATGATATTCTTTACTTC-TGAGGGATAARCGACCAGATAATATTTGGATAGCAGCTGAGGGTGTCTACCTYCCG----------------------------------GCTCTGAGGACGACCCGAMCGACTGCTCGCAGACTTCGTGCTGCTACCACATCGACTGCAACCTCCCCGACCG----------------------GCATCTGCTAATATGGCAGACATAAAACAGGGAAARCAGMTCCACGCAAAGATGATAAAAACCGCCTTATCTCCCCTTCCTTTCCTGTGAGCACTCCGAGAGAACCCATTCGGAACATTGCGAGYGCAAAGTATCGCTGGAAGTCCGTAAAAGTRTTGGRCAGTTAACCAAGATTTTTGAGCTCTGTGGAACTCCAGATGAGATTAACTGGCCAGGMGTTTCTAAGATACCCTGGTATAACAACTTCAAGCCGTTCWTGTTTAAATTTAATCATCTAGAATAATATTTAAACTTTTTGTGATATTCAGAATATCATTGGACAGT----ATGTCCAGAAAAACAACAATTAAA-TTGAGTTACTCAGAAATCATGACACAATTAAACTTAACAGACGACGATGTAGTGAGATTGCTTCACTCGCTTTCATGTGCAAAACATAAGATTCTGCTTGATCATTAATTGGCCAGTCTGTCTTAATTTACCAATTTTAATAAGAGTATATCAACATTTGGGAATCCATTTTACCGGCTGCTGCCTCGAAGGTTATTCAAGAAACGAAAGAGGGTTTGGGTGCAAGTGTGAAGGAAATTAGTGTTGCGGTACGGGAGGCCATTGAGAAAGTCAGGACTGAATCCGATCTCATCAAGTAAAACATGATAGTGAGTGGGTCGAGTTGTACCCTGT-ACATT-GAATCAAGAGAAATGATTAGCCATCTAAGAAATGATTACTCTTCTCCATTTTCATCTTCATAATCACATTATGGTGGGCAACAAGAAGACAAAGGATGTCCAGTTTTATGTAGAGGTGATGGAACAACAGCAGTATGGCATGGTCCACAAGCAATAGAGGATACATGTACACCTTCTAATTGACAAGTTACTAGTTTAGGAATCCAATGACTCACTTCAGGTTTATAATAAGATCTTCATCGGGAAAGTTCGCCTTTCCAAAAGGCAGGTGAACAATTCCG--------------------------------AAGTGGGAGGGAACAATAGCGAAAGGTGGCACTGCTGTTTGTCGTGCTCGATGCTTTCCTGTTGGGAAAGTGCTTGATTTTATGCTGTAAGTTGCTTAGCTTCCAAAAGAGCTTCTCCCATAAAGAATTCATCAATCTTCCTCTGCTCACTCTCAAGTATATATGCTTCTTCCCATTCCTCAAACTGCTCAGCTCTGATATTGAACTTTTAAAATTCCCCTTTGTGCAGATAATTTCATGCTACTCTCCCCAGCTATTGCTTGGTTACGAAGAAAACCTTGTTCANNNNNNNNNNNNNNNNNNNNNNNNNNNNNNNNNNNNNNNNNNNNNNNNNNNNNNNNNNNNNNNNNNNNNNNNNNNNNNNNNNNNNNNNNNNNNNNNNNNNNNAAATGAAAGCTTGGAGGATGCTGGTAACGAGCTAATCCTGTCCGATGAGGATGTGGTGAGGTTCCAGATAGGGGAGGTTTTTGCCCACATGCCCA---TCGCGACGGTCAATACTCATGAGAAGACGAACATAGATCTTTTTCTTCTTTATTGCATCATGTGTATCRTATACCGATCTGAAACATGCTGGATTGACTGGACTGAAGTTGCTATGTCTTCGCCGCTCCC----TAATTTTTGTTTGY-TTTATACTTAACAGATTTGGGGTTAAGATTTTGATACAGAGCTGCTGCACCCCTAGTGGACTGTTCATTCATCTTTTACCTTCATAGATC-TTTTTACTATTGAAATCCG-------------GCTGCATGATATGCATGAAGAGAACGATAAATTACTGGGATTGTATGAGAAAGCAATGCAAGARAGGGATGAGTTTAAGAGAAGATTTTCATGTCAGCTTAAT-AAAAAAAACCAGATAAAGTGC-MAAAAAC-ATATCAACCACAAAAAACAAGGTGCGGTAGAAAATCTTAATAAACAACCGATTGAGTTCTACTACAAGAACCACAAGTCAGAAAGTTTCAGAGATGTGAAAAAGCAGTTGTATTCTAGAAAGCAGTCACAGTGCACAAACAACTANNNNNNNNNNNNNNNNNNNNNNNNNNNNNNNNNNNNNNNNNNNNNNNNNNNNNNNNNNNNNNNNNNNNNNNNNNNNNNNNNNNNNNNNNNNNNNNAGAAAGAC-AAAAACGAAACTAGTTAGAAAGAAAATGAATATATTAAACCTCGCAGCAATAACATACAAAGGAAAAGGCTACCG------------NNNNNNNNNNNNNNNNNNNNNNNNNNNNNNNNNNNNNNNNNNNNNNNNNNNNNNNNNNNNNNNNNNNNNNNNNNNNNNNNNNNNNNNNNNNNNNNGACTTTGAGTGAGGCATGTCAATAACTTTCGCCAATCCGAAATCCCCAACACGTGCTTCAAAATTATCATCGAGAAGGATATTATTGGACTTAATNNNNNNNNNNNNNNNNNNNNNNNNNNNNNNNNNNNNNNNNNNNNNNNNNNNNNNNNNNNNNNNNNNNNNNNNNNNNNNNNNNNNNNNNNNNNNNNNNNNNNGATGGTGAAGCCTCCGTAACCATTTCCTCCTTTGCCACCTTTGTCTGTGCCGCAATTTCAAAGTCTGCACTTGGTGTGATCTCAGGTGCAGTAGATCAGATTACATGTTACAAGAGACATTTAGGAGCCAGTACCCCTCAGTTAAGGGGGCTAAAGTTGTAACAGATAG---AACAACCGCCACCCTCACCTGCCTTGGCTTCAAGAAATTCTTTGGCTCCATCCCTCCTTCACTCGGCAGCTGCTCCCAATTCCACACAATAAACCTCCAGTGAACGAAACAGACCAATTCATATTTCTGAAAATCCCAACTCAACTAAAGCACCT----ACYAATGAGATCAATAAAATMTAGTAATTTTATTCCCGCATTCCGATAAATTGTATCGAGGTTCTGGAACAATGTATGCTTCTCGTTGTCATAGCGGCCATCRGAGAGGTCAATGCCACCAATGAAACTGACCAATCGCCTTTCATGAGGTTACATGCATTAGGAAAGCAAAGACGGCTGCAATTTTTCCTAATGCTATCGAGATTGTTTCCGTTTAAGTGCTGTCACTTCGATTACTGATGGCTTGAAGAAACTATATGTTGAAAAATTGAAGCCTTTGGAAGCTACCTATCTATTCAATGAATTTTGCTCAGAGGAAAACCTAGAGAGAGATGATGTTCGCTCAAGCCATGATGTTGCTGATATTAACTCAAAGGAAAACCTAGAGAGAGATGAAGGTGTTCGCAAAGCTTCTATGYGTGAGTGACTTGCTTTTATTAGGTMGGGTCACCATCGAGGAAGCACGCAGTTTGCTACACTGGTTAGAGGTTGAGGCCGTCTTTCCCTMTTGCAGAACCCAACTCAACAACTTGCACAAGAA----CTGGAATCCCACCATCACGACCAATGGCAGTCCTTCCTTCTGGTATAGTCGCTGGTTCAGCTGCTCGTTTCCCTTATCGGGGAAGGTGATCTTTGTTCCTTTCTTCCAACCGTTCATTAGCTTACAACAATCTGACTGGAGAGTTGCCTTCTTCCCTYGGAGMGAGTACTGCTAGTGGCCTGATCAAGCTGGATCTYACAGGGAATGNNNNNNNNNNNNNNNNNNNNNNNNNNNNNNNNNNNNNNNNNNNNNNNNNNNNNNNNNNNNNNNNNNNNNNNNNNNNNNNNNNNNNNNNNNNNNNNNNNNNNNNNTCTACTCATGACTCCATCAATGTAGTGCTCAAATGTATGTCAAAGGGCGCTGTAGATTTTCTGGTGAAACCGGATCATCTCAAATCTTCTGTGCCGATGGWTTTAACGCTTGGTCTTACTGGCATGTCATTCTCTGG-------TAAGAAGTCTTCAAACATCATTGATTTGGCNNNNNNNNNNNNNNNNNNNNNNNNNNNNNNNNNNNNNNNNNNNNNNNNNNNNNNNNNNNNNNNNNNNNNNNNNNNNNNNNNNNNNNNNNNNNATTTGTTATTATTATCAATCCATAGTGACAGTTCTAGTTGTTCAGTCATGGATTGTAATATCATTCGCAAAGAGTGCCCG---------------TCATGGAATATGGCTCCTTGAAATATATTTGCATCAGCTATGACATCTCTAGGAGGGCAAAAAAGTAGTTAATACAAGACTTGCAGGCTGATTTA-TCTCCAACCGAATCTACAACTTCCTCCCYCCTCGCTACACGGTGGACCCCACAATCAACCGCAAGTTTATTAATGCTGTTAAATTTGAAGATTCTTTATCTCTGTATTTGTTTTTT-AAAGCATTTATAATATCTYTTATTTTGAAATTATTGATAG-GCCGCCTCTATTCCAGCTGAGCCTGTGCAATAGCTGTTGCGAATCATCTGCTTGCAGCAC---TTATA----TCCCCACTGATGATCCTTCCACCATGAACCATCTTTTCAAGG------TTATCATTGCCCTCGTCGGTTACTTCATCACAAACATCTTCGAGTGAGGAAACTACAAGACTTATACCTTCTTATACAGGTCT----AATGAATCAGACATTCTTGTTCTTCTTCATCTTGGAAGGAGG--CCACCTGCCCTTCTTCCTCATCCTCCGCTTCCGAATACAAAAATATAAACAARCCTGATYGAAGCAAGTAATCAAGTAACAAATTAAATTGTATWATACTCCATTCAAAGATTTCATACAGAGCACAGCGAGGAACAATTGTAACTTTAAGCAAAGGCTCGGCATGCTCCAAAAACCATCCAGTAACAGCATGGCCAGCTTCATGGTAAGCTACTGTTCTCCTTGTCCTTCAACCCCGATCTCCATGGTTCGCTCATTCCAAATATTGGAAATCTGAAGAAGCTTAYMACACTGT---AAGAACCAATCTTATAAATCCCAGACAGTTTGCAACCATCTTGTGCACAGAACGTTCCCATTTACAGAGAAATAGAAACATGCATGGGAATCATCAAGAACCAAATGTTGGCCTTGATACCGATGCAACCCTTTCTTCATCTCGTCTGCCTCACAACCAAGAAAAGATTAG---ATCAAAGCATG---AACGTTAATATTTTCCAGAGGAATGCTTGGTGAAAGTTTGTGGCCCAACAGTTGCACTCACATTTAATTTCTTTGTTTCKGTTGGTATTATCATGATGAACAAATTGGTGTGTGCATTTGTTCYTGTAAGGTTGTTCCTAGGTTGAAAACCTGGATCCGCAAGGTTGTAGCTGAAAAAAATGAATCT---GAGGATAAACCG-AGTCCACTAAGATGTCCTCCATTCTAGATATTCAACACCAACACTGTTGTCATTCTTAAGGTTCTTTTACATGCACTAAATTCACTTATTATTTCATCCCATGAAAGGAAACATCCAAAATCCGCAACATCGAAACGAGASCTACGCAACACAAGAACATTGGCACCGACCCGAAGATCCAGAGGAACGACCAYGATGATCTGGTAAATCCATAATTCCTGG----TGCTTATTTTAGTAATCCYCATGAACTTTCTTGTTTTTGTTATTAC-TTTTTTTKTCCTACTAC--CCAGATGATGACAAAATAGCATTGCTGATTCGGCTCATGCTCCCAGCACCCTGGCTCCCACCTGTGGAGTTTGGTCTAGATATCCCACCACTATTACACCTCTAGGTAGCAGTTCAAGCATGGTAAATGTGCAGCCTCGGACATCGGTTTCTCGAAACTACATTAAACGTCTCAAGACAAATCAAGTGCCGATGCCTTGGTTGCCATTTTCTCAGTGAAATCGCTGCAATGGGRGAAGATWTGCAACATTTACCCGAGATTCTGTTGGCTGATGGGTTGTGGTGGGGCGTCATTGGAAAGTAAACGCGCCTTCGGCGCCCTAGAAGGACGCCCTCGCTCTATTGGCAAAACGCTTCGAAAGAAGAACGTATCGCCAAGGCGGGCTTTTTAAGGCCTGAAACAAATCTTCTGCCTTCTGAAGYCCTCCAGACTTCCCATACAATGTCATCAATGATGTCTTGTTGATCTTATYCATAAANTGCTTGAATATTTAATAAATTTCTTTCGCGCAGTGTTCTC-TTTTTTCTTGCATTTGTTATTCCCTTTAATAAACCTGGCTTTCAGCTTCTGGGCAAAGTTCACCAAAGATGTGCTGCGAGTTTAAATGCTGCAAAGATGATTCTTGCTGGATATTATCATAATATTAATGAAGTAAGAATAAAAAACCTTAGG--------AGTGCACCTTACTTTACAAATGCCTTACAAATCCATCGCCATATCATGGAATATTGAGCCGAGTATTGCAAAGCAACCTGCATAATCATTAGGTTTCAAGTGAATATG------ATAACAATCAGCTTTATCAACAAAAGCTTGGCAATTCGAGCAGTCATTCCTTGTTCAGTGAAATTCCAGGTTTTGTACACTTTGGAGGACAATTCCATTGCGTATCTGCCG--------------------------------CCCCGCTCAAGAGCAAGCTGAGCCAAGTCAGTCTGATCAGTCATTAGTCCTAGTGACAAGGTTATTGCGTCTTTATTAAGCAGTGTAGCCCCGAAACACATTTGAGGTTGCTGACGAAGTAATATTCACATGGCGCGGGCTTSACCAGTT---GTAACCTGACCGGAACGRGCRGTTGTGAGAAAAGAATGTGCAGCTATACGTTCSGCAGTCAGTGAGAATGACCAAGATTATCGTCATCGCAATCTYGCAAAGCTTATCCGAGTAGTATTAGCAGTACCTCAGACCCAGTGTTGCTACTTGGTTTTGAAGGGGTTTCAGCTTTGGCTCCATCTTTGGAATTTGATGGATTGTCTACCATGTTCACTCATCATCAGAAGATTGTTGTYGTGGACCATGAGATGCCTAGCAAGAGTTCACARCAGAGGAGGATATTAAGTTTTGTTGGTGAGCTGGWAAAGSTTCAGGGGTCCTTTGACCAAAAATAAGTGATCTCTCGCTCTCCCACTCAAATGTAGGCTCATATGCCGTGTTTGTTCGTCGCTGATCTGCCAAACTCGTCTTTTGAAGTGAAGCAAATGCACCCACCAAACAAGTTGCCAATGACATGGGACAGAGCAAGAAGCTATGGCAGTGGACTTCCCGCTCCCGCTGGTACCCACAAGAGCAAGGGTTTGGCCTGCCG-----------------------------------GAGTGGCAGAAGAGAGAAAACTCTCTCCTACATCAGATTAACGAGCTCCGTCTTGAACACCGCATGGAGTTCAGGTGAGGGTACATCGAAAACTTGCAGCTCAGAGCCTTGTACATGACATCRATCTTTACAGCCTCCCAGTCAGCTCGCACTTGACATCMATACTACATTGTGATAGCTTCCAAGCTC--------TTCTACCAATGGGTGCAAAAGTGAAATGTCTTTCAGATGCCG----------------TCGACCACTGTGCCTCGTTTCCCTTCAAGTTCCTGTTTGC----TACAATTCATCATTCATATCGCCTGCCCGCGACGGTCGGCCGAGAGAAGCTCATCCCGCATCTGAGAGAACCTCTCGCTTGCAGCGCCTGCTGCTGCCTCTCAGCCATCGTCGCACGAGTCTCAGCCACTCCAGTGGAGCTCAACCAAGAGCCACCCTGAATAAAAGTCGAGACAGTGAACAAGTTGGCAGTATTGGTAGCGATGCTCCCCTTGTACCCCGAGTCATTTGAAAACCCTTTAGCAGGCCGTGGATCTCAAAGTTTTGGCTCAGACGATGATGGCCCAAGTTCTGAGAATCCTCAGTTTGGGAAAGATAGTATTTGGCTTTGCTAGGTTTCCGTCCCACCGTGCAAGCAAACACTTCGGTCATGGGTAATAAACTCGAGCCTGGTCCKGACGTTGCGGWAGCCTGTTCCCATTGTAATAATACAAGTCCTTAAAATTCACAAAGATGCCTTGCGCCGTCTCAGGCCTCATGTATCTATCACAACCAGAGAGGTTTRTGATTTTARAATTTACTTCAATAATACATGCTTATTCTTGGTGATTCAGTAGATATAGGTTTTGCATA-----TTTTTTACKTATACTGCATCATNNNNNNNNNNNNNNNNNNNNNNNNNNNNNNNNNNNNNNNNNNNNNNNNNNNNNNNNNNNNNNNNNNNNNNNNNNNNNNNNNNNNNNNNNCTACATTGG--------TCATAWACAATTGGACACCCTCCAACTCAGAYCACCSCTYATTGCACCAATACACAAGAGAATATTGGTAATATGAGAATTATGCC-GGGTTCAACTCAATGGGCCCAAAACGCTGCAATTCACCTTCAGAAAATGTTCCATTTTCAGAACATTTTGCARTGTACATGCAATCAGTTTGCACCCTCAATGTGTCCACTGAGGAGACCTCCCTCACCTTTGGTGATCGTGTGCTAAAGGATGATCTGAGTGCTATCCGGATGATGATGCCGATCACGGCAGGAGAGGGGCCTTTCGGGCTCGTGGTGTGCCCGTCCCG-----------------------------------NNNNNNNNNNNNNNNNNNNNNNNNNNNNNNNNNNNNNNNNNNNNNNNNNNNNNNNNNNNNNNNNNNNNNNNNNNNNNNNNNNNNNNNNNNNNNNNNTTTGTAGAGTTCCTCTTTTAAAGCTTYTGATAGATAAAGTGGAGCAGCAGGGAGGCATTGTACATATCC----CCAGYGAGGAGATGAASAGAAAGAGCGAAAGYAAAATGGCCCGACTTGCAGCAGAAAGGTTTCGAGTGTACTTGGAAAAATCTGCTTGTTTCAAATGAACATAAGCCGCGCTCGTCAAGACCTGCCATATTTTGATAATGATCATTGGCCTGTCGAAGCAGAGCGGTTCCTACAAACTGAAAATGGAAGTAAACCTCAAAAGCAAGGAAGAAAAGCCCAGAYTGGCTTACGAAAATTGCAGTGTCTTCCCTGTATATTGGACCTTGTCTGTCCAGCACATCACTTGCAAGTTCCATAGTAACAGGGATACCNNNNNNNNNNNNNNNNNNNNNNNNNNNNNNNNNNNNNNNNNNNNNNNNNNNNNNNNNNNNNNNNNNNNNNNNNNNNNNNNNNNNNNNNNNNNNNNTATCGAAATTCCGCTAGAGTTGATGTTGACCATTAGCCAGAAGCTTCCGTGGATGTTTTTTCCGCCACAAGGGTGGGATTCTTGTTCGACGCTTGCATTCTCACTGTGAGAAGCCACATTATCACTGCCTTCTAGATGATGTATGGAAATGGTTCTCAGATAGCAA-CCAACTTAGAGGTGATTAAATGTTTGATTAGTCGTCAAGAAAATAGCAAGTGATGACCCTTTATACAACAATTAGGGATCAGTGAATAAAGGGTCAAGGACATCAAAGCTCGTTTAGAGTCCCCAGATAATTTTAAAGCATTAAAAACAGCTACAGAATCATCGATTATATCGCCAGKCTTCAATCAGAGTCCTTTGCCGATGTCGGCCTCTTAATTCGGAAGAAATGGCAGGAGGGGCTKCGATGGCTATTGACTTTGAATCAGCAAAAGATGGYGAAGGCAATGGTATGTCAGCCAAGATGTGGGAATTCACTGTGGAACACGCACGAACTTGCACGATCTCCAACCAGTTGTATGTCTACTTTGCAAATACAATAG-------CACGTACCCCTTCAAATTTACATAGAAGAACAGAGCGAGGTATAATTTCTCCACCAAGATTTTCTTTTGTGATCAAATCCAAGCCGGGCAATGTGGCGAAGAGAATCAAGATCTATACTGATTAGATATTGCAATTCTTGAACCTTTTTCTCCTTACAGTGTAAAAGA-----TTGGAATTCATGA-GTTGGCTAACCTTGATAGGGATGCTGAAAGCCGAAGATCTGCCATGAAAACTTTGACATCTTATGCTAAAGACTTGGATTCTAAGGCCATACCTCCTTCACATTGTCCCCACCAAGCCCGTGCTGGTTCCACCTGTGGTCGATGGGCGCCACGTGTCCAGCAAACACGAGAAGGAACGGCGGG-------TAAATGTGAACCTTTACAAATGTCACTCCTATCTAAGAAAGCTACAACAATCGGTAAACACTATCACAAATTGCAAACTGGAAATCATGTGATTCACTTGGTGGCATTGGTGGAATCCTTCGCTATCAGCTCGACATGAGGGATTTTGATGAGCATTCGGACGAAGAAGTGTAYGAAGATTCTGACTAGCAAAGCTTCCAGAACTTGAACTTTTGAAAAATGTCCTGCATTAACCAAAAACTCTGGTTTTAKTTCTCATTTKTTTGGCATCTTCANAATGTAATTCA-CTTAAAAGTGCTCACCTCAATCTTTTCTTTTCTAGCAACAGAATCCCAATCCCTTGCTGCAATTCCGATCTTCCAGTCGAGGTTAACACTTGTTGNNNNNNNNNNNNNNNNNNNNNNNNNNNNNNNNNNNNNNNNNNNNNNNNNNNNNNNNNNNNNNNNNNNNNNNNNNNNNNNNNNNNNNNNNNNNNNNTTAGAATAATACTCTTGTCTACCCTTTCTGTTTGAAAGGAATCTGTGATCTTTGTTCTTGGT-------TGTATGARCTGAACTTATAGCAATGTTYTTTAATCAAGTGTGGAGGCTTCTTCTTTTATTGAAAGGGCAATGTATCTTGTACAGACGKCATGGTGATGTATTGGAACCTTTCAAATATGCTGGCTATCAACAAATGACCATGTATCCCACTGTCTCTGAGCAGCTTCAGAGGTAGATCAAAGGAAAGGTCAGCAAAAAAAGTGACTGCAAGATCACCGCCTAA----------------------------------------------AGCCAAAACAACAGAAATATTATATAAGAAAAAGAAAAGAAATTAAGAATGTTAAATATTAATGCATCTTCCCTATTAGCTGTTGAGAAAGGATTTAATTGGTTATACATCCACACCTAGCTTACTGGCTACTTTTGCCATTTTGGCATAAATGTCCTTTAAGATCCCTTCTCTGKGGATGTCAAAATTT----ATTGAGTGGCCTCTTCCTTCAGCTTCAGGACATGTTTAGTCATGAAACAAGGTCCATTGCAGAAATACTACTCAATGCTTGTCAAGATACCGATGTAGT--------GTTTTACTATTGTTTAATAACTGAAAACTATTTATCATTTAATTGGCCGAGCAAACCAAACAAAGTTACATTCCTCCTCTCAA---------------------------GAAGAACCATAAGACTGAATTACCTGAGATGCCTGTGCCCATAAGAAGTCTCGGAGCCATCCATTAATAGTAATGGAACTTTGTGCAAAGTTCCCNNNNNNNNNNNNNNNNNNNNNNNNNNNNNNNNNNNNNNNNNNNNNNNNNNNNNNNNNNNNNNNNNNNNNNNNNNNNNNNNNNNNNNNNNNCAGGACTAGTGGATGAAGGTCTGAATTATTTCAATTCCATGAAAGAATTGTATGGGATTCCTTCCAAGATTAAGCATCTCTCTTGCTTGATTGATGAAAATGACAGTTAAGAAATAGGCTGGGAGTAAGAAAATCATTTCAATATCATGAAGYG-CAATCAACTATGTGTGACCG----------------CATATTGGGCCAGAGCCTACAACTGACAGATTTGTTGTTGTCATGGTATCTTTCTCCCACGAATTATGAAATTTGATACTAGCTATTTAGACCTG-----NNNNNNNNNNNNNNNNNNNNNNNNNNNNNNNNNNNNNNNNNNNNNNNNNNNNNNNNNNNNNNNNNNNNNNNNNNNNNNNNNNNNNNNNNACACGTCGGTGATGATCGTGCCGACGGGCGTGGGCGCGTCCATCGGAGGATACGCGGGCGACGCGCTGCCCGTTGCCCGCCACCCCATCGAGCGCTGGAATCCCCACAAGACCGAGATCCATGGCAGCCGAATCTTGATCTCGAGTGGAGGAGCGGCCATGAGAGGTCTAGCTATCAGAATAAGAGTCTGGAAATTCACCTGAGAAGTCGTTGTTCAATGCAAGCAAGAACTCCAAATTTTTGTTYTGACATAAGAATCTCGGGGGCACCCACAATG---GCAGATGGAYACCCCAACTGATGACATGATCAATGAGTCCTCATTTAATGACTCRCTAAAAGATATTGA----GCTATCCCTTAGGAAGTCTTCTCCATCTTGTATTTGAAATTTATGGACGGGCTCCTAAGGCTGTTAAACAGGTATCTGCATCTTTGTGTTTGTTATGTGTTATATTTTCATTCTCCCGTTCTTGCTGGMGACCATGTCCCTGCTGCTGTTGAGGCCCATTCCCTGAAGGAGARKGCGGCGGCGCTCCTTGATCGAGAYTGGCTTCTCTGTGTGAAGAGGCTAGTTTATACCAATGATCAGGGGGAGATTGTTAAAGGAGTGTGCTCAAATTTTCTATGTAAGGCCTCAAATTCATCTAATGTAACAAATATCTGCCACAATAGTGAATCGCAAAATAGTGYTTATTGCATTTTGGTTATTTTGTCGTCCACAATATCCGCCTTATTCTGGAGGGGTATTCTTTGTTATGATTCATTTCCCTCCTGACTATCCGTT----TAAGCCTCCCAAAGTCAACTTCCAGACCAAGGTAAGGGGGCGAGACCATTCGGATGGCTCGTACCCTCGTTTCAGCCCGACAYGCMGGGGAGAGGCTTCTGAGGTGTTGGGGCGGTGGAAGTGGTTGGGCTGTAGAAGAAATGTGTGGACAGCAATGGCTCCAGCCACGGTGGGACCAGGGAGGATGCCGCCACCCGCCTCATCATCATTC---GGATTGAGGAGGGTTTYGATTTGAGACGTCCACCTCCAAATCCRTACCAAAGAGGGCA---GTGTCGGCTGAAAAAGATCTCGACAGAACCGAGGGCCCACCGAAGGACCTGGTGCAGCGCAGGAGAATCAGCTTCTCACGGGCTTACTGAAAGCTTGCAGAATATGGGTTTTGAAACTGACCGAAATCAATACAATCCGACCTTCACCTTGCCAACAGACTAGATCGAGACACCAGTGGGCTGATGGTCATAACCAAATCAAACAAAGTTGCAGGGAATCACTAGAGGATGCTTTAAGGCAGTTGTATCTTATTGATGCAATTGACGAAAATGGATTACTCACAGATGTTGGCAGAACTATGGCCGGAGAGATCCAGCAATACTTCTCATATTCTCAGGGAACTGCTTGTAGTAAAATTCAATCTGAGCAATATAGTTAAAAGCCTCGGAGATTCCGAAAATTTCTCTGTTGTCGTGGGCCCAGAATCCACGCACATCTATAAGCATACTGGCAACTGTGCCGCCYTGTTTGCAGCCTAGAAGGTCAGGAAGGGTTTTGGGGGGACCAAAAAATGCATCTCCAACAGTAATTTCACCCAAGCAATACAAAAAGCGCTTCAGAAAAGCCATGTCTGCATACTTTCTTGTGGTAAAATGATCCAACAATCCCCAAAGACCCTTAATAAATTCTATGGATCCATCAATAAACTATATATA---TTATAGTATTGAGTTGTTTAGTCTTCGATGCAGATTCATGAGATCAAAGACTTCCTCCTCACAGCGAGGAGGAAGGATGCGCGATCTGTGAAGATCAAGAGGAGTAAGAACGTTGTGAAGTTCATGTGAACTATGCATGCTAGGTTGGTTACCGAGGCCATTTTTATTACAGGTCCCATYCAATATGACCAAGGCAAGACATAATGGAAGTACTTAATT-GCTGCTGTGCACATCCCCAAAATCAACCTGAAGGAGGCACACTTTGTCATCGATGTGTTGGTTACAAACCCCAATCCCCTACCGATCCCTCTGATNNNNNNNNNNNNNNNNNNNNNNNNNNNNNNNNNNNNNNNNNNNNNNNNNNNNNNNNNNNNNNNNNNNNNNNNNNNNNNNNNNNNNNNNNNNNNNNNNNNNNNNNN------GTAGCCATGGTAGAAACAAGGAGGACTTCCGCTTCTTCCTCTTTTAAGCGCAGTCTTGTTCCATCCACTTCCGCCTCCCYCAAGCACAAGCGCGC------NNNNNNNNNNNNNNNNNNNNNNNNNNNNNNNNNNNNNNNNNNNNNNNNNNNNNNNNNNNNNNNNNNNNNNNNNNNNNNNNNNNNNNNNNNNNNNNNNNTGTTTGATAAGATGATCTAGGTTGTTGYCCATGATAGTAATAACTCTGCRTTAGGTTGAACATGTTGAAAAGGGATGATTGTAGTTTGTTATACTAGAAGAGCCTGCTGCTGGGAGAGGAATGCAAGCTGCTGTTGATGAGCAGCATATGGTGAAACCATATTGGACTGCAATGCCAAATGAAAATGATTGATTCTAAATATTACCTTTTAATTTGTGCAGGATACTTGGCATTGTGATCTCTGTGGTTCCAAACTTGGAAAAGGATTTGGTATATGTACTCATTATTACCATTAAGTAGTTAGTTTAATGCATAATATGCACCAATASCAATAAAYTTAACTG--------TCATATATCACTACCTATCAACAAAAGGTTTCAACTNNNNNNNNNNNNNNNNNNNNNNNNNNNNNNNNNNNNNNNNNNNNNNNNNNNNNNNNNNNNNNNNNNNNNNNNNNNNNNNNNNNNNNNNNNNNNNNNNNNNNNNNNNNNNNNNNNNNNNNNNNNNNNNNNNNNNNNNNNNNNNNNNNNNNNNNNNNGATTCTCACCCCTTGTTCTTATCCGAAGAAGCTTCAGCACTAACTCGTGGTTGAACGACGACTGCCTTGCAAGAAAGGTGAGATCGGAACCGCACCACTAGGTCATCCAAGACATCTNCTAGATGATGGTACACTGATATCTTTGCCACGGCCAAGAATCCATCCACACATGCCAGNAACACTTCTTACTCACAAGAGCTCGTGCAAGCCAAATTCTACAAATCAAGATATTACTATATATGGCGCTTTATTGATAGTAATTAACTTTCCATCAATTANCTACTAGCCCGTGCAATCCCTTGCTTACGCARCATTAAAAGCTCATCGACATCCCCAAATATCTCATGAGCTTCCTGCAAAGCAGAAGATGAAACGCCGATAGCGAAGGAAATAATCACAGCGGGCAAGAAACTATCCAACAAAGGTANCTGCCCTTTGATGTACGAGTGGCACGGGAAGATGTACTGGGGTGGCAAGGGTATGGGTACCTTTCTCCAAGAAATATGGCATTGAGCCTCGAGCTCCAGAATGGTA-TTTTTCGCAAAAAGTTGATTATTTGGAGACAAATCGGTCACMGCTGAACTGTTYGGCCCCAACAGCGTGGGCCTCAACCACAACATCCTCATAACCAACATCCCTCTCGGYTCTCTCCTCTACGGTCTCCACCTGCAACGAACATGGAAAAGCCAATGAAGGCAT--AAGCATCACTTTCTCAAGATCATCAAATGAAGATAGGTGAGTAATATATAGAATGAAC--CATTTTTCCAATGCGCGTCATTGGAAAATTTTACTATGCGCGTCAATTTGTTTTTGCTCCCGCCGAAT----SAAGGAGGCAATACTTGTCGACAATAGGATATAGTTTGCCAAATGGCTCCRACTTCAAATGGAAACACAATTAATTATCAGGATACCGAATGAAGGAGAAAAATGCTTTAGCTGAAAGACTGAAGAATGCTGAAGCTGCAAGAAAAAAATTTGATGAAGAATTGAAGCGATATGCCACAGAGA--------------------------------------------TCTAATTTCTTACAACTGGCAAGTCGTC-TTTTTCGCCCA---TCTTTACATATGCAACCATCTTTCGCCYRTCTAAGCATATGCATGTAAACTTACCG-----------------------------------------------ACCGTGCCAATTGTCATGATTGGTCCTGGTACTGGGTTGGCACCCTTTAGAGGCTTTCTACAGGTCTGTTTTAAGARGTAGCACCTGTGGATTGAATCATCTCATYGAGTTTATGATGGCGAAGTGGGGTTTGAGATGTGTAGAACTTCTGGATGGCTTCTCCTTCATACCATCACACAAGGCTTCATCCATCCTCAC-AGAATAAAACAACGTT---AAAAAAAGGCAGATGGACATAAAATCTTACTTCGGCAATTTCTTGTTCAGTGGCTCTCTTATTTAGTGATG----GAATCTGATATTAACAGGTTGCCTATTTTGCGGACCTCTATTCCTTACATTCTGCTTTCTGAACACCGTCGCTATCGCATATAGTGCTACAGCAGCAGAGAAATGGTTGTAAATAAAGTMGATATGTTCTCATTCCAGCCGATGCATTCTCGTGACTGTTCCCAGGTATCTTCTGTCTTGCCATGTATTGTTCATGGTGTGGTACTCCGATCTTAGTTACGTCCCCAGTTGGTGAAACTGTTTCCACTTTGATAACCAACGGTCTATTCGGTCCTGAGGAAGCTCTCAGACCAGCAGAAGACTCTCACTGGTTTTCTGGTCTGCAACAATATATTGGCCATGATACAG----GTGAGAAGAAGATTGG---GTTGTTCTGTGAAAGTAGTTCATTGGCGTGCAGAATTCTCAGACTATACAGCCTATTGTCGATGTTGAAAGAACAGTATTCTATAGAGAGAAGGCGGCCGAAAATTTTAAGTGAGATGCACAGAACGAAAAAATAGAAACCAAATATACACTAGA-------CTTGAGGCTTGCATGTTCTTTCTTGCCGATGCCTTCGGCAGTACTAAAKGCCTGATGCTCCATCCCAGCATTAAGCATGGTGGCTGCCACAGCATAYGTCACCCCGATTGTACTGATTTTGTTTAATCCCCWT-AAAAAACAATMTTGGTTCAGTTTTGTGCATTCACATGGATGAACAAATGGATAGTAAAACATTAATTGGGTTTATACTAGAGGTGGGTATGTTGAACTTTCAAAGAAGCTATCACTTCCACTAGGTTCCACCCTTGAYAGGTAKAGRGACTCTCTTTYCACATTNNNNNNNNNNNNNNNNNNNNNNNNNNNNNNNNNNNNNNNNNNNNNNNNNNNNNNNNNNNNNNNNNNNNNNNNNNNNNNNNNNNNNNNNNNNNNNNACAGAATTCTTGAAGTCCTCCTTGTCTTCCTCAAATTTCAAAATTGAAATGGGAGAAAGATAGCCAACAAGAATCCGGGCGCGTTAGCGAGCCTCTGGCATTACGACCTTTACCACAACGATGCTGTCCATAGATCAAATTTTTTCGTGGATTGGATTTCACTTGACTGTCTGTCGCCACACCTTCACCGTCCCGTCCGCAGAACCCGTGAACACCGCCCCGTCGAATCCCGCCACGACCGAGTTGACCGCGTCGTCGTGAGCCACGAAAGCCTTCACAGCAGCAGAAACTTGCTCAGGRCTCTTGCTTTCAGGCAATGCRGTAGAAACAACTTGATCAATTAACTGCCTTCTATATTCATTACATCCACTGGCGCCTTCATC---TCAGGTGTCGTCGTGAAGTAGTCTGATGCCATGATCTTCTTCAGCTTCTCCCTYAGCCCRGCATCTGCAAGAACAGTGGTAATGGTTCAAANGATGGAAGGAACNGTAAAGAGATCAATCNTTATAGAAGATATGTGGATGATGTTCATTTTGAGAAGGAGAGAGTGGAGTACCCATTTCTACAAGGTATATTGAAGAAGTAAGTACTCTTTCTACTTTTCAAACACATATGGTAGTTCCTCATACTCACAAGCATATTTTGTTCCRCGATAATACATAGGYGCCAAACTATGATATCGTTCTTGTCCAGCTGTGTCCCATATATCAAATTTCACAGTAGCCTCATTCAGAGATAGTATAATGTTGTACCACCATCTCGGCTAATGGCTTTGATTGGTCAGGCTCTCAAATGGCAACAACATCAAGGTTACTGGWACTGAAACACATGTTTAYTAGGTGTACAGGAGGTTCTCGTCCTGGTGGCCCTGGTAGAACTCGGGAAGGGGCGAATCGGCCGTTATCTGCTGACCTTTGTAAACTGCGTAGGCTCGGTAAACCAAGGTCCATGCAATGTTACTTTCCATTTTTACCCTTATCATGATGCATTGATGATTATACACTTGCTGGCACCCTAATACCTCCATCAANNNNNNNNNNNNNNNNNNNNNNNNNNNNNNNNNNNNNNNNNNNNNNNNNNNNNNNNNNNNNNNNNNNNNNNNNNNNNNNNNNNNNNNNNNNNNNNCTCTTCGCAATGGTWGCATTATTAGTTAATATTCGAARCAATTCTGCAAATGCAATGCAGAGGAATTCAGGAGCATCGTGCCGTACTAATCACTCATTCCTATAACTAATATGCTCCATGCAGAATCAAAGCCACCCACAGAGTTGTTTGAAATACCATAGTCASACACACGAAGTTTGAGA--AAAAACAGCCATACCTAAAGCGTACTCTCTTAAGATGCTTGCCACCACCAGGAAAAGGGGAAACAGTTATGTACACCCCTGGTTCAACCTGGTTGTCAGTTCCCAAGTCTCATTCTTTGCCAAGGCCTTCATTTCTTCCACCATGGCTGCCTTCCACTTTGGATCATTAAACGCTTCCTTCCTTCCATGAGACCAAATCCAGTGCTTCATCCCTTGTGGAAAAGGCTTCAGACAAGGCCAAAGAGGAGGTGATTCCTGTTTTTTCATCAAATGAGCAGCTGKAGGCTCCGATACACCGATCCTGTYGGGGGACGCGATATGATCTCTGGCATGCTGTCGAGAGAGATGGTCCCCATATAGAAAAGCAAACTGTACTGTAAGCAGCCTTCAGAAAAATGTTGACTTCRGTTGCACCSGCGAGAACCGAGTCCCCTGACCGAAAATCCTGCTTCAGGATTTTCTAATAAGTTTAGACCYTTAAGACTTTATGATTGGATTCTTGGGCAGGTCAACAAACATGCCY--CCCATCTCTCTAATTGGATAAACTTATAGATATCCTTACACTAACAAGTCTTTCCCATTAGATGATGGAAAATCTGGTATCTATCCACCTATTCAGGGTGATCATACGAGAGTACCTATGCTCATCGA-TGGTGGATGATGTTCCCATCCGAGTGTTCAAGAACTGCAAAGATTTGGGGGTCCGTTTTCCGTTCAATCAGCCCATGAAGATCTACTCCAGCCTCTCCTCACCARCTCCTCATCGTACAAATCCGACTCGTTCATCCTCGGMATCTCCCTATCGAGCATCTTCGCAGCATGCAACCACTCCTCATAGGTCCAGTGTATGGTCATTAAGTAATTTAAATGGGCAAGAGCTAGGCCATTTTGAAGGTGTAGTAGCAACAGACAAAAATATATCATCACCAAGATTTAGCCATCTGCTTAACATCAGCTAACATGTCAATATCTTCATCTCCTTCARCCAAAGTAAGGGCCTTCTCCTCATCTACATTATCCCCAGAACAGGTGGCTTCCATGCTTTCTGAATGTTGAAATTCTCTGAATTGATTTGTTCTAYAGACTTTGATCATCACATAGAATTGGAATTCTGCTTCTCTGTCAAAGCATGATTCTTTGGCTGCAAAACTACGTGGTATCCCTGC-TTATATTGTTATWCCCAAAAATGCTCCAAAATGTAAGGTTGAGAATGTGAAGCGATATGGTGGTTCAACAACTAACCTCTTTTGCACCTTTATTTTAGACACTGGAGATGCTTGAGAAAAAGGAGAAAGTTCTCTTGAAGAAGGCTACTGGCGAGGTA-ACATCGAGATCCTTCTTGTTCAGGGTCGATCTTCCTACGACTCCGAGGCGCTACGCGGTCAAGCGAAGCGGGAGGCTACCGCTCGCTTTTTTTTTGATGCTGCAATGAGCTGAAAGTTCTTGACAGAAGCAACAGTCACCCTGCCACGGAAATTAAGGCACCAGCACTGTAACTGCTCGTGCCACCTCGGGCGACTTCTTGACCATCCAAATGTCGTTGCGTTGAAACATTGCTTCTTCTCGACTACTGAAAAGGATGAACTTTACCTTAATTTGGTTCTYGAATGCAAAACCAG-----ATAAAATGTCAACCCACCTGTATATCATTATGCCTAGTCAAGATCAATATTGACTCCTTGAAACTGCATTAAGAAAACAAGACGGCTTTCTTTTCCATACCTAAAATTGCCTAAACCGTCCTAATTTAATTAATAAGGTATTAGTCCTCTTTATTTATTATCCTTYTGATGAATATTGAA-TTTAATTTRCCGTGTCTTTGTCCCTGTCCCACRATATCAGAACAGTGCTCGCAATGCCAAGCTTGATCATCAGATAGAAGYTCTGGCTTAGTGAAAAAGGCGATCCTTTGCCTGCAATAGAGGGACTCCAAATTTCAGGTGAAGCTTTTCCAGGTAGAGATCTTCAAGCTTGTGGATACTCMACCAATGGGACTACTTCTGTTCAAGCATCAGGTGCTGGTGCCCCAGGAAGTGATGGAGGTAGCGGTGGGCTCTCAAGAGCTAATGTAAAAGAGAGGTCAGGCACCTTAACAGCTCCCTTCTYCACTCTCCAAATCTGACAAGAGGAAACGAGCCGATGACACGATCAAAGAGATGGGTCTGGYTGTYGCAATGGACAGGAGAATTTGCACTGGAGGAATTATACTTTTAACGACGAAAGGGAAGAGTTCACGCGTGCTGGTCTTCAGTGAGGAGCTCTTCTTCATTTACTTGCTTCCGCTACAAGAAMGCAGTTGAAACCCTCTCCAATATGCCCTTRTCATTTTTCATTTCCCAGGCCCGATCGTCTCGGACMTTGTTGCAGAATAAAATCTCTTGGAGTGATTCTTTTCACCTTTAGATCTTTACTCGCATTGCCAGCTAGCTCTAACACTTCAGCAGTCAGGTACTCTAGAATAGCCGCAGAATACGTGTCAACCCTCTTATATGTTGGAGCCACYCCCAGAGATAAGCGCTTCGAGCGCACATCACCCTCAGAAGAAGAAGTGGCATAAGCAATTTGTTTNNNNNNNNNNNNNNNNNNNNNNNNNNNNNNNNNNNNNNNNNNNNNNNNNNNNNNNNNNNNNNNNNNNNNNNNNNNNNNNNNNNNNNNNNNNNNNNNNNNNNNNNNNNNNNNNNNNNNNNNNNNNNNNNNNNNNNNNNNNNNNNNNNNNNNNNNNNNNNNNNNNNNNNNNNNNNNNNNNNNNNNNNNNNNNCAATGCAGCTCATGAGAGGTGTCTTGACCCAGTTCCTCTGGATCCCCCTATATTGGACAAACTCATAAATGCAAAGCTAGCCAAGAGCAGGGAGCATATAAACACCCTCAATTTGGGGACCGATTGCATGGTTTCCCACTTCTCCACAAGCTTAAGTATATGGACCTATCTCATAGTGGCATCTTTGAAAGTCTGCACTGGAGCTGGCAGAGCAGTCTGCCTTGGAGATTCTTTCTTTTTCCTGTGCACAGAATCAGAAGCATRGTGGAAATAGAACCTTATTCT------------------------TTGAATCGCAAATGCCAGGATATCGATGGAGTGTTTCCGCGTCGAAAGAGTCTGTCTTCTAAGCTTCCGTTATCCATGTACTCGTACACCAAACAGTAGTAGACTGTATCTGGTTTCAAGGGTCCAATGACAACATCATGAATCTGGCCCGATCTGTACAATGGTGTGAAGGAGTAGGAACTGCTTGAGCGGAATAATGGCACCAGAGATAATATTGTTTCCATAAAGTAAAGACCCAGAAACAGGCTCACGAATACCATCAATATCTACTGGAGGAGCAGCAATTTTTGGTTCTACCTTTGGAGCC-ATCATTGAATTCTTGTTTATTGCAAGTCTGCTTCTGTATGAATANGAATTCAAATGGTTCCCATTTGAGCTATCATCATAGCTTATATGCTCACA-TTTTTTCTCACACATYGACTGCATAGMTGTGAACTCCTTGTCAAGCATCTGTAGAATCTCCATTCCYTGATGAGGACAACGACCTTGTCTACAATTTATCATCACATCCAGCAGTGCAAAGAGTAATTGCCTTGGGAACTCTATGTGCTATCGAACTCAGAGCTGAAGTTGGATGTTTACTGCAAGTGCGGCCGAGTGCCTCTGGCTAGGAAGCTATTCGAGGAAATGCCGTATCAACATCATTCAGAAAGCAAATCTCGTCAAACATTGCTGCTGGTCAGCAACATTCAAGAAAAAAGATGAGAAAACATCTGCACTAATTTTACCAAGGATTCTGAGACTATTGATATAACTMTGTCCATTGCTGAAGCCATGNCTGGTGGTGTAGTGAAGAAATTCTCTGAAGCAGCTGTCTTGATAATTATGGTATTGTAGGTTTGCAGCGACAAGTTATGAAAGGTATTTTCAATTTGGTTGAGGAGCATGCCAAAAACTTATCTTGAGTAGATGCAAACGAGGAATCAAAAGCTGTTACCAAGGCAGCTACTATGAAAGGTGACTTGGAATTGTGCATGCTATTATCAATTTGGACCGTTCTCCAGTCCAATGGGAATTGACAGTGAAGACTCTTTTGAACAAAGGGCTGAAGAAAAGCTACGAGCTGGGACCCGAAATATARAGAAATCAAAGAGAATATCAACGAAGGATTGAAGTTCTATGTCACCCTTCAGG---TACTAATGTTGGAGAAC-AGTGTGTTGTAACATTT--NNNNNNNNNNNNNNNNNNNNNNNNNNNNNNNNNNNNNNNNNNNNNNNNNNNNNNNNNNNNNNNNNNNNNNNNNNNNNNNNNNNNNNNNNNNNNNNNCAGAGAAGGCTAGACTTCATGGGGTTCTACAACACGGATTCCGATGCCAACAGCGACAGCTCTTCGATGTCATCGGAGAACATGAGGTTCCGAGTTCATATGAAGATGTTTATGGAGTTCAACAGGTGARCCACATTATTAACTTCACATTGTGTTGATAACCTTCATCAAACTTCCTTTTGTTAGGGATGATGGTGGGAAATTCTTCGTTTACAATAGGTGGGGTAGAGTTGGAGTAAAAGGTCAAAATAAATTACATGGTCCATTTACATCATGTGATAATAAAGATGTTGGTGAGTTAATAAATCGTACCATAAATCAGAATCAGAACCAGAA------TCATCAATCTTTATCTGGATCGACACTCTTCAGTCACATTGGCATCCGATTCCTTCAGGCTCACGTTAGTTTCCAACTGCTTGAACTCAGGGTAAATGCAAGCACTGGAGGCATAGAAAAACCTGCAAGCAACATTTAGTAAATCAAGTA-------ACATTTAACATGTTCAAGTATATAGTCTAGATGACCTGATATATCCATGGGCTAAATTGTTGGTGTACTTCATCAACCAATGCATAGTGACCGTGGATTACGTAGGGCCATGTTGGTTTGCTGATTGTGCCGAGAGAATCGGACTGTTGGCTRCTGATGGACCGTCC---T---GTTGTTGTTGCTGGTGCGTTTTTGGATGAACGTCGGTGGATCTTCTCTTGTTGGTGGTGGAAGCGGAGATGGAGGAGTTTGTGGTGGAGAGCAGCCGTCAGCTTCACRTCCATCTCCGTCCAAAACCCCTCCTCCGCCATCTCATAACTAAGATGCAAGATCCTCTCGAACAATGTCGGCTTCTTCTGGACAGTGATTGCAAAGAGGTTGTCGAAGAGGAAGACGGCACTGATCAAATCGACCCCGTGACTTACGACGCAAGTCATGAGGTAAGGGAGTTGTTCTTGAGGTGTATAAACTCTGATTTCGATAAGGTGAAAGCTACTCTTAAGGGATCCATTAAGATGCGGGTACGATCCTTCTTTGCGAGAATTGATGGACAATAGCAGWTTCATGACGATGATTATGCATCCAGATCCTGAAAACCTCTCTGGTCACCCTCACTCTTCCAAGAAACCCCTCCAACTCCGCGTRCAGATTCAGTGCACTGATCTTTACTCTTCTTCTGGTGATAGGTTATGACTTTCCCATTCTTCCTATATGAATGAATCCTCATGTTTGTTTGTAGAGGTCAATTACCTTAATCACAAATTCTNATATGAATTATGTTCTATTTTGTTGAATCTATTTCCTCCTTTCTGGTTTCATATAT-TTGGAACTA-CGACTTCTGTACCGTCCTCGAGAAATGCCTCAAGAAAGCCCGCGACTCCCAGCTCATCATCCGCGTCGCCCTCCAGCGCTTCTCGGAGGARGAGGAAAGAGTGGAGCCTCTTAAGACGATCTGTTGTTGGACTTCCAACATAATCCGATATGAACTGTGCCGATAAGGGTGTAAAAGGTTCAGAACTCACNNNNNNNNNNNNNNNNNNNNNNNNNNNNNNNNNNNNNNNNNNNNNNNNNNNNNNNNNNNNNNNNNNNNNNNNNNNNNNNNNNNNNNNNNNNNNNNTCAAAAACATGCCTTCATTTSTTGTCATGTTGTGGAAAGACC--AGATGGTTGCATCAYTTTGTRRTTTGTGCACCAGTAGGTCTTAGTGTTGACATATATTCAATGTCCTTCCACTTTGTTCGTGCAGGCCAATGATCAATGCAGCCGCTGATTATGACCGTTTGCTGGGTGTAGCTCCAGACCATCGCATACAAAATGATTTTGTAAATTTGGCAAATGACTTGCATAATTCACATGCTAACCGNNNNNNNNNNNNNNNNNNNNNNNNNNNNNNNNNNNNNNNNNNNNNNNNNNNNNNNNNNNNNNNNNNNNNNNNNNNNNNNNNNNNNNNNNNNNNNNNNNNNNNNNNNNNNNNNNNNNNNNNNNNNNNNNNNNNNNNNNNNNNNNNNNNNNNNNNNNNNNNNNNNNNNNNCATTATTTTTGCCATATATAGCTACCCGTCWCTTTCACTT-STTTTGTCTATTTTTATGAAGGTTTAAGATTCCATTCGTC----CTCACATTGGTTTCATTCATTGCTATGTTGCGGAAGTCGGTTCTGATGCCGAAGACCGCGATGGTATTTACGATAGCGGCATCCATTCTGGGCCAGACTATCGGGTCCAGAGTAGCAAGCTAAGATCAATGGTYTCCAGTTTCTCATTGTTCTTAACCACTTCCG----------------------------------------ACAACAAGAACTACAACTGAGATTTTGTTGTTCTTCTTATGACCAGAAGAGGATGGTGATGGTTYTGATACTAAGACCG------CAACACTAGTTTTGAAGGCRGCAGCCATTGT----GTTGAGGTCAACRGAAATGAAAGGATGTGTATATTGAATTATTGCTCTGTGCCGAATCTCGGTG-----------------------------TGATTGTTCTCTTTAGTTGCCTTTATTATGTGTCTCATGGTATTTATTAGTTGGAACTTGYTACKTTTGATGCAGGAGACTCAACTTGCACCATATCATCAATTTCCTTGMCATGGGCAACAAGATTGAAGATYGCAGTCGGAGCAGCA-------AAGGGCCTTGCTTTCCTCCACCAGATCGAACAGCCG--------GTGGTTGTTTGGCATAATAACATGATGGAAGGTTATACTCAGGCTCCCCTTTCGCAGGCTCATCAGACCATGGTGATCCAAATGTCTTATGAAGACGAGCGGCAACCACATTATAGGCATTCAGGGTGACGATCATACCGTAGCAGAATTTAACACATATCTCGAATGCTGTGGGCCCGCCG--------ATGCTTCTAGGGTTCATATCACTGTTGC---TGACGGTGTTCCAAGGAGTGCTTCAGAAGATCTGCATCCCTAGAGAATGGACCAACCACATGCTCCCNNNNNNNNNNNNNNNNNNNNNNNNNNNNNNNNNNNNNNNNNNNNNNNNNNNNNNNNNNNNNNNNNNNNNNNNNNNNNNNNNNNNNNNNNNNNNNNGCACCATTTCCTCCTCCACATTCTGATACCTCAACAGTTCGAGATCGAACACCTCGGAGGTCCACTCTTCCTTCACCACCGACTGCACCCATCTCCAAGTTAATGTGCCCAGCTGTATAGATTTCCTWCCGTTTGACCCCTTACAATGACCACT-GCTGACTGCCCCCTTACCTTCAAGACATACTTTGGCAAGCTRCNNNNNNNNNNNNNNNNNNNNNNNNNNNNNNNNNNNNNNNNNNNNNNNNNNNNNNNNNNNNNNNNNNNNNNNNNNNNNNNNNNNNNNNNNNNNNNNNNNNNNNNNNNNNNNNNNNNNNNNNNNNNNNNNNNNNNNNNNNNNNNNNNNNNNNNNNNNNNNNNNNNNNNNNNNNNNNNNNNNNNNNNNNNNNNNNNNNNNNNNNNNNNNNNNNNNNNNNNNNNNNNNNNNNNNNNNNNNNNNNNNNNNNNNNNNNNNNNNNNNN-------GAATGATGGAATCTAGTTCTTAAGTGTCCCAACAATCTACTGAAAGGCCCCTTGGTAGGAACTAGGAACGATATGA-TATTATTCCAGTTGGACAT-------CAGGTACAAAACGATAAGTTGAGCAGAAACTCCAGATCTTAATAGTTACACAAACCACTCAATTCACTGACAATACAATTATTCTCACAATGGCTCTCATAGCAATCGTTGCCTTCATCCCCTTCCTCRTCCAAATTTAAGAATACGGTAAAGATCCTCATTACWGATTCCGTGTCGTATAACTGGTGATNNNNNNNNNNNNNNNNNNNNNNNNNNNNNNNNNNNNNNNNNNNNNNNNNNNNNNNNNNNNNNNNNNNNNNNNNNNNNNNNNNNNNNNNNNNNNNNACTGAGATTTCAGCCTTCCCTACCGACTGACAAAACCCACCAATCCAGATCTGCCACTATCTTCTAATCATTATAGC-ACACCAACTCCGTCAGCTGAAGCCTTCGAGGAGGGAGGAGCTCATCGGAGCCGTGTCTGGGCCCGACATCTTCGCCTTCTCCCCGAAAGCYCCGACCTGCACTAGCCCAAGATTGCAAAATCGATAAGTCCTCTAGCGTAATTATTTTTAGTTTTGTTTTCGATTTATGCTTGTATGTCATTTGAATGAC-CAACTTCTTTCTACAKTTTAACACTTCTCATTTTACTAATTCTTTACCTTGTTTTTGTTTGATTGTCTT-AAAAAAATTAACATCTAAAGTAATTATTGTGCTAATTT---ATCGACTATTTATGGCTTTATTGTTTTGGTTTCAGGGGTCCAGTTCCGACCTATTATCAGCACATTTCTGTGCTACACAAGTAACAACCCACTTC-------ATTTTCGTCAATAGTGCCAATGTGGAAGGGMGAGCGAACGGCACGGCAGCAGGAATGGCGCCATATGCACACCTAGCCATCTACAAGGTGTGTAATCATTGTTATTGCTCTTTATTCTTTGAGGGATCTTGTTTGATTCCTTAATATATGTATCAARAAGATGTGACTTTCCAGAAATGAATTTKTCCACGGAAGTGGTTCCTGGAACTGGAGYGGAGARAGGGG---CTGAGTGGTTTGGTTGAAGCCRTGAAGGAGCTGATGTTGTCGGCTGAGCCGCCTTCGGAG---------TATTTACTTTCAGCAG-------TGGAGAGGCTCTTCCCAGACTCAGATGTTCAAGAAAAGAAAAAGTTTTCTGAAGCCGAATTCCTGCATATGAGCAAGCCNNNNNNNNNNNNNNNNNNNNNNNNNNNNNNNNNNNNNNNNNNNNNNNNNNNNNNNNNNNNNNNNNNNNNNNNNNNNGTATCCCATA------TTCTTCTTCTTTATTTTTGSTCTACTTGATCTTYTGTACTATAGATTAAGTGAGAGACCGGAAGTGAGAGTTCGATGTTACCGTCACTTCCGTCGCCTTCGGGACTTCCGTACCAAGTCGCGGTTGCCG--------------------------AGATTTACTAGATTCAGTAGAAAACGATGACTCTAATAAAGAACATTTTACCACATTAAGATCAAGAACTATGTAGCCGTATTATAAAAATTGGGGCAATTTCTATTTCAGGTAAGATCATCAACATAAGCAATTTATT-AAAAAATGATAGATAAAATTAATACTCAAAGGGGGATGTCGCMTTTATGTAA---GTCCTTGAGACCATCATCCAAGGAATCAGCAGATGCTATCTTACGYCGAGTACTACTATCAAAGGAATAAAAAGATGC---TTGTGTTAAAAAGACGTTATCAATATATAAATCATCTATTAT-AAAGGGGATTGGCTGGCTCAAAAAACCTCCCGTTATTATATTCGGGKATGAGCTCATATTTGTCTAACTGATCACTGATTTGAGGAAATTGAAKACTGTTAATTTCATC---ATCTTTTTCCTCGACTTG---TATAAGGGAGCATGAGCCATAGGAAATAGAGGGAAAGAAAAT-AAAAAGACTAAGTTTA-CCCATGTTACCCGATAACGTAGGAAATGTAGCCGAACGCGACTTCCTGCGGACTGAAGGGGATCCTGCTGCTTTAGGATATTCAATCAATGAAGCAGTAGCACTTATCNNNNNNNNNNNNNNNNNNNNNNNNNNNNNNNNNNNNNNNNNNNNNNNNNNNNNNNNNNNNNNNNNNNNNNNNNNNNNNNNNNNNNNNNNNNNNNNNNNNNNNCTACAGAAGCTTCGACTATT----TATATATTTAAAAATCTACCAAAAAGACGATTCGAAGTGAATTGATAGGACGAATTCTCAGGTTGAATCGAAAGGAAAATGTATTTCAAACTTCGACATGGTACCATCATGGTGCAAAAAAATGTATTCATCTATAATTGTTACATTCGATGGAAGAGATAGTAATTACC-TGTGGATGAATGTGAATATAGGCTAAGAAGGAGAAGGATCAATAGAGGTTATCCTGTAACTATTTATTATGCTTCATTCGAATAATCATAATGTTGTACGCGGAAGCGAGTCAGGTTGCAAATGATGCTGTGGGAAGCATAAGAACAGTTGCTTCTTTTTCTGCTGAAGAGAAGGTGATGGAACTATACATTGGAGTTG-------TGTCCATGCTTCCTAGCTTGTCAATTTGTCTAACATATCAGTCACAACCCAACTAAGAACCGAAATGATTAGTCATAACTTATTACCTGTAATATTCAGACCTTCCATCAGCTAACATAGATGATAATCTAATAAGATTAATTGCAGAAACCGAGTTCCCGGCAAAAGATCAACCTTCTGTGTGGG----TTCAGAAAAAGGATARCATCAATAAAATAGAACTTAAAATTTGAAACAACTAGWATGCATAAAATGTAACCAACATACTAAGTGTCTTTGCGTTCTTTTTGGTTTTTGCTGTACTACGACTTCAGCCTCTCAATGACAGGGTTTATTTCCCAAAATGGTAYCTTAATCAAGTCGGAGTTCCAACAGAATGACCAGAAAGTCTCGTTCTCGTTTGAGTCRAGATCAGTCTTTAATTTCTKCCCCAGAAGTTGCGGCAGAAGTGAATGTGGCAAAGT--------GCAGATCCTCTTTTGGCCATATCTATTTCTCTATCAGCTTTTAGCCCACATGTCCGTGCCTGCCACCTCGGCAAGATGCTCCTTGCTGGTTCCATGCCTCCTSTAA--TCGACGCAAATCTTGGACAACAGCTACAGCTTCCTTAACTGGACTTGGAAGGTCATCTTCTGATCCGTGTGACTAGCTATCTGCAAGAAACAGAASGCTCCYGTTATCTCTCCGTTCATTTTTCTTCTTGGATTCGCCGTCAACAATGCCTGCACATATTTGCCAATTTGCTTGCTA-TGCTGCTTATAAACAAGGGGAAGGGGAGCATAAGGGAAATC-TGTTACCTGTTAATCTATTGCTGCAACAAA--TTGATGRCAGGAACCANNNNNNNNNNNNNNNNNNNNNNNNNNNNNNNNNNNNNNNNNNNNNNNNNNNNNNNNNNNNNNNNNNNNNNNNNNNNNNNNNNNNNNNNNNNNNNNNNNNNTCTCCATATGCATGGTGGGAATGGGAAGGTGGCCTACATTGACACTGAGGGCACATTGTATCCTAATTCTAATCTTAATAGGTTAATTAGCTTGCGTTTCTCTCTTTGCGTTCCTCAATTACCTTAGTGCCCTTCCTAATGCCCTCGGCAATGTTGGTCCCACCATTGGCTGACAGTGAATTGACAGCTTTACTGGTTAGTCACAAGCAGATTGTTACTTTGGTTCCATTTAAGTTCTATTAGAATATTG--------GTAATATTATCACCCGGGAGTTGCCTTTCTTAATCTC------AAAGGMGAA-AATAGAAARAATGGGAGAAAGAGAGGAACAGGTAAACACAGATACAGTGGCCATAAATGTAGAAGCGATCCGCCATGATCTGATCCAGATCCCTCTCATCYTCCATTGAGTCGTCCAGCCCCATCCTCTCATACTGATCCTGATTGTCCAATCGCCGATACCATCGTAGGGGGYGGGTTGGTCCCGATAGAGCAAAATGCCAGTGGCTTCGAGATCCGCAAAAAATCAAACGGGCAGCTCTCATGCATATTCCCGTAAAATYGAAGCRGAAGTTAARCTTACTGGGATTCTGAGCTTGGGAGCATTGCATCCYGGAGAATCAAGAAAATACGGTACAACAATTGCTCCAGCATGAATGCAGAGCCCTCTGACCAAAGAGTTGTAGGTCACTGTGGTCGGTGGGCAGCCGTACTCGTACATTCTATCGACCAGTTGCATGGCGTACTTTTCTTCGTCAACCTCAGCCAGAAAAGAAATTGCAGTCCTTTTCACTGATTTATCAGAATGATGAACGTTCACTTGACCTGGTACTGTTTCCCCAGATCGAGAGGTCGTTCCGCCCCTTGTCCCCGAAGATTGGTAATATGTTCTCATACAATGTTGCTCCAACTTTCTTCTAGAGGGCCTAGCTGGCGCTTTGGAGTTGTAGTGAGACTTGAGGGTTATAGTGTGGTGCCATGTAAT-CCCCTCCGCTATATCAAAATTTGGAGGTTACAATTTTAGGGAAATGNNNNNNNNNNNNNNNNNNNNNNNNNNNNNNNNNNNNNNNNNNNNNNNNNNNNNNNNNNNNNNNNNNNNNNNNNNNNNNNNNNNNNNNNNNNNNNNGCGTTCTATCGTCTATGATTCAGGACCCGACTAAATCCATGTCCTCGTTCCAAATGAGTGTGGGGACRGAGCTGACTGTCAATGACTCGACAAAAAAGAGATK-TTACCAATTCTAATTCATCCTGGACATGGATGAATATATCACAAGTTTGGTAAGTTTTGTCATTCTCTCTACTGAAATCTTTCACAATTTTGTAAATGTTCTTATTGMTGTGCTTACTTGTTCTAGTAATCTAGATTGAAAAATGGAGCTGTAGTGTAAACGCTAAAAAATARGCTATGTCT--GTTGGCAACATATCTTCTTGCTGATGGACTAGCKGTTGCTGGACARGTATTATAGTAATTTCCCTTCTAATACCTGACCGGAGNGGCCATTAGATGATGATCCTCCACTGGAGTTTGAGGAGGA-------TTTTACACTGG-TTCNTAGCAAGAAAGCAANGNGACGAACTAAGTCTAAACTTTAGATCTTTAGGGAAAGGAATGTGAACTTACCAAATGATTCCACGACTCAAACTGGTAGCTTATGTTTTTTAGTAAATTATCACGGTGAATCAAACGTCACGTCCGACGGAGCTGGGGCCCACCACGGGTGGTTCTGCGAGTACGTMGAGKTGGCCTCCACCGNNNNNNNNNNNNNNNNNNNNNNNNNNNNNNNNNNNNNNNNNNNNNNNNNNNNNNNNNNNNNNNNNNNNNNNNNNNNNNNNNNNNNNNNNNNNNNNNGATTCCAAAAATCGCAGTCTTGGGTCCCGTAACATAGCATTCCAATTTCTTATTCCATGTCTTCTCACACCAATCCAGAGAAAATCGAGCTCTTCGAATTGTG-----AATTCACAACAATGATAATGTTTATATATTTTCACTCTAATTTTGAGTAAATTCCAAGTACTGATGACGAGGTCAACAAATTATCTTNNNNNNNNNNNNNNNNNNNNNNNNNNNNNNNNNNNNNNNNNNNNNNNNNNNNNNNNNNNNNNNNNNNNNNNNNNNNNNNNNNNNNNNNNNNNNNNGAGCTCAATGCCAACTTCAACAAACTCACCAAACTTTCCGACACGATCGGATTCGAGCTGATCAACCTCCG-------------------CTATATAATTTGCATTCGTCTAATAATGAATCCTCTAAATTCCAAAAGCTTATTCTCATATCTATTTAAGAAGCTAACATTTCTCTAGCTTC--ATC--GTGCTCTAGCCAGCTGCATTTTCCTCTCAGGCTCCAGCTTGTTCCCGACCTCGAAGTTCTTCTCGAGCGTCCTCACCTGCTCTATGTTCAGCCTCCTAAGAGATGGGCAGGGAAAGCCAGCTTGGGCAAAGAACTGCAATTGAACACAAAGTTTGTACATACTGCTTAGATCATTACAACATAGGTAAAA----------ACAGATTTTTATGTAAAATTATTTGATTAAGAAATATTATTTAGGTAAACTAAAATATTTTCATTAATCAT---AAACCTGGCCTCATTCAACATGAT-AGGGGTACCAGGACACACTCTACGCCCACTCCCTC----CGCCAATTCTACCGCGAATGCAACATCTACGGCACCATCGACTTCATCTTCGGCAACGGTGTGTTGTCAATTGCTTTTCGTCCAGTGATCAGTTCRAGAAAGACAACACCAAAACTATAGACRTCAGATTTAAGTGTTAGCTGCCCRGTCATGGCTGARAAATGCTTCCAGAACCTTCATTATGTTGAGCGACATGAAGAACATACAATTGCTCATGCTATTAATAYRAAATATGAGAAAACAAAGGTTCGTGGCTGGAGGCGTGGTGGCCGTCCTCCGATGACGAGTTCGCTTTTGTCGTCGAGGATGATCTTGAGCTCTCGCCGCTCTATTATAAGTTCTTGACCTGATCTGACCAGCCGAACCAGTAAGAGGGCTTATATTCCCCATCTTGATCATCGAGTTAACRAAAT-CCCCCAAGAAGAGCCTGTTATTACYACCTTCTATGATTTTAGGAGCACTGGCCGCCATGGCCCAAACGAAAGTCAAAAGACCTCTAGCTCATAGTTCGATTGGACATGTAGGTTATATTCGTCTAATAGAACAAGCTGAATCTTGTTGAAGAGGTCAAGGAAGACTATAAATGTGAGCTTTCCGTTACTAAATCGGTTATACAGGGKTTTCTGCCAGGGATTGTACTGAAAATCTTCCTGATTMTTCTTCCAACARTACTTATGACTATCTCAAAGATAAGGATTTCCAGAAGTTGCTCTTCATTTTGTCAAGGACGAAAGRACACGCTTTAATCTGGCCCTTGACAGTGGCAATATCCAAATTGCTGTGGCTGGCTATGYCGTGAAAAGTCCTCTGGCAATATCTTTGCCATGAAAAAACTAAAAAAGTCAGAAATGCTCAGAAGGGGTCAGGTGAGATGTTAGAAACCTTGGTAGGTTGAATGAGTTGTCATGGTCTATGGATGCAAAGGCCAAGA--------CGAGGAACGTGTCCGAGTCCCTTTTGTACTTTGACATTTTAGCACTAWGAAGTGCATAGGGAAATTGAARGGAGTACTGGAGTATAAAAGAGGGAATTTTATAAAATTTGATTCAAACTCTACCCTTTAGGTGGATAGCAAATATCAACTATCATGGTAACTTTTGAATTTTGAAGCAAATATTGATACGCAAAACCATTCAAAANNNNNNNNNNNNNNNNNNNNNNNNNNNNNNNNNNNNNNNNNNNNNNNNNNNNNNNNNNNNNNNNNNNNNNNNNNNNNNNNNNNNNNNNNNNNNNNCTATGGAATCTTGCTTTCAATTCAGGTAATGCTCTTCGTATAGTTGAAGAAGGTGGTGTTCCTGCTCTAGTTCATCTTTGTTCATCGTCCGCCTGACCCAGTTTCGGCAACTCCGATAACATCCCTCTGCTGAAGCCCGAGCGGAATTGCAGCCATCTGGATCGGGGAAGGGGATTTATAGCCCGC------AAGCATCAGCAAGGGATCTCTTCTTCAAGTGTGGGATAGTTAGTAACTGAGATGGCGTCTGTCCAAAGTATGCAATCTGATCTTGTGTAGCACGTTTGCAGACGGGCTTCAGGGCAATGAATGCTCACAATGAATTTAGATTCAGAAAGCAGACTAAAGCAGCAATTGCTATCCAGGTAGTTTAGCACACGGCTGACTTGACACCTTTGCCTCCATTGGTATCTCCTCAGCCTCCTCTTCCTCAGACTTTTGTCCAGGAAACCTCATCTGTTCAACTCCAGTGGC-AATGAGGCATTTAATTCTGGCAAATTACATTTAGATTGTCATGTAAGATAAGYGAGTTACTTAT-AAAAAGTCATAAATAGCATAAAAAKTAAAAMTCGATTTGCGTTCGAGAAGTTCCCTGGTTCTGAGCCAATATTGACCACCCAGATGAAATCTGTTGGTGAATCAATGGCAMTAGGAAGAAACTTCCNNNNNNNNNNNNNNNNNNNNNNNNNNNNNNNNNNNNNNNNNNNNNNNNNNNNNNNNNNNNNNNNNNNNNNNNNNNNNNNNNNNNNNNNNNNNNNNAACAAGCTCTTCAAGGCTTCAGGAGGCAACTCTCTTAATTYTTTTAATGAATTTGAAGTTTCAACATTCTGTGAACCAACATTTCTAGMTATCTCCCAACTCCCTATCTCATATGTACACACAGGCGATGAACCAGCAGAAGCTCTCCTTCCGTGCCGGCATTGGCATCGCTCGTTGCTTTGTCATCAGCGAATCGGAGGGCATTTCGGAAGGAGGATAAGGGGGTCATTAGTGTAATATTGCTGCTTGATTTTCGCAGACATAGACCACCGCCTCCATATCGTCTCCATTCACATGAAAAATTGGCGCATTCAAGGCCTTAGCAACATCCGTGCAGTATTCTGARGAACAAGCACTATGATAAATAGAAATATTCATACRTGCGCATGCCAATCTGMGCTGCTTCTTTCCCAGCTATACCGATACACATGAACTTCTCCTTGAAGTTGCCCTTCATTTTGTCATGTTTCCTCATTGCCTTCCTAATGAACGTACAGTCCATCCGTACATTCCAGCTGGCAGATTCTATCTCAGCCAGGCTCTGTTACAAGGCCCTTGCAACAATGCAGCAATCAGGGTTTTTATTCTTGGGACCATAGTGAAAACTTTTCAGTRATCTCCAAAATCTGGAGACTGATAGCAGTGCTCAAATTCTCTTCCCAAAGTTCCTGATTGAAAGATAAGGTGTGAAATCA----GAATAGATCAGAATGCCTAACGATAAGCTGAAAAATGTGGATCATATTAGGGATTGAATGGCCTTCCTCAACAAGGATTTTCCTAGTGTAACGTATGTATTG-------GYRCAAATAATAAGCAAATAAACTTTACAGCTCGCATGTTTGTATAGCAAGGATCTAATGCTGGTGCTTCAAGACCRCGTATTGCCCCGTGGCAAGTCCAGGAGTTTCGGTTGGACTTGTCTGGACATCCTTTGGGGGAGAAGTTCAGTTYGTTGAGGCCTCAATGATGGCCG----------TGTTTAGTTGGACTAATTGGAGGATCTGTTCAAGGTGCTTTGTCAAAGTCCTTGGCTGCCAAAAAGGAGGGAAGGTAATCACTCTATAATATGCCTCAGATGTTCAAGGGACATYAAGAGTCTAAAAGTGGTGCTCCTGYAACTGAAAAAAG-TTCAGMTGTTGTAAATGCTCCGCCTGCTGCAAATGCAGTCAAGCATGGTGATGCCTGGCCGAGAGAGCTGGAAAAACGAAAGCATAAGAATGTAATAGGTAATGTGATTTCTAATTAAATGTCGGCTAGGGAGAGCATCCTGTTCTCGAAGGTGCTTCAGCAGGCKAACAAAAATTACAAGAAGCTTCACCCG-------------------TTGCTAGACCTGGCAACTGGGCAGGTAAATGACATTCTCAGTCCCGAAGCTTTACGAGGATTTCCGGGCACACTGGGTCTTTCCTTTGATGTCCTGGAAGGTTTTCTCGAACTGGAGCCCATATCCGTGGCATCTGAAATTCTAAGAAATACCTCAGCTCCGAGGCAACACCCCCAAATCTTGATGTGCCRACACTTTGGGTTATCTTTCTCTCCTGAATTCTTTGTGCAATCAGACTCCGGTATATGGCAGTACTCTTCTCCTCTTCTTAGAGTAACCTAAAAGCATGGAGCGCCTCCTACGCTTCTTACCATCTGAACCAAACAAATTAGCAAAGAGTTGAAAGCGCTATCAGAAGAAGTCACCAAGCTCATGAAAGACAACGAGAGGATGGCCATCGAGTTGGCTTCACTGATCAGGAATCCTCCTCCTACTTCC-AGTGTCCTACTACAA-------GAGTTCATGATTTATCAAATAACTTTTCTGGGTTGACCATACCG-----------------------------AGATTAGTACTTCAAGAATGTGCATGGTTGGTGATAGATTAGACACTGATATACTTTTTGGACAAAWTGCCGCTATCAACTATTTACTAAAAATGTGGAACCAAGGGATGAAGAAGTAAAAATAGTAATGCAAATGACAGAAGAAGCAATTCGTGCTCAAGACAGGGATTGGCCACTGGGGGTGGGAATCTYGTCTACCTCGAAATTGGGATTGGCATATTGACTGAAATTAAACATATACAACTAGAACATGAGATATCATTCTCTAACCTCTTCAAGCATTCCGAGATGTAAACCTTCTCGTCATCGAAATCCAATACAGTATTCTTCACCAGAGCCG-----------------TTTGTATATGGACAAGTTTGCTGGGGTCTGCCAATCTGTGCTGCATGAGTGCAAGCTTACCTTTTTGCAGATAATTTGTGACCATGATCTTTTTGTCATCTTATTGAACTCAGCTGCACTCTTACTGACAAGGAAGAGCAAACCTGCTCCAATCCCAATGTTGAATGCCGCTGAGTCAGGCTTCCTTCCTATCATTTTTCTTTAGAAAACAGCAAGGGA-AAAAAGACCAGTTAAAAAGGTTCTATCTCGGTACCTTTACAGTGGATTGGATAATAAATTGTGCTC-GACAGACTTCCATTGATAC---AAATTTCCGAGAAGAG--ARAGAAACTACATCACATYCRTATCATGTATAYATAATCAAATTGATCTTAGGTCATCTTC-ATACCGACAATTCATGCTAGGAGTATTTTGAGGCTAGCTGAGAGGATGGCTATACGATACTATGGCGGTACGACTGGCAATACTTTTCATAGATGAGAAAGTCACGAGCGGMCTCCATCAGTTCCTTGTCAATATTACCTGGGGAGTAGCACCTTAGTGCAGGCCCGCTGGCTGTGTTGGACTAGAAGGTTGTGCAGGACTTGTACCAGGCCTCTGAACAGAACCAGGATTGCCTGGCATGAATCCCTTRGGTACTTGGGCA--------------------------------TTATTYTTTATATCATGCAAGTATGGCRCATAAGGTGTTTTGTTCGATTCTTAGGT-CTC----TYTTTTTTTGGGTGATTATGTTATATATCATAAAKA---AGATACAAGACATTCAACTTTTTAATGATCATATTGTTGTATGCGAACGGGAARATGGTTTACCCAAGTTAACTGTTTATGATCTTCCGTTAC-AATAATCAGTTGGCAGAAACTATGATTTTACTGAGAAAAATGGCC-TAAGTCAGAAGGAAAGTTTCT-TTCTTCTGACCAGAATCACAGTTGAGTGATCCAAAATTTATTTGCTCGTTATGCTTTAACAATCTTAGTTTTGGATTCTGAACTCTGCATAGGCTTTCAGGAATGCAAATCATGAAGAGA--TATACCTTTCATACAAAGAAGATAATCTATATTCAATTACACATGTTTATTAGCATTTGACTTATTATGTTTTCCTATATTCAGGGTGTGGGAAACCAAGTGTCTTGGAACCACGCCATACAACTTCAAGATTTTTGAGGTCTTTCCGCTTTTCACGATCTTGGTAATCAATTCGTGAGAAATAAAGAGATTTTCGAGGATCTTGCTAATCTTCTCTCTAAAAGTGCATTTCCTGTGAACTGCCCGTTGTCTACAATGCATGTTCTTGCTTTGGATGGTCTGATC-AGCTCTGCATTGTTTAGCTGTCTAACTGATCCGACACGTCAATTGTATAATTTACTTTCCATAGTGGTCTGACTCTGAGTTCCTAATGCAGATGA------CTTGACGAAGTCATAGAAGTTCATGAAGCCTACCTTCTTTCTATTCAGCGGCAATGCTTCGTRGGTGTTTTCATCTKTCAMCCTACCCAATAGTAACGCATCTCAACAGAACATATAGCTTGGTCTCAGCAAATGATGTACTGCTGGATTCATCTGTGCTGAAATTCAACCCTCTAGAYTGCCAAAGACCTTTCTTCTTCCCCTCCCAGATGCCACCTCATCCATGCTTTGGCCACGYCGCCTGTACCTCCCACCGACACACAGGAAAGATCCTACCGATAATTAYATCCCTTACACTGGCGGWTGGAATATCAGTAACCCACATTACTGGGCTGTGAGTTTTTTCTCCCTAGCATGAAGAACCGAAGGTTCATTTAGGTAACTGAGCTGTATTAGATCATCAACATGATCAAGGATATCCGCAGTTCTAAGAAGTATCAAACCAAGTGTGTTCCAAACAGCAGCCTGTTTAGCATCAGATYGCACTGAATCCTTCAACTTCTTAAGAATATCATCCAATGAGGATAAKAATCCTTTTGGTGAACCCAGCATCTGCAACAGTCATGCCCTTTCCTATGCGGCTTTATCAATGGCAGTAAGAGCTTAGCTTTGCGAGAGAAGGGGGTATCGGACCCGAGAGGAGGTTGCGGCTGAGGTTGAGCTTGTGGAGAGTGGGGATGGCGGAGAGCTCGGTGGGGACCGCACCGCTGAAACTCAAATGCTCGGCTCACAAGATTTAGGCCAAAGCTTACAAGGTGCTGAAGTGGGATGACAGTATGCTGCAAAGGAAGACGATTGGATCTTCCTTCGGATGAGGAAAGCCAGAATAAAGCCCACTGCACATTCTTGGACTGCTCTTATCCATGCATACTCAGTAGATGGATGGCATGAAAAAGCACAAATGCCCCTTTCATGCTTAACTTAGATTGTGATCACTAYATCAATAACAGTAAGGCCATCAGAGAATCAATGTGCTTCTTGATGGATCCCCACAGAACTCATGTTTGAGAATTACAAGGTTCCAGCTTTGTTTTTAGCAAAAAACGCTGTATGCTTCTTGTACACCCTCCTCTAATCATTAATTTTG---AAGATGTTTGAGGCAATAAATAGAARGCCAGAGATTGATCCTTCTGACCCCARAGGGAAAATATTGGATGATATTCACGGAGACATAGAATTTAATACGAGATAGCCTCCGTAGCTTACGAGCTCAATGTCCTCCGTACCCGAGGACCAAGAAGGATGCGATGCACCCTCCATTCYGTTCCCGTGTCATCT-AAAAAAAATGAAGTCGAACAAGTCCAAGGAATTCTTTGCAGAACTTAAGGTGTTATGCAAAGTTCACCATATAAATGTGGTAAGGAATTTGTACCTTCCATTTCCTTATTGCAGCTACAAACACCTGAATGATCTTTGTATATG--GACTTCCTGATGCCACCTTGTGCCTATAGAAACGCGTCCC-TCGTAGAACCTTAATATGAGTGCCAAAACTGAGGATTTTCCTGCTCCACTAGGCCCAACAAGTGCCACCCTCAGGCCG-------------------------------------------------------TCAGTGGAATAAGATCAGATGTATCAASCGTTGCGGAAGCAAATGAGTTTGAATACAAAGATCCGAATCATAGTCCAAATCTGAGTTTGATCCTGGCTCAGAAGGAACGCTAGCTATATGCTTAACACATGCAAGTCGAACGTTGTTTTCTTGGAGCTGGACTGCTCATGTCACATTCAGCATTTCTAGTTACAAGGCACATATAAGATCCGAATGGAATGCCCTTAAAGAACATGACGTATTATTTTTACTTTCTATGAATACGGRGAATGCACCTAGCAGGGTTCCTTCTGCTGTGCTCCCCATTCTACCTACTTCATCTACTCATATGATGCCTGTACTTGATACTCAAAAATCCCATTACTCTGATGAGTTATGTTACTCCTGTGATGACAATCGCTACTGCAATCTCTTCACTTATTTTGGATCCCTGGTCTACTCTCAAATAAATATTTCAGGGTCTCTGGAAATTACAGGTGCCATTGATGTCAAAAATAAGCGGGGAGAAAGGCGACCAGCATGCCTGCTATGGCTGCCGTCGAGGTCCTGCAATACATTACATGGCATCKGAGCCCACRCATTCTAAGCTTCTGCCGTAGATCATCAACTGGTGTTGCCTGAACAAAAGTCATA-------------------CTAGTTCCCTTTTCCTGCTTAATATGCCATTGCTTGACATATTGCAACCTCCCAGGAAGCTATTGCTGGAAAATGTTTTGTGGTCTGCACGTCAG-TGTATAATCCCAAGGCCATCCCTCAGCCACTGAACTGCCGCACCTGCAATCGCAATAGAACCTTCTAGAGCATAGTTCACAGGTGCATTTGGACCCTCC-TTTTCGGTACAGGAAGAGGACCCAACGTCGATGCACATCTAAACRACCAACTGACTACCTCGTCCCATTTCAGTAGTTGTCCCACGGATAG-CCAGGCCACTTGCTCGCCACTAGATGTGCCAAATCAACCACACGTTGGCTGAGAAATT-AAAAGGTCGACTTTGGGTATTAGTACGATTAATATTTTTCCAAGTCCCACACACACATTTCTTGAT---TTCTTACGAGTGCATAACGCAGGCTGCCACCG----------------------------------TCRGTGTTTTGGCAAGCAAAGCAAGGYCTCACCTACACTTTAGCCTTCGAGTCRGTAAGAGAAAGGAATGCRGCAATTATGCTTGCACGGAGATTCGATCTAATGGGAAAGATC-GGGGAGGGGACGT-ACGGCCTCGTCTTCCTCGCCCGCCTTAAGCAGCGCAAGGGATCCATCGCCATCAAGAAGTTCATTCTTTAATTGTCCTCCCCCACCAGCCCCAACACCTTCACTGTATGTGTGGAAGGCAGACTCTGGGCCACCAAAGCTACCAAAAATGCCCCCACCNNNNNNNNNNNNNNNNNNNNNNNNNNNNNNNNNNNNNNNNNNNNNNNNNNNNNNNNNNNNNNNNNNNNNNNNNNNNNNNNNNNNNNNNNNNNNNNCCAAAAAAGGGTTRCTGCTATTGGTTGGGACAGATAGACAGTCTGAGGCTCCCATTCCCTTACTTCACATACTCATTAAATGGAACCCACCATAYGAGGACGAGGCTGCCCTTCGTTGGGCTGCCATCGAGAAGCTCCCCATATATGACCAGCTGCGGACCG----------------------------NNNNNNNNNNNNNNNNNNNNNNNNNNNNNNNNNNNNNNNNNNNNNNNNNNNNNNNNNNNNNNNNNNNNNNNNNNNNNNNNNNNNNNNNNNNNNNNNNAATTAAGTCCCTAAAAAACAAGGTATACCGATTACATTNTTTCATTGTTTCACAATCTTTTTKATCTCTTCTTCTC--AGGCAATGGATTATTTATATAATAAAATCGTGTTGGAACTTTTT-CCTTCAGCCATGATGGSAACTTTTGTCAAGTAAGTTTATGCAATTACKACAAGAATTATGTTCAKAAMCGTGTTGAAATAATATAAAATTACAATCATATAGATCAGTCTGGG---ACGACTGAAGTGGAACWTCGGTTRGTATAAACCAGAATCCCGAATATTCGCGTATCAACAAGGACGGTCTGATGATCTCCGTGCACGAAGACGGCATAGTCAAAATCTTCAACCCTGTCACCGGAAGGACGGGGAGATTGAGAGGCTGAAATTGGAGTCGGCAGAGATGCACAAGTCGAAACGACATCTGCTTGAGCTCATTGACAACAAGGATGCAGGAAAGGGTTGAGGAGACTGCATAAATGACTTCTGCTGTTGTAGAATTCCTGATCTGAGTTGATCAAGACCCTGAACAGTGAAGAAATAAACAAGT-----CGTGCTTATYGCATCTTACCTAGATGTTCGTCTACGGTATCCTTTCCGATTGGGTGGTTCACGGTCATATATTCATGACTATACTCCCTCGGTAGNNNNNNNNNNNNNNNNNNNNNNNNNNNNNNNNNNNNNNNNNNNNNNNNNNNNNNNNNNNNNNNNNNNNNNNNATTCCGCGCTCGGAACCGCCAGCCTGTGCAGYTCGATCGGGAATTCCAACGACCTCCTSGATTCCCTCAAGAATTCTAGCCGCTGGA--------TCGTAGCTTGTATGGTTAACACACATTATGATGTTTGATATGTTGTTAAATGATTAGCTAAGGAAGTTTAGGCTGATGCYGATGCATGTTTTAAR------CAGGGAATTGGCAAGAGAAGCTGTTAGGAAATCACTSGTTTTGTTGAAAAATGGAAAAGAATTGAGTAAGCCATTGCTTCCTCTTCCTAAGAAGGNNNNNNNNNNNNNNNNNNNNNNNNNNNNNNNNNNNNNNNNNNNNNNNNNNNNNNNNNNNNNNNNNNNNNNNNNNNNNNNNNNNNNNNNNNNNNNNCCCCTCAAAGTTAGGGTGACTTTCCAGTTCTCAACATCRGGAGGCTCTCCGCTGCCGAATTCTGTGGTGCCG-------TATTTTTGAGTATCTTAGTTCCTGTATGCATCATTTTCTTTCTTGCAATGAGGGTTTCAAATTATTCCAGTGGAAATACAAAGAAGAGGACTATTGCTTCATTATTATCAATGGGCAATGCARTTATTTGAACAATATGGTGTGAGTGAAGGTGCTTGCCAATTTTCTTTGGCTGCTCTTGATCAGTTCTTGGAGCAACTAATCGTGCAGATGTCCTTGACCCTGCACTCCGTCGCCCTGGGAGATTTGATCGTGTTGTAATGGTACTTGTACTTGGGTGTTACAGATACGTGCAGGCGTTTTAGAGAGAGCAAACAATACTTGGTTTGGAATGCTATAGGTTGCCTTGGTCTTTCTGCTTTTAGCGATCTCGTCCTTTCAGGCCTGGGCAATGCCCACCAACCAAAAGATCAACAAATAAGTTGAGTACCTTCAAACTAACAGCCTCAGAGTAGCATTTATCTAATGCGCCGTGTCAAGTTCTTGCGACTCGCTCACAGGCTTGGCCAAACACCCCACAATGTAGTTGTCGCTCAGGTCCTTTACAGGCTCGGGTTGGCTGAACCACAGGTTCCACATCCCCTTTCATCATAAAATGCGGAGCAAACTCTAACTCCGAGTTAGTCATCAAAGCAGAGGCAAAAGTGCAGGACTCRAAGGGCTTTGCACTTCGTATTGTGTTACTGCTGGTGTTGGCATGGATGACACTTCTGCTCTTCAATGCAGCCGTGATTGTTGTACCTGTGTCTCTTGGGNNNNNNNNNNNNNNNNNNNNNNNNNNNNNNNNNNNNNNNNNNNNNNNNNNNNNNNNNNNNNNNNNNNNNNNNNNNATCA-TTTCTGTTTACTCGAACTTCTACTAATACAAGTCTGCCCAAAAGTGCAGATATGCAAGTTCTTTCTACAGCAGCGGTGTCGATTTGGTAGTTGTAAAACTCTCTTGGTTTGATTTATGTACTACAAGTACAGATACATTACATCAATATCTTCCTGAAACTGGTCCTGAATCTGTTGAAGACCTTAAGAAGGGGAAGCAGGCAGGAAAAAGATTCTCCAATACACACGCTATGCTTCAGTAGGTTTTGCANTAGTACAGGTAAAAAACGACGTTCATAGAG-NNNNNNNNNNNNNNNNNNNNNNNNNNNNNNNNNNNNNNNNNNNNNNNNNNNNNNNNNNNNNNNNNNNNNNNNNNNNNNNNNNNNNNNNNNNNNNNACTTTGGATCAGGTGAAAAACCCTCAGTTCCTTATTTTGCTCTCTGAAACTTTTATGGAGGCCCGGCAATTTGGGTTAGCCAGACCCATATATTATATGGGTCGGGTCGGATCAACTTGTAAAATAACAGGGCCGAGCCCGCAGCAACTCCAAGAGAAACATATTCCAATAAAGCGGGTAGTACAGCAACAGGTGCTTCCAGCTGGGCAGGAGGCCAAGAKGCTGCATTTAAGTCTSTGAAGTGG------GGCAATCTCTGATAATCAGACACATCAATATTCTGTCCGTTAGCATCAAAACCAAGATAATAACCTTGGGGCATTTCCTGTTTAACTTTCTCGTAAGTGGCCTCCATGGTTTCGTCACCAACTCAGCACGCTCCCCACCATTCCCTCCATCGCCACCTTTACCGCTCCCATTCTCTGGCCCTGAAGTGATTTTGTGGATTATTGACCATTTCATGASGAGAGGGGCTTCATCTGCCCGTCCTAGACAGCCAATACACATCTATTCATGCTAGTCATGTCTAAGCAACATAAATGAGCTAC-CTACTGTCACATAATTCAATCACAGCCKGTCAATAAGTGGAGACAGAGAAGTGCAACGGACAATGTTGGAGTTGCTTAATCAGCTTGATGGCTTTAGTAGTGATGACCGCTTCTTTGCTCATTTCATGTGCTTTGAAGTTCCTGCTCTTGTTCCACCTGGTGCTCCTGCTAATGKTAACAGATTAGGATCAGATGACAATGASAGAGCTCCAGCGAGATCTGCCGCTCCATCCGCAACTGCCTATAGAAATTTGCAATAAAATCCTCYGCCTTCTGATCAATATCCTCCGATGAGGACGGTGTCCTCATCATGATAATGACCAAGAGCCAATGTTCCCACAGTGT-CGTTTACCTGCTTACATAGCCG---------------------------CTATCCAAGTATGGAAAGATTTGAAAGCAGTTCAAGGWTGACTTCACGGTCCAATTCTGGAGCATTGTTTGAACATAGACAACTATTTTCAGATATCGCAYGAGCAGAAGCTTCCACCCGAGATTACAAGGTAGGCCTTCTTACCAACTGTYGACCGGCGGATGGGACGACCAGGACCTTCTAGAAGATTCCGCCAGCTCACTCCCCCTTGGCCCAATCCGCAGATTCTTGATTTCTCTCGGGATCAACGACAGTCTAAAAATCAGAAATTGACTAAGTAATAATAACCATAAACCTTAGATTCTTGCTCAACAGAGCTCCTGGACTGCTAGATCACAAGGATCTAGGCTTTGAAGAGAACAAAGATTTCCCTATCGTGATAAACTCTGTTATAGCAGGGAGATATTATATCACGGAGTATCTTGGTTCAGCCGCATTCAGCTTGAAACCAAGCTCTTTGCAATCTGAATATAAAACTAAGATCAAGATCTTTCAAAGTTGTGTTCTCATCAATTTCTGTCTCCGNNNNNNNNNNNNNNNNNNNNNNNNNNNNNNNNNNNNNNNNNNNNNNNNNNNNNNNNNNNNNNNNNNNNNNNNNNNNNNNNNNNNNNNNNNNNNNNNNNCTCCAAAAGGGGGCAGTTGCTCCCATTTTCTCACGCCTCAAAGCAATCTATATGAAACAACAGAATTTTAAACGTAACACTAAATAATGAAATTTTACTTTCATTAGGGTCACCCTAAATACCCCGCTGGCGCCAACATACAATAGAGAAGGCACACGAACCCTTCAGCAGCTGATCTAGTAAACCTCAGNNNNNNNNNNNNNNNNNNNNNNNNNNNNNNNNNNNNNNNNNNNNNNNNNNNNNNNNNNNNNNNNNNNNNNNNNNNNNNNNNNNNNNNNNNNNNNNNNNNNNNNNNNNNNNNNTTGGATTCTGTCGTGATTGTTGTTGTATCCTATGTTGCAAAACTGTTGATTGGAAATATGGGGCATATAGTTTCATAAGATGTGAGGCGAAGGTGAGCAAATAGCACTCTCGGCTCCCAAAGAAYTCACATCAACATTGTATAATTCAGCCAAAAGACRAATTAAAAGT-------GTATACCTCATCTTCAATAAA---NNNNNNNNNNNNNNNNNNNNNNNNNNNNNNNNNNNNNNNNNNNNNNNNNNNNNNNNNNNNNNNNNNNNNNNNNNNNNNNNNNNNNNNNNNNNNNNGATGAAGCACARACACGGGTGGGTGTTCAATAAACCAGTSGACGTGAAAGCTCTCGGGTTGCATGATTATCACATCGTCGTTACCCACCCRATGGAGCACGAAAGGCCTTTGCTGGAACTGTAAAGAGCCTGGCCACTTGGCCAGCAAGTGCCCCAACGAGGGAATCTGCCATACYTGTGGCAAGGCCGGCCATGTTGGAGGGGTATGAAACCATTTGGAGCAGGAGACCATGTAGGGGTACTCCTCCAGGGAGTTCCTTGTCCTCTTCCTACACTAACATCACT---NNNNNNNNNNNNNNNNNNNNNNNNNNNNNNNNNNNNNNNNNNNNNNNNNNNNNNNNNNNNNNNNNNNNNNNNNNNNNNNNNNNNNNNNNNNNNNNNNNAACAAAATCATTAGAGACTACATCTTCATCTGTGTATCCAAGTATGCCTCTCAGTGAACCCTCCGATGCAAATCTGAAGTTAGTTGACAAAGAAGNNNNNNNNNNNNNNNNNNNNNNNNNNNNNNNNNNNNNNNNNNNNNNNNNNNNNNNNNNNNNNNNNNNNNNNNNNNNNNNNNNNNNNNNNNNNNNNAGACAAGCTACATATTGTTCACCTGCTTCTCCATTCATTCCAGCACTAATACCCTGAATATCTGGAAGTTCACTATTGACTACCGNNNNNNNNNNNNNNNNNNNNNNNNNNNNNNNNNNNNNNNNNNNNNNNNNNNNNNNNNNNNNNNNNNNNNNNNNNNNNNNNNNNNNNNNNNNNNNNNNNNNNNNGATTGGGACAAAAGAGTTGGTGTTATTAAAGATGTTGYCAATGC-TTTATCTTACATGCATCACGACTGCAATCCG----------------------TGGGATAAAATAACACCAGTTTGAATMGCCTCGGATATGTTTATGCCAACATTCRTGTGKGCAGAAATAYCATGGTTGGATGCTTGACTTCTTGCTTACTCTGGATTCACAACAATAAATCCTCAGAGGTTTGGTCAGAAATATGTTGGGAAGGTACATCTGAGATAATTGGATAGATTGCTCTGGGATACCAAAGTACATGCACATTGGTGGGTCAATCCTAAAAATAGACAAGATTGCCGAGGGGACCGTCCAAATCCCATCTCCACATATCAAACCG-----GCTGACATAAGCTCGTGAAAACAATCTTTCCAAAAGCGCAGAACGTCCCTCATGCATAGACAACAATGTCTCTAAAGTACCCAATGAACATCAAACTGACCTCAAAGAGTGATGTCTACAGCTTTGGGGTTGTCCTCCTCGAGATGATGACAGGCCGAAGGTCCATGGACAAAAACCGACCAAAYGGGGAGATCCGTCCAGAAGCGAGTGSTTTCGATCCCGATCGTCGAGGCSGAGGGATTGCGAGCAAAGGGAGCCAGCGAGACGGCTCCGCCGTCCGATTCTAATATGCAAGACTAAGCAACTTGACTTATCCAYGTATCCARCTGATTTGCAAGATACCAATTATGGTTATCTGTGGATAGCTATTTGATGTCAAACCCTGGCTTGCTCACATGGTTNTCCAATATGACCATGATGTTGTTTTCACCCAGGTTTGAAACCACAGCCTGTTTGACACAAATATCAAAAATCACCGCAAGTTTTTTTGCATGACCAAGTTGAGCAATAACATCATACCTAGAAAAATGCTT-AATCAAATATCAGCTTCTAGTCCTATTAACTTCTGAAAGCCACATCATGCATTTTGTT--TCAGAGG-AAAACACTATTTATGAGTGAAACATCCAATGTCTGCTTACAATCRACCATCATGACAATCTAGGTTG--------AGAGCCACRTTTGACTGGAGGTGCAGGATCTTTCCATAGTCCAGTTGAATAATTTCTTGCCAARAGACGCCAAATAACAAGAGCCTTCGATYGGCAGATAGGTCGACTGTCCCAACCCCGAATGCTCGAGCATTCGCCTCTGGAAGGCCACGCTCTCGTCCGTGAAGGCTCTCGGGCTCTGGAACACAAAATGCAAGCCAGCCTGCAATACTCTTCACTGCAAATCTTTTATGCAAACGAC-AAAGAAATGAAATGTATATCAGTGTACTCAAGTAGTAGAATTCTTGTCCATTATGAANACAATAGTAGATGGCAATCTGCATGGCTTTTGTGTCAAGAAATGTTTTCCCAACCAGATCAATGGCTTTAGCTGCTAGTCCCCGACGTAGTTGCCGTTGGTATCGATCCCGTGCTCTCCGCAAACCACTTCCCAGAACTTGCCTCCGATCTGGTTGCCGCATTGGCCTGCCTGGTGTTCAAGTTGAATTGGTCTTATATGAAGGGAAAACTCATACAGATATATTTCTTCAGGTGAATATTTTATCTAGAKTTGATATTTCTCATTNNNNNNNNNNNNNNNNNNNNNNNNNNNNNNNNNNNNNNNNNNNNNNNNNNNNNNNNNNNNNNNNNNNNNNNNNNNNNNNNNNNNNNNNNNNNNNNGCTGAGCCTCTTTATCACC--TGGCTTAATCTGATCCCCAAAAAATTGKGCTGATGATATCGMTTTTGCATTTGAAAATTTCTGTCTTGCTTCATTATATCATGCATTTAGCAGCAGAGGGCAGTTCTATCCTGCTATGGTGTATTTATCGTCTTCCAAGATCTGTTTTGTACTTCTTTTGAATATGGGTCT-GAAAAAAATCTATTAGAGGACAAAAGTCAAAGAACCTTATGTTATTGTTCATGAAAAWTAGTCTAATTAAGGTATTTGAATCCTATAAAATGGCT-TCTTTGTCAGAAGATTACATGAGATCGAGATACAGGTTTAACTAGGCACCATA----CACCTAGTCTA-AGATAGCATAAGAAGATAGATGTGGAATTTC-TTCCTATAATTACTGAAGAGAACAATCAGTTAGCGGTTTCCG------------------------------NNNNNNNNNNNNNNNNNNNNNNNNNNNNNNNNNNNNNNNNNNNNNNNNNNNNNNNNNNNNNNNNNNNNNNNNNNNNNNNNNNNNNNNNNNNNNNNTCAACATGATCAGTTCCAGGCAGGTCTTCGGAACTGTATTCCAAAATATCCATTGCTTCAATCGCTTCATGGTGAGCTGAAACTAAAGCATTGAAAACAAGTATTCGAAACCAATGTACATAGACTTCAATAGAATAYTCAAGCTTGGAATTGCCACGGGACATCCCATTTGAAGTAGACCTCGTACTTCACTGGTTACATGTCCTTCTACGTCATGGCCTGCTAGGGGTGTTCGGTTGTATGTAAATGCAACTATTGCAACAAATGTTGCAGTAGTTGGAAGCA---AACTTATACAGTTATCTCACTGCAAACGTTCACAGACAAACACAGGCCATGCCTTTCCTGAATTAAATTCATTTTTACTGGTCACGAGCATAGAG---AAAAATTCTGGTACACTAAAAGAGAATGAAGTCCACCATTCCACTAATCTCACATGCTGTCAATTTCTCTTAAAARTAAAGAGAGCCTAARCTCA--------CCAGTAATATGCAGGAGAGATCTGGATTTGATTCAGTCTAATG--KTAGGAATTTCTGGATTTAGTCCACATGGGTTCTCTAGAAAATTTGTCTAGGATTTATGCCTGTTTTGGTKTTAGCTGCAAGGTTATGCCCCTCTGGTATGGAGGCAACTTTGTTTGCTACCCTAATGTCCATATCGAACGGGGGAAATGTGGGCATTGCATCCAACA-TAGAGAATCCAGATTCGTTCCATCAATAGCCTAGCAACAAGGGCATGGGTATTTTAGATAATATAGAGAAATAT-GTTCACCCTTGAAAAGTATGGGGTTAAAAAGATAGTTGGAATCCCATTTGGCTACCGTGGA-TTTTTTGATGAGGGATTATCAGAAATACCGATAGTAGCTGCGTGTATAAGAGCTGAAATGGGAGTGGGTCCTTCCATCGCATCAGGTAACCATATGTGAAGGGGGAATTGTGCAGATTTCGCAATAAGCTATTGAAAACTGCTAAGCTTGTGGATTGCTGCGGAACATGTAAGAGAGAATTGGCAAAGAGAATTGGTAGGCAGCTGGAAGAAGCAAAAGCACTATGCTCTTTGGGAGGATCCATTCAAAAAGCCTTGTTATTTATTTGCCTTAGTGGCTGGACAGTTAGAGAGCAGAGATGACACTTTTGGGATATTCACGGGCCATGTACAATGCTTCCTTGTGTTATTCCATGGGCGAAGGATTGAAGCAAGACCTTCAGCGGGCAAGGATGTGGATGAAACGAATAAATACAGGGTGAAGTCTTTATCCCATCCAGAAGCTGCCACAAAGCTGGCATTGCCATCAAAGTTCTCCATGTCCCATTCAGGTAAAGAACAAAGACTGGGGTAACAAGAATAAGTTGCAGGATAAACAAATTGCATGATAAAAACAAAGATTGCTTGGCATGTG--AGTATATCCTTGGACCGTATGCAGCACTAGATCCCTTACCTAGAACCGACATCGCAGCACTAACCGCAGCTTCCACTTCCCCGCTTTCATCAGCAGCATCCGCAACTCTTCTCAACAAGAACATCCAAAACCATATACAATTTACCGAGTTCTCCCCAAACTCCTTTTAAAGATGCTATAGCCTATGAGAGAGATATGCACTTGAAG--TTGCTATAAATAGG--------TTGAAGGTATCAGTTGAGGTGTGAGTTGTATGATTACTCTGGTGGGAGGTAACCCGCCAAGGAGAAGTTCTGTAATGCCTCGAAGGAGCCCGCCACCTCCACCTTCGTCCAGAGAGAAGATTMAGAATATCTCACCCCAATCTGACAAGGAKGCAAAGTCTGGAACTGGTGGTTCTAAGTTGAGGTTTATGGACATAACGGAGGTTTTCGGGTACCG-----------------ATGAAGGCATACTTTTCTGCGAGCACAAAATCCCCTGTAAGGAAGGAACARTTCTTCYATCTCGGCTTCRATGTGTTCCCGG---TATAGATGGATGCTCGATAATATGGTGCTTCCTCCGCATCCWGGTAGAAGAGAAGGGGAAAACTTGAAGAAAAAGAGGACTGAGAATATACATATTGCTTCAGGCAAGGAGAAGATGCCTTA-------TGATAACATATTCGTCTGGAATACATTTCTTACCGAAGCAATACGACATAGGTGCAAAAATAAGAAGAAACCAACAAGGTACAAGAACAACAATTCAACAACTAGACTATACTAGAAACACCGTTTTCTTTATAGCAGCTTTCTGCAAGAAAAATGTATATATAATTGAT-------TGGCATCACACACAATTGAGTAAAATAGTCAAGCAAATTCAGGTTTGACGTTGACCCAATAATAAAAATTGGGTAAGTTATATCTTATGTAACTTTCTATAGAAAGTTTTCACTTTCCTGTTTGACATCTCTAAATGCAATTGW-------TCTCTCAATTGAGTAGTACTGCCTAAAAAATGGATCCTGCTCAAGTAAGTTCCGTCCCTGCACCTCGATTTTGCTTACCCACAATGGCTGCTCTTGTTATCTACTAYGAGGACACAAYTGCTTAGTGACTTCTTACCAGATGATGGGTGTCCATTGGGGGCTCART---TTGTGGAGGCACCCGTTAAGAAGCTGYCTAATCCCAAAAGTACACTGGGGRGCTTCGTCTTTTAACAGGCTCTGTAACAATGATCCTTCCAAGTTTTTCAGCTTAGTTAA---GGTTATGGTAACAATCAACCAGCGGATAATCGGTACTCGGCGCTTAATAGAGGAGGTGGGCAGAGCCGAAGGCCTCCACCCCCACCACCTGGGTAGTKAAAAGTGCAAAGGAAGAGGCGAGGGAATTATTATTGAAGGAGGAAGCWTTTGTTCGTGAGAATGTTCGGTGCATACAAAARAAACTCTCTTTTCATTTTGCGGAAATAGTAGCAAATGAGACAAACTAAAAGACATTATCCATACMACAGCAAGTAGGTAARATTGRAACCAAAARGGAAGT-NNNNNNNNNNNNNNNNNNNNNNNNNNNNNNNNNNNNNNNNNNNNNNNNNNNNNNNNNNNNNNNNNNNNNNNNNNNNNNNNNNNNNNNNNNNNNNNAGTATCAATGTTTCTGTCAATATGCTTTTCACCTTCGTTATTGCTCAGGCTTTCCTCGCTATGCTTTGCCACTTTAAGTTCGGTCTCTTCTACTTGTCTCTAGACTGTTGTGCATTTGAGTGTAGACTGGAGCGACATTASTTRTACCAGATTCAGATTGTCCCACTGATAAACTCAACTGGAGGTCACATTTCGGGRWGGTGACGGTTGAGCTGGTGGATGTATCTTGAAGCGGTGCCTAGATCCAGACCGRYAATATGAAAATGCATACAAGAACAAGCCAGAAACAGTAGCAGCCAAAATGACAGATCAAATACTRGATTAATAATTTTGAACTACTTAAAAAA-NNNNNNNNNNNNNNNNNNNNNNNNNNNNNNNNNNNNNNNNNNNNNNNNNNNNNNNNNNNNNNNNNNNNNNNNNNNNNNNNNNNNNNNNNNNNNNNGTGGCAAATGGAAGTGAGTGGAATGCATGTGTCGACCATATCTTATAATCATGTGATTTGTACTTGTGAGGTTGCGAGGAAACCGAAAGTTGCRTTCAGTTCGGGCTACGACCCTTCGAGCAGGGCAGTTCATGAGCTGCTATCTCCGACCGAGGTTAGGTCTTCTTTTGCTCTGCTGCTGTTATTCTTCCTTTCAGCATTTGGCCCATCCAAATTGGTGGTAGGTTCATCAAGTGCCAGTATACCACAGTTGAGACAGAATGTTTCTGCTAGTGCCAATCTTATAGGCAGTAGGATGTAGATGGCTTTTTGCCATCAAAGAGAAGGCAGATGGGACAATTGAGAGGCTCAAGGCAAGACTGGTTGCAAAGGGATTCACTTTTCTCTAATGGCCCTCCCTGTGCTCGGTGACAAAGGATCCTCGCAACATATCTCCTGCCATATAGTTGATGCAAAACACTTGGCATAGAGGTAGATTCCCTGGGCTCGACCGATGATCMTCGAGCTCGGGTGCGGGTCTTGGGTCAAGGCRTCATCAATCATCACGATCGTACCGAACCCGAGCACTTGACCTCGCTCTGGCTAAACGGCTGCTTCATCATCTCCATTACCCCCTTGAGGTCGTTCTCGAGATACTCCATCACCATGAATATCCCAAATTCCATATGGCCATCCTACAGAGTTCTCAATTCAAAGTGCTAGCGGTTATTCATATGTCTTAAGGACAAAGGCCGTAGCTGCTGCYTCCACCAAT-GGGGAGATTGAGTGCATTGGTTTAACAGTCAGCTGATGTCAATATGTACTAGGCGATGYTAGATYGGGTTTCGGCAAATGCTCCTAGAAAGGCATATTTCGAATATAGAGGAGGTTCCCAACAATCCACGAGAATATCATACCCCACTATGAACCGTACGAGCACGTCCTCGTCATCCATGGGAGACTGGCAGTAGTTATAATTGCAACATGACGTCTTGTGTCAATTGTGTCATGTTCTCCGTATGCCTCTTTTATTTGCCTTTCCAATTATCTCATTTGTATCACTTTTCTCTCATGACAACAATCTTATGTTGAAGTAGAGAAGATATTATGTGTCCCTTTGGATGGTTGAATTTACATTGTAACCCAAATTTGCATTTTTGAGTCTTCATGTAGTACTACAAAAGGAACCAGAAGTATGCATAATACAAGACAAGGTACTCGATCTGCCAGGCTTTTGAAAATTACYCTGTGAAGCCCTTCTTGGTGGMAGATTGTGYCGCTGCCTTAAAGATGAGGCAGACAGTCATTGAAATTTTCACAAGCCCATTCTACTTCCATTTGAGAAGTCAAAAAAGCGAGAATTGCACCG------------------------GTATTAACYCTCAAATATAGTCAATCTTCCAACACCATGCATGGTACCATTGAAGATTATCACTAAAGTTTATTACCAAATACGACTGATCTTATAACCTCCCATGCCCAACCTCATCAAATGGTGACAAGTCTGAAACCTCCATAGGATGCACAGCC------GCAGCCCCG------------------------CTYGTAATTATGTACGTATGGCACTACGGTACCATGAAACGGTACGAGTTYGAGATGCACAGCAGGGTCTCGATGGCCTGGATTCTCGGCCTTGG------TCTGCCTCCTTCAGCCTCACAAGCAATTCCCCAGCAGCTTGTACAGCTTCAGCAGTATCCCGTCCAACATTTCCTCCGCACTGATGGAAAGACATGACCATCTGCAACTTSAGTCCATTCCTCTCCACCATCTTCRCCAACTCCACGTAGGCCTCCCCATGTCGCACTAATTCTTGCTTTTACAGAAGGTTTGATAGTTGTATCAATCATGTTGACCGTGAGGATCGTCGTYTTGATGAAATGCGAGCAAATCTGGGAAAGTTAGCAGTTTTCTGGAYATTCCAGGTTTGATCAGATTTGAACTTCGTTGTCTTCATAATGGATCTACTCCATCAGCTGTAGTTGATAAGTCATCGGAAGATGGATACAACTGGCGCAAATATGGGCAGAAACATGTTAAAGGAAGTG---TCCGCTCCAACTGAAAATAAAGATTCCGTTTAAATAAAATTTCACTGAAAATTAAGATTCCGTTTAAATAAAATTTCTTGATAAACAAATCAAGA-GACCAACTTTGAGCCCCTGCATAAGTTACAAGCACATGATGGATATATCTTAAAATGTCTTCTTTCACCGCGGTCTTTGTTCGCACACGTTATCCATCCTTGTAGCTGATTGTCCTGGAGTTCTCAACATTGTTACCGAGAACACTTGGCATCAATATTTGGTACTGAAAAAGACAGGGTGAATTGCCCATTTTACTTCAAGATTGGTGCATGTCGCCATGGGGATCGGTGCTGAGAGTGATTCAAAGCTGAGCATGGAGGCACCATCGTCAGAGACATAGCAMGAAACTTTGTCGACCGNNNNNNNNNNNNNNNNNNNNNNNNNNNNNNNNNNNNNNNNNNNNNNNNNNNNNNNNNNNNNNNNNNNNNNNNNNNNNNNNNNNNNNNNNNNNNNNAAGAAGCAATGCTTAAGAGCAACRATATTAGGATGRTCCAACATGTGCATGATCTGCAACTCTCTGTTCTTGTAGCGCTTATCCTGAAGAACCTTAACTTTTACAAAGATAGTAAAACATGAAGGGCCTAGGGCACTCTATCTGGGACTTGTWCCTTCATTGGCTAGGTCTGTTCTTTATGGAGGTCTTCNNNNNNNNNNNNNNNNNNNNNNNNNNNNNNNNNNNNNNNNNNNNNNNNNNNNNNNNNNNNNNNNNNNNNNNNNNNNNNNNNNNNNNNNNNNNNNNNNNNNNNNNNNNNNNNNNNNNNNNNNNNNNNNNNNNNNNNNNNNNNNNNNNNNNNNNNNNNNNNNNNNNNNNNNNNNNNNNNNNNNNNNNNNNNNAAACGGGATGCAGCCAGAGCAGAGAATGCCCTGACTCTTTCTTATGGAAGTGAACTAATTGGCATGCAGAGGGACTGGAATGAAGAATTACAGTCCCAAGCTAAAACAAAGACAAAACCATGAGAAGTTGATCTTGGGGAAAAGTTTGTCACTTGGTGCCGNNNNNNNNNNNNNNNNNNNNNNNNNNNNNNNNNNNNNNNNNNNNNNNNNNNNNNNNNNNNNNNNNNNNNNNNNNNNNNNNNNNNNNNNNNNNNNNCTCCTTGTATGGTCAGCTATAGAAGATTGGGTTAAGGACTATGTCAACCATTTCTACCCAGATGCCAAAAGTATATGTTCCGATATCGAGCTCCAAGGTCATCTTGCTTTATTTTAAGCATCATGGTTGGCTCATTAATATTGTGATCTCTCTG-------TTGATATAATACATGCATGAACATCCTTGTTCTGCC-TGTGATGCAAATGCCAGCCTTCTAGCAAAAGGGGAACTCCGAGTTCTCCAGCCAATCTTCCAACCCTACGGACAATGCCG---------------GTAAACTTGGGTGGTTATGGAGTAGAACTTGCTTTGAAGAACATGGAATACAAAGCCATGGATGATAGTGCTATTAAGAAAGGTTCTACATTTCTCATCAATTCCCAATTCTCCAAACAAGTTCTGCACGTTGGGATAAGCTCCAACTTGATACCAGAAAATTTTGTGTTAAGC--CATTTAACACATGAAG-TTAAAGGTGAGCTCTTGAGAAATCCTTGCATCTTGCTTGTCAATGACAACTCTTCACACGTTAATGCTGGTTGTCTCTTTGCTGCTGCTTGTATTCATCCCCGTTGTCCCTACAGTAAGAGTTATCATTACTTTTTCRAAGTATGTTAATCTCCAGTCATCTGAAAAGTTCGTCACACCACTCTCAAGYCAGTAGCTACAGCGATGCTAGTTAGACGATTCAACTTCGAAATGGCTCTTGGAGCACCTCCRGTATGCCACCCAACTCCACTAATTGTCTTTTCTTNNNNNNNNNNNNNNNNNNNNNNNNNNNNNNNNNNNNNNNNNNNNNNNNNNNNNNNNNNNNNNNNNNNNNNNNNNNNNNNNNNNNNNNNNNNNNNNNNNNNNACAWTGTATTCTCCTTTGTCAAAGGCGAAGCCACAGTTGAAAAKTGTGCATTGGGTGGATGAATCTCAGGAACATCRGAAGCTCCGNNNNNNNNNNNNNNNNNNNNNNNNNNNNNNNNNNNNNNNNNNNNNNNNNNNNNNNNNNNNNNNNNNNNNNNNNNNNNNNNNNNNNNNNNNNNNNNNNNNNNNTTGAATAGGGATCCTACAGCGATAGATAGAATCCCCATAAAAATACCACTAGATCGAGCACCAGTGATTTCGTATCCGTTATTCACTTTGTGCCCCTGTGGTCCTCACRGAGCTCAACCCGTGCTGCTGCCAAAAAAGAAACATTGCYGTTTCCSCTTGAGTCCTTGACTCACATTTGAAGATAGCAATGAAGGCTAGGCTCGATTTTGTAAACATCTAATGAAGATGTAAATACTTCTAACCAGCAGATTGAAGTTCTCAATAAGCACATGACACGGAAGAGCTTAAATCTATARTGCATAGATTAGAGAATTTGYTTGCAGAGCAGCAAACAGAAATTGAAGAATTAAAGAAAAAGCATAGATTCATGCAAGATATAAAATTATCAGCATT-AGATTCTGTTATAAACTGCYCTATAGTTCTAGCTGACGCTTTATTTTACYYACTSTAATATTTCAAAATTTKGATGGTCTGTTTGCAGATTGTGCGACTGCTGTATACAAACTCTGGTCTAGCTGTATTAGCTCTTGCTTCCAGTGCCACCCATAAGCTAGATTGGCTTCAAAAGAACATCTCTGCTGATGTTGCTTCGGCTACTCGTATAATATATGGAGGTAACTGCATTCRACTACGTAATCAAGAATTTATAAAGAGATYGTGGATCTGTGTCTTGATCGGGTCAGGAAATTGGCMGACAATTGCACTGGCTTGCAAGGGTTCTTGGTTTTCAATGCCGTCGGTGGAGTGYGCAGGACTTTGACAAGTTTCAGAATGAGGCAAGACACAKATTTAGCTCCTGGGAGCCTTATCTGTGTCGAAGACAGATTGATAATGATGAAGCATGCAATTGAGTGACTCCCATTGGTTGAG----ACTTATGGAGTCCCCCACAAACATAATCTTCTTCCCTCTCCATCTCCACAAGAAATCCTTACCCATTGGATTATGGCCCCCAAAGAAGAGGTCAATAGAGTTGTTAAGCCACTCTTGTTTGTCCTGAGATCGTCGTGTGCCTCAAATTATGTGGTAAGGTACGATATTGAGGTTTACAGGGTGAAGTTCCAATGGGACCAGATTTCTCTGGTGAAGTTGAAAACCTTGGGGAGCTGTGCTATGTTCTTGGGAT-NNNNNNNNNNNNNNNNNNNNNNNNNNNNNNNNNNNNNNNNNNNNNNNNNNNNNNNNNNNNNNNNNNNNNNNNNNNNNNNNNNNNNNNNNNNNNNNNNNNNNNAAATTATTGAATCATGTTTCACGTCATGAGGTATAATGTTTCAGGTTTGGCCAGCCTATTAAAGTCAATTGGGCATATGCCGTCAATGTCACCCCATTTGGGGCCAGATGGACAACTATGCTATTGCTCGAGAGAAAAGGAAACAATTACTTTCAATGCTTTCCCAGCATGAGGCTGCCATCCTTTGCCTATGAGCCACAGCCAATCAAGTGTAACACCAGARAATATGCCTGCTACAAGAAACAAGACAAGCAAGTTCCCCAAGGCATTCTTCCTAGCAGTCCCTGGATCAATAAATAAAGATTCCTKCTTCCCACCTTGATGACTCCTTATATGAGTAACTTCTGTCGATTGGACATCTCTCAGGNNNNNNNNNNNNNNNNNNNNNNNNNNNNNNNNNNNNNNNNNNNNNNNNNNNNNNNNNNNNNNNNNNNNNNNNNNNNNNNNNNNNNNNNNNNNNNNNNTCCCTGCGGGTTTCATGGAAATTGGGGAGTCTGCCGTGGAAGGGGCAACCAGGGAAACGATGGAGGAAGCATGTGCTGAAGTGGAAATACTTTCAGGTACATGTTTGCCATAGATTTCTGGAATATAG--ATATATAACCTGTCATTATTCCTTTATTAGTTTATT--AAAAAAAWATTTTGGTAATGGAATTACTGCAGGTGGAGTGGGACAGGAGCCAGGTGTCGATACAGTCCGTGTGGAACGCGTGGCTGCATTTGGGGAGGAGACGGAGCTTGCTGTCGGGCTCGAAATTATGAAGC-AAAAAAGAGGCATAATTCAAAGTATGGAAGCTATCCCAATGCTTTATGACACTTAGAATGCTTGCATTAT----GAATCCTGCCTTTG--CTGGATCGAGCCRARCCACC------CCGACGCCGAYGCCGAGGACGCCGAGTGCCTCGACAGCATGTGCGTCCTCCGGATTCTCCAGCAAATTTGAGTTTGAGAGGYTATGAGATTATAGACCAAGCCAAGGAAGCGATCGAGGAGCAGTGCCCGGATAAAAGAAATTCGAGCTCGAGCACAGATTATCAGGACTACCAAAGAATCGTTATTGAAGACAATGAAAGGTTCAGTACGAGAGATGGTATCTCGAACTTTCTTTCTTCGGCGCCACTGCTTCCAAGACCAGGCACAAGGGTATGCAAGTACTGTGAGTATACTATGTACTGACCCTTCCCACCACTCATAC---ACCTATGGTGGTGGAAGCAAACTCCTTCACTCCGTTTCACTGCCAGGTCCGAATAGTCCCAACATGATGCTCACACCTCCTCCTGCTATTACGAAGGAGTGGTTCCATTC-----ACCAAAGCAAATCAAATTCCTTTCTTCGACTACCATGGAACTGATCCAAGATTCAGCATGGTCTTCAACGAAAGCATGACGGTTCGATTTCCAGGTGAAGTCCCCAGTTCCTCCCAATTTCCAGGTGAAATTCCCTAATTGATCATGTGTACATGCAGGTATTGCTACCAGGAATAGTAAATTAGTAAGAATATTAATGATGAG--TATATRTATTGAATCCCTACTTTATCTAACACTAKGTACCATCCGCATGGCGATCGACAGTGCCGCCACGGAGGAGCACTTCCTTAGTCTCATCGACTGGGTCGAGGCSCGTCGSCCSGAGCCCGCMGTTGCCAGGATATATTGCACCG---------CGAAAAGAATGGTGGAGAAAATGG---AAAAAAAACAAAAGAATGCTCGAGGTCCCGTTGTCTTACTCCTGTAAAAATTGGAAGGCCGATCTTTGACCTAAATACCTAATATCACATACTTAAATACAATATCCCTCATTTCTATTTTTGACAAAGTTTGGGTTTCATAAGTGACCACAGTTGTTCRCTACGCAAACACAGTAGCCCATCACTTCAAAYGCTGATTTTGCCTTGTACTGGTTAAATTTCCATACAGACAGAGAAAGGTTCAGTRCCAACCACAGAGAGCAGTGAAAAACTCCACAATGGAATCACTGGGCAATTTTACACTGTTTACAAATACTTGTTCAGCAGGTTTCCCAGATAACTCTATCGGCATTGGATCGAGAAACACYAGATTGAAGCTCCTSKACGAAAGTTCCGACCAGCGGGCTGGTCGAATTAGAAACAAGAACCTCGGTTGCGGTGNNNNNNNNNNNNNNNNNNNNNNNNNNNNNNNNNNNNNNNNNNNNNNNNNNNNNNNNNNNNNNNNNNNNNNNNNNNNNNNNNNNNNNNNNNNNNNNNNNCTYCCGATTTCATATCTCGTCTCCGATCCCCGCCGCAGCCAAATGTTTCGTTCCATCCGMTGGACGRCCGCATCGACCCGGCTGCTGGAGACTGAAAAAGCCGCGGTTGTATTGAGTGTCTAGGCTTGGGTTTCAAAACAAATATCTGCGGTAGAAATGAAATGATTCTTCATTATAAATCAATATATTCATAGAATCGTAATGAAGTGGGGACTGTTCTAACCTTATGGTTTCATTATA-TTAAKAGGATCTGGTCTACCACAATTGTCAGCA--CTAGTGCTATTTTTACATAATGGATTTAAGTATACACATT-AAGAACATTTTCATTAGTTTTGATGTTATCAATTCTCTATAGTTACATTTMTCGTTGGTGTCTTGTTAAGTGACAATTCACCTGGAGTAGTTGGAGCTGCGGCTGTTGCTTTCAAATCTGCTTGCCCAAATAATTTCTCCCTAATTGGCATAAACCTAAATGATTCTGACGTCTCTAAATGTGCATCTGTAGGCAGATTTATTAGATGTTCGTATGAAAGCGGTCCAACTACTTGGAGAGCTGTTAGCTGAGAAATGACAGATAACTCATGCTGTCCAAATCCAAAAATCCCATCAACTGCTCTGTCCGAATGYTGCCTTTCTTTGTCCCATTTGCTCAAGCATTTGCAGCTGTTATCACAGCCTCTCTAACCGAGCCTGGGCAACAYGACTTTACACTGCTTAAGAAGCTAGTTCTTCCCGATGGATCRGTATTAAGAGCTAAATATCCTGGGAGGCCTACMCGTGATGGTACAAATCAGACGRCATTAGTTCTTTTGCCAAGGCCTTCTATTACAAAGGTTCTCTGGATGGCAGATCTAAGATCTASTGCATTGCCAAGTAANNNNNNNNNNNNNNNNNNNNNNNNNNNNNNNNNNNNNNNNNNNNNNNNNNNNNNNNNNNNNNNNNNNNNNNNNNNNNNNNNNNNNNNNNNNNNNNTAAACTCCT-AAYTAAGTGAGACATCTCAAAGGTTCTCAGA--CAKAATTTCTCAAAACTGCTCAATAATAAACAAAATCTTACTTCTTTAATGCTAGT--ATATTCACAGGATATGATTTATGTGAGTACTTATTCTATGTAATCTTTTCCTTCAAATGAATTACAA-TTTYTTTTAATGCTCCACTTTTATAATT-ACTCGATCAATTAGCTCCTCATCAAACCCACCATTCTGCCTAAATAACCACTCTGATCCCTCCAATTTCAMGAGTTTCATGATACATAATCTGAAAGAAGAATGAAAAAGCCTTGGCTAATTTGAGCAGCCTTCATCACATCAGCGTATAAAGCAGACAGCAAAACCGATGCCATTTCTTTCTCTTTGTCGCAGAAGTATCTGGGTTGGGTCAGGCTGTAGTTGTTGTAGTAACAAAATTTTGTGTTGGATGAGTCGCAACGGGGGCAATTCGGTGCGATCTCGATCTGCTTATCAAGTGCAACAATCAACCTCTCCTTCTGTTCCAATAGCTCAGAGGCAAGTTTACTGTTCTCATGAGAATAGAACACATTTTCTTCCTTTGAGGTTTTAAAAGCTGTCAACTTAACCCAATCTCTTGAAGTTGATAATGAGGTAAATTCTTTTTCCATGCCTTGTTTCTTACTATCTTAAATGCATC----ATCGATGTGCCCTTTTAATTTCTTCAGCTCAYCACGCTGCCGAATCATCTC--ATATWTCCGCGCTGCGGATCTCCTCAAACACGGCCTCAGCCTCCTCTACCCGCCCGCCCATGCCCAATGCCGATATCAATGCCACKACCGCAGGCGATTTCGGGCGCTAGCTTTGGTTAGTGC-------CATGACCACCGCTGCGAGGATAATAAATGCTGAAGCCATGGACCGTCAATACTGATGCGCAAGCTTAAACCTCACGACTTGTTCGTAATATTTGCATCTGATGGCCTCTGGGAGCAATTAAGTGACGAAGCYGCTGTTGAGCAATCARTGTYTTTCCACTGCTTGTYGGTGCAGAGACTACAACCGAAGAACCACGCAGAAAAGCTTGGATAGCCAATCGCTACACAAAGCATTAGGAGACAGGTTTCTAAGCATGCTTCCACCTTGGCATGCATACGAGCGTGCTTGTGAATATTTCACATTGTCTTATGGTATAGAGCAGGTCTACACATCAGTGGAGCGTTAGGCATAAGCATATCGAGGAATGGCACTGGTTCTGGATCTGGCCATTTTCTCTTTCCG------------------ATCCTGGAGCTCGATCGAGGATAGGT-AAAAAATTAAACAAATCTCATAAAATTAAACATTTATGACA-TTTTTGGT-AAAAAATCTCATATCCACCTTGATTGACAACTTCACAAACAACTGCGACATCCTCAGGGAACCTTTTGTAATACTTCTCATTTTGATGTATAATCTGTTCAAAACAAGCCCTATATACTATCTCTTCCTCRATGTCGCGACTCCACAGAGACCACTCCATCTGSACAGCGGTGATMGGGTGTACAGCATGCGCCCTCCTAANCGTATCGGGGGACGAGGAACCTCTCAGTGCTTTCAACAATTTGTGTTCTCCCCTTTTCAAGATTATTTCTTGTCGGCACGGAAGATGGTTATCTTAGAATCTGAGTCCACTTGCCGCCAAGAATCTTTTATTCKKCYAAACTAAAATAGTATT--AAATAAACTATTA----AGATATATTAGCAG-AAAAAGCGTGAGATGAGATTTACGGTGATCTTCAACAAAGCTAGAGATGAGAGGAAGACAGGCGGCAACACTCCAGGACCTGACTCTCCG------------TTTATT--TATTTATTTATTCTTCTAATCAAGGGGCAGATCACATTCAGTGAATCGAAAGGGGAAGCCAGCCCGNNNNNNNNNNNNNNNNNNNNNNNNNNNNNNNNNNNNNNNNNNNNNNNNNNNNNNNNNNNNNNNNNNNNNNNNNNNNNNNNNNNNNNNNNNNNNNAGTGCGAACGTTCTCTTCATATGGTCAGCTTTATCCCATTTCCTACCCATTTTTGGAGCACTCCTTGCTGATATCTACCTCGGACGCTTCCTAGTTTATGCTTCCCAGCAAAATTGATCATCTCCTGAGTATCTTTNATTCCTCCCATGCAACTTCCCGCCAAAATCCTACCACCTAATAATTASCAGAACACCTTCAGAAACCATAATGCTGCTGCTCGAAGCGCCGCCWCCGCCTCCTCTATTTCCAAACTCACTAGNCTCNGAGGAGTACTCCGCGTTCTCTGCTNNNNNNNNNNNNNNNNNNNNNNNNNNNNNNNNNNNNNNNNNNNNNNNNNNNNNNNNNNNNNNNNNNNNNNNNNNNNNNNNNNNNNNNNNNNNNNNNNNNNNTTTGAATGGCTTTTCAATACATTCTTGGAGTCCATGGGTAACAAGGCACCAAAAACTATTTTTACAGATGAAGATGCTGCAATGGCTAAGGAAATTCATAAGCAGTGATGGCATCAKTAGGAACTGAGTCAGCTACAACACTCCTAGTTGTCCTACAAAATATTACTAAAAAATCATATGGTTTCCATAAAGAGAGTTTAAAAGACYGTCTTGAAAATCAGACTGGAAAGCCCATGCAAATAACCGAGAGTCGACAACAAATTCTTCTCCGAAATTTCAGGAYGTTGTTGGCAGTGCTTGTTATGTTGCTCCAGAAGTGCTGAAACGAAAATCTGGACCGAAGTTTGAGGCAATGTTGATCTGTTCTTGCAGAGATGAATACATATCGGAAACAGTACCAAGAAGRAACTTATCTGCTCCATGTGCTGCTATGAGATTAGGACTTTATGTCACCATCGGTTAAATCTGCTAGAGCAGGTAATAATTTATAGTTCATGGTGCCAAATTAGTATACAATGGAACCCTTGTTTACCAGAATTCTTGCAAGTGGAAGCTTTTGCTAAATTAAGCAATGCTATCGGAAAGGTAAATATTCTGCTTGCATTATGC-TGACT-GTTGGGTAATGTGATTATAGTAGGTGTAATATTCTGTGCTCCCATTGACAATGCAGTTGTAGAACACGAACCCAGTGGGTTGGGCCGCCAGAATCCAAGGAAAAGCCAACCTGAACACCATCCATGTAAGCATTGCAGGCCAGGAGAATAGAMTGTGATTTMTGAGTGAAATGCTCCTCCACAAACTCTTAGGCGAATTCGAGCTCGTGGGCGTCCCACCCGCACCTCGAGGCATGCCACAAATTGAAGTCACATTCGACATCGATGCCAACGGCATGGATACTGGTGATAAGTTAGGATTGAACCATTTCAAACCCATTAAACCCTTGGGATCTGGTGACACGGGCAGGTTTGTTAATATTCAATTATTGTAGAGGTCCTCAAGCACCAATGGGCATATTCCTGTGAGAAGGCCAAAGAAGAGCTGGGYTATAACCCTAGAAGCTTGAATSAAGGGCTTGAAGAAGTGAACATGCTTTTAGATTAGGAATACATTGTTGTAACTACTAACACATTTCATTATACATTTGGTAATCTGTTTCTTTGTAGCTCCGCTGTATCTGCTGCACTTTTGAACTTACAACTCATGASATGGCGGGCATTGCCATCTCTAAATTTAAATATCTTGTCCACCACTAAATGTTTACTCAAGTCATTCACTCTCTCTTGAACATTGTAATCAAATAAAARGGGGTCGTCCTTCAATCACAACAGGCACAAAGCTAACTTCCTGTATACAACTAWGGAGTCCATCGAGGAGATTGAGCGTCACCTGCCTAGTTCAGTGAAGGATGT-GGCCCAAAAGGCACCGTTGACATTTACAGGGAAACATATGTCAATACTGAAAAGGGTTCTTAAGAAGCCATAGGCCCATAGCTATTATTAATCTAA-TTATTATGTGTTTGCGCAGCAATATTGGTTGTGATCCTCTTAGCCCTCTTCTCACCATCTGTGCAAAAGAAGCCACACAATTGGGTTGCCCTCTCCCTCTATGTCCAACC-TATTTGCAAAATAAGAATTGAGATTTGAGAAG---ATACCTTGTACTTACWGCACTGAGCTAGGGTTTCATCGAGGCGGTCCCG-----------ACGTACCAGAAAACTGATGCAGACTTCTTAGATGCTGAAAGCAATAGTCTAAGAGATGATGGTTCTACAGCCTCAACTGTAGTTTTGGTTGGAAATGGAARGTGATGGGTCGAGCGTGGGATCGGTCCCGCTGGTGCTGCTGAAGTYGTAGAGTCTGTTCTTGAAGGTGAAGCACTGCGCGAAACCTATTNNNNNNNNNNNNNNNNNNNNNNNNNNNNNNNNNNNNNNNNNNNNNNNNNNNNNNNNNNNNNNNNNNNNNNNNNNNNNNNNNNNNNNNNNNNNNNNTACAACTATTCATCATAAAAACAACAAATGATGAATGKCATACAGGACAATAATGCAATGAAGAAGAGGACCATAATACTTCAATGCCCTAACACTATCTTCTGGGTGGGAGAAGATAATCATATCATAAGAAAACAAGAATTAGAGGGCCCTCTTTTGACAGTTTTATGCCTGAAGATTTCCCTTCATTAATGGGTTTCGTGGTTATGTAGGGTTTCGGCTGCCCCCAAGGCTCCAGAAGCTCCGTGATGCCGCTTTCCGAAGGAATACTAGGCTGCTAATCCTTTGGTTCCCAATGTAATACTCTTTCCACAAGAAGTTAATTGTAATTCTATTGTAGTAATTTAAA-TTTTAAACTAGTATTCTGTTTCTTCTGCACT-AAGCCAGCAGAAAAGATATTGAAGTGTTCACCTCCCTTTGGATCGTAAAGTTTAAATAGGTCCATGTAGTGACCCG--------------------------CATA---AGGCTCTSCCTATCTAGCACGTGGAAGACCGAAGCAACAGCAGTTGCTCCCCTGGCGAGATCTGATGTCATGCTCCCGMGCCTGTGTTGCCAAGAGCCTGCATATTCTATCC------TGGTAGGCACCCACCTCGCCTTGTGTAAG--CCCACTTGACGTACCTTAGCACCCGAGTGAGGAAGAAATTGAATTATCAYGTGAATTTACTTTTTTACTTACCCCCAAATATAGCGCCTCTCGGAGTTTAATTATAA--TTTTAAAGACATTCAGGTGGCCAGCAAAATCTTGATTCAAATATCCGCTGTTGAGACCATGTTCCAGTAGCTTTTTCCTAATGACTTTATCTTTAAAAGCTTTGCTGGGATTCGTTCAGTTTGCGTTACAAATTTCAGGTATCTTGTCACAATTATCTTATA-TTACCTATATAATTRCTGTCACTTTSTAGGTTTGWATTTGCAGTCAACCAAAC-----ACTGGATTTACACACCACTTACAACAACAAATGCTGCATGATATGTTGTAATTGCCGGCATGAGCACCGCATCCTCCTGCCCGCCTCCCTCGATTCCCCGCTCGAGRCGGCAGTTCGTRATACAATGGACAACGGAATGRATCGCCTCGCASATTGCTAATGCCATGGCAGCAGGAGGTGATGCAAAAGCAGCAGCCCAGGCAGGGGATATCATTGAASG---ATCAGKCTGCAATGAATTTCCCAAATCGCTCAAATACTTCCACCTTAGCTATGAGTGGCAAACGATCATAGTCTGGAGCGAAAGCTAGCATAAGCCTATGCTCTTGATTTAAAAATATCTGGTYTGGATATCCACATCCTGAAGAAAATGACTAYGGAGGGTAAAATATCCTGATTCCTTATTTTATAAACTAAAATACACCATTCACATCCAATTGTGGGTATGGCTTAATAAC-------ATGCATCCACTGTACAAATATTCCAAAAAATAATGAAGTCCATGGATAAAGCTTTCCGTTTTTAAGACAAACTTTCATTGTAAATGTAAATGTGGATTTACAGAGTTGATTCCATACATATAATTCTTATGGGTAATGAATCCATTGTCTAAAACACCAATCRGATTATGCAAACATTATATAATATGATCTATGCCTAAATAATTTATAAGCATCCGCCGTTTGCTTCTTACCAGCACTGCCATTCTTAGACATCACGGCAGCAACTTTAAATGGAGTTATAATTTCGGTTTCCTGCTTATATCCGGGCGCATGGGGTCGACATAATCGTCGAAGCCGAGAGTGGCGAGGGCCCAGCAGATGTCGTCCCCGTTGACGGTCTTGCGCTTCTCCTTGTGGCACATTATATCACAACACTCAACCAGTCATTGGGCAACAGTTATCTCAGATGTCGGSCAAGAATTTGACAACGTGAAAGTCTTCCGCGATGAATTATGNNNNNNNNNNNNNNNNNNNNNNNNNNNNNNNNNNNNNNNNNNNNNNNNNNNNNNNNNNNNNNNNNNNNNNNNNNNNNNNNNNNNNNNNNNNNNNNNNNNNNNNNNNNNNNNNNNNNNNNNNNNNNNNNNNNNNNNNNNNNNNNNNNNNNNNNNNNNNNNNNNNNNNNNNNNNNNNNNNNNNNNNNAACTAGAAGAGAGATAATGGTTTTGGGTGCACAACTGGGAAAAACAAAYGTTGCTGCTTGGGCAAGCA---AMGAAGAAGAAGAACATGATGCATCAAATTGAGTTTTTCTCGGTTCCTCCCGATGAGGACCAGGTTGAGACCCTTGCCAGCTAGCCG-----------------------------------AACAAACTAACTCCAGACTCTAAAAATTAAAAATGATGATAGATCTATCACAGTCCCTGTTTAAAGCTTGAGAGAGGCTTTTTCATCCTATAGTTCATCGAA--GTTAGGTTGTTGCAGGGA-TTGGCTTCAGTTTCGGAACAGCAAGCTGTATCTGGAAGTCCACTTACACTACAGAGTAGCTGAGTTGAGGTAATTTG--------------------AAGACGATGACTCCGATCTCGGCGCCGCAGAGGACGGAAAGCTCGCTGGCTTTCTTGAAGAGGCCGAAGGCTGTTTCAACCTTCAAGGCCAAATCTTCAGGCTGTGCTCTACCAGCTGCTGACACRGCACCAAACGTAAGCCCACCACCAACCCCTAAAGGACTACTTTTCCAGGAATTGCTAGTAGAGCAGCAGGGATGAGAGATGGAGCAGGTACACCARCATACAAAACAGATCTCTCAGGCAGAAYTGAYTC---------------------------------------ACCCATAAAGTCATGCAGAAGCGAGATTATAACAATTTAGATGGGCAGAGTCAAAGATAGAAGAAAC--------ACATCAGGCTTAAAAGATAGAAACTGTTTTAACGTTGTGGATATCGGAAGCTGGGAATGCACGTGTAAAAGATGGCAAATTACGGGTTTGCCATGTATGCAYGCCRTTGCAGTTTTTGATCGCNNNNNNNNNNNNNNNNNNNNNNNNNNNNNNNNNNNNNNNNNNNNNNNNNNNNNNNNNNNNNNNNNNNNNNNNNNNNNNNNNNNNNNNNNNNNNNNNNN---ATCGTCGTCGTCAGTATCCCAGTAAGGAGGTGAGGTGGAAGGTGTTCCGTTCTCTACCTGCCCKGACCGCAGCTCTACAAGAGGATCCTCTGACCGAACTAGATGGAAACAATCGGCTGAAGACGATCTTACAGCCCTGCAAGATTTCGTTTCGTATAGTTTTGAGAACCTACAGGAAACAAAACTCAATCAWTTTCTTGTGTAATTAGTGTGTAGAWAGAGGAGTCACTCCAGCACCATCCTTGAAGAAGGATTTAACATTTTTCCTTTTAGACAAGGAAATGG--GGTGGTATGTGTATTGGTGCTTTGACAGTTCTAGCYGATTTCATGGGCGCAATTGGTTCTGGAACCGAGCTGGTGACCTGTCCTCAACTTTCCTYTTCCGCTTCCCAACTAAATGAATTGATTTTCTCTCTTCATTATTTTGCAAGATCAACTCAGCAAGCTGGCTGATCTCGAGGAGACGGATGTTCAGAGACTGGACCTCRGGGTCGAGGTCAGCAGTGAAGTCCTTCATGAAGTCCGATAAG-----TCATCATTAGACGGTTTT-AAAAAATCATTCTGGGTAACAATTGCATCCTCTGTCCTTTGGTTGTTACTGACTGAGTCGGTAGTTATTCTT-TCCCCACCTTAAAGATAATGGAAGAGCTAGTGGTGCAACCCGWATTGCAGTGTTAACATGGAGGTCATTGTTAGTCATGTCAAGGGAATGGAAGTGCCGCTTCTCTAGGAAAGTACTAGTGGGAGAGCCTGATTTGAATGGACGGAAGAAGATTCTGGCTGTGCATTTAAGAGGGGTTCCTTTGGAGGAAAAGCAAATTCATCCACATAAATTTAAATCCACAATTAAAAGATACTCACCCGAGCATGTCTTTTCCTCAGCGTTACTTCCACGGT-AC-----CGNNNNNNNNNNNNNNNNNNNNNNNNNNNNNNNNNNNNNNNNNNNNNNNNNNNNNNNNNNNNNNNNNNNNNNNNNNNNNNNNNNNNNNNGAGCGGGCACGCCAGTCTGATGAGTGGTCGCGTACTGTTGCTGAGAGGGCCCATGCCGCGGAGGAGAGGGCTTAGGTTAAGGGGCCATCAATTTAAACTATGAAAGAGCTTGTGGAGGCCAATGCTATTCAGCATGATGGTAGGGCATTASTAGATACAGGGATAATAGCAGTTAGAGGTAAAGCATGGGGGTGATCATATAAACACAGGCTCATGAACCAAAACCTGTTTACTATTATTGATATGATTCTGAAAGTATATCATCTCTTCTAGTTAGTGAAGAGA---------AGTTGGACTCACAACCTCTTCATCAGCCGTTGTAAACATCGTTTCTGCTATCAAGAGTTCTGGCGCTACCATCAGCCTGATCCAATTTGTTGAAGGCATTGCGGTCSCGGTGGGTCCCAAGGAAGGAGAGGATGTGCTCCACCACMTCCTCAGGAAAGTAKGTCATGGTGGAAACCG---TTTTTTTTCTTCCTTTGGTGATGG-----GCATTGGCCAATATGAGGAAACATCATGACGACGTTKATGCAGATGATTTGTTTATGACAATGAATTGCTGC-ATTTTTCTCTCTGGCATACCGTGAGGGCATGAAAAGTTTATTTCAAGTGCATCCTAAAACAAKATTGCAAGTCATGAACCTATCTATGTTAGTCTTCAAGGCTTTGGCGGTATTTATCATGCGCTTCTCGGACCTGAGACTCTTGAGGAATCYTTTCCATTCTTTGGTTATGTATGGAAAGATAGAAATAAAATAAAGAAGCTCTRGAGGGACATTGCATCTATGATGGTGGCTACTRTAAGCTTCATCTGTCATACTCTCGTCATACTGATCTCAATGTAAAGGTACATTTGTTCCATGAGAGGCATGCATGTGATCAGGTGTGAGTCTTGCACTCTGAAGCMAATTGTGGTGAGTGGTGGTTAGGATTTTAATGTTTGGAGGGCTA-GGCTTCATTTATTATTGCATCAACACAGCTTCAGCACTTACAG-------YTATGGGGACAAGTCTCGTCTTTTGTTATTAATTCACCTCACCAAGTCAGA--------CCTATTATAATCTCTGTACAATCTGCTTGTTGAATTGTGAAATGGTTTACTCATTCCCTGAAAGCTATTTTMGTGACAAGAAGAAGATGCCCATT-TAGCAGCTACCACAATGGGGAAGACTGCAACAAGAAGAAGGGCGAGGCGCCATTGCAAAACAAACCCGTTCGCGAGCTCCAGATGACGACAAAAACAGATGTCTTTGCTTTCGGAGTGGTTCTTGGGGAACTCATAACCGNNNNNNNNNNNNNNNNNNNNNNNNNNNNNNNNNNNNNNNNNNNNNNNNNNNNNNNNNNNNNNNNNNNNNNNNNNNNNNNNNNNNNNNNNNNCGAAATCCTCTCATTGTTGTTGATGATCGTTCTTTGGCYGCTGAYGTCTTACCGCTTGAGGTGATTACTTACCATTCYGTTTCCTGTTCTGCCGTATACTCCCCAAATGTGATTGAAGTTTTTGTAGGTGTATTCATTGGATTAACACATCTTTACTACAGCATTATACAGAATTGCCGGGTGCATTTGCGGATGATGACTCCTTAACTGACAGGGGGTTGATGGATCCAAAAGTTTGGTGGATTGTTTATGGGGCTTTTGCACCCCATTTGCATTCCAACCATACAAATCTTTCGTGTTTGTTTGTGTTGATRTATATGTTGTTTTCTTTGTTATATGATCTAGTCATGACACAAATTGCGGGTTGTTTTTCTGTCTCTAGACGCTCCTTCATTTGCCCAATTAGGGCTCTCTCCATCAAACTCTCCTTCGTGACCTTCTCCTGAGATCATATATGTCTTAAA----AAACTCTG-TAAATTCAATTAG-----WCTTCCCTTAAAAATCCAATCTTGAGGAACGTTTTWAGAGTACTCACAGYTCGAGAAGGAACTGGCATTGCCCTTAGAAAAGCTTGCCCTTCAACTCTTCAACGGAGATTGTAACCAAGCAGCTTTCCGAGTCTTGTCAGACTTCAGGAAAGGAAAGTTTGGTTGGATTNNNNNNNNNNNNNNNNNNNNNNNNNNNNNNNNNNNNNNNNNNNNNNNNNNNNNNNNNNNNNNNNNNNNNNTTTGATGTGGTCGATGCTSCTGAACAGGACCAAGTTGATATCCAAAAGAAGAATGAAGAAGATTTGGGATTGCTTCAAGCAAAGCCACAAACAAGGTGTTAGCGGCTGTAGCATCCACCGATAATGTGTGGAAGAGGGTAAGCTTTCTATGTGGATAGGACGTATCAACACCTTTTGCATCTTTTAAAGGAGCACTTGACCTCACTCTGACTAAATGGCTGCTTCATGGTCTCCATCAGCGCCTTAAGATCRTGCTCCATGTACTCCATARCCATGAATATACTAGGATGTTTAAATTTGTTGCTGAGATCCGTAGTTGGCCTATCATGTATATGATGTCATTGTTATCCAAGACGATCACTTCAGGCACTCGAACGATGAATTGTTGAAATATACGGAAGAGAAGCATCTGGAAAAACAACATGGCCCTCCATATAGTGAAATGGTTTCATCTCTTCTTGAGTTTCTGTTTTTTAAACTCATTGTGCAAAYTSMASTGTATATAATTCGAACCTGTTTCTGACTCTGGAAGTCGCTTACATCCCATATACGTAATGATCCATCCTCTGATACAAGATAGGTGTTCTATACTACTATGGGCTGAGGGGAGTGAGGAGGGACCATGGCAAGGCGCTGCATTGGTTCTCGAAGGCGGCGGAGAAGTGCTTCGTGCAGATTCGGCAGCCCTCTTTGTGTCCTCCAGCAAGTTGTAATCTTCAATCAAGAAACAAAACTTCAAGAAACTAGGAATTGAGTATTTCGGCATCCTCAACCTCTTCGACGCCTCCCTCYCCACCCCCTCCGTCATCGCCTACAGCAGCGACT---ACGGCGAGACCG------------------TGCCATGGTAAACTGAAAAACTGAGCAACTCCACTCACAGTCACAACAAACAAAATGCCGTTAGAGGCTGCAAAATCYTTTTGGGATCCAARAASTTCTTCTAT----TTAGGTACCTGGAAATGCATGTATTTATTCCATATTGATTTMTGTATGATTAATCRGGTTCAGTTCATAACATCAAATTCTCCAACATCCAACTCTCAGATGTCAAGACAGCGATAGATATCRACCAATTTTATTGCGACGCGAGTCCGGCCTGATGCAAATGGCGACTGCATCCTACTCGACGTGAATGGCGAATGCATCGGGGAGAACATGTCCATGGGGGAGGCCCGCCCAGTTCGGAATTGTTTGGATCTTCTTAGCAGCTYTGTATCATCTTCCAAGTTTTCAGTCTATGGGAGTTGATTTGAGGATGAATCTTTCTCTATTTCTTACAGTATGAAATGCTTGAGYGTTCTATCATAATAGGATATAAACAAGTGAGAACAAATCAAGTTAATTAAGTACAAGTGTC-AAAGTATATGATCTCATAAGGTCCATAAACTCCTTTGCAAACTTCACAATTCCTTCAACAGCATCCACTATATTTTCCTGCTTGACAGCTGTCATACTTAGAATMTCACTGACTCTTTCTCAAGAATATCCACTAGTTCATTCAGCAAGAAATTC-AAAAATTCATGGGCATCCTAGCCATAGAAACRTAYGACRTGTTTAAGCTCAGCTGGAGAGACRTACACAGGTAGAAATCTTGTTTGTTATTCATGGGGCAACAACAGCCATGGCCAGTTAGGGTTAGGTGACAAGGAGAACCGGTTTATCTCCTGAGACACTATGGACAGGTGGTTGGCTTTTACGCCAGCTGCTCCCTCACGGTGAAGAAGAATTTAACGCTAATCGTCTTAAACAACGATAACTCGCTCTTCTTATAATTATAAGCGAGATATTTTTGTGAGAAAGCGTGAAAGGGACCGTCTTTCGCCAAGGCGCTGCAAGCGTTAGCGACTCTTTTTCTTGTTATTTACATTCAATGMCGASTCCTCCATGTGCCATGTAGCCTTT-------CTCCAGCAGCCGGGTCAAAGAAGATCCAGCCAGGGTTGTTGATGTCTACACGCAAAAATTCCCACTACTGCCAGATACACAGAGAAGCGGTGAACTGATCTCACTCATTTGAAGGAAGTGGCGATATTACATCCCTAAGCCACTTTGCTGTAGTCATAGCAGTGCTCACTGGGGTATTGGCAACCATCAGACCGCTGCCAATTAAAATCTCGGTCCCTTACCTTGATGCCTACAGCTCAATTTGTTTTCCAGTGATGGCAAGAATCCGCGAAATACTTTTTATTCTTCTTGTTCTTA--NNNNNNNNNNNNNNNNNNNNNNNNNNNNNNNNNNNNNNNNNNNNNNNNNNNNNNNNNNNNNNNNNNNNNNNNNNNNNNNNNNNNNNNNNNNNNNNACCAAAAAGTCGAATCAAGATCCATACCAGAAAGCAAATCGGGCACTCCTCGAGATCGCAGCCGCATTCGTCGTCCCCGTTGACCAGTGAACTGCTGTTCCCATGTCAACGATCAAATCACGCTCTACCATTTCTCTACAAACACTCAGAATACCGATCTAGCAAACTTGGTCAATGAAGCTGCCCTTTTAGCTGGAAGAGTGAATAAAATTATTGTAGAAAAGATCGACTTTATCCAAGCTGTTGAACGCAATTGAAACGTGTAAAAGAAATATATTCAGCAGAGATTAGAAAGAATAACAAGATGGTCAGCAATTATACCACTGTTGAATCATAACACTACAGC-TCTTGATAGCAACTGCCTCCCCTGTTTCTATGCACTTCGCCTGCACAAGATCAACASTGTCAAACATCTGTGAAGTAATATR-----GTAGMTGAGAATTCTTTTTCCCATTTCCTGAACAACTCTAGCTGCCGCATGCAGYACAGGGCGAGAAACACTACNGAAAGAGCTCTCCAATCTTTTTTAAAAGTAGAACCTTTATGACGCTGTCCCTCGAGGCCTTATAGTCAGTAATCATAACAAGCCCACACATACCGAAACTCTTCTCCTAACCTTTTCTAATGAACCACTGGATGCGTTCCTTCCAGGGAAGAAGACGAGAAATTATGAGATGCATTGGCCCAAGAATATATATTGTAGCTCCTCTTACAGCAACAGAGTTATGAACAGTTGCAGCTTGAGTTCCTTGCCAGTTATCTTGCAGAGCTATCGCTTCTCGAGTACNGTATGCTTTGCTATTCTCCATCACTAACAGCTGCTGRCACGTGGCGTGCGACCTGAGCCACGCGTCTATGCATTCCACGTGGAAGGCGTGGGAGCAGAGTGGGAGYGACCG--------------------NNNNNNNNNNNNNNNNNNNNNNNNNNNNNNNNNNNNNNNNNNNNNNNNNNNNNNNNNNNNNNNNNNNNNNNNNNNNNNNNNNNNNNNNNNNNNNNAGTTGATGTCAATTGTGATTTGGYTGTTCGTCAAGTTGYTAGCATCCATTTCAAGAATTTTGTGGCCAGGAATTGGACAACTGACGAACCTAGTANNNNNNNNNNNNNNNNNNNNNNNNNNNNNNNNNNNNNNNNNNNNNNNNNNNNNNNNNNNNNNNNNNNNNNNNNNNNNNNNNNNNNNNNNNNNNNNCCATGGGACTATGAAAAYGTATGGAGCACATTTGCAGCATACTTCTTTAKTTTGCACATTCCTCTCAGTTTTGGAGGACTTTCAGTTATTGCTCACTCGAAGCTCCCTATCAAAGTCCTCTTCCTCCCTAGGATCAATCTCTACTACCTTCTGTCGGACCTGAACATTATCATCCTCGTCAGAGGCAGCAGTTTCATGGCCAGCAAAGAGAACCCCCAAAATCAGGTCGAGGATCTGCTCTTCGGAAAGATTATTTTGTCTTGATACCAGTGTAAGTAGATCATTCTAGGGTACTGTATAGTCATGATAAATCTAGTTCCTTGTACTACATAGACTAAATTATTGGNGATTCCTCACAGGTAATAATAGGATAATAAAATNNNNNNNNNNNNNNNNNNNNNNNNNNNNNNNNNNNNNNNNNNNNNNNNNNNNNNNNNNNNNNNNNNNNNNNNNNNNNNNNNNNNNNNNNNNNNNNNGAAAACAGCGGGGCTACGGTTCATGGTATTACTGGAGGACAAAGTGAAGTCTGTATCCAGGCTGTGTTTACCTTACTCGATAAGCTTGGGCAATGTTTATACCAGATAGATAATCGGAAGACCCAGAAATACTTAAGSTTGTGTTAGCATTTGGTCGAGCAGAAACAGACTGCAACAAACTATTGTCACTGATYAAAGCATTGGAGGACTCTGGAGGTTGGCTCGAGAGGACAACTGTAGAGGATATGGATATTGCTGTTCGTGCTCATCTCAATGGTTGTGTGTRCAACCAACGGCGTCCCACCAATCAACTCCAGCCAAAAGACTCCACCAGAACCTGGATGACTATCACAAATAATGAGAAATTTATGGNTACCTCTCCCGCTGGTATATATGCCACGTGGAGACAGTTTGTGCATGTATTGGAGCAGCTGGGACTTACTGGTTCCCGTAGATCCGAGCTAGGTGGCTAATGTCCATCGGGTGAGCATCGTTACGGCCTTGCGCGCTGTAAGATCGTTTTCCGATGACTATATTTGCAGCTTCGTTAACATAAARGGCCTCCGTCTGCTYTACCTCTTTCAGAATCAGCTTACTGGTTCCATCCCGATTCAGCTATCTGAACTTAAGAATTTGACGAAAGTTTATAARAAATGTAACACCATAGRCAGGKGCAACATTCAGGTAATTCATGGGCATCTGCTAGACCATGGACATAATGATGTAAAATWTGCATGCCAAAAACCTCTCCGACCAAAAGTTTTTCAACCACTTCCAATCTCGACCATCCTGTAAGCTTCTCCATTGCCGTATTCCACTCGGAGCAACAAGGTTAGTGCCAGTGCTCTTGGAATGGCCTGTGGTCCTGCTCTTGCTGGGATGCTTCAAGTAAACTTTAAGATGTACTCAATCACRATAAATCAAAGCAAGCCATCTCATCCCAGTCGTTCTGTCCCAGTAGTCATAAGTAGTTTAGCTACTTTGCTAAGGGAACCCTTCATTAGAGCTTCATTTGTTCAAGCCTCGAGAGGCTGCTCAAGCCGCGGTACCTCGTAGGGGTGAAGCTCAAGGAGATGGGGCTCGCGCCGCCGAGCGATTAATTGCAAGGTGAAATACAACCAACTTCTATCACCGATT----ATGGAATACAATTTAATAGTAAGCACCGATTTTAGGTGATCCGCATAATATTGCTACAGATTATGGGAAGCTAGATTGCATCACATCTATATTAATTGGCCTTTTTTCTCGAAATCAACCATTGGCCTTTTGGAAGKCTTTGTGACTAAAAGTGGTGTGCTTATCATGTCACTATTCATTTTCTTCACTACAACCATGTCTGTCTCATTTACCCTGAGAGAAACACAATCTCGNNNNNNNNNNNNNNNNNNNNNNNNNNNNNNNNNNNNNNNNNNNNNNNNNNNNNNNNNNNNNNNNNNNNNNNNNNNNNNNNNNNNNNNNNNNNNNNNNNTATCTAAGATTGGCTGGAAGACCTCCAGTTCTTCCTTCGAATAGCCTTTCCTATTCAGAGAACTTTTTGTATATGTTGGAYTCRCTGTAAGTTGAAAGTGATCTTTCTCGACCTTGATCACATCCCCGACCCGAAGCTTCTGCCAATGTTTRTAGYAGAAAAGTCCATCCCCCTTGTGAACGAGAACCTTRGTTCAAGTTCGGAAACTCTACTGTGTCAATAGAGCTGTTCCAAATTTGCCTATTAACATAGAGGATGCTGCACGAAGCGAGGCAGATTTTGAGAAAGGTTGTAATAAATCTTTTCCCAATGAAGCTGCATACAGGAAACATTCTCACATTCATGGCGAGAGGCAATATGCTTGTTCTTATCCGWGTGGAGAAGGAGATTTACCAGTGGGAGGAACTTAAAGAACTTCTCCACCTCTTCCTCTCTCTCAACTCTCCCTACCACCACCACCTCATCATCATTGCGTAGTTGAGGCTGGTTGCGCATACCCTAACCCTGACGGAAGTCGGGGAAGTGAGTTCCGTTTTGGGAAGCTTACTTTGCACTGTCCTCGAACAATCTTGATCAGTTGCGGTA---GAGGGCAATTGAGATACATAGGGCAATTGTTAGGCAAGGGAGCCACGGAATGTGAACGTATGTGCTGCAATATTTCCATTGYTAGCCKCTTTGGGTGATTCAKTTGAGCACTGATGCTTGCTGTTTTCTGCATAAAGCCAAGTCATTCTTCACAGCAACTACTCGAGCTCCGCTACACATGGACCCTATGTTAAGCATTAGTATCTCGCTCTTTGCCAGCTTGGTCACCTTCACCCAATGTAATACTC-TAACTCACAATTCAGAAWCTGTGATTGGTGCTGTTGCTATTCTCAGATATCATCTCCATCAAATCCATCTCCCTCTTCG----GTCG--ACACTTACGACGTTGGTGCTGTCAGAGCCCTGCTCCACTGACTCAAAGAGGAAGCTGGGGGCCTCGCGATCATCCTCCTTGACAAGGCACCTTAAATATGTATTGAAGCAAGCTTTTTGCATCTGCTAGTGATCGCAACTGATTCCATCGTCCTCGACTAGTAAATGCACGTTCTCTCTCCTCTGCTAACAATCTTATCCAAGTCTTGCTTCGGCTTGACCAGTTGGTCAAGAAGGACAATTAGCTTGCCATGGATATTTGGTAAGACTGACATCTTGTACCTTATCATCTTACATCATCTAGGCTCCTTTCGAGTTGATTGGAACTAGAAGGGTGTTCCTTGAATGNATGAGCTT-AAACTTCATGGCTGAAAAAGTGACCCCTACTTTATTTTAACACAGAT---TCGTCACCGTAGCAAGTTGTTAAATAACAGTGTTAAGAGTATATAGCTATTATCCTATTCATGGTATGNNNNNNNNNNNNNNNNNNNNNNNNNNNNNNNNNNNNNNNNNNNNNNNNNNNNNNNNNNNNNNNNNNNNNNNNNNNNNNNNNNNNNNNNNNNNNNNACCTCTATTCAAAGACCGAAGGAAGTTCCCCAAAATGGCAGATCCATTGTTGCAAGGCCATTATCCAGTTAGGGGYCTATATCAAGCKCTAGCTGATCAGCACAACNTTCATAAAACTAGAATACCGC---ACTGCGGACCGACCAGTTTTTGGAAATGAAATCG----GACAGACTTTTGACTTCTCCCACCCGAC-GGTTACTTGCTTGGGGCAGAGGTGATAGTGCTTAACTGTTAGCTGATCAAAGATGGAATTCTTTGAAGAA-TTTCAATCCGACTTTGYATTCGCTTTTTTCTTCTTTGCTACTAGCAAGTGAGAAGAAACARCCATTTGATGATTTGATTGGGACTGGRCAAGGTTCCAAGTCACGAGCTCTTCCAGAAGGCTTGTGGCCCGTGCTCTCTATGTTCTTGCTAGTGGTGACTCAACACTAAATCTCATAGAACTGAACTCCATWAAAGTTAATGTYTCACTTGTWCACATCTAACAGTGAAGCAGCTTTTTCTACCATTCCAACCTCACAGAGACACTGGATCAGGTTATTATAAGTTAAAACATCGGGATGAATCCCTTTTTTRTGAAGTTTCTGGTTCTCCTTCACGACCTATCAGATGTTAAACAAAATATAGATATCAAGTTAATATAGAGTACAACAATTTGCAGTC-GACTATATATGAACACAAACTCTCTAGTCTTCCTCTCCATTGCATCTGGATCCCTATAGTAGAACACTTCAATCATATTGCTCATGACAAATGCAAATGTNNNNNNNNNNNNNNNNNNNNNNNNNNNNNNNNNNNNNNNNNNNNNNNNNNNNNNNNNNNNNNNNNNNNNNNNNNNNNNNNNNNNNNNNNNNNNNNAACACATCAATACAAAACCCCTTTACTCCATCAGAGCCTGTATCATTTGATACAAAATCCTTATAACTTGCTCGATTAGGAACCCCAATCCTTAA-GAAAAAGTCAGGCCACCACTCATTTTGGGTTTTGAAGTTTATAGCAAGACCMTCTCTYCCTCATG----GCTGCCTT--GACTAGAACWAGGATGCATAAA------TTTTTTTCAGTAACATTTTAAAAGACAAGTTGACAATTTTATAACTTGATCTGACAGGTTTG----GTAGGATATTCAGTACCAACTTACTTGGAGAAAAGCAACTGGTCAAAGGCCATCCGCCTCCTCGATTCCTTCATCACSAAGTCCGCCTCCATTAACGACCTCTGGTATGGACTAACAGTTTCTTGWTTTGCTTCATGCACTTGCTCTGATGACGATGCTCGTGTTCAAGGCAGGCAGGCTAATAGCAAAGGTTCYCTCCTGAAGCAACCAAAACCAAGTCCAGCTTTTATAAATTRGATTGCAATCGATCTTACAAGTGAACAATGCACAAACAATGGGAGATCACAAATTAGGAAATG--CCCCCT-CATATTACAGTGAACAAACCAAGGGAAGCAAAGCAGCMAGAAAGTCAGCTTTCATCGGGACTCTATCATCTCGAGAATTCACCACCTCCCAATATGATGCTCCACAAAATACAAATTTCTAACCAACAAYGCCAAATTGATAAAGAAAAWWTAGGAAAGTC-AGAACCCAAGCAATTCTTGCCTTGTCCARGTGATGCCGATGGTNNNNNNNNNNNNNNNNNNNNNNNNNNNNNNNNNNNNNNNNNNNNNNNNNNNNNNNNNNNNNNNNNNNNNNNNNNNNNNNNNNNNNNNNNNNNNNNAGTGCAGAGATGGTCACTGATGAAGGAGCAATTTATGTTACATCAAATAGAGGGTACAATTGGAAGGCTGCTGTTCAGGAAACTGTATCTGCTACNNNNNNNNNNNNNNNNNNNNNNNNNNNNNNNNNNNNNNNNNNNNNNNNNNNNNNNNNNNNNNNNNNNNNNNNNNNNNNNNNNNNNNNNNNNNNNNNNNNNNNTAACTAGAACAGTGTCAAGCCCAGGAGAAGCATCAGCAAGAATATCCTCCATAGATCTAACCATAATACCACGTTCTGAYGGGTCTTCTTTYCCATAAGCGGASTAACAGTAGAGAGTTCCCATGTAGATGGTTTGTTATCATACATACAAAATGAGATGAAGGAAAGAATTATCAAGGAGGAATCTGAGGCAATTGCTGGTCTTTTAGGGGCTGTGAGGGCCCAAGGTAGACCAATGCTAGACTTTCCAAAGCAAAAAATTGTTGTTGCCGTCTGTGAAAGTCAAGCAGTGTGATGCRGATTGCGGGGACACCTGCGATAATGCCAGGATTTACATCTCAAATCTTCCTCCGTATGTTCTAGTTGGCCGAGAGGATTTAGCTATGTCATGTTTGGGATCTTGTAMAATGGAGCGGCATTCTCAAGATTCCGTGAACTTGATATCTATTATCAGCCAATTCCGAAGCAGGCAAAGGAGGCAACTCCACAGATACATTGCAAATCGTTTGCAGTAAGGATACACGATCCCCTGCCCATGAGATAAAGCAGAGGGTGTAGCAAAAACAAGACGAGCACCACATGCCTCACAAGCTATCACATCCATCTCTACATTAATCCAACCTCTYCTCGCACAATTGTTTGGAGTGGATCGGTACTGTCAGCTCATCTCTTATTTGTTCAGTATTTTTTCTTTGCGAATGGGCAACATGTGACTATAGGGATTGTCGGACAGCGTTGCTCTGAAAATCCAGAAGAGCGCAGCCGAGTACGCCCAGGCCGCGACCCACGAGATCGAGCTGCTTTCCGCGATCTCCGAAGGAGATCCGTGCCCTCGCTCCRTTGATTTTTCTGCTGAAAGCCCAYGGGAAGATGATAATGGTTGGAATGCCTGTGAAGCCATTAGTACTACCAGTCTTTCCACTCCCCCACTACCKCCATTCSCTCCACTCCTCCTGGACCATGCTCCACCTCCTCACCAAGAAAAAACACTTCTCTACCGCCCGAGAACTCCTCGAGATCAACCTCTCTTCTTCGGACTTGATATAGAAGAGCAGCTTTCTTTTAATCTCCCTGTCCCTCTTCCTCGATGCTATCAGCTCACGGATATGTTCCAGACTCCTTTGCAGCAAAAATAGTAGAGTCGATGTATTTGATAGCCAATAAGCTAAATGGTCATTGCCCTCCTGATTCTGCATCATAGGCATTTATCATTAC-TTAGTATAACCGACAAATGGAACAATAAAAGGAAGAATCAAATGTCGCTTAATTGGACCGACCG------------------------AGTGCAGCATCAACAGCAGATGGAGCAAGCTCCAACTCAGTAGAATGCACAATATCATCAACAAGACCCCCAAACTTTAGGATCTCTGCTCTAGCATGTCGGTTTGGTGAGCAGCTTCTCCTCATAGGAGATGATCCGATATTTGGTCTTTGGGATCTTGCAAATGCCATTCCTCTGGACT-GGTCGGAAGGCTGGATCCAGGGAGTACTTTGAGTTAGTGAGAAGCCGTGGGATTGCATCAGGGATGACACCTCCCCCGAGATATGTCTCAAGGGTTTGCTCGGTGCAGCAAAACTGTCAGGCTTACTGAATGTGCCAATGGTGATGACSGGCCATTCGTTAGGCCGNNNNNNNNNNNNNNNNNNNNNNNNNNNNNNNNNNNNNNNNNNNNNNNNNNNNNNNNNNNNNNNNNNNNNNNNNNNNNNNNNNNNNNNNNNNNNNNAGGTCTTTATAAATCCAAGTCTCAGTGATGTCCTCTGCACGGCAACAGCTGAGGCTCTTGCAATGGGGAAGTTCGTTGTTTGTGCAGATCATCCTNNNNNNNNNNNNNNNNNNNNNNNNNNNNNNNNNNNNNNNNNNNNNNNNNNNNNNNNNNNNNNNNNNNNNNNNNNNNNNNNNNNNNNNNNNNNNNNTTTAATTTCATCAGATTCTGAACCATTAACTTTTTAGATTGATTTTCCATCGTTCAATA-----AAAAGATACGAGTCTTTAAAAAAAGAGTAATATTTA-GGCAACAACAACAAGAAGAGGAGGTTCAGCGAGGATCAGGTCAAGTCGTTGGAGCTCATGTTCGAGTCGCAAGCAAAACTCGAGCCGAGAAAGAA---ACTTCACACATTGGCATCTTCAACTATACCCATATTCAGTTCCTTCTCAACTGTGMTYAAGCTTTGAATGATCCCRACAAYCTCTGGGTACCCCTGGAAGCGCCGTCCGAACCTATCGACGCACGCGATGGAAACGAACGTCGCAAAGACGTTGACGAGACCGTCAGCAGCGGAAGGGACCGYGCGCCCATCCTTCTCGCCAGCGACAGCGGAATTGCRTCCTCCGACCGCCAAGCGAACTCTCTCGGGTTCCTGCGAAGAGGATTCAGCAAATAATTGCAATCTATTAACAATCCTCCAAAAAGATGCTAAATATTTATTTCAGTTAAATATGTATGTCAAAACCATTTRTCACTTTGCCATACTGGAGTCCTTTGGCAATCTGCTAGAAGTAAGTCCTTTAGCTAAAAATCTAATTTGAAWGCAACTAATTTGAAAGTCTTACCTG-TGTTTGTTACTTGGAARAAATCTGTCAATGGWGCRGAGCCGCGYTTGCGTGGGTGCATTGGAACACTAGAAGCTCGTTACCTGATCAATGGTTTTCTGGAGACAACGGATTCGACCCGCTAGCCCTAGCAGAGGATCCAGAGAACCTCAGGTGGTTCGTGCAGGCYGAGCTCGTGAACGGAAGGTGGGCATCTCCACCATTCCAGCAGCAGCGTCGAGAGCATCCTGAGTGTCCGCCTCGACTAAGACATGCAAATCCTCGTTCTCKGCTGGGTCAGGCTTCAAACCTCCAGCACACTCAATGCCTCCCAACACAGAGTGCTCTCGACAAGCTGGGACACAATTCCATACACACGAGGGCTCTGAGCARCATCCACYG--CTCACAGCTGGTCTTGTATGGATCTCTATGTATTTGCAACACCATACAGGATATTGTGGGATTACTACTTTGCTGCCCGTTTGTCAGTTTAGACAATTTTGATCAGGTTGTCTTACYTCCTTCCCCCACTCAGTCTTCTCTTCATATCCACAGCTAATGACATGAATGGCCTCC--GAAT-ATCAYGACTTACTCCGACGATAAAGAAGTTATGAAAGTTGATCATCTCGACCATCCCTCTGAAGTTCATGATGAGGCCCAGCAAGAATGAANNNNNNNNNNNNNNNNNNNNNNNNNNNNNNNNNNNNNNNNNNNNNNNNNNNNNNNNNNNNNNNNNNNNNNNNNNNNNNNNNNNNNNNNNNNNNNNNNNNTTGAGTGCATCAGCTGTTTGCAATCTAAGTATTTTGGCCGTTATGTCTCCTAATATATCATCACTGTTGGA--ATATATAAAAACTGTAACCGTCACTTGCCAATCAAAAGTATGAGAAGTGCTGCTCGAATATCTGATGTAGAACCAGGCAGATTTCCTCCTCCTTTGCTACCAACAGAAACACCAAGTGCGTCTTCCATCATCATTATTAATGATGTCAGCAGTGGCAGCATCCTCACATCCAGCATTGCTGCTATAGAAGCAATCATGTAACTCATTGCCAACCGCTTTTTGGCCAGTCTTTTTTATAGCTACAATTGCTGCACTTATTGCAAGTCGAGCTATGACAACAGCAACATTTTCATGCATAAAACAAGCAACCATARCCTGGTTGCCAGATCACAGGAAAGCTGAAAGAATCCATACTCAAGGAACTACAGGATCTTGTAGAAGAGGAGMCGTTGTTTAGTCGCCGATGATTTCCTCTGCGGCK---GCTGCTGAGGCRCCCGCACCGAGCCCGACCTCGGGTGCGACCG-----------GTCTAATATCTTTCATGTTGTAATAKA-CCCCAACTTTTGTGACTGGTTTTGTCATTCAACTTCATTAGGGTATCGGAAATGGTATACCTCTTGGATTCCCAGAATACACTCTAACAAATGTAAGAGATCCTACAAATGAATCACTCATGATTTTGAAAGCCAACCCAGCAAATGGTTCATCATCACTTGGGGAGTTCCCTAYAC--------TCAGCRTATGTTTTTGAGATAACAAGCAAATGTATATTTCAAGTGTACCTCATCTACCACAAAATATTAATCTAAGAATCAAACGGTCTTTTTGGGCTTGGCATGAACAACATATCAGTTCCTAGCACGTTATCAAGTGAAGGCTTCACATCTGATTCTTTTTCAATGTGCTTCGGAGCATGGGATTGCTTATGGTTGGGACTGCAAGTGAGAAGGCGAGCGAGATGCTTGCATATGCACATGATACACAACATGAGAAGATTATCCG----------------------------------------GGTTTGCATTTTTATCCGATATGGGAAGCAGCGTCTGTTGATGAATGGTTATACAATGGCGGTCCTTATGAGCTAATTGTTCTACACTTCTTACTCATAAAACTATACTTCCATTGTCATCCAATGCTTATATCAGGCAGAAAATTGGGGTATTTACATATTATCTCCTGTACTCTTTATTCAAGTGTAT------------------------------CTAGCAATAGTAATTGGATCTCCGCCAACTACTTCATATTTAAAATCAGGTGAACT---KGCGGTCTCTCTCATTTCTTTTTCCACATTGGAGTTATCTGGCTGGTCTGTGGGGAACAGGAGTYGGGTCTWCAACCCTCACCGAAAATGTACACACAATTGCTGTAACCAAAATGGGTAGCCGAAGAGCAGTTCATGAGA-CCTGGCTTATATTTCAGGATGCCTTGTCCTTTCACCCTTGACACACAAGGAGCCGATGTTATTGGCTTGTCAGCAACGACAGGGGTTGATTTTTTCCGATGCGTGGACAGTTCRATGCTTGCGCTTGCTCTTATGGAAAATGTACAGTCACTCCATAAAAGAGTAACATGGCAGATAGATTCAATC----AGATGACAGTGCTAYCATTCATGTATAGAACTCCCTGTAATTAACAAYGCCAACAACARCAGTTCAGAGGAACTTTTCATGKTGTGCTACAATTAATGACATTGAAAATGGCATACTACCTATGG----TGACYGGTGAGCCATAGGTGACGTGTCTATTTTTGAGAGAAAACCAGATCTTGAAGAAAGCAGTTACAATTCAGCATGAAAGGAATTCAGAACAAGAGGAGAGACTTAAGGAAGTGGAACAATTGACCAAGTATGAAACGTGTCCCTGAATTGGTAGCATTATATAGAGCCACACTTCGTGCCTCCTCATATGTTGTCCCTCCAACTATGAAGATCACTACCCTGACGACGATGAGGAGAAAAAAWTGTTTCTACTAACCAGTCGAATGGTGGCTGAACATCTTAGAAGTATTGAGAAAGAGAATCAAAATTTTGATCAATCATCACTTRCACACGAGATAAAAYGAAGTYC-TGTGGAGATAGTGTCTTGCATTTTACTCTTCCTGCTGATGATTGAACCAGAATGGAAAGCTCGGAGAGTTTAGAAATTAATTATAAAGTCAGCTCGGCACTAGTGGAAATTGTTAGACGAATCAATGYCCGGGATAAATTTAGTTCATCTTAAACCATACAGGAGTACTCTTTTCGACAGAATTTTCAAATTTGGAAAGGATTGGATTRATAATAAACCTAATGAT---TTTTTCAATGCAGCAAATATATTACTATCTGGATCATGCAAAAATGAATCCACATTATCATCCAATGCACCAATATCACCAAAATGATCCATTTCNNNNNNNNNNNNNNNNNNNNNNNNNNNNNNNNNNNNNNNNNNNNNNNNNNNNNNNNNNNNNNNNNNNNNNNNNNNNNNNNNNNNNNNNNNNNNNNCCAGTGCAAACCATCGATGAAGGATCAACGACGTCCAGCTGGAGGCTTGGTAGTTTTCTGTTACCTTCTCTAYACAACTTGGGGGGTAATTGTGTCCTCTTTCTATCTCCAAGGATAATAGGGTTTTATACRAACCTCTTTGGGCACAAGACCAAATTTTTCTTTCTCTGGGAAGACATTGAAGACATTCTATCGCTGCATCTCTTCGAGTATTACCATCCTCATCCTCCAAATAAACGACGACAGAATCTCTAGCAAATTCAAGAAGCTCATGACCCTGAAACAGTTGGAAGCGGAGGATACGCATTCCACGAGAAGCATGAGAGGAAGGAATCCAGGGAG---GAAGAAGAAGAGAGTACTGGAGAAAAGAAGCATCACTTAGAAAATTATCTTCTGGAGAAGAACGCAAGCTAGGGTTTGATTGTTAAATAAACGGTGAATAGGTAAATCGTAAATTTGTCCGCCGAGAAAAATGGGCAATGTACAAGTCGCGGGACCCRAAGAGTGCGGAYGAGGAGGAGATGCTGGAGAATCTGTTTGATTGTTTGTGTTGCCTTTTGATGCCGCTGGTTTGCAAGGAGATTGGATCGACCATGTTGCAAGCTAATTTCCGATGTTTTCTCCTCGCCCCATCACTTTCAACTTCAGGTAACTTTATGGATTCTGCCGTTCTTRCAGTACCCCCTCGCGAAATACAAGCAGGGTTTCCATCCRAARCCCGAAGCCCCGTCCGCCTCCGACCCGAGACAGAGATCCGCAATAGATGGCTTTTATAATGAGATTATTTACCTGCTACATAATGCACCAKAAATTAAGATCACCATGAAGTCCGATAACAGATCAAATGCATACTTCATAATCAAGGGCTGCATCATCTTAAACAGG--------CTCTTACCGCATA--------AACATAGTGGAGTTTATGAGGGAGACTAGAGCTCCATTATYGGGGCCACATTGATCGGATTAGCAGGTAGTTCTGAGGATCAATTTATATTNNNNNNNNNNNNNNNNNNNNNNNNNNNNNNNNNNNNNNNNNNNNNNNNNNNNNNNNNNNNNNNNNNNNNNNNNNNNNNNNNNNNNNNNNNNNNNNTCTTTTCTCRGGGGCATTGTATGTTACTATGTATGTTTTATGGGATTCATSAACTTTTGCAACACGGAAYTTGCTAAGCAGCCCATCCTCAATTTATGTTTATTGTATACAATCTCAATGGAGTATTYCAAAAGCTACAACC------TTAGTGGTGTATTGACTGCTAGCAYCATCAGAATTCTAACATAGCCATGCACCAGTAAACTGGAATGCATCCCATATACTCGGTACAAAATTTGCGGCCAAGAACACAACAGATAGCACAGTCATCGTAATCCACAAAAACCTNNNNNNNNNNNNNNNNNNNNNNNNNNNNNNNNNNNNNNNNNNNNNNNNNNNNNNNNNNNNNNNNNNNNNNNNNACGTCAAGTTGTTCAAAACATTAATCTTAATGGTGGAAGTTTGCTTGGAGTTTCACGAGGCGGGGGTAGTGTCAGTGACATTGTAGATAGCATTCCGCTTTCTTAAATCAACNGTAACACGGCCACCACCACCTGCACGGTTATCATCCAGTTTCCGTCGAGATAAGCAACAATAGTCAGGAAAGTTGTCTATAAATATCTTAGAAACTAATATATTAAAATTTAAAAACCATAACAATAATTCTGGAATTTCTAGTGAAGTTTGTCTTATCTRCATATGGTCTGCTAGGTTTCTCCTTGAGCARCACAATCTGTGCCTTATCCTTCCCCATCAACATGATGGTCTGCCTCATCGACTCTCTATCGGCCTCCAGCGCTTCCATCCTCACTCAAGAATTAYGACCCTCAGAAGGATAAGCGTTTCAGTGGYTCTGTGAAGCTRCCACATATTCCACGTCCTAAGATGAAAGTCTGCATGCTTGCATCTTTAGAAGCTCAATTCCAACTTTTGTGGAGGAATCCGTTCCTGATGCTCAGCAATTAAAGACCGCCGTTAAAATATCTTCTGGAAC---NNNNNNNNNNNNNNNNNNNNNNNNNNNNNNNNNNNNNNNNNNNNNNNNNNNNNNNNNNNNNNNNNNNNNNNNNNNNNNNNNNNNNNNNNNNNNNNAGAACACGGCTTCAGAGACGAACTCGACCACTCCGACCAGGTTAAAATTCAAATTCTCSACTCAGTTCG-TTTGATTTCTGTAACTGACCTAAATTTAATACAAGGTACAAGTCAATGACAGACAAGCA--------TCATAATCATAAGATTTTTAACATTGGTGTTGACATCATGGTGTACATCCGACGGTCTGTATAGTGTGCTCATGACTTTGAGCAATATGCAGAGGATCGGCTGAGGTTATGCTTGATGCAACATCATGATGGCCATTGAAATTAGCCCTTTTCCAGTTTGGCTTGGGTCSTAATGCYCACTTTGTTATCTTGGAGCTGTATGCCCAAGGAAATATTTTATTGACTGATTCTGAATTCACTGCTTTCAAACTCGGTACATGCCTCTGGGCTGTCTTCTTCACTGGGTGGCACTAGCTGCCAGAATAACGGCAGATAYGCTTCCCATTCCCTCAAAATNNNNNNNNNNNNNNNNNNNNNNNNNNNNNNNNNNNNNNNNNNNNNNNNNNNNNNNNNNNNNNNNNNNNNNNNNNNNNNNNNNNNNNNNNNNNNNNAATTGGCTAAAGGATCTAATGTATCCTGCAAATTGACATCAGAACTTACTAAAAATATCAAATAAACAATCACAAACAGTAGCAGTAAGAGTATTNNNNNNNNNNNNNNNNNNNNNNNNNNNNNNNNNNNNNNNNNNNNNNNNNNNNNNNNNNNNNNNNNNNNNNNNNNNNNNNNNNNNNNNNNNNNNNNNNNAAGATAAAAGAGACACAAATGAATTCATTCAACCGACATTATGTGTCAGTTTAACTCCGCTCCTTA--CTTAAAGGGTGTCATCTGACGTTGACTTA----GCATAAACAAKCCAGCCTTTTCACATAGCTGACCAATTCTAGGACGATCATAGTGACTGAACATYCCRTTAGCTAATATAGCATCTGCAACATTTTAAAGTCAGGTACACCCTTCCAAATTGTTGGTGATATCTGTATTCGCTCAGATGTGTAGTGTTTAAAGATGTACTCTTCCCATCATGTATAAAAA-AGTGTCTTTCTGCATGTCATTTGGATGCTCATATGTGTKGTTTAACAGGCAATAAGCAATGCATTGGCAAAAGAGGTTCAAACATTAAGGTTCCAAGAGTTGAAGGGGACCAAATAATGGTTGCAAGCCCACATGTTCATCCCACTTCTTCACAAAGCAAGAAAAATACTCAACGGGTTCCCCAGTGTAC-TATTTAAAATGCATGAAATCCTCCATGGCGCTCTTTGATGAATATCTCTCAGTTGCAGAGAATGCTAAAAGTTCAATTCTATGCAATGCYAGTTGAATGTGGCTGTTCGAACTGCTTTTGGGGGGGATGATATGCTTTCCAAGTGGCAATTCATGGCTGATCAAGCTCGGCAGAAGCGCGAAGGAGTAGTGAATTTGCAAAGAGCACCTTTCACTAGGTTGAACTCTTCTAATGACATCATCATCGGTGTTTTCAAGCTCTATAKTTTTTGAACCAGTCGCCTGAGGTTTCATGGGCATCATATTTATCGTTCCCTCAGCCTCTCTTAACAGACCTGCCCGACCTAGAAGGTCGACCATGCATCCATAGTGCTCGATTTTGCCGATGCAGGGATGGTACCCGAACCTGTAGCGGCGATGATGGCGGGTTCCGCTTGATGAAGTAGCCATTGGATCGTTTCGCCGTCGGTTTTGTGTCAACGCCAGTTGGACCACCMCCGATAATAACAAAATGTAGATTCTTTTTCCTCTCTTCCTCAGCAAGGTGAGGAAGAGAAGCTGTCTCGAAGCA------------------------------GCCACCCCCCATTTCCCTTCAGATTCCATAGGCTCCAACACATGGACACTGCCATCTGTCAGGCCCAAGGCAAATTGGTAGGGTTCTGATGGATGATCCGTTGAAGATCTTCTAGAGCCCATCTGTGTAAACTTCTCTCAGCTTTCAAGAAGTTRATGTGAACTCCAYGAGGCACATTCTCGACAATTTTNNNNNNNNNNNNNNNNNNNNNNNNNNNNNNNNNNNNNNNNNNNNNNNNNNNNNNNNNNNNNNNNNNNNNNNNNNNNNNNNNNNNNNNNNNNNNNNCAGAACAAACCTAATTTCCAAAGCTAAGTCATAAACCGAGAAACAATATGATGAAAACARTTGGCAGGAGCTCAGCAGAAGGCCACACACAGAAA-AGTTTACACTCTTCTGAGAAAACCTGTGCTTGTTTCTCAGATATGCAATCTAACAACTGTACATCCTTTGCCAACTGCTCATCGACACTGCAAGATTTGAATACCTGTCACAGTCGGTGTTGGGATAGAATCTGAAACCAAGSGAGATACCGCAAAGGGGCGAAAGGCGGTT--AACGGTKGTGGCATTTGGCACGGTTTAKAACCTAAATCACTTTTTCATTTAGGGTTGTGMCTCATTATTAGAAACTGATCGAATGAGATTTGAGATACACAAATTATGTTGTTTGGAAAGAACTGATGGCATTGACTGGATCTTGAGCCCAAGAGCTAATTACTCCCCCTTTGCAGCAATTTTTAGCTTGCATATTGTAYGGTGTSCCNNNNNNNNNNNNNNNNNNNNNNNNNNNNNNNNNNNNNNNNNNNNNNNNNNNNNNNNNNNNNNNNNNNNNNNNNNNNNNNNNNNNNNNNNNNNNNNNNNNTTAAGAAATAAACTAATTATTATAGTTATCTATGGCCTAAACTGACCTAGAAAGTATCTAAGTATGGCCTAGCTTAGGTGACACGGTGTGGTGTC--CCTGCTGAAAATGCTGCCAAACTTGGAGACGCCTGGCCTAAAGACCTGGAAAAAC---AATAACATAAGTATTCATGGTTCAAATTTGTGAATCTCCA-TACCATGCTATRGCAATTGCRCTTTCACTAATGGAASCATATCCATTGAGTGTTCAACATGAACAAACAACCTTACAAATTCTTCGGRCAAAACTTTAGCTTCTTCGGGAAACTTCAAATGTGTTCTCCAGTTTACAATCTATATAACAATGGGAAAAGAAACCYAAAATTACTGAAATGGAATGAAAAT-ATCNTATTCTGGGCTGGAGCAATGAACCTCTTTNAAGTGGCTCATTTCGTACCAGAGAAACCCATGTATGAANAAGGATTGATTTTACTTCCGCAGTGATTGAGCTTTCTCAAAGTATTATCCAGGTGCTGTCTCAGTTTCCTTTGCATTTGCC-TTTTTTTTGTTGATGCCAGAAAATGATTTCCTATAA--NNNNNNNNNNNNNNNNNNNNNNNNNNNNNNNNNNNNNNNNNNNNNNNNNNNNNNNNNNNNNNNNNNNNNNNNNNNNNNNNNNNNNNNNNNNNNNNNNNNNNNNNNNNNNNNNNNNNNNNNNNNNNNNNNNNNNNNNNNNNNNNNNNNNNNNNNNNNNNNNNNNNNNNNNNNNNNNNNNNNNNNNNNACAATGAAGCATATATTGGAGTGGCTTGCTGCACCGTCTCTAGCTTGAAATGGGTGTTAAAGCTGATCAAATTGCATTTAATTGTAACTTGATGTCTTGGGGGTGGGCAGTCCATCTCCCATCTGGGCCCCACCACTGGCCCACCTCCCTTCGTTGGGCCGATTATCCTGGCTCGGCAACAGGGGAGGCGCAATGAGCTTATCWGAAAGGCAAGTAACTCACAAATGAATGCAATTAATGGCTAGTTGTCCGNNNNNNNNNNNNNNNNNNNNNNNNNNNNNNNNNNNNNNNNNNNNNNNNNNNNNNNNNNNNNNNNNNNNNNNNNNNNNNNNNNNNNNNNNNNNNNNNGTGTCAGGGGAGGACTCATATTCGATTGTNGTGTACTGYGGGAAGAGCTCAGCAGGAAGGTTGTCCTCAGAGATGGAGGCATAGCCCTGAGGGAACATTTTGGATTGTTCTGAGACCATGGACATTGTAGCAAAGAAGGGTTCGTGGTACAGCTATGCAGATCACAGGTTTTCCATTTGAACTTAGAAAAATGGCCAATTGTCAAACGTGCATTAAAAGAGTATGGTGTTTCATGTGAACTCAACTTGGTAAGCAACAATAAATTATGTTTGTATGTGATACATGATTTAAACCAATTTGTATTTGATCAATTACAAATTCAAACTACATTTTGACTGMTTCGCTTCTTATTGCATCAKCCTTGTTTTATTGATTCATCATCCTACGACAAAGAAGGTAGTCATAGGGCTTGGTTCCG---TGTCGAAGATCTCATTTTTGATTCTAAGATTACTTGCTGCAAGTGCTTGAAAGATCTCTGTTTTATGGATTTTTGGGTTGTGACATATACAATATAAATAGCAACGAAAATYGGATTATACGGGTTA-----ACACGACACRATCCG-------------------------------------TCCATCCTTGAT-ATAGCATCATACAGGCATTTTGTAATGTCTAGCATGGCAATAACCTCACCATTCTCCACGACCGGATAATTCAATGTTAAGAACCCAAGACACAGATACACTAGTGTCTAATTCAGATAGGGTATG-------TATTTAGTTGCTTTTACTTTTTCGTAAGGACTGTTCTAAGCGAAGTAATCTTGGCGTACGACACTGATGAAGTCTGGTGACAATAGATCATCTTCCTTGTGTAYTATTTCACCATTCCCATGGATCTGGARCTCAAAAATGCCAGAACTATCTTAGTGGATAATGAGATGATGATTTCTTGTAAGAACTGCAAGTTGGCTCTTGAAGTTTCAATAGATATGCATTAAGAGTATGAACACTCCAAAATGTGTGCTCTGTCCATGTCACACATGTATCACTATTTGGTGCCTTACCG-TTTCTTAATGATCTTTTAAACTAGTT-ATGCATCAATTTGAACCGTGGTTCTTATGCAGGTTTCCATTGAAAGCTGTTAAGGTCATGCATACAGTACACAAGGAAACAACTCCTACGAAACATCTAAGTAATGAAATCTTAAGAAAATGATACATATGAAACATCTTAAGGATCCTAAGGACGAGATAGCC-CGGTGGGGTGACCATGAACAACACGCTCTGTTTAGCCGTTTTCTTGGCCCTCGTTTATACGAGAGGCTTGACATGGGACTTCTCATCAGAAGTGCGAGGACYCTGACTTGGCTTAGCCCTCGGAGTGCCTCCACCCAGTTGGCCCTCGGCAGGCAAGCTTCCTGCCGTCATCCCCTTC-GCGGTGGTCAGTTCTCTCCTGCTCCTCCTGARAAAAGATGTYCGGTCCGACCTTTTCATATGAATCTGCGGAGACATTSACATAAAGCTCCTCATAAGCATACTGGGCTTCAGCTGTCTCTGACTGAGTGATTTCACACTGAAATTGCAAACAGCCTGACTGCTTATACGCTTCATGACAAGCATCAATAAGAGTCTGAGATACCATCTTCCATACAGAAGACGATGACCTCCCTTCAAAATATGGTTCGTTATACCATCAGTGAGAAGCAAGACTGCAAATTACAATAACAACACGTTATCCTTGATCGTGTTGATCCAGTATGTTCCGAGATACTYGATGCTTATAGGAAGGGAGACAARCTGAARTTTGCAAATCATTCCCCRGATCCAAATTGCTATGCGAAGGTTATAATGGTAGCAGGAGATCNNNNNNNNNNNNNNNNNNNNNNNNNNNNNNNNNNNNNNNNNNNNNNNNNNNNNNNNNNNNNNNNNNNNNNNNNNNNNNNNNNNNNNNNNNNNNNNGCATGCCTACACCGCCGTGTCAGTTCAACAGAAGCATCTCCACCAGCTGCATCAGCACTGTATCTACCG--------------------------GATTGCCCGTGACACCAAAAGACCCTAAGTGAGCCCTAAGTTTCTGTTCAGGTACTCCCTGCAACAYRTAC---ATATCCGGATACAGATGTTCTCTTGTGGCCCCTTGAAGATCATATTGACTAGTCTCTGGTAGGTTGCCCCGTCAACTGGTTTGCCCCTTATGCCTTCGGAGTCAGGYTGAACTCAATTGTGTTTGATC--------TTGCATCAAACACATTCACAAACCCTCCTCCGATCGCCACYTTGAGCTTMGCAGCATCCTCATAATCCTCTCTAGAAACAGCATCACTTAATTGCATCTGACAAATTYGCAATAKTTAAAGTCAACTGCAGCTTGTCCATCCACGGCTTCTTCTCGCCGAAGAACGTGCTCGGGGCCACGAAGTCGAACCG-------------------------------NNNNNNNNNNNNNNNNNNNNNNNNNNNNNNNNNNNNNNNNNNNNNNNNNNNNNNNNNNNNNNNNNNNNNNNNNNNNNNNNNNNNNNNACCAAGAGAAAATAATCTTCAAAATGTAATATACRCATTTTGGGTTTTCTTCCACAGGCAATAATGWCRTCACCGTGTCCTGGAGATACTTCTCAAGGAATTTGGTAACCCCCTCTGTAGATGCATGTGCTCTGTGAGCCGTTCCAAATGCATCATTCACATAAAGATCAGCTAATGCTGCAAGCTTCTTCGGAATGAATGACGTCAGCATACTTGACAGTGAGACCCAACGACATACACCTGGCGG------GCGCCAGCGCATARCATCTCACCCTCTCCCTCTCTATCNNNNNNNNNNNNNNNNNNNNNNNNNNNNNNNNNNNNNNNNNNNNNNNNNNNNNNNNNNNNNNNNNNNNNNNNNNNNNNNNNNNNNNNNNNNNNNNGGTGGGGGATTGACGGTAAGGGAGAGTAGACGCCGAGGCAGGAGCTGACKAGGCGTGCTGACATGGCTTCCGAGAAGTAGGCGGCGACTCGCTGATGATGTAGCTCTCGAGGAAGTTCCTAATGTTATTAGCAACTATCATTTMTGTATAGTTAAGAATTGCCGCTTCATTCCATCYAATCRAACAACMYCCATCAGTGGAACTTTTATCAACTGGAAGCTCATCAAAATTTCAACTAGATTCTGATTTTTCCGATCCAATTCGGAAAAARATGTCTCTTGTCACCTTCATACCACAGATATTGATC-----AAGATATGCATCTGTGATTTTCTCTAGAGGTTCAATCTCATATTGGCTGACATTTGGCAGAAGCACTCRGGCCACGAGTTTGTATAGAAGGACTCGGGTCGGATCCGCCTGTGRGGACCACCAAACTCGGTGCGGGCGCCAGGTGA----ATCTATATGTTGCTGAATTTCTATAATTTTGATTTTCCAAATAATGGGCAMTGCTCTCCACATTTGTAAATTTAKCAAACTRATTYTGCTAACAGTGTTATTGTTTTATAATCTAAATAGGCTTAATCTTTTGATTTTTAAATTAATATAAATTGCTGATAATATGTTTGCATTTTTCATGCGAATACATGCTGCGCTCAACCTCCTCAAGTCGGTGAGCATCAGATTTCCTCTTCTTCCCCATTTCCCTCGAATTATGATTCTGAATCTTGTCCATGTATGATTTCATATCA-TTGCAATGGRCTCTTGTGTGTTCCCAAAGGGATTATTACTGATATAGACGTTGGTAGATATTATTGCAAGGAGATCTTATTAAACAGGGAACCTGCAACCAGTAAAATATGTCACTCCTAACACSAGACAAATAAAATCAAGATATTKCATTACCAATAACACTTCCAAATAG-NNNNNNNNNNNNNNNNNNNNNNNNNNNNNNNNNNNNNNNNNNNNNNNNNNNNNNNNNNNNNNNNNNNNNNNNNNNNNNNNNNNNNNNNNNNNNNNATCAAGTCAAGGTCCATCTCTCACTACTTCTATTG-AAAAATTGGAC-------TTAGAACTACCCAAATTTGGTGGCAATAATCCCGAGGAATGGATTATTANNNNNNNNNNNNNNNNNNNNNNNNNNNNNNNNNNNNNNNNNNNNNNNNNNNNNNNNNNNNNNNNNNNNNNNNNNNNNNNNNNNNNNNNNNNNNNNAGACTGGCAAGAAGAACTGTAGGCGCATCTGKACTGACTGTTCCRAACTCCTTCATCACCTCAGTTCTCTTCTTCACCGTCATCGAGCCATCCAA---------------------CCACAGCCTTCTGCATCACCACCTCCTGCTGCACCTTGGCCAACAAAGCCAACTCGGCCATCTACAACACCAACCCGAATTTTAAGGCCCTACCCGAGGAGGGACACATTTCTTCTCTAGTGATGGGCCAATGTGGAAATTGGTTTATATCTGGGTCATCAAGGGGTGTGCTNNNNNNNNNNNNNNNNNNNNNNNNNNNNNNNNNNNNNNNNNNNNNNNNNNNNNNNNNNNNNNNNNNNNNNNNNNNNNNNNNNNNNNNNNNNNNNNCAATGTAACAAATACAGTTTGGTGGCAGGATTTTCCACGTAGAAAAACTTCAGATTACTCAGCC-TTTTTTTGTACAATTGAAGATCCAAAACCTGCAGGGAAGGTTCAYGAGGGGCGTTACTATTTTGAATTGATGAGTAAGAAGTACAATATTATTCCKAGAAATGAACACTATTCTTGTATGGTCGATCTGCTCTCTGTTTAGTTGSATCTCAAGATCCTCAATTCTCTTAGATAGYCTCTCTGCTTCGCCAACCTTCACCTCCAAATCAATCTATTTAAAAGTCCATTGTTTCTGAAAGCAGCAACATCCAAGAGGCAGAAGGTGGAAACAGTCCWGCATCTAGATATATCTTCATTTGTGATATCAATGTCATACA--TTTTGAGGATGCACTCTCACCAAGCTGGGAAAATCTGATGAAAGGCCAAGTTAACCTAAAAGATGCTGTGAACGGAACGATAAGCTTTCACGATGTGGGAGGGTGTCAGTGAAGTTAGAGAGTTGATGAAGGGAAGAGGGGTATCCAAAGAYACAGGCTGTAGTTGGGTGGGYACAGACCAGRGGTTACGTTTAACATTGCCGATCATGAAGCTGAACAATATCTGGATGTAGTTAGAAAGCATGCTTCCG----------------------------------CTGGTAACAAAATTGTCCGTGCCTATGCCAAGGTATC--ATAATTGGATTTGTCARTTTGAGTTTGCCTGTTGATTTTTGGAGTTGGTACAAAATTATCAGACTCGGTACCTGATTCACCTAAATTTATGGGAGATCATGGTTATCATCCTCTTGAAGAACTGAAAGACCATGAAAAAAATAAAGATGTGCTAATTCGAGTATCAGTCCATTACGCAGAAGGCACAACAAATCTCCAAGACCAACGAGACATGTTGATAATTCTTTAGCACATTCTGGTCSGGAACAACRTGCAACTTCTCTGATTTGTTRTGTGACAAAAATGTGGTCATGAGAAGTCAAACACTAGAGAACGGCAATGGATGTGCTATGAAGAGACAGGAGAGATATAAGAATAGGGAACTCCAAGTTATGCAATTGCTTGACCATCCTAATGTCGTTAAGCTGAAAAACAGTTTCTTTTCAACCACTGATAAAGGCTACCAAACTGACTAG--------ATATTGCGCAAATCAGAACCAATACCTTAACTTGAACACATAGGATATCCTCTGTCATAGTCTCAGAAGCAAAAGAACTGCTGTCTTCAGTTGCAGAGACAATAAAGAACTTTGCTGTTATCTACCTGGTTGATATCACAGAGGTGCCGACTCCAGGATAGGATGGCAGGTGGAAAAGAAGAGTACAATGCTTTCTTCTATTCTCTAGTATCCACAGACACACAGGTC--ACTACATATCTTCTAACATCTTCCTTGGGAGGAAAATACTCAGCTTCCATTGCAGTAACCTTTAAAGACAGAAGAAGCCAATGGTTAGAAAACTCAAGTAGTAAATAGATAATGATAATCTGACTACCAGAARCTTTAAATTTTGGATTTTGAAATGTTCAAATCAGATAAATGCAAGAAATTTGTGTTTTAAATTTAAAAGCTTGNNNNNNNNNNNNNNNNNNNNNNNNNNNNNNNNNNNNNNNNNNNNNNNNNNNNNNNNNNNNNNNNNNNNNNNNNNNNNNNNNNNNNNNNNNNNNNNNNNNNNNNNNNNNNNNNNNNNNNNNNNNNNGAGATTCTCAAGCCTGATGGTGG-CCCCCCACGTTGGTTCTGTCCTGTCGAGTGTGGAAAGCCCATTAATAATTCTCCCYTGCTCTTGTTGTTGCCTAAAACAAAATAACTTCACAGGTTCAATTCCAGATTCTTTTCTCTCTCTACGACATTTAATAAAACTGTAAGCTTGTGAATTC-TTTTTCCATCTACAAAACATCCAGTCCCAAACTTCACTGGCTTCCCRAGGCAGACCGAAGCTGACGGGGACTCCAATGTGTCCGTCTCCCCATGCAAGGCTGCCTCAACTGCACTTCAGCAGGTGATAATTGCATTGTTCAGTTGGTACAC-TTTAGCTTATAGGATCTTCTTGTCAATAATACGAATTCTATGTTCATTAGGGTTGTCACGGGCACACTAAGGACAACACGCCTTGCCACCGTGTGAGGCATAACGCTTTACCCGCTTTAATAAAACACCTGTTGCACTAGTGTGCCCTATTTTGTATCATGCAAGAATCATATTCCATATGTAAATTTTGCGACAGAAGAAGTATCCTA-TTGTAATTTTGCTGCATATACATTGTTGTGTCCCTTCAACCTTTTCACAGCCAATCATAACATTGCAAGGGCCAATTGTGGCCTCTTCTACGTGA-----GATGTAGTTTGATAGTAATCATATGCCTCTTGTCTGGATTTCTCTGCCTGAGCTTTCAACTGCCGACTGATAAGCTTGGGCTGCATTCACTTCGCCAACGCCATTGGTATGTGATCTCGTATAATCTAAACATTACTTGTAGAATCTAGGGGGATTTTGC----CAGGCCATGAGTATCCATATAACCAGTCCTCCTGGTGACATTCTCATCTTTATGACTGGGCAAGATGAGATTGAAGCGAGTTGCTATGCTCTTGCAGGCGACTGGATGGGTGCATTGGATATGGCAATGAGGCTTTATGATGGCCATGCACATGGTGTAATTGATCTTCCAAGAACAGTTGATGCTATCCGAGTGCTAAAAATTGCATGTTCAATTAGTCTAAGGAACTTTTCAAAAGGTATCATCTAGGAGGTTGTAAATCCTATGTTTTCCAACTGTGATTTT-TCCAATCCCATGGTAATACCAAGTCCGCTCGTCCTCGTTGTTGGTGATGGTTATGCCGACGACAAAAGAATTGTCCCCACCGCGTCAGCACYTGTGACGAAGTCATGGCAGAGTTTGTSGCCAGCACTGGCCRTAAGTCTAGAACCGTCGACGAGTTCGACCGTTGAAGTTTGTGGGTTCCACTTCTCACATCCACTGCCTTGCCAGGTGTTCAGAAGGCTCAAACAAACCTTCCCACAATTATACAAGTTGGGGTTCNNNNNNNNNNNNNNNNNNNNNNNNNNNNNNNNNNNNNNNNNNNNNNNNNNNNNNNNNNNNNNNNNNNNNNNNNNNNNNNNNNNNNNNNNNNNNNNNNNNNNNNNNNNNNNNNNNNNNNNNNATGCAGAGACAGATGGGGGTAACGGAGCAGAGCGATAACCGCCTGAGGAAGATGCTCATGAGGACTCTCATTGGMAAGG----TACCTACATTTTCGACGAAACTTTCTCCATAGTTCTCAAGTCAACTGAAGTAACAGATGAACCAGCAGCAATGTAGCATTGTGTATCATGACATTTCATTCCAACTGGTGGCAACTTTATCCCGCCAAATTGGATTTTCCTCRAGGAACTTCTCAAAGGCCAGAATCTTCTGAGGGATCCCTTTAATCATGTCCAGCCGNNNNNNNNNNNNNNNNNNNNNNNNNNNNNNNNNNNNNNNNNNNNNNNNNNNNNNNNNNNNNNNNNNNNNNNNNGAATGACAGGGTTTATTTCCCAAAATGGTATCTTAAAGGTGTTAGAAATAGTCCATCAAGCTCTGGAACATTTGTGCAGAAGTTCATCAATTTAATTGGTTTAC-------AATAAAATGAAACATTAGGCTACAAGAATCAAGGTCCACTTATTATGTGTTTCTACTCTCTAGGCTTACCGAACAAAAGCAAATCA-NNNNNNNNNNNNNNNNNNNNNNNNNNNNNNNNNNNNNNNNNNNNNNNNNNNNNNNNNNNNNNNNNNNNNNNNNNNNNNNNNNNNNNNNNNNNNNNNNNNNNNNNNNTACYGTCATGGTGGATAATATAGATAAGATATTAGATAGAGGTGACCGYATYKCTCTTCTTGTTGACAAAACTGCTACAATGCAAGATAGCACCTGAAATATGATAAAATGAACACAAGAAACAMGTAACAAAAGAGC-GGGCATACCAAGCGAATACGAGCCATGTTGTAATAGCTAATTTCAACAAGTTTTCCTTATGTTGTCTTTGACTTGCCGACTGGAACTCGTCCTGCCAGGTCTTAAAGGAGAGATGGCAGTATACTGATTTCTTATTTCACAGTGCTTNNNNNNNNNNNNNNNNNNNNNNNNNNNNNNNNNNNNNNNNNNNNNNNNNNNNNNNNNNNNNNNNNNNNNTCGTCAATGCCACTGCCCTCACCTTCGAAGGGACGCCTTATGTTCGAGACGATACTCTAAGAAATCTGGCTGGCTCAATCAAGATGTTCGAGCGGC--TAATGCTCCAACATAGTAAATGGTTGCATCTCTTTCTGATATACATTATACTACTTTCTCATCCTTGTTCACATCAAGCATCCAAGCAATAGCTAATTATTTCTTTTGT-------GACTGATCCTCATAACCCTTCAATTGGATTTATGTATGCCG-TTTTTCTAATCTATTAATAGCCCTACATTGAATGTTGAC-TACCATCCAGAAGGAACGGTAATTGTCTAGTAGGCTTTTGTAAATGAATTAATACATCTGAAATTTGATTGTTGTTGATTTTATAGAAGTAATAAGATTTGCGGAAATTACAGCCACTGCAATAATTGTATCTCCRTTTGGACGGTTATCGAAAGTACATTGCAGGKTGGAGATAGTAACRCATCCCTCGGGCCTGTATCCATCCTTTCTTTGATGAGCTGAGAGATCCAAGTACTCGTCTTCCTAATGGCCGNNNNNNNNNNNNNNNNNNNNNNNNNNNNNNNNNNNNNNNNNNNNNNNNNNNNNNNNNNNNNNNNNNNNNNNNNNNNNNNNNNNNNNNNNNNNNNNNTCCTACGGCTTTCTYCATAGCCTGGACGAGGTGAGCCAATCYGACTACAACTCCTGCACRTCTGCCAATTCCGTGCAGTCCTACACCGACGGRAGGGTCACATTCTTCATTTCATGTATCAATTATCTTATATCATTAGGTGCCAGTTCCCACAYTTTCCATATGGTTGACAATTTGGCATCTAAGAGAATCCAATAGCTGGACAGAAAGAGATGGGGGAGTGGTTCCTGTTTGGTCTGGTCCAGCGGCTTCTGGCCG---------------------------CTTGGGCAATAGAATCAAGGCTCGATGTACTGACATTGGAAGTGTTTTAATAGMTCAGCT-ATGTTCTATASTG--TAGTAATCAWGTTTTGAACAGA--GAAMAATGAAATAAATGCAACTCAATTTCAAATGCTTTTAAAAACTGTCA---GATGCTTGCCTTTTTATGCAAGCCCAGTGGAGATTTCTGTCTGTTAATTATTTAACAATGTCTCGTACATCAGATCTTCCCCCCTCCACCTTGAGACCCATGGTGCCATCTTCTGTAATGCCATCAAATTTTGCTCCTGTGTCAATGATCGCGTTCGCCGCCGTGAACTCCCCGCGGAACCACGCGATGATGGAATCACGAGCGAACGTCT-CCG
[truncated: 36,076,517 more chars]
