# Supplementary material for: Disentangling Crocus Series Verni and Its Polyploids
Source: Biology (Basel). 2023 Feb 14;12(2):303. doi: 10.3390/biology12020303 (PMC9953621; doi:10.3390/biology12020303)
Supplement: Supplementary file 1 [file biology-12-00303-s001.zip › DatasetS2_vcf_file_Crocus_ series_Verni_ingroup.vcf]

##fileformat=VCFv4.0
##fileDate=2022/11/22
##source=ipyrad_v.0.9.58
##reference=pseudo-reference (most common base at site)
##phasing=unphased
##INFO=<ID=NS,Number=1,Type=Integer,Description="Number of Samples With Data">
##INFO=<ID=DP,Number=1,Type=Integer,Description="Total Depth">
##FORMAT=<ID=GT,Number=1,Type=String,Description="Genotype">
##FORMAT=<ID=DP,Number=1,Type=Integer,Description="Read Depth">
##FORMAT=<ID=CATG,Number=1,Type=String,Description="Base Counts (CATG)">
#CHROM	POS	ID	REF	ALT	QUAL	FILTER	INFO	FORMAT	cr05B17_C._siculus_Sicily_ITA__2x_8	cr1289_C._cf._heuffelianus_Mladenovac_SRB__4x_20?		cr1290_C._cf._heuffelianus_Mladenovac_SRB__4x_20?		cr1305_C._tommasinianus_Sokobanja_SRB__2x_16	cr1838_C._cf._heuffelianus_Velka_Fatra_SVK__4x_18__WCC	cr1847_C._cf._heuffelianus_Velka_Fatra_SVK__4x_18__WCC	cr21B17_C._neglectus_Monte_Pisano_ITA__4x_16	cr2213_C._cf._heuffelianus_Sar_Mt._XKX__4x_22	cr2216_C._cf._heuffelianus_Sar_Mt._XKX__4x_22	cr2219_C._heuffelianus_Muntele_Mic_ROU__2x_10	cr2220_C._heuffelianus_Muntele_Mic_ROU__2x_10	cr2221_C._heuffelianus_Muntele_Mic_ROU__2x_10	cr2327_C._vernus_Alps_CHE__2x_8	cr2329_C._vernus_Alps_CHE__2x_8	cr2465_C._etruscus_cv._Zwanenburg__2x_8	cr3097_C._neapolitanus_Potenza_ITA__2x_8	cr3203_C._longiflorus_Sicily_ITA__2x_28	cr33B17_C._neapolitanus_LAquila_ITA__2x_8	cr3517_C._bertiscensis_Prokletije_MNE__2x_12	cr3518_C._bertiscensis_Prokletije_MNE__2x_12	cr3519_C._bertiscensis_Prokletije_MNE__2x_12	cr3532_C._cf._heuffelianus_Zlatibor_SRB__4x_20	cr3533_C._cf._heuffelianus_Zlatibor_SRB__4x_20	cr3950_C._tommasinianus_Orjen_MNE__2x_16	cr3951_C._tommasinianus_Orjen_MNE__2x_16	cr3952_C._tommasinianus_Orjen_MNE__2x_16	cr3960_C._vernus_Orjen_MNE__2x_8	cr3961_C._vernus_Orjen_MNE__2x_8	cr3962_C._vernus_Orjen_MNE__2x_8	cr3963_C._vernus_Orjen_MNE__2x_8	cr3964_C._vernus_Orjen_MNE__2x_8	cr3965_C._vernus_Orjen_MNE__2x_8	cr4002_C._kosaninii_Sar_Mt._XKX__2x_14	cr4003_C._kosaninii_Sar_Mt._XKX__2x_14	cr4004_C._kosaninii_Sar_Mt._XKX__2x_14	cr4008_C._cf._heuffelianus_Sar_Mt._XKX__4x_22	cr4009_C._cf._heuffelianus_Sar_Mt._XKX__4x_22	cr4010_C._cf._heuffelianus_Sar_Mt._XKX__4x_22	cr4011_C._cf._heuffelianus_Sar_Mt._XKX__4x_22	cr4012_C._cf._heuffelianus_Sar_Mt._XKX__4x_22	cr4020_C._cf._heuffelianus_Koritnik_ALB__4x_162	cr4021_C._cf._heuffelianus_Koritnik_ALB__4x_162	cr4022_C._cf._heuffelianus_Koritnik_ALB__4x_162	cr4023_C._cf._heuffelianus_Koritnik_ALB__4x_162	cr4024_C._cf._heuffelianus_Koritnik_ALB__4x_162	cr4027_C._cf._heuffelianus_Koritnik_ALB__4x_162	cr4028_C._cf._heuffelianus_Koritnik_ALB__4x_162	cr4035_C._vernus_Prokletije_ALB__2x_8	cr4037_C._vernus_Prokletije_ALB__2x_8	cr4038_C._vernus_Prokletije_ALB__2x_8	cr4039_C._vernus_Prokletije_ALB__2x_8	cr4041_C._vernus_Prokletije_ALB__2x_8	cr4063_C._cf._tommasinianus_Lovcen_MNE__?	cr4064_C._tommasinianus_Lovcen_MNE__2x_16	cr4065_C._tommasinianus_Lovcen_MNE__2x_16	cr4067_C._vernus_Lovcen_MNE__2x_8	cr4069_C._vernus_Lovcen_MNE__2x_8	cr4091_C._cf._heuffelianus_Komovi_MNE__4x_20	cr4092_C._cf._heuffelianus_Komovi_MNE__4x_20	cr4093_C._cf._heuffelianus_Komovi_MNE__4x_20	cr4094_C._cf._heuffelianus_Komovi_MNE__4x_20	cr4095_C._cf._heuffelianus_Komovi_MNE__4x_20	cr4096_C._cf._heuffelianus_Komovi_MNE__4x_20	cr4097_C._vernus_Komovi_MNE__2x_8	cr4098_C._vernus_Komovi_MNE__2x_8	cr4099_C._vernus_Komovi_MNE__2x_8	cr4101_C._vernus_Komovi_MNE__2x_8	cr4102_C._vernus_Komovi_MNE__2x_8	cr4103_C._bertiscensis_Cakor_MNE__2x_12	cr4104_C._bertiscensis_Cakor_MNE__2x_12	cr4105_C._cf._heuffelianus_Cakor_MNE__4x_20	cr4109_C._cf._heuffelianus_Cakor_MNE__4x_20	cr4111_C._cf._heuffelianus_Cakor_MNE__4x_20	cr4112_C._cf._heuffelianus_Cakor_MNE__4x_20	cr4373_C._cf._heuffelianus_Bucegi_ROU__4x_18__SCC	cr4374_C._cf._heuffelianus_Bucegi_ROU__4x_18__SCC	cr5089_C._etruscus_Tatti_ITA__2x_8	cr5090_C._etruscus_Tatti_ITA__2x_8	cr5106_C._cf._heuffelianus_Skalnik_SLO__4x_18__PIC	cr5107_C._cf._heuffelianus_Skalnik_SLO__4x_18__PIC	cr5108_C._cf._heuffelianus_Skalnik_SLO__4x_18__PIC	cr5109_C._cf._heuffelianus_Skalnik_SLO__4x_18__PIC	cr5111_C._cf._heuffelianus_Skalnik_SLO__4x_18__PIC	cr5112_C._cf._heuffelianus_Skalnik_SLO__4x_18__PIC	cr5113_C._vernus_Kozjak_HRV__2x_8	cr5128_C._tommasinianus_Biograd_BIH__2x_16	cr5129_C._tommasinianus_Biograd_BIH__2x_16	cr5163_C._ilvensis_Elba_ITA__2x_8	cr5167_C._ilvensis_Elba_ITA__2x_8	cr5241_C._heuffelianus_Rodnei_ROU__2x_10	cr5242_C._heuffelianus_Rodnei_ROU__2x_10	cr5243_C._heuffelianus_Rodnei_ROU__2x_10	cr5244_C._heuffelianus_Rodnei_ROU__2x_10	cr5245_C._heuffelianus_Rodnei_ROU__2x_10	cr5251_C._heuffelianus_Parang_ROU__2x_10	cr5252_C._cf._heuffelianus_Parang_ROU__4x_18__SCC	cr5253_C._heuffelianus_Parang_ROU__2x_10	cr5254_C._heuffelianus_Parang_ROU__2x_10	cr5255_C._heuffelianus_Parang_ROU__2x_10	cr5262_C._cf._heuffelianus_Bucegi_ROU__4x_18__SCC	cr5263_C._cf._heuffelianus_Bucegi_ROU__4x_18__SCC	cr5264_C._cf._heuffelianus_Bucegi_ROU__4x_18__SCC	cr5265_C._cf._heuffelianus_Bucegi_ROU__4x_18__SCC	cr5266_C._cf._heuffelianus_Bucegi_ROU__4x_18__SCC	cr5271_C._cf._heuffelianus_Rogatica_BIH__4x_18__PIC	cr5272_C._cf._heuffelianus_Rogatica_BIH__4x_18__PIC	cr5273_C._cf._heuffelianus_Rogatica_BIH__4x_18__PIC	cr5274_C._cf._heuffelianus_Rogatica_BIH__4x_18__PIC	cr5275_C._cf._heuffelianus_Rogatica_BIH__4x_18__PIC	cr5282_C._cf._heuffelianus_Rogatica_BIH__4x_18__PIC	cr5287_C._cf._heuffelianus_Rogatica_BIH__4x_18__PIC	cr5288_C._cf._heuffelianus_Rogatica_BIH__4x_18__PIC	cr5289_C._cf._heuffelianus_Rogatica_BIH__4x_18__PIC	cr5290_C._cf._heuffelianus_Rogatica_BIH__4x_18__PIC	cr5292_C._cf._heuffelianus_Kraljevo_SRB__4x_20?	cr5293_C._cf._heuffelianus_Kraljevo_SRB__4x_20?	cr5296_C._cf._heuffelianus_Kraljevo_SRB__4x_20?	cr5297_C._cf._heuffelianus_Kraljevo_SRB__4x_20?	cr5298_C._cf._heuffelianus_Kraljevo_SRB__4x_20?	cr5302_C._tommasinianus_Lazarevac_SRB__2x_16	cr5303_C._tommasinianus_Lazarevac_SRB__2x_16	cr5304_C._tommasinianus_Lazarevac_SRB__2x_16	cr5305_C._tommasinianus_Lazarevac_SRB__2x_16	cr5306_C._tommasinianus_Lazarevac_SRB__2x_16	cr5312_C._cf._heuffelianus_P_Craiului_ROU__4x_18__SCC	cr5313_C._cf._heuffelianus_P_Craiului_ROU__4x_18__SCC	cr5314_C._cf._heuffelianus_P_Craiului_ROU__4x_18__SCC	cr5315_C._cf._heuffelianus_P_Craiului_ROU__4x_18__SCC	cr5316_C._cf._heuffelianus_P_Craiului_ROU__4x_18__SCC	cr5322_C._heuffelianus_P_Brasov_ROU__2x_10	cr5323_C._heuffelianus_P_Brasov_ROU__2x_10__SCC	cr5324_C._heuffelianus_P_Brasov_ROU__2x_10	cr5325_C._heuffelianus_P_Brasov_ROU__4x_18__SCC	cr5326_C._heuffelianus_P_Brasov_ROU__4x_18__SCC	cr5332_C._tommasinianus_Ciflik_SRB__2x_16	cr5333_C._tommasinianus_Ciflik_SRB__2x_16	cr5334_C._tommasinianus_Ciflik_SRB__2x_16	cr5335_C._tommasinianus_Ciflik_SRB__2x_16	cr5336_C._tommasinianus_Ciflik_SRB__2x_16	cr5343_C._cf._heuffelianus_Trebevic_BIH__4x_18__PIC	cr5344_C._cf._heuffelianus_Trebevic_BIH__4x_18__PIC	cr5345_C._cf._heuffelianus_Trebevic_BIH__4x_18__PIC	cr5347_C._cf._heuffelianus_Trebevic_BIH__4x_18__PIC	cr5348_C._cf._heuffelianus_Trebevic_BIH__4x_18__PIC	cr5352_C._vernus_Vlasic_BIH__2x_8	cr5354_C._vernus_Vlasic_BIH__2x_8	cr5355_C._vernus_Vlasic_BIH__2x_8	cr5356_C._vernus_Vlasic_BIH__2x_8	cr5360_C._vernus_Vlasic_BIH__2x_8	cr5372_C._cf._heuffelianus_Bihor_ROU__4x_18__SCC	cr5374_C._cf._heuffelianus_Bihor_ROU__4x_18__SCC	cr5375_C._cf._heuffelianus_Bihor_ROU__4x_18__SCC	cr5376_C._cf._heuffelianus_Bihor_ROU__4x_18__SCC	cr538_C._tommasinianus_Zajecar_SRB__2x_16	cr5380_C._cf._heuffelianus_Bihor_ROU__4x_18__SCC	cr5380_C._cf._heuffelianus_Bihor_ROU__4x_18__SCC_repl.	cr5381_C._cf._heuffelianus_Bihor_ROU__4x_18__SCC	cr5382_C._cf._heuffelianus_Bihor_ROU__4x_18__SCC	cr5393_C._bertiscensis_Prokletije_ALB__2x_12	cr5409_C._cf._vernus_Zeba_ALB__4x_16	cr5410_C._cf._vernus_Zeba_ALB__4x_16	cr5411_C._cf._vernus_Zeba_ALB__4x_16	cr5762_C._heuffelianus_Humenne_SVK__2x_10	cr5763_C._heuffelianus_Humenne_SVK__2x_10	cr5764_C._heuffelianus_Humenne_SVK__2x_10	cr5765_C._heuffelianus_Humenne_SVK__2x_10	cr5766_C._heuffelianus_Humenne_SVK__2x_10	cr5774_C._cf._heuffelianus_Brezno_SVK__4x_18__WCC	cr5775_C._cf._heuffelianus_Brezno_SVK__4x_18__WCC	cr5776_C._cf._heuffelianus_Brezno_SVK__4x_18__WCC	cr5777_C._cf._heuffelianus_Brezno_SVK__4x_18__WCC	cr5778_C._cf._heuffelianus_Brezno_SVK__4x_18__WCC	cr5782_C._cf._heuffelianus_Martin_SVK__4x_18__WCC	cr5783_C._cf._heuffelianus_Martin_SVK__4x_18__WCC	cr5854_C._tommasinianus_Fruska_Gora_SRB__2x_16	cr5855_C._tommasinianus_Fruska_Gora_SRB__2x_16	cr5856_C._tommasinianus_Fruska_Gora_SRB__2x_16	cr5857_C._tommasinianus_Fruska_Gora_SRB__2x_16	cr5861_C._tommasinianus_Fruska_Gora_SRB__2x_16	cr5864_C._cf._heuffelianus_Majevica_BIH__4x_18__PIC	cr5866_C._cf._heuffelianus_Majevica_BIH__4x_18__PIC	cr5869_C._cf._heuffelianus_Majevica_BIH__4x_18__PIC	cr5870_C._cf._heuffelianus_Majevica_BIH__4x_18__PIC	cr5871_C._cf._heuffelianus_Majevica_BIH__4x_18__PIC	cr5900_C._cf._heuffelianus_Zlatibor_SRB__4x_20	cr6005_C._tommasinianus_Lecco_ITA__2x_16	cr6593_C._cf._vernus_Linos_ALB__4x_16	cr6594_C._cf._vernus_Linos_ALB__4x_16	cr6595_C._cf._vernus_Linos_ALB__4x_16	cr6601_C._cf._vernus_Oroshi_ALB__4x_16	cr6603_C._cf._vernus_Oroshi_ALB__4x_16	cr6605_C._cf._vernus_Oroshi_ALB__4x_16
RAD_0	1	loc0_pos0	A	T	13	PASS	NS=121;DP=2769	GT:DP:CATG	./.:0:0,0,0,0	0/0:29:0,29,0,0	0/0:10:0,10,0,0	0/0:33:0,33,0,0	0/0:25:0,25,0,0	0/0:25:0,25,0,0	0/0:9:0,9,0,0	0/0:12:0,12,0,0	./.:0:0,0,0,0	0/0:7:0,7,0,0	0/0:7:0,7,0,0	0/0:12:0,12,0,0	./.:0:0,0,0,0	./.:0:0,0,0,0	0/0:18:0,18,0,0	./.:0:0,0,0,0	0/0:19:0,19,0,0	./.:0:0,0,0,0	0/0:6:0,6,0,0	./.:0:0,0,0,0	./.:0:0,0,0,0	./.:0:0,0,0,0	0/0:6:0,6,0,0	0/0:21:0,21,0,0	0/0:30:0,30,0,0	0/0:25:0,25,0,0	./.:0:0,0,0,0	./.:0:0,0,0,0	./.:0:0,0,0,0	./.:0:0,0,0,0	./.:0:0,0,0,0	./.:0:0,0,0,0	0/0:26:0,26,0,0	./.:0:0,0,0,0	0/0:28:0,28,0,0	./.:0:0,0,0,0	0/0:7:0,7,0,0	./.:0:0,0,0,0	./.:0:0,0,0,0	./.:0:0,0,0,0	./.:0:0,0,0,0	./.:0:0,0,0,0	./.:0:0,0,0,0	./.:0:0,0,0,0	./.:0:0,0,0,0	0/0:13:0,13,0,0	0/0:9:0,9,0,0	0/0:15:0,15,0,0	./.:0:0,0,0,0	./.:0:0,0,0,0	0/0:7:0,7,0,0	0/0:11:0,11,0,0	0/0:17:0,17,0,0	0/0:15:0,15,0,0	0/0:18:0,18,0,0	./.:0:0,0,0,0	./.:0:0,0,0,0	./.:0:0,0,0,0	./.:0:0,0,0,0	./.:0:0,0,0,0	./.:0:0,0,0,0	./.:0:0,0,0,0	./.:0:0,0,0,0	./.:0:0,0,0,0	./.:0:0,0,0,0	./.:0:0,0,0,0	./.:0:0,0,0,0	./.:0:0,0,0,0	0/0:10:0,10,0,0	./.:0:0,0,0,0	0/0:10:0,10,0,0	0/0:15:0,15,0,0	0/0:15:0,15,0,0	./.:0:0,0,0,0	./.:0:0,0,0,0	0/0:9:0,9,0,0	0/0:11:0,11,0,0	0/0:16:0,16,0,0	1/1:6:0,0,6,0	1/1:33:0,0,33,0	1/1:13:0,0,13,0	1/1:14:0,0,14,0	1/1:10:0,0,10,0	1/1:19:0,0,19,0	./.:0:0,0,0,0	0/0:46:0,46,0,0	0/0:91:0,91,0,0	0/0:28:0,28,0,0	0/0:24:0,24,0,0	0/0:82:0,82,0,0	0/0:39:0,39,0,0	0/0:77:0,77,0,0	0/0:46:0,46,0,0	0/0:55:0,55,0,0	0/0:39:0,39,0,0	0/0:17:0,17,0,0	0/0:132:0,132,0,0	0/0:70:0,70,0,0	0/0:60:0,60,0,0	0/0:40:0,40,0,0	0/0:16:0,16,0,0	0/0:14:0,14,0,0	0/0:55:0,55,0,0	0/0:35:0,35,0,0	1/1:20:0,1,19,0	1/1:6:0,0,6,0	./.:0:0,0,0,0	./.:0:0,0,0,0	1/1:9:0,0,9,0	0/0:9:0,9,0,0	1/0:23:0,19,4,0	0/0:7:0,7,0,0	1/1:7:0,0,7,0	./.:0:0,0,0,0	0/0:18:0,18,0,0	0/0:20:0,20,0,0	./.:0:0,0,0,0	0/0:18:0,18,0,0	0/0:24:0,24,0,0	0/0:35:0,35,0,0	0/0:25:0,25,0,0	0/0:27:0,27,0,0	0/0:10:0,10,0,0	0/0:24:0,24,0,0	0/0:25:0,25,0,0	0/0:20:0,20,0,0	0/0:23:0,23,0,0	0/0:17:0,17,0,0	0/0:48:0,48,0,0	0/0:66:0,66,0,0	0/0:53:0,53,0,0	0/0:54:0,54,0,0	./.:0:0,0,0,0	0/0:47:0,47,0,0	0/0:18:0,18,0,0	0/0:25:0,25,0,0	0/0:16:0,16,0,0	0/0:23:0,23,0,0	0/0:27:0,27,0,0	0/0:10:0,10,0,0	1/0:9:0,6,3,0	1/1:8:0,0,8,0	1/1:16:0,0,16,0	./.:0:0,0,0,0	./.:0:0,0,0,0	./.:0:0,0,0,0	./.:0:0,0,0,0	./.:0:0,0,0,0	./.:0:0,0,0,0	./.:0:0,0,0,0	./.:0:0,0,0,0	./.:0:0,0,0,0	./.:0:0,0,0,0	0/0:22:0,22,0,0	0/0:23:0,23,0,0	0/0:18:0,18,0,0	0/0:9:0,9,0,0	0/0:23:0,23,0,0	./.:0:0,0,0,0	./.:0:0,0,0,0	./.:0:0,0,0,0	./.:0:0,0,0,0	0/0:6:0,6,0,0	0/0:7:0,7,0,0	0/0:13:0,13,0,0	0/0:8:0,8,0,0	0/0:10:0,10,0,0	0/0:9:0,9,0,0	0/0:9:0,9,0,0	0/0:7:0,7,0,0	0/0:13:0,13,0,0	./.:0:0,0,0,0	0/0:7:0,7,0,0	0/0:16:0,16,0,0	0/0:21:0,21,0,0	0/0:32:0,32,0,0	0/0:34:0,34,0,0	0/0:13:0,13,0,0	0/0:24:0,24,0,0	1/0:7:0,5,2,0	./.:0:0,0,0,0	0/0:7:0,7,0,0	0/0:14:0,14,0,0	1/1:8:0,0,8,0	./.:0:0,0,0,0	0/0:6:0,6,0,0	0/0:9:0,9,0,0	./.:0:0,0,0,0	./.:0:0,0,0,0	./.:0:0,0,0,0	./.:0:0,0,0,0	./.:0:0,0,0,0
RAD_0	2	loc0_pos1	C	T	13	PASS	NS=121;DP=2773	GT:DP:CATG	./.:0:0,0,0,0	0/0:29:29,0,0,0	0/0:10:10,0,0,0	0/0:33:32,0,1,0	0/0:25:25,0,0,0	0/0:25:25,0,0,0	0/0:9:9,0,0,0	0/0:12:12,0,0,0	./.:0:0,0,0,0	0/0:7:7,0,0,0	0/0:7:7,0,0,0	0/0:12:12,0,0,0	./.:0:0,0,0,0	./.:0:0,0,0,0	0/0:18:18,0,0,0	./.:0:0,0,0,0	0/0:19:19,0,0,0	./.:0:0,0,0,0	0/0:6:6,0,0,0	./.:0:0,0,0,0	./.:0:0,0,0,0	./.:0:0,0,0,0	0/0:6:6,0,0,0	0/0:21:21,0,0,0	0/0:30:30,0,0,0	0/0:25:25,0,0,0	./.:0:0,0,0,0	./.:0:0,0,0,0	./.:0:0,0,0,0	./.:0:0,0,0,0	./.:0:0,0,0,0	./.:0:0,0,0,0	0/0:26:26,0,0,0	./.:0:0,0,0,0	0/0:28:28,0,0,0	./.:0:0,0,0,0	0/0:7:7,0,0,0	./.:0:0,0,0,0	./.:0:0,0,0,0	./.:0:0,0,0,0	./.:0:0,0,0,0	./.:0:0,0,0,0	./.:0:0,0,0,0	./.:0:0,0,0,0	./.:0:0,0,0,0	0/0:13:13,0,0,0	0/0:9:9,0,0,0	0/0:15:15,0,0,0	./.:0:0,0,0,0	./.:0:0,0,0,0	0/0:7:7,0,0,0	0/0:11:11,0,0,0	0/0:17:17,0,0,0	0/0:16:16,0,0,0	0/0:19:19,0,0,0	./.:0:0,0,0,0	./.:0:0,0,0,0	./.:0:0,0,0,0	./.:0:0,0,0,0	./.:0:0,0,0,0	./.:0:0,0,0,0	./.:0:0,0,0,0	./.:0:0,0,0,0	./.:0:0,0,0,0	./.:0:0,0,0,0	./.:0:0,0,0,0	./.:0:0,0,0,0	./.:0:0,0,0,0	0/0:11:11,0,0,0	./.:0:0,0,0,0	0/0:10:10,0,0,0	0/0:15:15,0,0,0	0/0:15:15,0,0,0	./.:0:0,0,0,0	./.:0:0,0,0,0	0/0:9:9,0,0,0	0/0:11:11,0,0,0	0/0:16:16,0,0,0	0/0:6:6,0,0,0	0/0:33:33,0,0,0	0/0:13:13,0,0,0	0/0:14:14,0,0,0	0/0:10:10,0,0,0	0/0:19:19,0,0,0	./.:0:0,0,0,0	0/0:47:46,0,1,0	0/0:91:91,0,0,0	0/0:28:28,0,0,0	0/0:24:24,0,0,0	0/0:82:82,0,0,0	0/0:39:39,0,0,0	0/0:77:77,0,0,0	0/0:46:46,0,0,0	0/0:55:55,0,0,0	0/0:39:39,0,0,0	0/0:17:17,0,0,0	0/0:132:132,0,0,0	0/0:70:70,0,0,0	0/0:60:60,0,0,0	0/0:40:40,0,0,0	0/0:16:16,0,0,0	0/0:14:14,0,0,0	0/0:55:55,0,0,0	0/0:35:35,0,0,0	0/0:20:20,0,0,0	0/0:6:6,0,0,0	./.:0:0,0,0,0	./.:0:0,0,0,0	0/0:9:9,0,0,0	1/1:9:1,0,8,0	0/0:23:23,0,0,0	1/1:7:0,0,7,0	0/0:7:7,0,0,0	./.:0:0,0,0,0	0/0:18:18,0,0,0	0/0:20:20,0,0,0	./.:0:0,0,0,0	0/0:18:18,0,0,0	0/0:24:24,0,0,0	0/0:35:35,0,0,0	0/0:25:25,0,0,0	0/0:27:27,0,0,0	0/0:10:10,0,0,0	0/0:24:24,0,0,0	0/0:25:25,0,0,0	0/0:20:20,0,0,0	0/0:23:23,0,0,0	0/0:17:17,0,0,0	0/0:48:47,0,0,1	0/0:66:66,0,0,0	0/0:53:53,0,0,0	0/0:54:54,0,0,0	./.:0:0,0,0,0	0/0:47:47,0,0,0	0/0:18:18,0,0,0	0/0:25:25,0,0,0	0/0:16:16,0,0,0	0/0:23:23,0,0,0	0/0:27:27,0,0,0	0/0:10:10,0,0,0	0/0:9:9,0,0,0	0/0:8:8,0,0,0	0/0:16:16,0,0,0	./.:0:0,0,0,0	./.:0:0,0,0,0	./.:0:0,0,0,0	./.:0:0,0,0,0	./.:0:0,0,0,0	./.:0:0,0,0,0	./.:0:0,0,0,0	./.:0:0,0,0,0	./.:0:0,0,0,0	./.:0:0,0,0,0	0/0:22:22,0,0,0	0/0:23:23,0,0,0	0/0:18:18,0,0,0	0/0:9:9,0,0,0	0/0:23:23,0,0,0	./.:0:0,0,0,0	./.:0:0,0,0,0	./.:0:0,0,0,0	./.:0:0,0,0,0	0/0:6:6,0,0,0	0/0:7:7,0,0,0	0/0:13:13,0,0,0	0/0:8:8,0,0,0	0/0:10:10,0,0,0	0/0:9:9,0,0,0	0/0:9:9,0,0,0	0/0:7:7,0,0,0	0/0:13:13,0,0,0	./.:0:0,0,0,0	0/0:7:7,0,0,0	0/0:16:16,0,0,0	0/0:21:20,1,0,0	0/0:32:32,0,0,0	0/0:34:34,0,0,0	0/0:13:13,0,0,0	0/0:24:24,0,0,0	0/0:7:7,0,0,0	./.:0:0,0,0,0	0/0:7:7,0,0,0	0/0:14:14,0,0,0	0/0:8:8,0,0,0	./.:0:0,0,0,0	0/0:6:6,0,0,0	0/0:9:9,0,0,0	./.:0:0,0,0,0	./.:0:0,0,0,0	./.:0:0,0,0,0	./.:0:0,0,0,0	./.:0:0,0,0,0
RAD_0	6	loc0_pos5	T	C	13	PASS	NS=119;DP=2751	GT:DP:CATG	./.:0:0,0,0,0	0/0:14:0,0,14,0	./.:3:0,0,3,0	0/0:33:0,0,33,0	0/0:25:0,0,25,0	0/0:25:0,0,25,0	0/0:9:0,0,9,0	0/0:12:0,0,12,0	./.:0:0,0,0,0	0/0:7:0,0,7,0	0/0:7:0,0,7,0	0/0:12:0,0,12,0	./.:0:0,0,0,0	./.:0:0,0,0,0	0/0:18:0,0,18,0	./.:0:0,0,0,0	0/0:19:0,0,19,0	./.:0:0,0,0,0	1/1:6:6,0,0,0	./.:0:0,0,0,0	./.:0:0,0,0,0	./.:0:0,0,0,0	0/0:6:0,0,6,0	0/0:21:0,0,21,0	0/0:30:0,0,30,0	0/0:25:0,0,25,0	./.:0:0,0,0,0	./.:0:0,0,0,0	./.:0:0,0,0,0	./.:0:0,0,0,0	./.:0:0,0,0,0	./.:0:0,0,0,0	0/0:26:0,0,26,0	./.:0:0,0,0,0	0/0:28:0,0,28,0	./.:0:0,0,0,0	0/0:7:0,0,7,0	./.:0:0,0,0,0	./.:0:0,0,0,0	./.:0:0,0,0,0	./.:0:0,0,0,0	./.:0:0,0,0,0	./.:0:0,0,0,0	./.:0:0,0,0,0	./.:0:0,0,0,0	0/0:13:0,0,13,0	0/0:9:0,0,9,0	0/0:15:0,0,15,0	./.:0:0,0,0,0	./.:0:0,0,0,0	0/0:7:0,0,7,0	0/0:11:0,0,11,0	0/0:17:0,0,17,0	0/0:16:0,0,16,0	0/0:19:0,0,19,0	./.:0:0,0,0,0	./.:0:0,0,0,0	./.:0:0,0,0,0	./.:0:0,0,0,0	./.:0:0,0,0,0	./.:0:0,0,0,0	./.:0:0,0,0,0	./.:0:0,0,0,0	./.:0:0,0,0,0	./.:0:0,0,0,0	./.:0:0,0,0,0	./.:0:0,0,0,0	./.:0:0,0,0,0	1/1:11:11,0,0,0	./.:0:0,0,0,0	0/0:10:0,0,10,0	0/0:15:0,0,15,0	0/0:15:0,0,15,0	./.:0:0,0,0,0	./.:0:0,0,0,0	0/0:9:0,0,9,0	0/0:11:0,0,11,0	0/0:16:0,0,16,0	0/0:6:0,0,6,0	0/0:33:0,0,33,0	0/0:13:0,0,13,0	0/0:14:0,0,14,0	0/0:10:0,0,10,0	0/0:19:1,0,18,0	./.:0:0,0,0,0	0/0:47:0,0,47,0	0/0:91:0,0,91,0	0/0:28:0,0,28,0	0/0:24:0,0,24,0	0/0:82:0,0,82,0	0/0:39:0,0,39,0	0/0:77:0,0,77,0	0/0:46:0,0,46,0	0/0:55:0,0,55,0	0/0:39:0,0,39,0	0/0:17:0,0,17,0	0/0:132:0,0,132,0	0/0:70:0,0,70,0	0/0:60:0,0,60,0	0/0:40:0,0,40,0	0/0:16:0,0,16,0	0/0:14:0,0,14,0	0/0:55:0,0,54,1	0/0:35:0,0,35,0	0/0:20:0,0,20,0	0/0:6:0,0,6,0	./.:0:0,0,0,0	./.:0:0,0,0,0	0/0:9:0,0,9,0	0/0:9:0,0,9,0	0/0:23:0,0,23,0	0/0:7:0,0,7,0	0/0:7:0,0,7,0	./.:0:0,0,0,0	0/1:18:9,0,9,0	0/0:20:0,0,20,0	./.:0:0,0,0,0	0/0:18:0,0,18,0	0/0:24:0,0,24,0	0/0:35:0,0,34,1	0/0:25:0,0,25,0	0/0:27:0,0,27,0	0/0:10:0,0,10,0	0/0:24:0,0,24,0	0/0:25:0,0,25,0	0/0:20:0,0,20,0	0/0:23:0,0,23,0	0/0:17:0,0,17,0	0/0:48:0,0,48,0	0/0:66:0,0,66,0	0/0:53:0,0,53,0	0/0:54:0,0,54,0	./.:0:0,0,0,0	0/0:47:0,0,47,0	0/0:18:0,0,18,0	0/0:25:0,0,25,0	0/0:16:0,0,16,0	0/0:23:0,0,23,0	0/0:27:0,0,27,0	0/0:10:0,0,10,0	0/0:9:0,0,9,0	0/0:8:0,0,8,0	0/0:16:0,0,16,0	./.:0:0,0,0,0	./.:0:0,0,0,0	./.:0:0,0,0,0	./.:0:0,0,0,0	./.:0:0,0,0,0	./.:0:0,0,0,0	./.:0:0,0,0,0	./.:0:0,0,0,0	./.:0:0,0,0,0	./.:0:0,0,0,0	0/0:22:0,0,22,0	0/0:23:0,0,23,0	0/0:18:0,0,18,0	0/0:9:0,0,9,0	0/1:23:13,0,10,0	./.:0:0,0,0,0	./.:0:0,0,0,0	./.:0:0,0,0,0	./.:0:0,0,0,0	0/0:6:0,0,6,0	0/0:7:0,0,7,0	0/0:13:0,0,13,0	0/0:8:0,0,8,0	0/0:10:0,0,10,0	0/0:9:0,0,9,0	0/0:9:0,0,9,0	0/0:7:0,0,7,0	0/0:13:0,0,13,0	./.:0:0,0,0,0	0/0:7:0,0,7,0	0/0:16:0,0,16,0	0/0:21:0,0,21,0	0/0:32:0,0,32,0	0/0:34:0,0,34,0	0/0:13:0,0,13,0	0/0:24:0,0,24,0	0/0:7:0,0,7,0	./.:0:0,0,0,0	0/0:7:0,0,7,0	0/0:14:0,0,14,0	0/0:8:0,0,8,0	./.:0:0,0,0,0	./.:6:5,0,1,0	0/0:9:0,0,9,0	./.:0:0,0,0,0	./.:0:0,0,0,0	./.:0:0,0,0,0	./.:0:0,0,0,0	./.:0:0,0,0,0
RAD_0	15	loc0_pos14	T	A	13	PASS	NS=121;DP=2773	GT:DP:CATG	./.:0:0,0,0,0	0/0:29:0,0,29,0	0/0:10:0,0,10,0	0/0:33:0,0,33,0	0/0:25:0,0,25,0	0/0:25:0,0,25,0	0/0:9:0,0,9,0	0/0:12:0,1,11,0	./.:0:0,0,0,0	0/0:7:0,0,7,0	0/0:7:0,0,7,0	0/0:12:0,0,12,0	./.:0:0,0,0,0	./.:0:0,0,0,0	0/0:18:0,0,18,0	./.:0:0,0,0,0	1/1:19:0,19,0,0	./.:0:0,0,0,0	0/0:6:0,0,6,0	./.:0:0,0,0,0	./.:0:0,0,0,0	./.:0:0,0,0,0	0/0:6:0,0,6,0	0/0:21:0,0,21,0	0/0:30:0,0,30,0	0/0:25:0,0,25,0	./.:0:0,0,0,0	./.:0:0,0,0,0	./.:0:0,0,0,0	./.:0:0,0,0,0	./.:0:0,0,0,0	./.:0:0,0,0,0	0/0:26:0,0,26,0	./.:0:0,0,0,0	0/0:28:0,0,28,0	./.:0:0,0,0,0	0/0:7:0,0,7,0	./.:0:0,0,0,0	./.:0:0,0,0,0	./.:0:0,0,0,0	./.:0:0,0,0,0	./.:0:0,0,0,0	./.:0:0,0,0,0	./.:0:0,0,0,0	./.:0:0,0,0,0	0/0:13:0,0,13,0	0/0:9:0,0,9,0	0/0:15:0,0,15,0	./.:0:0,0,0,0	./.:0:0,0,0,0	0/0:7:0,0,7,0	0/0:11:0,0,11,0	0/0:17:0,0,17,0	0/0:16:0,0,16,0	0/0:19:0,0,19,0	./.:0:0,0,0,0	./.:0:0,0,0,0	./.:0:0,0,0,0	./.:0:0,0,0,0	./.:0:0,0,0,0	./.:0:0,0,0,0	./.:0:0,0,0,0	./.:0:0,0,0,0	./.:0:0,0,0,0	./.:0:0,0,0,0	./.:0:0,0,0,0	./.:0:0,0,0,0	./.:0:0,0,0,0	0/0:11:0,0,11,0	./.:0:0,0,0,0	0/0:10:0,0,10,0	0/0:15:0,0,15,0	0/0:15:0,0,15,0	./.:0:0,0,0,0	./.:0:0,0,0,0	0/0:9:0,0,9,0	0/0:11:0,0,11,0	0/0:16:0,0,16,0	0/0:6:0,0,6,0	0/0:33:0,0,33,0	0/0:13:0,0,13,0	0/0:14:0,0,14,0	0/0:10:0,0,10,0	0/0:19:0,0,19,0	./.:0:0,0,0,0	0/0:47:0,0,47,0	0/0:91:0,0,91,0	0/0:28:0,0,28,0	0/0:24:0,0,24,0	0/0:82:0,0,82,0	0/0:39:0,0,39,0	0/0:77:0,0,77,0	0/0:46:0,0,46,0	0/0:55:0,0,55,0	0/0:39:0,0,39,0	0/0:17:0,0,17,0	0/0:132:0,0,132,0	0/0:70:0,0,70,0	0/0:60:0,0,60,0	0/0:40:0,0,40,0	0/0:16:0,0,16,0	0/0:14:0,0,14,0	0/0:55:0,0,55,0	0/0:35:0,0,35,0	0/0:20:0,0,20,0	0/0:6:0,0,6,0	./.:0:0,0,0,0	./.:0:0,0,0,0	0/0:9:0,0,9,0	0/0:9:0,0,9,0	0/0:23:0,0,23,0	0/0:7:0,0,7,0	0/0:7:0,0,7,0	./.:0:0,0,0,0	0/0:18:0,0,18,0	0/0:20:0,0,20,0	./.:0:0,0,0,0	0/0:18:0,0,18,0	0/0:24:0,0,24,0	0/0:35:0,0,35,0	0/0:25:0,0,25,0	0/0:27:0,0,27,0	0/0:10:0,0,10,0	0/0:24:0,0,24,0	0/0:25:0,0,25,0	0/0:20:0,0,20,0	0/0:23:0,0,23,0	0/0:17:0,0,17,0	0/0:48:0,0,48,0	0/0:66:0,0,66,0	0/0:53:0,0,53,0	0/0:54:0,0,54,0	./.:0:0,0,0,0	0/0:47:0,0,47,0	0/0:18:0,0,18,0	0/0:25:0,0,25,0	0/0:16:0,0,16,0	0/0:23:0,0,23,0	0/0:27:0,0,27,0	0/0:10:0,0,10,0	0/0:9:0,0,9,0	0/0:8:0,0,8,0	0/0:16:0,0,16,0	./.:0:0,0,0,0	./.:0:0,0,0,0	./.:0:0,0,0,0	./.:0:0,0,0,0	./.:0:0,0,0,0	./.:0:0,0,0,0	./.:0:0,0,0,0	./.:0:0,0,0,0	./.:0:0,0,0,0	./.:0:0,0,0,0	0/0:22:0,0,22,0	0/0:23:0,0,23,0	0/0:18:0,0,18,0	0/0:9:0,0,9,0	0/0:23:0,0,23,0	./.:0:0,0,0,0	./.:0:0,0,0,0	./.:0:0,0,0,0	./.:0:0,0,0,0	0/0:6:0,0,6,0	0/0:7:0,0,7,0	0/0:13:0,0,13,0	0/0:8:0,0,8,0	0/0:10:0,0,10,0	0/0:9:0,0,9,0	0/0:9:0,0,9,0	0/0:7:0,0,7,0	0/0:13:0,0,13,0	./.:0:0,0,0,0	0/0:7:0,0,7,0	0/0:16:0,0,16,0	0/0:21:0,0,21,0	0/0:32:0,0,32,0	0/0:34:0,0,34,0	0/0:13:0,0,13,0	0/0:24:0,0,24,0	0/0:7:0,0,7,0	./.:0:0,0,0,0	0/0:7:0,0,7,0	0/0:14:0,0,14,0	0/0:8:0,0,8,0	./.:0:0,0,0,0	0/0:6:0,0,6,0	0/0:9:0,0,9,0	./.:0:0,0,0,0	./.:0:0,0,0,0	./.:0:0,0,0,0	./.:0:0,0,0,0	./.:0:0,0,0,0
RAD_0	20	loc0_pos19	C	T	13	PASS	NS=120;DP=2773	GT:DP:CATG	./.:0:0,0,0,0	0/0:29:29,0,0,0	0/0:10:10,0,0,0	0/0:33:33,0,0,0	0/0:25:25,0,0,0	0/0:25:25,0,0,0	0/0:9:9,0,0,0	0/0:12:12,0,0,0	./.:0:0,0,0,0	0/0:7:7,0,0,0	0/0:7:7,0,0,0	0/0:12:12,0,0,0	./.:0:0,0,0,0	./.:0:0,0,0,0	0/0:18:18,0,0,0	./.:0:0,0,0,0	0/0:19:19,0,0,0	./.:0:0,0,0,0	0/0:6:6,0,0,0	./.:0:0,0,0,0	./.:0:0,0,0,0	./.:0:0,0,0,0	0/0:6:6,0,0,0	0/0:21:21,0,0,0	0/0:30:29,1,0,0	0/0:25:25,0,0,0	./.:0:0,0,0,0	./.:0:0,0,0,0	./.:0:0,0,0,0	./.:0:0,0,0,0	./.:0:0,0,0,0	./.:0:0,0,0,0	0/0:26:26,0,0,0	./.:0:0,0,0,0	0/0:28:28,0,0,0	./.:0:0,0,0,0	0/0:7:7,0,0,0	./.:0:0,0,0,0	./.:0:0,0,0,0	./.:0:0,0,0,0	./.:0:0,0,0,0	./.:0:0,0,0,0	./.:0:0,0,0,0	./.:0:0,0,0,0	./.:0:0,0,0,0	0/0:13:13,0,0,0	0/0:9:9,0,0,0	0/0:15:15,0,0,0	./.:0:0,0,0,0	./.:0:0,0,0,0	0/0:7:7,0,0,0	0/0:11:11,0,0,0	0/0:17:17,0,0,0	0/0:16:16,0,0,0	0/0:19:19,0,0,0	./.:0:0,0,0,0	./.:0:0,0,0,0	./.:0:0,0,0,0	./.:0:0,0,0,0	./.:0:0,0,0,0	./.:0:0,0,0,0	./.:0:0,0,0,0	./.:0:0,0,0,0	./.:0:0,0,0,0	./.:0:0,0,0,0	./.:0:0,0,0,0	./.:0:0,0,0,0	./.:0:0,0,0,0	0/0:11:11,0,0,0	./.:0:0,0,0,0	0/0:10:10,0,0,0	0/0:15:15,0,0,0	0/0:15:15,0,0,0	./.:0:0,0,0,0	./.:0:0,0,0,0	0/0:9:9,0,0,0	0/0:11:11,0,0,0	0/0:16:16,0,0,0	0/0:6:6,0,0,0	0/0:33:33,0,0,0	0/0:13:13,0,0,0	0/0:14:14,0,0,0	0/0:10:10,0,0,0	0/0:19:19,0,0,0	./.:0:0,0,0,0	0/0:47:47,0,0,0	1/0:91:44,0,47,0	0/0:28:28,0,0,0	0/0:24:24,0,0,0	0/0:82:82,0,0,0	0/0:39:39,0,0,0	0/0:77:77,0,0,0	0/0:46:46,0,0,0	0/0:55:55,0,0,0	0/0:39:39,0,0,0	0/0:17:17,0,0,0	0/0:132:132,0,0,0	0/0:70:70,0,0,0	0/0:60:60,0,0,0	0/0:40:40,0,0,0	0/0:16:16,0,0,0	0/0:14:14,0,0,0	0/0:55:55,0,0,0	0/0:35:35,0,0,0	0/0:20:20,0,0,0	0/0:6:6,0,0,0	./.:0:0,0,0,0	./.:0:0,0,0,0	0/0:9:9,0,0,0	0/0:9:9,0,0,0	0/0:23:23,0,0,0	0/0:7:7,0,0,0	0/0:7:7,0,0,0	./.:0:0,0,0,0	0/0:18:18,0,0,0	0/0:20:20,0,0,0	./.:0:0,0,0,0	0/0:18:18,0,0,0	0/0:24:24,0,0,0	0/0:35:35,0,0,0	0/0:25:25,0,0,0	1/0:27:14,0,13,0	0/0:10:10,0,0,0	0/0:24:24,0,0,0	0/0:25:25,0,0,0	0/0:20:20,0,0,0	0/0:23:23,0,0,0	0/0:17:17,0,0,0	0/0:48:48,0,0,0	0/0:66:66,0,0,0	0/0:53:53,0,0,0	0/0:54:54,0,0,0	./.:0:0,0,0,0	0/0:47:47,0,0,0	1/0:18:8,0,10,0	0/0:25:25,0,0,0	0/0:16:16,0,0,0	0/0:23:23,0,0,0	0/0:27:27,0,0,0	0/0:10:10,0,0,0	0/0:9:9,0,0,0	0/0:8:8,0,0,0	0/0:16:16,0,0,0	./.:0:0,0,0,0	./.:0:0,0,0,0	./.:0:0,0,0,0	./.:0:0,0,0,0	./.:0:0,0,0,0	./.:0:0,0,0,0	./.:0:0,0,0,0	./.:0:0,0,0,0	./.:0:0,0,0,0	./.:0:0,0,0,0	0/0:22:22,0,0,0	0/0:23:23,0,0,0	0/0:18:18,0,0,0	0/0:9:9,0,0,0	0/0:23:23,0,0,0	./.:0:0,0,0,0	./.:0:0,0,0,0	./.:0:0,0,0,0	./.:0:0,0,0,0	0/0:6:6,0,0,0	0/0:7:7,0,0,0	0/0:13:13,0,0,0	0/0:8:8,0,0,0	0/0:10:10,0,0,0	0/0:9:9,0,0,0	0/0:9:9,0,0,0	./.:7:6,1,0,0	0/0:13:13,0,0,0	./.:0:0,0,0,0	0/0:7:7,0,0,0	0/0:16:16,0,0,0	0/0:21:20,0,0,1	0/0:32:32,0,0,0	1/0:34:22,0,12,0	0/0:13:13,0,0,0	1/0:24:7,0,17,0	0/0:7:7,0,0,0	./.:0:0,0,0,0	0/0:7:7,0,0,0	0/0:14:14,0,0,0	0/0:8:8,0,0,0	./.:0:0,0,0,0	0/0:6:6,0,0,0	0/0:9:9,0,0,0	./.:0:0,0,0,0	./.:0:0,0,0,0	./.:0:0,0,0,0	./.:0:0,0,0,0	./.:0:0,0,0,0
RAD_0	21	loc0_pos20	C	A	13	PASS	NS=120;DP=2773	GT:DP:CATG	./.:0:0,0,0,0	0/0:29:29,0,0,0	0/0:10:10,0,0,0	0/0:33:33,0,0,0	0/0:25:25,0,0,0	0/0:25:25,0,0,0	0/0:9:9,0,0,0	0/0:12:12,0,0,0	./.:0:0,0,0,0	0/0:7:7,0,0,0	0/0:7:7,0,0,0	0/0:12:12,0,0,0	./.:0:0,0,0,0	./.:0:0,0,0,0	0/0:18:18,0,0,0	./.:0:0,0,0,0	0/0:19:19,0,0,0	./.:0:0,0,0,0	0/0:6:6,0,0,0	./.:0:0,0,0,0	./.:0:0,0,0,0	./.:0:0,0,0,0	0/0:6:6,0,0,0	0/0:21:21,0,0,0	0/0:30:30,0,0,0	0/0:25:25,0,0,0	./.:0:0,0,0,0	./.:0:0,0,0,0	./.:0:0,0,0,0	./.:0:0,0,0,0	./.:0:0,0,0,0	./.:0:0,0,0,0	0/1:26:10,16,0,0	./.:0:0,0,0,0	1/1:28:0,28,0,0	./.:0:0,0,0,0	0/0:7:7,0,0,0	./.:0:0,0,0,0	./.:0:0,0,0,0	./.:0:0,0,0,0	./.:0:0,0,0,0	./.:0:0,0,0,0	./.:0:0,0,0,0	./.:0:0,0,0,0	./.:0:0,0,0,0	0/0:13:13,0,0,0	0/0:9:9,0,0,0	0/0:15:15,0,0,0	./.:0:0,0,0,0	./.:0:0,0,0,0	0/0:7:7,0,0,0	0/0:11:11,0,0,0	0/0:17:17,0,0,0	0/0:16:16,0,0,0	0/0:19:19,0,0,0	./.:0:0,0,0,0	./.:0:0,0,0,0	./.:0:0,0,0,0	./.:0:0,0,0,0	./.:0:0,0,0,0	./.:0:0,0,0,0	./.:0:0,0,0,0	./.:0:0,0,0,0	./.:0:0,0,0,0	./.:0:0,0,0,0	./.:0:0,0,0,0	./.:0:0,0,0,0	./.:0:0,0,0,0	0/0:11:11,0,0,0	./.:0:0,0,0,0	0/0:10:10,0,0,0	0/0:15:15,0,0,0	0/0:15:15,0,0,0	./.:0:0,0,0,0	./.:0:0,0,0,0	0/0:9:9,0,0,0	0/0:11:11,0,0,0	0/0:16:16,0,0,0	0/0:6:6,0,0,0	0/0:33:33,0,0,0	0/0:13:13,0,0,0	0/0:14:14,0,0,0	0/0:10:10,0,0,0	0/0:19:19,0,0,0	./.:0:0,0,0,0	0/0:47:47,0,0,0	0/0:91:90,0,1,0	0/0:28:28,0,0,0	0/0:24:24,0,0,0	0/0:82:82,0,0,0	0/0:39:39,0,0,0	0/0:77:77,0,0,0	0/0:46:46,0,0,0	0/0:55:55,0,0,0	0/0:39:39,0,0,0	0/0:17:17,0,0,0	0/0:132:132,0,0,0	0/0:70:70,0,0,0	0/0:60:60,0,0,0	0/0:40:40,0,0,0	0/0:16:16,0,0,0	0/0:14:14,0,0,0	0/0:55:55,0,0,0	0/0:35:35,0,0,0	0/0:20:20,0,0,0	0/0:6:6,0,0,0	./.:0:0,0,0,0	./.:0:0,0,0,0	0/0:9:9,0,0,0	0/0:9:9,0,0,0	0/0:23:23,0,0,0	0/0:7:7,0,0,0	0/0:7:7,0,0,0	./.:0:0,0,0,0	0/0:18:18,0,0,0	0/0:20:20,0,0,0	./.:0:0,0,0,0	0/0:18:18,0,0,0	0/0:24:24,0,0,0	0/0:35:35,0,0,0	0/0:25:25,0,0,0	0/0:27:27,0,0,0	0/0:10:10,0,0,0	0/0:24:24,0,0,0	0/0:25:24,1,0,0	0/0:20:20,0,0,0	0/0:23:23,0,0,0	0/0:17:17,0,0,0	0/0:48:48,0,0,0	0/0:66:66,0,0,0	0/0:53:53,0,0,0	0/0:54:54,0,0,0	./.:0:0,0,0,0	0/0:47:47,0,0,0	0/0:18:18,0,0,0	0/0:25:25,0,0,0	0/0:16:16,0,0,0	0/0:23:23,0,0,0	0/0:27:27,0,0,0	0/0:10:10,0,0,0	0/0:9:9,0,0,0	0/0:8:8,0,0,0	0/0:16:16,0,0,0	./.:0:0,0,0,0	./.:0:0,0,0,0	./.:0:0,0,0,0	./.:0:0,0,0,0	./.:0:0,0,0,0	./.:0:0,0,0,0	./.:0:0,0,0,0	./.:0:0,0,0,0	./.:0:0,0,0,0	./.:0:0,0,0,0	0/0:22:22,0,0,0	0/0:23:23,0,0,0	0/0:18:18,0,0,0	0/0:9:9,0,0,0	0/0:23:23,0,0,0	./.:0:0,0,0,0	./.:0:0,0,0,0	./.:0:0,0,0,0	./.:0:0,0,0,0	0/0:6:6,0,0,0	0/0:7:7,0,0,0	0/0:13:13,0,0,0	0/0:8:8,0,0,0	0/0:10:10,0,0,0	0/0:9:9,0,0,0	0/0:9:9,0,0,0	0/0:7:7,0,0,0	0/0:13:13,0,0,0	./.:0:0,0,0,0	0/0:7:7,0,0,0	0/0:16:16,0,0,0	0/0:21:20,1,0,0	0/0:32:32,0,0,0	0/0:34:34,0,0,0	0/0:13:13,0,0,0	0/0:24:24,0,0,0	0/0:7:7,0,0,0	./.:0:0,0,0,0	0/0:7:7,0,0,0	0/0:14:14,0,0,0	./.:8:7,1,0,0	./.:0:0,0,0,0	0/0:6:6,0,0,0	0/0:9:9,0,0,0	./.:0:0,0,0,0	./.:0:0,0,0,0	./.:0:0,0,0,0	./.:0:0,0,0,0	./.:0:0,0,0,0
RAD_0	32	loc0_pos31	C	T,G	13	PASS	NS=120;DP=2773	GT:DP:CATG	./.:0:0,0,0,0	0/0:29:29,0,0,0	0/0:10:10,0,0,0	0/0:33:33,0,0,0	1/1:25:0,0,25,0	1/1:25:0,0,25,0	0/0:9:9,0,0,0	0/0:12:12,0,0,0	./.:0:0,0,0,0	1/1:7:0,0,7,0	1/1:7:0,0,7,0	1/1:12:0,0,12,0	./.:0:0,0,0,0	./.:0:0,0,0,0	0/0:18:17,0,1,0	./.:0:0,0,0,0	0/0:19:19,0,0,0	./.:0:0,0,0,0	0/0:6:6,0,0,0	./.:0:0,0,0,0	./.:0:0,0,0,0	./.:0:0,0,0,0	0/0:6:6,0,0,0	1/1:21:0,0,21,0	1/1:30:0,0,30,0	1/0:25:11,0,14,0	./.:0:0,0,0,0	./.:0:0,0,0,0	./.:0:0,0,0,0	./.:0:0,0,0,0	./.:0:0,0,0,0	./.:0:0,0,0,0	2/0:26:16,0,0,10	./.:0:0,0,0,0	0/0:28:28,0,0,0	./.:0:0,0,0,0	0/0:7:7,0,0,0	./.:0:0,0,0,0	./.:0:0,0,0,0	./.:0:0,0,0,0	./.:0:0,0,0,0	./.:0:0,0,0,0	./.:0:0,0,0,0	./.:0:0,0,0,0	./.:0:0,0,0,0	0/0:13:13,0,0,0	0/0:9:9,0,0,0	0/0:15:15,0,0,0	./.:0:0,0,0,0	./.:0:0,0,0,0	0/0:7:7,0,0,0	0/0:11:11,0,0,0	0/0:17:17,0,0,0	1/1:16:0,0,15,1	1/0:19:11,0,8,0	./.:0:0,0,0,0	./.:0:0,0,0,0	./.:0:0,0,0,0	./.:0:0,0,0,0	./.:0:0,0,0,0	./.:0:0,0,0,0	./.:0:0,0,0,0	./.:0:0,0,0,0	./.:0:0,0,0,0	./.:0:0,0,0,0	./.:0:0,0,0,0	./.:0:0,0,0,0	./.:0:0,0,0,0	0/0:11:11,0,0,0	./.:0:0,0,0,0	0/0:10:10,0,0,0	0/0:15:15,0,0,0	0/0:15:15,0,0,0	./.:0:0,0,0,0	./.:0:0,0,0,0	0/0:9:9,0,0,0	0/0:11:11,0,0,0	0/0:16:16,0,0,0	1/1:6:0,0,6,0	1/1:33:0,0,33,0	1/1:13:0,0,13,0	1/1:14:0,0,14,0	1/1:10:0,0,9,1	1/1:19:0,0,19,0	./.:0:0,0,0,0	0/0:47:47,0,0,0	0/0:91:91,0,0,0	0/0:28:28,0,0,0	0/0:24:24,0,0,0	0/0:82:82,0,0,0	1/1:39:0,0,39,0	0/0:77:77,0,0,0	1/0:46:32,0,14,0	0/0:55:55,0,0,0	0/0:39:39,0,0,0	0/0:17:17,0,0,0	0/0:132:132,0,0,0	0/0:70:70,0,0,0	0/0:60:60,0,0,0	0/0:40:40,0,0,0	0/0:16:16,0,0,0	0/0:14:14,0,0,0	0/0:55:55,0,0,0	0/0:35:34,1,0,0	1/1:20:1,0,19,0	1/1:6:0,0,6,0	./.:0:0,0,0,0	./.:0:0,0,0,0	1/1:9:0,0,9,0	0/0:9:9,0,0,0	1/0:23:19,0,4,0	0/0:7:7,0,0,0	1/1:7:0,0,7,0	./.:0:0,0,0,0	1/0:18:9,0,9,0	0/0:20:20,0,0,0	./.:0:0,0,0,0	0/0:18:18,0,0,0	0/0:24:24,0,0,0	0/0:35:35,0,0,0	0/0:25:25,0,0,0	0/0:27:27,0,0,0	0/0:10:10,0,0,0	0/0:24:24,0,0,0	0/0:25:25,0,0,0	0/0:20:20,0,0,0	0/0:23:23,0,0,0	0/0:17:17,0,0,0	0/0:48:48,0,0,0	0/0:66:66,0,0,0	0/0:53:53,0,0,0	0/0:54:53,0,0,1	./.:0:0,0,0,0	0/0:47:47,0,0,0	1/0:18:10,0,8,0	0/0:25:25,0,0,0	0/0:16:16,0,0,0	0/0:23:23,0,0,0	1/0:27:11,0,16,0	0/0:10:10,0,0,0	1/0:9:6,0,3,0	1/1:8:0,0,8,0	1/1:16:0,0,16,0	./.:0:0,0,0,0	./.:0:0,0,0,0	./.:0:0,0,0,0	./.:0:0,0,0,0	./.:0:0,0,0,0	./.:0:0,0,0,0	./.:0:0,0,0,0	./.:0:0,0,0,0	./.:0:0,0,0,0	./.:0:0,0,0,0	1/0:22:14,0,8,0	1/0:23:19,0,4,0	0/0:18:18,0,0,0	1/0:9:7,0,2,0	0/0:23:23,0,0,0	./.:0:0,0,0,0	./.:0:0,0,0,0	./.:0:0,0,0,0	./.:0:0,0,0,0	1/1:6:0,0,6,0	1/1:7:0,0,7,0	1/1:13:0,0,13,0	1/1:8:0,0,8,0	1/1:10:0,0,10,0	1/1:9:0,0,9,0	1/1:9:0,0,9,0	1/1:7:0,0,7,0	1/1:13:0,0,13,0	./.:0:0,0,0,0	1/1:7:0,0,7,0	1/1:16:0,0,16,0	1/1:21:0,0,21,0	1/1:32:0,0,32,0	1/0:34:12,0,22,0	1/1:13:0,0,13,0	1/0:24:17,0,7,0	1/0:7:5,0,2,0	./.:0:0,0,0,0	0/0:7:7,0,0,0	0/0:14:14,0,0,0	1/1:8:0,0,8,0	./.:0:0,0,0,0	./.:6:5,0,1,0	0/0:9:9,0,0,0	./.:0:0,0,0,0	./.:0:0,0,0,0	./.:0:0,0,0,0	./.:0:0,0,0,0	./.:0:0,0,0,0
RAD_0	35	loc0_pos34	C	A,T	13	PASS	NS=121;DP=2677	GT:DP:CATG	./.:0:0,0,0,0	0/0:29:29,0,0,0	0/0:10:10,0,0,0	0/1:33:19,14,0,0	0/0:25:25,0,0,0	0/0:25:25,0,0,0	0/1:9:3,6,0,0	1/1:12:1,11,0,0	./.:0:0,0,0,0	0/0:7:7,0,0,0	0/0:7:7,0,0,0	0/0:12:12,0,0,0	./.:0:0,0,0,0	./.:0:0,0,0,0	0/1:18:13,5,0,0	./.:0:0,0,0,0	0/0:19:19,0,0,0	./.:0:0,0,0,0	0/0:6:6,0,0,0	./.:0:0,0,0,0	./.:0:0,0,0,0	./.:0:0,0,0,0	1/1:6:0,6,0,0	1/1:21:0,21,0,0	1/1:30:0,30,0,0	1/1:25:0,25,0,0	./.:0:0,0,0,0	./.:0:0,0,0,0	./.:0:0,0,0,0	./.:0:0,0,0,0	./.:0:0,0,0,0	./.:0:0,0,0,0	2/2:26:0,0,26,0	./.:0:0,0,0,0	2/2:28:0,0,28,0	./.:0:0,0,0,0	1/1:7:0,7,0,0	./.:0:0,0,0,0	./.:0:0,0,0,0	./.:0:0,0,0,0	./.:0:0,0,0,0	./.:0:0,0,0,0	./.:0:0,0,0,0	./.:0:0,0,0,0	./.:0:0,0,0,0	0/0:13:13,0,0,0	1/1:9:0,9,0,0	1/1:15:0,15,0,0	./.:0:0,0,0,0	./.:0:0,0,0,0	1/1:7:0,7,0,0	1/1:11:0,11,0,0	0/0:17:17,0,0,0	1/1:16:0,16,0,0	0/1:19:11,8,0,0	./.:0:0,0,0,0	./.:0:0,0,0,0	./.:0:0,0,0,0	./.:0:0,0,0,0	./.:0:0,0,0,0	./.:0:0,0,0,0	./.:0:0,0,0,0	./.:0:0,0,0,0	./.:0:0,0,0,0	./.:0:0,0,0,0	./.:0:0,0,0,0	./.:0:0,0,0,0	./.:0:0,0,0,0	0/0:11:11,0,0,0	./.:0:0,0,0,0	0/1:10:6,4,0,0	0/0:15:15,0,0,0	0/1:15:7,8,0,0	./.:0:0,0,0,0	./.:0:0,0,0,0	1/1:9:0,9,0,0	0/0:11:11,0,0,0	0/0:16:16,0,0,0	0/0:6:6,0,0,0	0/0:33:33,0,0,0	0/0:13:13,0,0,0	0/0:14:14,0,0,0	0/0:10:10,0,0,0	0/0:19:19,0,0,0	./.:0:0,0,0,0	0/1:47:22,25,0,0	0/0:91:91,0,0,0	0/0:28:28,0,0,0	0/0:24:24,0,0,0	1/1:82:0,82,0,0	0/0:39:39,0,0,0	1/1:77:0,77,0,0	0/1:46:14,32,0,0	1/1:55:0,54,1,0	1/1:39:0,39,0,0	1/1:17:0,17,0,0	1/1:36:0,36,0,0	1/1:70:0,70,0,0	0/1:60:21,39,0,0	1/1:40:1,39,0,0	1/1:16:0,16,0,0	1/1:14:0,14,0,0	1/1:55:0,55,0,0	1/1:35:0,35,0,0	0/0:20:20,0,0,0	0/0:6:6,0,0,0	./.:0:0,0,0,0	./.:0:0,0,0,0	0/0:9:9,0,0,0	1/1:9:1,8,0,0	0/0:23:22,1,0,0	1/1:7:0,7,0,0	0/0:7:7,0,0,0	./.:0:0,0,0,0	0/1:18:9,9,0,0	0/1:20:9,11,0,0	./.:0:0,0,0,0	0/1:18:8,10,0,0	0/1:24:12,12,0,0	0/0:35:35,0,0,0	0/0:25:24,1,0,0	0/0:27:27,0,0,0	0/0:10:10,0,0,0	0/0:24:24,0,0,0	1/1:25:0,25,0,0	1/1:20:0,20,0,0	1/1:23:0,23,0,0	1/1:17:0,17,0,0	1/1:48:0,48,0,0	1/1:66:0,66,0,0	1/1:53:0,53,0,0	1/1:54:0,54,0,0	./.:0:0,0,0,0	1/1:47:0,47,0,0	0/1:18:10,8,0,0	0/0:25:25,0,0,0	0/0:16:15,1,0,0	0/0:23:23,0,0,0	0/1:27:11,16,0,0	0/1:10:4,6,0,0	0/0:9:9,0,0,0	0/0:8:8,0,0,0	0/0:16:16,0,0,0	./.:0:0,0,0,0	./.:0:0,0,0,0	./.:0:0,0,0,0	./.:0:0,0,0,0	./.:0:0,0,0,0	./.:0:0,0,0,0	./.:0:0,0,0,0	./.:0:0,0,0,0	./.:0:0,0,0,0	./.:0:0,0,0,0	0/1:22:8,14,0,0	0/1:23:4,19,0,0	1/1:18:0,18,0,0	0/1:9:2,7,0,0	0/0:23:23,0,0,0	./.:0:0,0,0,0	./.:0:0,0,0,0	./.:0:0,0,0,0	./.:0:0,0,0,0	0/0:6:6,0,0,0	0/0:7:7,0,0,0	0/0:13:13,0,0,0	0/0:8:8,0,0,0	0/0:10:10,0,0,0	0/0:9:9,0,0,0	0/0:9:9,0,0,0	0/0:7:7,0,0,0	0/0:13:13,0,0,0	./.:0:0,0,0,0	0/0:7:7,0,0,0	0/0:16:16,0,0,0	0/0:21:21,0,0,0	0/0:32:32,0,0,0	0/0:34:34,0,0,0	0/0:13:13,0,0,0	0/0:24:24,0,0,0	0/0:7:7,0,0,0	./.:0:0,0,0,0	0/0:7:7,0,0,0	0/0:14:14,0,0,0	0/0:8:8,0,0,0	./.:0:0,0,0,0	1/1:6:0,6,0,0	0/0:9:9,0,0,0	./.:0:0,0,0,0	./.:0:0,0,0,0	./.:0:0,0,0,0	./.:0:0,0,0,0	./.:0:0,0,0,0
RAD_0	38	loc0_pos37	A	C	13	PASS	NS=1;DP=2773	GT:DP:CATG	./.:0:0,0,0,0	./.:29:0,29,0,0	./.:10:0,10,0,0	./.:33:0,33,0,0	./.:25:0,25,0,0	./.:25:0,25,0,0	./.:9:0,9,0,0	./.:12:0,12,0,0	./.:0:0,0,0,0	./.:7:0,7,0,0	./.:7:0,7,0,0	./.:12:0,12,0,0	./.:0:0,0,0,0	./.:0:0,0,0,0	./.:18:0,18,0,0	./.:0:0,0,0,0	./.:19:0,19,0,0	./.:0:0,0,0,0	./.:6:0,6,0,0	./.:0:0,0,0,0	./.:0:0,0,0,0	./.:0:0,0,0,0	./.:6:0,6,0,0	./.:21:0,21,0,0	./.:30:0,30,0,0	./.:25:0,25,0,0	./.:0:0,0,0,0	./.:0:0,0,0,0	./.:0:0,0,0,0	./.:0:0,0,0,0	./.:0:0,0,0,0	./.:0:0,0,0,0	./.:26:0,26,0,0	./.:0:0,0,0,0	./.:28:0,28,0,0	./.:0:0,0,0,0	./.:7:0,7,0,0	./.:0:0,0,0,0	./.:0:0,0,0,0	./.:0:0,0,0,0	./.:0:0,0,0,0	./.:0:0,0,0,0	./.:0:0,0,0,0	./.:0:0,0,0,0	./.:0:0,0,0,0	./.:13:0,13,0,0	./.:9:0,9,0,0	./.:15:0,15,0,0	./.:0:0,0,0,0	./.:0:0,0,0,0	./.:7:0,7,0,0	./.:11:0,11,0,0	./.:17:0,17,0,0	./.:16:0,16,0,0	./.:19:0,19,0,0	./.:0:0,0,0,0	./.:0:0,0,0,0	./.:0:0,0,0,0	./.:0:0,0,0,0	./.:0:0,0,0,0	./.:0:0,0,0,0	./.:0:0,0,0,0	./.:0:0,0,0,0	./.:0:0,0,0,0	./.:0:0,0,0,0	./.:0:0,0,0,0	./.:0:0,0,0,0	./.:0:0,0,0,0	./.:11:0,11,0,0	./.:0:0,0,0,0	./.:10:0,10,0,0	./.:15:0,15,0,0	./.:15:0,15,0,0	./.:0:0,0,0,0	./.:0:0,0,0,0	./.:9:0,9,0,0	./.:11:0,11,0,0	./.:16:0,16,0,0	./.:6:0,6,0,0	./.:33:0,33,0,0	./.:13:0,13,0,0	./.:14:0,14,0,0	./.:10:0,10,0,0	./.:19:0,19,0,0	./.:0:0,0,0,0	./.:47:0,47,0,0	./.:91:0,91,0,0	./.:28:0,28,0,0	./.:24:0,24,0,0	./.:82:0,82,0,0	./.:39:0,39,0,0	./.:77:0,77,0,0	./.:46:0,46,0,0	./.:55:0,55,0,0	./.:39:0,39,0,0	./.:17:0,17,0,0	1/0:132:36,95,0,1	./.:70:22,48,0,0	./.:60:0,60,0,0	./.:40:1,39,0,0	./.:16:0,16,0,0	./.:14:0,14,0,0	./.:55:0,55,0,0	./.:35:0,35,0,0	./.:20:0,20,0,0	./.:6:0,6,0,0	./.:0:0,0,0,0	./.:0:0,0,0,0	./.:9:0,9,0,0	./.:9:0,9,0,0	./.:23:0,23,0,0	./.:7:0,7,0,0	./.:7:0,7,0,0	./.:0:0,0,0,0	./.:18:0,18,0,0	./.:20:0,20,0,0	./.:0:0,0,0,0	./.:18:0,18,0,0	./.:24:0,24,0,0	./.:35:0,35,0,0	./.:25:0,25,0,0	./.:27:0,27,0,0	./.:10:0,10,0,0	./.:24:0,24,0,0	./.:25:0,25,0,0	./.:20:0,20,0,0	./.:23:0,23,0,0	./.:17:0,17,0,0	./.:48:0,48,0,0	./.:66:0,66,0,0	./.:53:0,53,0,0	./.:54:0,54,0,0	./.:0:0,0,0,0	./.:47:0,47,0,0	./.:18:0,18,0,0	./.:25:0,25,0,0	./.:16:0,16,0,0	./.:23:0,23,0,0	./.:27:0,27,0,0	./.:10:0,10,0,0	./.:9:0,9,0,0	./.:8:0,8,0,0	./.:16:0,16,0,0	./.:0:0,0,0,0	./.:0:0,0,0,0	./.:0:0,0,0,0	./.:0:0,0,0,0	./.:0:0,0,0,0	./.:0:0,0,0,0	./.:0:0,0,0,0	./.:0:0,0,0,0	./.:0:0,0,0,0	./.:0:0,0,0,0	./.:22:0,22,0,0	./.:23:0,23,0,0	./.:18:0,18,0,0	./.:9:0,9,0,0	./.:23:0,23,0,0	./.:0:0,0,0,0	./.:0:0,0,0,0	./.:0:0,0,0,0	./.:0:0,0,0,0	./.:6:0,6,0,0	./.:7:0,7,0,0	./.:13:0,13,0,0	./.:8:0,8,0,0	./.:10:0,10,0,0	./.:9:0,9,0,0	./.:9:0,9,0,0	./.:7:0,7,0,0	./.:13:0,13,0,0	./.:0:0,0,0,0	./.:7:0,7,0,0	./.:16:0,16,0,0	./.:21:0,21,0,0	./.:32:0,32,0,0	./.:34:0,34,0,0	./.:13:0,13,0,0	./.:24:0,24,0,0	./.:7:0,7,0,0	./.:0:0,0,0,0	./.:7:0,7,0,0	./.:14:0,14,0,0	./.:8:0,8,0,0	./.:0:0,0,0,0	./.:6:0,6,0,0	./.:9:0,9,0,0	./.:0:0,0,0,0	./.:0:0,0,0,0	./.:0:0,0,0,0	./.:0:0,0,0,0	./.:0:0,0,0,0
RAD_0	39	loc0_pos38	A	C	13	PASS	NS=121;DP=2773	GT:DP:CATG	./.:0:0,0,0,0	0/0:29:0,29,0,0	0/0:10:0,10,0,0	0/0:33:0,33,0,0	0/0:25:0,25,0,0	0/0:25:0,25,0,0	0/0:9:0,9,0,0	0/0:12:0,12,0,0	./.:0:0,0,0,0	0/0:7:0,7,0,0	0/0:7:0,7,0,0	0/0:12:0,12,0,0	./.:0:0,0,0,0	./.:0:0,0,0,0	0/0:18:0,18,0,0	./.:0:0,0,0,0	0/0:19:0,19,0,0	./.:0:0,0,0,0	0/0:6:0,6,0,0	./.:0:0,0,0,0	./.:0:0,0,0,0	./.:0:0,0,0,0	0/0:6:0,6,0,0	0/0:21:0,21,0,0	0/0:30:0,30,0,0	0/0:25:0,25,0,0	./.:0:0,0,0,0	./.:0:0,0,0,0	./.:0:0,0,0,0	./.:0:0,0,0,0	./.:0:0,0,0,0	./.:0:0,0,0,0	0/0:26:0,26,0,0	./.:0:0,0,0,0	0/0:28:0,28,0,0	./.:0:0,0,0,0	0/0:7:0,7,0,0	./.:0:0,0,0,0	./.:0:0,0,0,0	./.:0:0,0,0,0	./.:0:0,0,0,0	./.:0:0,0,0,0	./.:0:0,0,0,0	./.:0:0,0,0,0	./.:0:0,0,0,0	0/0:13:0,13,0,0	0/0:9:0,9,0,0	0/0:15:0,15,0,0	./.:0:0,0,0,0	./.:0:0,0,0,0	0/0:7:0,7,0,0	0/0:11:0,11,0,0	0/0:17:0,17,0,0	0/0:16:0,16,0,0	0/0:19:0,19,0,0	./.:0:0,0,0,0	./.:0:0,0,0,0	./.:0:0,0,0,0	./.:0:0,0,0,0	./.:0:0,0,0,0	./.:0:0,0,0,0	./.:0:0,0,0,0	./.:0:0,0,0,0	./.:0:0,0,0,0	./.:0:0,0,0,0	./.:0:0,0,0,0	./.:0:0,0,0,0	./.:0:0,0,0,0	0/0:11:0,11,0,0	./.:0:0,0,0,0	0/0:10:0,10,0,0	0/0:15:0,15,0,0	0/0:15:0,15,0,0	./.:0:0,0,0,0	./.:0:0,0,0,0	0/0:9:0,9,0,0	0/0:11:0,11,0,0	0/0:16:0,16,0,0	0/0:6:0,6,0,0	0/0:33:0,33,0,0	0/0:13:0,13,0,0	0/0:14:0,14,0,0	0/0:10:0,10,0,0	0/0:19:0,19,0,0	./.:0:0,0,0,0	0/0:47:0,47,0,0	0/0:91:0,91,0,0	0/0:28:0,28,0,0	0/0:24:0,24,0,0	0/0:82:0,82,0,0	0/0:39:0,39,0,0	0/0:77:0,77,0,0	0/0:46:0,46,0,0	0/0:55:0,55,0,0	0/0:39:0,39,0,0	0/0:17:0,17,0,0	0/0:132:0,132,0,0	1/0:70:22,48,0,0	0/0:60:0,60,0,0	0/0:40:1,39,0,0	0/0:16:0,16,0,0	0/0:14:0,14,0,0	0/0:55:0,55,0,0	0/0:35:0,35,0,0	0/0:20:0,20,0,0	0/0:6:0,6,0,0	./.:0:0,0,0,0	./.:0:0,0,0,0	0/0:9:0,9,0,0	0/0:9:0,9,0,0	0/0:23:0,23,0,0	0/0:7:0,7,0,0	0/0:7:0,7,0,0	./.:0:0,0,0,0	0/0:18:0,18,0,0	0/0:20:0,20,0,0	./.:0:0,0,0,0	0/0:18:0,18,0,0	0/0:24:0,24,0,0	0/0:35:0,35,0,0	0/0:25:0,25,0,0	0/0:27:0,27,0,0	0/0:10:0,10,0,0	0/0:24:0,24,0,0	0/0:25:0,25,0,0	0/0:20:0,20,0,0	0/0:23:0,23,0,0	0/0:17:0,17,0,0	0/0:48:0,48,0,0	0/0:66:0,66,0,0	0/0:53:0,53,0,0	0/0:54:0,54,0,0	./.:0:0,0,0,0	0/0:47:0,47,0,0	0/0:18:0,18,0,0	0/0:25:0,25,0,0	0/0:16:0,16,0,0	0/0:23:0,23,0,0	0/0:27:0,27,0,0	0/0:10:0,10,0,0	0/0:9:0,9,0,0	0/0:8:0,8,0,0	0/0:16:0,16,0,0	./.:0:0,0,0,0	./.:0:0,0,0,0	./.:0:0,0,0,0	./.:0:0,0,0,0	./.:0:0,0,0,0	./.:0:0,0,0,0	./.:0:0,0,0,0	./.:0:0,0,0,0	./.:0:0,0,0,0	./.:0:0,0,0,0	0/0:22:0,22,0,0	0/0:23:0,23,0,0	0/0:18:0,18,0,0	0/0:9:0,9,0,0	0/0:23:0,23,0,0	./.:0:0,0,0,0	./.:0:0,0,0,0	./.:0:0,0,0,0	./.:0:0,0,0,0	0/0:6:0,6,0,0	0/0:7:0,7,0,0	0/0:13:0,13,0,0	0/0:8:0,8,0,0	0/0:10:0,10,0,0	0/0:9:0,9,0,0	0/0:9:0,9,0,0	0/0:7:0,7,0,0	0/0:13:0,13,0,0	./.:0:0,0,0,0	0/0:7:0,7,0,0	0/0:16:0,16,0,0	0/0:21:0,21,0,0	0/0:32:0,32,0,0	0/0:34:0,34,0,0	0/0:13:0,13,0,0	0/0:24:0,24,0,0	0/0:7:0,7,0,0	./.:0:0,0,0,0	0/0:7:0,7,0,0	0/0:14:0,14,0,0	0/0:8:0,8,0,0	./.:0:0,0,0,0	0/0:6:0,6,0,0	0/0:9:0,9,0,0	./.:0:0,0,0,0	./.:0:0,0,0,0	./.:0:0,0,0,0	./.:0:0,0,0,0	./.:0:0,0,0,0
RAD_0	44	loc0_pos43	G	A,C	13	PASS	NS=121;DP=2773	GT:DP:CATG	./.:0:0,0,0,0	0/0:29:0,0,0,29	0/0:10:0,0,0,10	0/0:33:0,0,0,33	0/0:25:0,0,0,25	0/0:25:0,0,0,25	0/0:9:0,0,0,9	0/0:12:0,0,0,12	./.:0:0,0,0,0	0/0:7:0,0,0,7	0/0:7:0,0,0,7	0/0:12:0,0,0,12	./.:0:0,0,0,0	./.:0:0,0,0,0	0/0:18:0,0,0,18	./.:0:0,0,0,0	0/0:19:0,0,0,19	./.:0:0,0,0,0	0/0:6:0,0,0,6	./.:0:0,0,0,0	./.:0:0,0,0,0	./.:0:0,0,0,0	0/0:6:0,0,0,6	0/0:21:0,0,0,21	0/0:30:0,0,0,30	0/0:25:0,0,0,25	./.:0:0,0,0,0	./.:0:0,0,0,0	./.:0:0,0,0,0	./.:0:0,0,0,0	./.:0:0,0,0,0	./.:0:0,0,0,0	0/0:26:0,0,0,26	./.:0:0,0,0,0	0/0:28:0,0,0,28	./.:0:0,0,0,0	0/0:7:0,0,0,7	./.:0:0,0,0,0	./.:0:0,0,0,0	./.:0:0,0,0,0	./.:0:0,0,0,0	./.:0:0,0,0,0	./.:0:0,0,0,0	./.:0:0,0,0,0	./.:0:0,0,0,0	0/0:13:0,0,0,13	0/0:9:0,0,0,9	0/0:15:0,0,0,15	./.:0:0,0,0,0	./.:0:0,0,0,0	0/0:7:0,0,0,7	0/0:11:0,0,0,11	0/0:17:0,0,0,17	0/0:16:0,0,0,16	0/0:19:0,0,0,19	./.:0:0,0,0,0	./.:0:0,0,0,0	./.:0:0,0,0,0	./.:0:0,0,0,0	./.:0:0,0,0,0	./.:0:0,0,0,0	./.:0:0,0,0,0	./.:0:0,0,0,0	./.:0:0,0,0,0	./.:0:0,0,0,0	./.:0:0,0,0,0	./.:0:0,0,0,0	./.:0:0,0,0,0	0/0:11:0,0,0,11	./.:0:0,0,0,0	0/0:10:0,0,0,10	0/0:15:0,0,0,15	0/0:15:0,0,0,15	./.:0:0,0,0,0	./.:0:0,0,0,0	0/0:9:0,0,0,9	0/2:11:7,0,0,4	0/0:16:0,0,0,16	0/0:6:0,0,0,6	0/0:33:0,0,0,33	0/0:13:0,0,0,13	0/0:14:0,0,0,14	0/0:10:0,0,0,10	0/0:19:0,0,0,19	./.:0:0,0,0,0	0/0:47:0,0,0,47	0/0:91:0,1,0,90	0/0:28:0,0,0,28	0/0:24:0,0,0,24	0/0:82:0,0,1,81	0/0:39:0,0,0,39	0/0:77:0,0,0,77	0/0:46:0,0,0,46	0/0:55:0,0,0,55	0/0:39:0,0,0,39	0/0:17:0,0,0,17	0/0:132:1,0,0,131	0/0:70:0,0,0,70	0/0:60:0,0,0,60	0/0:40:0,1,0,39	0/0:16:0,0,0,16	0/0:14:0,0,0,14	0/0:55:0,0,0,55	0/0:35:0,0,0,35	0/0:20:0,0,0,20	0/0:6:0,0,0,6	./.:0:0,0,0,0	./.:0:0,0,0,0	0/0:9:0,0,0,9	0/0:9:0,0,0,9	0/0:23:0,0,0,23	0/0:7:0,0,0,7	0/0:7:0,0,0,7	./.:0:0,0,0,0	0/0:18:0,0,0,18	0/0:20:0,0,0,20	./.:0:0,0,0,0	0/0:18:0,0,0,18	0/0:24:0,0,0,24	0/0:35:0,0,0,35	0/0:25:0,0,0,25	0/0:27:0,0,0,27	0/0:10:0,0,0,10	0/0:24:0,0,0,24	0/0:25:0,0,0,25	0/0:20:0,0,0,20	0/0:23:0,0,0,23	0/0:17:0,0,0,17	0/0:48:0,0,0,48	0/0:66:0,0,0,66	0/0:53:0,0,0,53	0/0:54:0,0,0,54	./.:0:0,0,0,0	0/0:47:0,0,0,47	0/0:18:0,0,0,18	0/0:25:0,0,0,25	0/0:16:0,0,0,16	0/0:23:0,0,0,23	0/0:27:0,0,0,27	0/0:10:0,0,0,10	0/0:9:0,0,0,9	0/0:8:0,0,0,8	0/0:16:0,0,0,16	./.:0:0,0,0,0	./.:0:0,0,0,0	./.:0:0,0,0,0	./.:0:0,0,0,0	./.:0:0,0,0,0	./.:0:0,0,0,0	./.:0:0,0,0,0	./.:0:0,0,0,0	./.:0:0,0,0,0	./.:0:0,0,0,0	0/0:22:0,0,0,22	0/0:23:0,0,0,23	0/0:18:0,0,0,18	0/0:9:0,0,0,9	0/0:23:0,0,0,23	./.:0:0,0,0,0	./.:0:0,0,0,0	./.:0:0,0,0,0	./.:0:0,0,0,0	0/0:6:0,0,0,6	0/0:7:0,0,0,7	0/0:13:0,0,0,13	0/0:8:0,0,0,8	0/0:10:0,0,0,10	0/0:9:0,0,0,9	0/0:9:0,0,0,9	0/0:7:0,0,0,7	0/0:13:0,0,0,13	./.:0:0,0,0,0	0/0:7:0,0,0,7	0/0:16:0,0,0,16	0/0:21:0,0,0,21	0/0:32:0,0,0,32	0/0:34:0,0,0,34	0/0:13:0,0,0,13	0/0:24:0,0,0,24	0/0:7:0,0,0,7	./.:0:0,0,0,0	0/0:7:0,0,0,7	0/0:14:0,0,0,14	0/0:8:0,0,0,8	./.:0:0,0,0,0	0/0:6:0,0,0,6	0/1:9:0,4,0,5	./.:0:0,0,0,0	./.:0:0,0,0,0	./.:0:0,0,0,0	./.:0:0,0,0,0	./.:0:0,0,0,0
RAD_0	48	loc0_pos47	T	A,C	13	PASS	NS=121;DP=2773	GT:DP:CATG	./.:0:0,0,0,0	0/0:29:0,0,29,0	0/0:10:0,0,10,0	0/0:33:0,0,33,0	0/0:25:0,0,25,0	0/0:25:0,0,25,0	0/0:9:0,0,9,0	0/0:12:0,0,12,0	./.:0:0,0,0,0	0/0:7:0,0,7,0	0/0:7:0,0,7,0	0/0:12:0,0,12,0	./.:0:0,0,0,0	./.:0:0,0,0,0	0/0:18:0,0,18,0	./.:0:0,0,0,0	0/0:19:0,0,19,0	./.:0:0,0,0,0	0/0:6:0,0,6,0	./.:0:0,0,0,0	./.:0:0,0,0,0	./.:0:0,0,0,0	0/0:6:0,0,6,0	0/0:21:0,0,21,0	0/0:30:0,0,30,0	0/0:25:0,0,25,0	./.:0:0,0,0,0	./.:0:0,0,0,0	./.:0:0,0,0,0	./.:0:0,0,0,0	./.:0:0,0,0,0	./.:0:0,0,0,0	0/0:26:0,0,26,0	./.:0:0,0,0,0	0/0:28:0,0,28,0	./.:0:0,0,0,0	0/0:7:0,0,7,0	./.:0:0,0,0,0	./.:0:0,0,0,0	./.:0:0,0,0,0	./.:0:0,0,0,0	./.:0:0,0,0,0	./.:0:0,0,0,0	./.:0:0,0,0,0	./.:0:0,0,0,0	0/0:13:0,0,13,0	0/0:9:0,0,9,0	0/0:15:0,0,15,0	./.:0:0,0,0,0	./.:0:0,0,0,0	0/0:7:0,0,7,0	0/0:11:0,0,11,0	0/0:17:0,0,17,0	0/0:16:0,0,16,0	0/0:19:0,0,19,0	./.:0:0,0,0,0	./.:0:0,0,0,0	./.:0:0,0,0,0	./.:0:0,0,0,0	./.:0:0,0,0,0	./.:0:0,0,0,0	./.:0:0,0,0,0	./.:0:0,0,0,0	./.:0:0,0,0,0	./.:0:0,0,0,0	./.:0:0,0,0,0	./.:0:0,0,0,0	./.:0:0,0,0,0	0/0:11:0,0,11,0	./.:0:0,0,0,0	0/0:10:0,0,10,0	0/0:15:0,0,15,0	0/0:15:0,0,15,0	./.:0:0,0,0,0	./.:0:0,0,0,0	0/0:9:0,0,9,0	0/0:11:0,0,11,0	0/0:16:0,0,16,0	0/0:6:0,0,6,0	0/0:33:0,0,33,0	0/0:13:0,0,13,0	0/0:14:0,0,14,0	0/0:10:0,0,10,0	0/0:19:0,0,19,0	./.:0:0,0,0,0	0/0:47:0,0,47,0	0/0:91:0,0,91,0	0/0:28:0,0,28,0	0/0:24:0,0,24,0	0/0:82:0,0,82,0	0/0:39:0,0,39,0	0/0:77:0,0,77,0	0/0:46:0,0,46,0	0/0:55:0,0,55,0	0/0:39:0,0,39,0	0/0:17:0,0,17,0	0/0:132:0,1,131,0	0/0:70:0,0,70,0	0/0:60:0,0,60,0	0/0:40:0,0,40,0	0/0:16:0,0,16,0	0/0:14:0,0,14,0	0/0:55:0,0,55,0	0/0:35:0,0,35,0	0/0:20:0,0,20,0	0/0:6:0,0,6,0	./.:0:0,0,0,0	./.:0:0,0,0,0	0/0:9:0,0,9,0	0/0:9:0,0,9,0	0/0:23:0,0,23,0	0/0:7:0,0,7,0	0/0:7:0,0,7,0	./.:0:0,0,0,0	0/0:18:0,0,18,0	0/0:20:0,0,20,0	./.:0:0,0,0,0	0/0:18:0,0,18,0	0/0:24:0,0,24,0	0/0:35:0,0,35,0	0/0:25:0,0,25,0	0/0:27:0,0,27,0	0/0:10:0,0,10,0	0/0:24:0,0,24,0	0/0:25:0,0,25,0	0/0:20:0,0,20,0	0/0:23:0,0,23,0	0/0:17:0,0,17,0	0/0:48:0,0,48,0	0/0:66:0,0,66,0	0/0:53:1,0,52,0	0/0:54:0,0,54,0	./.:0:0,0,0,0	0/0:47:0,0,47,0	0/0:18:0,0,18,0	0/0:25:0,0,25,0	0/0:16:0,0,16,0	0/0:23:0,0,23,0	0/0:27:0,0,27,0	0/0:10:0,0,10,0	0/0:9:0,0,9,0	0/1:8:0,3,5,0	0/0:16:0,0,16,0	./.:0:0,0,0,0	./.:0:0,0,0,0	./.:0:0,0,0,0	./.:0:0,0,0,0	./.:0:0,0,0,0	./.:0:0,0,0,0	./.:0:0,0,0,0	./.:0:0,0,0,0	./.:0:0,0,0,0	./.:0:0,0,0,0	0/0:22:0,0,22,0	0/0:23:0,0,23,0	0/0:18:0,0,18,0	0/0:9:0,0,9,0	0/0:23:0,0,23,0	./.:0:0,0,0,0	./.:0:0,0,0,0	./.:0:0,0,0,0	./.:0:0,0,0,0	0/0:6:0,0,6,0	0/0:7:0,0,7,0	0/0:13:0,0,13,0	0/0:8:0,0,8,0	0/2:10:6,0,4,0	0/0:9:0,0,9,0	0/0:9:0,0,9,0	0/0:7:0,0,7,0	0/0:13:0,0,13,0	./.:0:0,0,0,0	0/0:7:0,0,7,0	0/0:16:0,0,16,0	0/0:21:0,0,21,0	0/0:32:0,0,32,0	0/0:34:0,1,33,0	0/0:13:0,0,13,0	0/0:24:0,0,24,0	0/0:7:0,0,7,0	./.:0:0,0,0,0	0/0:7:0,0,7,0	0/0:14:0,0,14,0	0/0:8:0,0,8,0	./.:0:0,0,0,0	0/0:6:0,0,6,0	0/0:9:0,0,9,0	./.:0:0,0,0,0	./.:0:0,0,0,0	./.:0:0,0,0,0	./.:0:0,0,0,0	./.:0:0,0,0,0
RAD_0	60	loc0_pos59	T	A	13	PASS	NS=121;DP=2773	GT:DP:CATG	./.:0:0,0,0,0	0/0:29:0,0,29,0	0/0:10:0,0,10,0	0/0:33:0,0,33,0	0/0:25:0,0,25,0	0/0:25:0,0,25,0	0/0:9:0,0,9,0	0/0:12:0,0,12,0	./.:0:0,0,0,0	0/0:7:0,0,7,0	0/0:7:0,0,7,0	0/0:12:0,0,12,0	./.:0:0,0,0,0	./.:0:0,0,0,0	0/0:18:0,0,18,0	./.:0:0,0,0,0	0/0:19:0,0,19,0	./.:0:0,0,0,0	0/0:6:0,0,6,0	./.:0:0,0,0,0	./.:0:0,0,0,0	./.:0:0,0,0,0	0/0:6:0,0,6,0	0/0:21:0,1,20,0	0/0:30:0,0,30,0	0/0:25:0,0,25,0	./.:0:0,0,0,0	./.:0:0,0,0,0	./.:0:0,0,0,0	./.:0:0,0,0,0	./.:0:0,0,0,0	./.:0:0,0,0,0	0/0:26:0,0,26,0	./.:0:0,0,0,0	0/0:28:0,0,28,0	./.:0:0,0,0,0	0/0:7:0,0,7,0	./.:0:0,0,0,0	./.:0:0,0,0,0	./.:0:0,0,0,0	./.:0:0,0,0,0	./.:0:0,0,0,0	./.:0:0,0,0,0	./.:0:0,0,0,0	./.:0:0,0,0,0	0/0:13:0,0,13,0	0/0:9:0,0,9,0	0/0:15:0,0,15,0	./.:0:0,0,0,0	./.:0:0,0,0,0	0/0:7:0,0,7,0	0/0:11:0,0,11,0	0/0:17:0,0,17,0	0/0:16:0,0,16,0	0/0:19:0,0,19,0	./.:0:0,0,0,0	./.:0:0,0,0,0	./.:0:0,0,0,0	./.:0:0,0,0,0	./.:0:0,0,0,0	./.:0:0,0,0,0	./.:0:0,0,0,0	./.:0:0,0,0,0	./.:0:0,0,0,0	./.:0:0,0,0,0	./.:0:0,0,0,0	./.:0:0,0,0,0	./.:0:0,0,0,0	0/0:11:0,0,11,0	./.:0:0,0,0,0	0/0:10:0,0,10,0	0/0:15:0,0,15,0	0/0:15:0,0,15,0	./.:0:0,0,0,0	./.:0:0,0,0,0	0/0:9:0,0,9,0	0/0:11:0,0,11,0	0/0:16:0,0,16,0	0/0:6:0,0,6,0	0/0:33:0,0,33,0	0/0:13:0,0,13,0	0/0:14:0,0,14,0	0/0:10:0,0,10,0	0/0:19:0,0,19,0	./.:0:0,0,0,0	0/0:47:0,0,47,0	0/0:91:0,0,91,0	0/0:28:0,0,28,0	0/0:24:0,0,24,0	0/0:82:0,0,82,0	0/0:39:0,0,39,0	0/0:77:0,0,77,0	0/0:46:0,0,46,0	0/0:55:0,0,55,0	0/0:39:0,0,39,0	0/0:17:0,0,17,0	0/0:132:0,0,132,0	0/0:70:0,0,70,0	0/0:60:0,0,60,0	0/0:40:0,0,40,0	0/0:16:0,0,16,0	0/0:14:0,0,14,0	0/0:55:0,0,55,0	0/0:35:1,0,34,0	0/0:20:0,0,20,0	0/0:6:0,0,6,0	./.:0:0,0,0,0	./.:0:0,0,0,0	0/0:9:0,0,9,0	0/0:9:0,0,9,0	0/0:23:0,0,23,0	0/0:7:0,0,7,0	0/0:7:0,0,7,0	./.:0:0,0,0,0	0/0:18:0,0,18,0	0/0:20:0,0,20,0	./.:0:0,0,0,0	0/0:18:0,0,18,0	0/0:24:0,0,24,0	0/0:35:0,0,35,0	0/0:25:0,0,25,0	0/0:27:0,0,27,0	0/0:10:0,0,10,0	0/0:24:0,0,24,0	0/0:25:0,0,25,0	0/0:20:0,0,20,0	0/0:23:0,0,23,0	0/0:17:0,0,17,0	0/0:48:0,0,48,0	0/1:66:0,15,51,0	0/1:53:0,19,34,0	0/1:54:0,17,37,0	./.:0:0,0,0,0	0/0:47:0,0,47,0	0/0:18:0,0,18,0	0/0:25:0,0,25,0	0/0:16:0,0,16,0	0/0:23:0,0,23,0	0/0:27:0,0,27,0	0/0:10:0,0,10,0	0/0:9:0,0,9,0	0/0:8:0,0,8,0	0/0:16:0,0,16,0	./.:0:0,0,0,0	./.:0:0,0,0,0	./.:0:0,0,0,0	./.:0:0,0,0,0	./.:0:0,0,0,0	./.:0:0,0,0,0	./.:0:0,0,0,0	./.:0:0,0,0,0	./.:0:0,0,0,0	./.:0:0,0,0,0	0/0:22:0,0,22,0	0/0:23:0,0,23,0	0/0:18:0,0,18,0	0/0:9:0,0,9,0	0/0:23:0,1,22,0	./.:0:0,0,0,0	./.:0:0,0,0,0	./.:0:0,0,0,0	./.:0:0,0,0,0	0/0:6:0,0,6,0	0/0:7:0,0,7,0	0/0:13:0,0,13,0	0/0:8:0,0,8,0	0/0:10:0,0,10,0	0/0:9:0,0,9,0	0/0:9:0,0,9,0	0/0:7:0,0,7,0	0/0:13:0,0,13,0	./.:0:0,0,0,0	0/0:7:0,0,7,0	0/0:16:0,0,16,0	0/0:21:0,0,21,0	0/0:32:0,0,32,0	0/0:34:0,0,34,0	0/0:13:0,0,13,0	0/0:24:0,0,24,0	0/0:7:0,0,7,0	./.:0:0,0,0,0	0/0:7:0,0,7,0	0/0:14:0,0,14,0	0/0:8:0,0,8,0	./.:0:0,0,0,0	0/0:6:0,0,6,0	0/0:9:0,0,9,0	./.:0:0,0,0,0	./.:0:0,0,0,0	./.:0:0,0,0,0	./.:0:0,0,0,0	./.:0:0,0,0,0
RAD_0	63	loc0_pos62	G	T	13	PASS	NS=121;DP=2773	GT:DP:CATG	./.:0:0,0,0,0	0/0:29:0,0,0,29	0/0:10:0,0,0,10	0/0:33:0,0,0,33	0/0:25:0,0,0,25	0/0:25:0,0,0,25	0/1:9:0,0,3,6	0/0:12:0,0,0,12	./.:0:0,0,0,0	0/0:7:0,0,0,7	0/0:7:0,0,0,7	0/0:12:0,0,0,12	./.:0:0,0,0,0	./.:0:0,0,0,0	0/1:18:0,0,13,5	./.:0:0,0,0,0	0/0:19:0,0,0,19	./.:0:0,0,0,0	0/0:6:0,0,0,6	./.:0:0,0,0,0	./.:0:0,0,0,0	./.:0:0,0,0,0	0/0:6:0,0,0,6	0/0:21:0,0,0,21	0/0:30:0,0,0,30	0/0:25:0,0,0,25	./.:0:0,0,0,0	./.:0:0,0,0,0	./.:0:0,0,0,0	./.:0:0,0,0,0	./.:0:0,0,0,0	./.:0:0,0,0,0	0/0:26:0,0,0,26	./.:0:0,0,0,0	0/0:28:0,0,0,28	./.:0:0,0,0,0	0/0:7:0,0,0,7	./.:0:0,0,0,0	./.:0:0,0,0,0	./.:0:0,0,0,0	./.:0:0,0,0,0	./.:0:0,0,0,0	./.:0:0,0,0,0	./.:0:0,0,0,0	./.:0:0,0,0,0	0/0:13:0,0,0,13	0/0:9:0,0,0,9	0/0:15:0,0,0,15	./.:0:0,0,0,0	./.:0:0,0,0,0	0/0:7:0,0,0,7	0/0:11:0,0,0,11	0/0:17:0,0,0,17	0/0:16:0,0,0,16	0/0:19:0,0,0,19	./.:0:0,0,0,0	./.:0:0,0,0,0	./.:0:0,0,0,0	./.:0:0,0,0,0	./.:0:0,0,0,0	./.:0:0,0,0,0	./.:0:0,0,0,0	./.:0:0,0,0,0	./.:0:0,0,0,0	./.:0:0,0,0,0	./.:0:0,0,0,0	./.:0:0,0,0,0	./.:0:0,0,0,0	0/0:11:0,0,0,11	./.:0:0,0,0,0	0/0:10:0,0,0,10	0/0:15:0,0,0,15	0/0:15:0,0,0,15	./.:0:0,0,0,0	./.:0:0,0,0,0	0/0:9:0,0,0,9	1/1:11:0,0,11,0	1/1:16:0,0,16,0	0/0:6:0,0,0,6	0/0:33:0,0,0,33	0/0:13:0,0,1,12	0/0:14:0,0,0,14	0/0:10:0,0,0,10	0/0:19:0,0,0,19	./.:0:0,0,0,0	0/0:47:0,0,0,47	0/0:91:0,0,0,91	1/1:28:0,0,28,0	1/1:24:0,0,24,0	0/0:82:0,0,0,82	0/0:39:0,0,0,39	0/0:77:0,0,0,77	0/0:46:0,0,0,46	0/0:55:0,0,0,55	0/0:39:0,0,0,39	0/0:17:0,0,0,17	0/0:132:0,0,0,132	0/0:70:0,0,0,70	0/0:60:0,0,0,60	0/0:40:0,0,0,40	0/0:16:0,0,0,16	0/0:14:0,0,0,14	0/0:55:0,0,0,55	0/0:35:0,0,0,35	0/0:20:0,0,0,20	0/0:6:0,0,0,6	./.:0:0,0,0,0	./.:0:0,0,0,0	0/0:9:0,0,0,9	0/0:9:0,0,0,9	0/0:23:0,0,0,23	0/0:7:0,0,0,7	0/0:7:0,0,0,7	./.:0:0,0,0,0	0/0:18:0,0,0,18	0/0:20:0,0,0,20	./.:0:0,0,0,0	0/0:18:0,0,0,18	0/0:24:0,0,0,24	0/0:35:0,0,0,35	0/0:25:0,0,0,25	0/0:27:0,0,0,27	0/0:10:0,0,0,10	0/0:24:0,0,0,24	0/0:25:0,0,0,25	0/0:20:0,0,0,20	0/0:23:0,0,0,23	0/0:17:0,0,0,17	0/0:48:0,0,0,48	0/0:66:0,0,0,66	0/0:53:0,0,0,53	0/0:54:0,0,0,54	./.:0:0,0,0,0	0/0:47:0,0,0,47	0/0:18:0,0,0,18	0/0:25:0,0,0,25	0/0:16:0,0,0,16	0/0:23:0,0,0,23	0/0:27:0,0,0,27	0/0:10:0,0,0,10	0/0:9:0,0,0,9	0/0:8:0,0,0,8	0/0:16:0,0,0,16	./.:0:0,0,0,0	./.:0:0,0,0,0	./.:0:0,0,0,0	./.:0:0,0,0,0	./.:0:0,0,0,0	./.:0:0,0,0,0	./.:0:0,0,0,0	./.:0:0,0,0,0	./.:0:0,0,0,0	./.:0:0,0,0,0	0/0:22:0,0,0,22	0/0:23:0,0,0,23	0/0:18:0,0,0,18	0/0:9:0,0,0,9	0/0:23:0,0,0,23	./.:0:0,0,0,0	./.:0:0,0,0,0	./.:0:0,0,0,0	./.:0:0,0,0,0	0/0:6:0,0,0,6	0/0:7:0,0,0,7	0/0:13:0,0,0,13	0/0:8:0,0,0,8	0/0:10:0,0,0,10	0/0:9:0,0,0,9	0/0:9:0,0,0,9	0/0:7:0,0,0,7	0/0:13:0,0,0,13	./.:0:0,0,0,0	0/0:7:0,0,0,7	0/0:16:0,0,0,16	0/0:21:0,0,0,21	0/0:32:0,0,0,32	0/0:34:0,0,0,34	0/0:13:0,0,0,13	0/0:24:0,0,0,24	0/0:7:0,0,0,7	./.:0:0,0,0,0	0/0:7:0,0,0,7	0/0:14:0,0,0,14	0/0:8:0,0,0,8	./.:0:0,0,0,0	0/0:6:0,0,0,6	0/0:9:0,0,0,9	./.:0:0,0,0,0	./.:0:0,0,0,0	./.:0:0,0,0,0	./.:0:0,0,0,0	./.:0:0,0,0,0
RAD_0	66	loc0_pos65	T	A	13	PASS	NS=118;DP=2770	GT:DP:CATG	./.:0:0,0,0,0	0/0:29:0,0,29,0	0/0:10:0,0,10,0	0/0:33:0,0,33,0	0/0:25:0,0,25,0	0/0:25:0,0,25,0	0/0:9:0,0,9,0	0/0:12:0,0,12,0	./.:0:0,0,0,0	0/0:7:0,0,7,0	0/0:7:0,0,7,0	0/0:12:0,0,12,0	./.:0:0,0,0,0	./.:0:0,0,0,0	0/0:18:0,0,18,0	./.:0:0,0,0,0	0/0:19:0,0,19,0	./.:0:0,0,0,0	0/0:6:0,0,6,0	./.:0:0,0,0,0	./.:0:0,0,0,0	./.:0:0,0,0,0	0/0:6:0,0,6,0	0/0:21:0,0,21,0	0/0:30:0,0,30,0	0/0:25:0,0,25,0	./.:0:0,0,0,0	./.:0:0,0,0,0	./.:0:0,0,0,0	./.:0:0,0,0,0	./.:0:0,0,0,0	./.:0:0,0,0,0	0/0:26:0,0,26,0	./.:0:0,0,0,0	0/0:28:0,0,28,0	./.:0:0,0,0,0	0/0:7:0,0,7,0	./.:0:0,0,0,0	./.:0:0,0,0,0	./.:0:0,0,0,0	./.:0:0,0,0,0	./.:0:0,0,0,0	./.:0:0,0,0,0	./.:0:0,0,0,0	./.:0:0,0,0,0	0/0:13:0,0,13,0	0/0:9:0,0,9,0	0/0:15:0,0,15,0	./.:0:0,0,0,0	./.:0:0,0,0,0	0/0:7:0,0,7,0	0/0:11:0,0,11,0	0/0:17:0,0,17,0	0/0:16:0,0,16,0	0/0:19:0,0,19,0	./.:0:0,0,0,0	./.:0:0,0,0,0	./.:0:0,0,0,0	./.:0:0,0,0,0	./.:0:0,0,0,0	./.:0:0,0,0,0	./.:0:0,0,0,0	./.:0:0,0,0,0	./.:0:0,0,0,0	./.:0:0,0,0,0	./.:0:0,0,0,0	./.:0:0,0,0,0	./.:0:0,0,0,0	0/0:11:0,0,11,0	./.:0:0,0,0,0	0/0:10:1,0,9,0	0/0:15:0,0,15,0	0/0:15:0,0,15,0	./.:0:0,0,0,0	./.:0:0,0,0,0	0/1:9:0,3,6,0	0/0:11:0,0,11,0	0/0:16:0,0,16,0	0/0:6:0,0,6,0	0/0:33:0,0,33,0	0/0:13:0,0,13,0	0/0:14:0,0,14,0	0/0:10:0,0,10,0	0/0:19:0,0,19,0	./.:0:0,0,0,0	0/0:47:0,0,47,0	0/0:91:0,0,91,0	0/0:28:0,0,28,0	0/0:24:0,0,24,0	0/1:82:0,42,40,0	0/0:39:0,0,39,0	0/1:77:0,38,38,1	0/1:46:0,11,35,0	0/1:55:0,32,22,1	0/1:39:0,27,12,0	0/1:17:0,7,10,0	0/1:132:0,61,71,0	0/1:70:0,39,31,0	0/1:60:0,13,47,0	0/1:40:0,18,22,0	0/1:16:0,8,8,0	0/1:14:0,5,9,0	0/1:55:0,13,42,0	0/1:35:0,18,17,0	0/0:20:0,0,20,0	0/0:6:0,0,6,0	./.:0:0,0,0,0	./.:0:0,0,0,0	0/0:9:0,0,9,0	0/0:9:0,0,9,0	0/0:23:0,1,22,0	0/0:7:0,0,7,0	0/0:7:0,0,7,0	./.:0:0,0,0,0	0/0:18:0,0,18,0	0/0:20:0,0,20,0	./.:0:0,0,0,0	0/0:18:0,0,18,0	0/0:24:1,0,23,0	0/0:35:0,0,35,0	0/0:25:0,0,25,0	0/0:27:0,0,27,0	0/0:10:0,0,10,0	0/0:24:0,0,24,0	0/1:25:0,13,12,0	0/1:20:0,10,10,0	0/1:23:0,10,13,0	0/1:17:0,7,10,0	0/1:48:0,27,21,0	0/1:66:0,33,33,0	0/1:53:1,21,31,0	0/1:54:0,25,29,0	./.:0:0,0,0,0	0/1:47:0,18,29,0	0/0:18:0,0,18,0	0/0:25:0,0,25,0	0/0:16:0,1,15,0	0/0:23:0,0,23,0	0/0:27:0,0,27,0	0/0:10:0,0,10,0	0/0:9:0,0,9,0	./.:8:0,1,7,0	0/0:16:0,0,16,0	./.:0:0,0,0,0	./.:0:0,0,0,0	./.:0:0,0,0,0	./.:0:0,0,0,0	./.:0:0,0,0,0	./.:0:0,0,0,0	./.:0:0,0,0,0	./.:0:0,0,0,0	./.:0:0,0,0,0	./.:0:0,0,0,0	0/0:22:0,0,22,0	./.:23:0,3,20,0	0/1:18:0,12,6,0	0/0:9:0,0,9,0	0/0:23:0,0,23,0	./.:0:0,0,0,0	./.:0:0,0,0,0	./.:0:0,0,0,0	./.:0:0,0,0,0	0/0:6:0,0,6,0	0/0:7:0,0,7,0	0/0:13:0,0,13,0	./.:8:0,0,7,1	0/0:10:0,0,10,0	0/0:9:0,0,9,0	0/0:9:0,0,9,0	0/0:7:0,0,7,0	0/0:13:0,0,13,0	./.:0:0,0,0,0	0/0:6:0,0,6,0	0/0:16:0,0,16,0	0/0:21:0,0,21,0	0/0:31:0,0,31,0	0/0:33:0,0,33,0	0/0:13:0,0,13,0	0/0:24:0,0,24,0	0/0:7:0,0,7,0	./.:0:0,0,0,0	0/0:7:0,0,7,0	0/0:14:0,0,13,1	0/0:8:0,0,8,0	./.:0:0,0,0,0	0/0:6:0,0,6,0	0/0:9:0,0,9,0	./.:0:0,0,0,0	./.:0:0,0,0,0	./.:0:0,0,0,0	./.:0:0,0,0,0	./.:0:0,0,0,0
RAD_0	86	loc0_pos85	T	A	13	PASS	NS=121;DP=2770	GT:DP:CATG	./.:0:0,0,0,0	0/0:29:0,0,29,0	0/0:10:0,0,10,0	0/0:33:0,0,33,0	0/0:25:0,0,25,0	0/0:25:0,0,25,0	0/0:8:0,0,8,0	0/0:12:0,0,12,0	./.:0:0,0,0,0	0/0:7:0,0,7,0	0/0:7:0,0,7,0	0/0:12:0,0,12,0	./.:0:0,0,0,0	./.:0:0,0,0,0	0/0:18:0,0,18,0	./.:0:0,0,0,0	1/1:19:0,19,0,0	./.:0:0,0,0,0	0/0:6:0,0,6,0	./.:0:0,0,0,0	./.:0:0,0,0,0	./.:0:0,0,0,0	0/0:6:0,0,6,0	0/0:21:0,0,21,0	0/0:30:0,0,30,0	0/0:25:0,0,25,0	./.:0:0,0,0,0	./.:0:0,0,0,0	./.:0:0,0,0,0	./.:0:0,0,0,0	./.:0:0,0,0,0	./.:0:0,0,0,0	0/0:26:0,0,26,0	./.:0:0,0,0,0	0/0:28:0,0,28,0	./.:0:0,0,0,0	0/0:7:0,0,7,0	./.:0:0,0,0,0	./.:0:0,0,0,0	./.:0:0,0,0,0	./.:0:0,0,0,0	./.:0:0,0,0,0	./.:0:0,0,0,0	./.:0:0,0,0,0	./.:0:0,0,0,0	0/0:13:0,0,13,0	0/0:9:0,0,9,0	0/0:15:0,0,15,0	./.:0:0,0,0,0	./.:0:0,0,0,0	0/0:7:0,0,7,0	0/0:11:0,0,11,0	0/0:17:0,0,16,1	0/0:16:0,0,16,0	0/0:18:0,0,18,0	./.:0:0,0,0,0	./.:0:0,0,0,0	./.:0:0,0,0,0	./.:0:0,0,0,0	./.:0:0,0,0,0	./.:0:0,0,0,0	./.:0:0,0,0,0	./.:0:0,0,0,0	./.:0:0,0,0,0	./.:0:0,0,0,0	./.:0:0,0,0,0	./.:0:0,0,0,0	./.:0:0,0,0,0	0/0:11:0,0,11,0	./.:0:0,0,0,0	0/0:10:0,0,10,0	0/0:15:0,0,15,0	0/0:15:0,0,15,0	./.:0:0,0,0,0	./.:0:0,0,0,0	0/0:9:0,0,9,0	0/0:11:0,0,11,0	0/0:16:0,0,16,0	0/0:6:0,0,6,0	0/0:33:0,0,33,0	0/0:13:0,0,13,0	0/0:14:0,0,14,0	0/0:10:0,0,10,0	0/0:19:0,0,19,0	./.:0:0,0,0,0	0/0:47:0,0,47,0	0/0:91:0,0,91,0	0/0:28:0,0,28,0	0/0:24:0,0,24,0	0/0:82:0,0,82,0	0/0:39:0,0,39,0	0/0:77:0,0,77,0	0/0:46:0,0,46,0	0/0:55:0,0,55,0	0/0:39:0,0,39,0	0/0:17:0,0,17,0	0/0:132:0,0,132,0	0/0:70:0,0,70,0	0/0:60:0,0,60,0	0/0:40:0,0,40,0	0/0:16:0,0,16,0	0/0:14:0,0,14,0	0/0:55:0,0,55,0	0/0:35:0,0,35,0	0/0:20:0,0,20,0	0/0:6:0,0,6,0	./.:0:0,0,0,0	./.:0:0,0,0,0	0/0:9:0,0,9,0	0/0:9:0,0,9,0	0/0:23:0,0,23,0	0/0:7:0,0,7,0	0/0:7:0,0,7,0	./.:0:0,0,0,0	0/0:18:0,0,18,0	0/0:19:0,0,19,0	./.:0:0,0,0,0	0/0:18:0,0,18,0	0/0:24:0,0,24,0	0/0:35:0,0,35,0	0/0:25:0,0,25,0	0/0:27:0,0,27,0	0/0:10:0,0,10,0	0/0:24:0,0,24,0	0/0:25:0,0,25,0	0/0:20:0,0,20,0	0/0:23:0,0,23,0	0/0:17:0,0,17,0	0/0:48:0,0,48,0	0/0:66:0,0,66,0	0/0:53:0,0,53,0	0/0:54:0,0,54,0	./.:0:0,0,0,0	0/0:47:0,0,47,0	0/0:18:0,0,18,0	0/0:25:0,0,25,0	0/0:16:0,0,16,0	0/0:23:0,0,23,0	0/0:27:0,0,27,0	0/0:10:0,0,10,0	0/0:9:0,0,9,0	0/0:8:0,0,8,0	0/0:16:0,0,16,0	./.:0:0,0,0,0	./.:0:0,0,0,0	./.:0:0,0,0,0	./.:0:0,0,0,0	./.:0:0,0,0,0	./.:0:0,0,0,0	./.:0:0,0,0,0	./.:0:0,0,0,0	./.:0:0,0,0,0	./.:0:0,0,0,0	0/0:22:0,0,22,0	0/0:23:0,0,23,0	0/0:18:0,0,18,0	0/0:9:0,0,9,0	0/0:23:0,0,23,0	./.:0:0,0,0,0	./.:0:0,0,0,0	./.:0:0,0,0,0	./.:0:0,0,0,0	0/0:6:0,0,6,0	0/0:7:0,0,7,0	0/0:13:0,0,13,0	0/0:8:0,0,8,0	0/0:10:0,1,9,0	0/0:9:0,0,9,0	0/0:9:0,0,9,0	0/0:7:0,0,7,0	0/0:13:0,0,13,0	./.:0:0,0,0,0	0/0:7:0,0,7,0	0/0:16:0,0,15,1	0/0:21:0,0,20,1	0/0:32:0,1,31,0	0/0:34:0,0,34,0	0/0:13:0,0,13,0	0/0:24:0,0,24,0	0/0:7:0,0,7,0	./.:0:0,0,0,0	0/0:7:0,0,7,0	0/0:14:0,0,14,0	0/0:8:0,0,8,0	./.:0:0,0,0,0	0/0:6:0,0,6,0	0/0:9:0,0,9,0	./.:0:0,0,0,0	./.:0:0,0,0,0	./.:0:0,0,0,0	./.:0:0,0,0,0	./.:0:0,0,0,0
RAD_0	87	loc0_pos86	G	C	13	PASS	NS=121;DP=2770	GT:DP:CATG	./.:0:0,0,0,0	0/0:29:0,0,0,29	0/0:10:0,0,0,10	0/0:33:0,0,0,33	0/0:25:0,0,0,25	0/0:25:0,0,0,25	0/0:8:0,0,0,8	0/0:12:0,0,0,12	./.:0:0,0,0,0	0/0:7:0,0,0,7	0/0:7:0,0,0,7	0/0:12:0,0,0,12	./.:0:0,0,0,0	./.:0:0,0,0,0	0/0:18:0,0,0,18	./.:0:0,0,0,0	0/0:19:0,0,0,19	./.:0:0,0,0,0	0/0:6:0,0,0,6	./.:0:0,0,0,0	./.:0:0,0,0,0	./.:0:0,0,0,0	0/0:6:0,0,0,6	0/0:21:0,0,0,21	0/0:30:0,0,0,30	0/0:25:0,0,0,25	./.:0:0,0,0,0	./.:0:0,0,0,0	./.:0:0,0,0,0	./.:0:0,0,0,0	./.:0:0,0,0,0	./.:0:0,0,0,0	0/0:26:0,0,0,26	./.:0:0,0,0,0	0/0:28:0,0,0,28	./.:0:0,0,0,0	0/0:7:0,0,0,7	./.:0:0,0,0,0	./.:0:0,0,0,0	./.:0:0,0,0,0	./.:0:0,0,0,0	./.:0:0,0,0,0	./.:0:0,0,0,0	./.:0:0,0,0,0	./.:0:0,0,0,0	0/0:13:0,0,0,13	0/0:9:0,0,0,9	0/0:15:0,0,0,15	./.:0:0,0,0,0	./.:0:0,0,0,0	0/0:7:0,0,0,7	0/0:11:0,0,0,11	0/0:17:0,0,0,17	0/0:16:0,0,0,16	0/0:18:0,0,0,18	./.:0:0,0,0,0	./.:0:0,0,0,0	./.:0:0,0,0,0	./.:0:0,0,0,0	./.:0:0,0,0,0	./.:0:0,0,0,0	./.:0:0,0,0,0	./.:0:0,0,0,0	./.:0:0,0,0,0	./.:0:0,0,0,0	./.:0:0,0,0,0	./.:0:0,0,0,0	./.:0:0,0,0,0	0/0:11:0,0,0,11	./.:0:0,0,0,0	0/0:10:0,0,0,10	0/0:15:0,0,0,15	0/0:15:0,0,0,15	./.:0:0,0,0,0	./.:0:0,0,0,0	0/0:9:0,0,0,9	0/0:11:0,0,0,11	0/0:16:0,0,0,16	0/0:6:0,0,0,6	0/0:33:0,0,0,33	0/0:13:0,0,0,13	0/0:14:0,0,0,14	0/0:10:0,0,0,10	0/0:19:0,0,0,19	./.:0:0,0,0,0	0/0:47:0,0,0,47	0/0:91:0,0,0,91	0/0:28:0,0,0,28	0/0:24:0,0,0,24	0/0:82:0,0,0,82	0/0:39:1,0,0,38	0/0:77:0,0,0,77	0/0:46:0,0,0,46	0/0:55:0,0,0,55	0/0:39:0,0,0,39	0/0:17:0,0,0,17	0/0:132:0,0,0,132	0/0:70:1,0,0,69	0/0:60:0,0,0,60	0/0:40:0,0,0,40	0/0:16:0,0,0,16	0/0:14:0,0,0,14	0/0:55:0,0,0,55	0/0:35:0,0,0,35	0/0:20:0,0,0,20	0/0:6:0,0,0,6	./.:0:0,0,0,0	./.:0:0,0,0,0	0/0:9:0,0,0,9	0/0:9:0,0,0,9	0/0:23:0,0,0,23	0/0:7:0,0,0,7	0/0:7:0,0,0,7	./.:0:0,0,0,0	0/1:18:9,0,0,9	0/0:19:0,0,0,19	./.:0:0,0,0,0	0/0:18:0,0,0,18	0/0:24:0,0,0,24	0/0:35:0,1,0,34	0/0:25:0,0,0,25	0/0:27:0,0,0,27	0/0:10:0,0,0,10	0/0:24:0,0,0,24	0/0:25:0,0,0,25	0/0:20:0,0,0,20	0/0:23:0,0,0,23	0/0:17:0,0,1,16	0/0:48:0,0,0,48	0/0:66:0,0,0,66	0/0:53:0,0,0,53	0/0:54:0,0,0,54	./.:0:0,0,0,0	0/0:47:0,0,0,47	0/0:18:0,0,0,18	0/0:25:0,0,0,25	0/0:16:0,0,0,16	0/0:23:0,0,0,23	0/0:27:0,0,0,27	0/0:10:0,0,0,10	0/0:9:0,0,0,9	0/0:8:0,0,0,8	0/0:16:0,0,0,16	./.:0:0,0,0,0	./.:0:0,0,0,0	./.:0:0,0,0,0	./.:0:0,0,0,0	./.:0:0,0,0,0	./.:0:0,0,0,0	./.:0:0,0,0,0	./.:0:0,0,0,0	./.:0:0,0,0,0	./.:0:0,0,0,0	0/0:22:0,0,0,22	0/0:23:0,0,0,23	0/0:18:0,0,0,18	0/0:9:0,0,0,9	0/0:23:1,0,0,22	./.:0:0,0,0,0	./.:0:0,0,0,0	./.:0:0,0,0,0	./.:0:0,0,0,0	0/0:6:0,0,0,6	0/0:7:0,0,0,7	0/0:13:0,0,0,13	0/0:8:0,0,0,8	0/0:10:0,0,0,10	0/0:9:0,0,0,9	0/0:9:0,0,0,9	0/0:7:0,0,0,7	0/0:13:0,0,0,13	./.:0:0,0,0,0	0/0:7:0,0,0,7	0/0:16:0,0,0,16	0/0:21:0,0,0,21	0/0:32:0,0,0,32	0/0:34:0,0,0,34	0/0:13:0,0,0,13	0/0:24:0,0,0,24	0/0:7:0,0,0,7	./.:0:0,0,0,0	0/0:7:0,0,0,7	0/0:14:0,0,0,14	0/0:8:0,0,0,8	./.:0:0,0,0,0	0/0:6:0,0,0,6	0/0:9:0,0,0,9	./.:0:0,0,0,0	./.:0:0,0,0,0	./.:0:0,0,0,0	./.:0:0,0,0,0	./.:0:0,0,0,0
RAD_0	93	loc0_pos92	G	C	13	PASS	NS=121;DP=2760	GT:DP:CATG	./.:0:0,0,0,0	0/0:29:0,0,0,29	0/0:10:0,0,0,10	0/0:33:0,0,0,33	0/0:25:0,0,0,25	0/0:25:0,0,0,25	0/0:8:0,0,0,8	0/0:12:0,0,0,12	./.:0:0,0,0,0	0/0:7:0,0,0,7	0/0:7:0,0,0,7	0/0:12:0,0,0,12	./.:0:0,0,0,0	./.:0:0,0,0,0	0/0:17:0,0,0,17	./.:0:0,0,0,0	0/0:19:0,0,0,19	./.:0:0,0,0,0	0/0:6:0,0,0,6	./.:0:0,0,0,0	./.:0:0,0,0,0	./.:0:0,0,0,0	0/0:6:0,0,0,6	0/0:21:0,0,0,21	0/0:30:0,0,0,30	0/0:25:0,0,0,25	./.:0:0,0,0,0	./.:0:0,0,0,0	./.:0:0,0,0,0	./.:0:0,0,0,0	./.:0:0,0,0,0	./.:0:0,0,0,0	0/0:26:0,0,0,26	./.:0:0,0,0,0	0/0:28:0,0,0,28	./.:0:0,0,0,0	0/0:7:0,0,0,7	./.:0:0,0,0,0	./.:0:0,0,0,0	./.:0:0,0,0,0	./.:0:0,0,0,0	./.:0:0,0,0,0	./.:0:0,0,0,0	./.:0:0,0,0,0	./.:0:0,0,0,0	0/0:13:0,0,0,13	0/0:9:0,0,0,9	0/0:15:0,0,0,15	./.:0:0,0,0,0	./.:0:0,0,0,0	0/0:7:0,0,0,7	0/0:11:0,0,0,11	0/0:17:0,0,1,16	0/0:16:0,0,0,16	0/0:18:0,0,0,18	./.:0:0,0,0,0	./.:0:0,0,0,0	./.:0:0,0,0,0	./.:0:0,0,0,0	./.:0:0,0,0,0	./.:0:0,0,0,0	./.:0:0,0,0,0	./.:0:0,0,0,0	./.:0:0,0,0,0	./.:0:0,0,0,0	./.:0:0,0,0,0	./.:0:0,0,0,0	./.:0:0,0,0,0	0/0:11:0,0,0,11	./.:0:0,0,0,0	0/0:10:0,0,0,10	0/0:15:0,0,0,15	0/0:15:0,0,0,15	./.:0:0,0,0,0	./.:0:0,0,0,0	0/0:8:0,0,0,8	0/0:11:0,0,0,11	0/0:16:0,0,0,16	0/0:6:0,0,0,6	0/0:33:0,0,0,33	0/0:13:0,0,0,13	0/0:14:0,0,0,14	0/0:10:0,0,0,10	0/0:19:0,0,0,19	./.:0:0,0,0,0	0/0:47:0,0,0,47	0/0:91:0,0,1,90	0/0:28:0,0,0,28	0/0:24:0,0,0,24	0/0:81:0,1,0,80	0/0:39:0,0,0,39	0/0:77:0,0,0,77	0/0:46:0,0,0,46	0/0:55:0,0,0,55	0/0:39:0,0,0,39	0/0:17:0,0,0,17	0/0:131:0,0,1,130	0/0:70:0,0,0,70	0/0:60:0,0,0,60	0/0:40:0,0,0,40	0/0:16:0,0,0,16	0/0:14:0,0,0,14	0/0:55:0,0,0,55	0/0:33:0,0,0,33	0/0:20:0,0,0,20	0/0:6:0,0,0,6	./.:0:0,0,0,0	./.:0:0,0,0,0	0/0:9:0,0,0,9	0/0:9:0,0,0,9	0/0:23:0,0,0,23	0/0:7:0,0,0,7	0/0:7:0,0,0,7	./.:0:0,0,0,0	0/0:18:0,0,0,18	0/0:19:0,0,0,19	./.:0:0,0,0,0	0/0:18:0,0,0,18	0/0:24:0,0,0,24	0/0:35:0,0,0,35	0/0:25:0,0,0,25	0/0:27:0,0,0,27	0/0:10:0,0,0,10	0/0:24:0,0,0,24	0/0:25:0,0,0,25	0/0:20:0,0,0,20	0/0:23:0,0,0,23	0/0:17:0,1,0,16	0/0:48:0,1,0,47	0/0:66:0,0,0,66	0/0:52:0,0,0,52	0/0:54:0,0,0,54	./.:0:0,0,0,0	0/0:47:0,0,0,47	0/0:18:0,0,0,18	0/0:25:0,0,0,25	0/0:15:0,0,0,15	0/0:23:0,0,0,23	0/0:27:0,0,0,27	0/0:10:0,0,0,10	0/0:9:0,0,0,9	0/0:8:0,0,0,8	0/0:15:0,0,0,15	./.:0:0,0,0,0	./.:0:0,0,0,0	./.:0:0,0,0,0	./.:0:0,0,0,0	./.:0:0,0,0,0	./.:0:0,0,0,0	./.:0:0,0,0,0	./.:0:0,0,0,0	./.:0:0,0,0,0	./.:0:0,0,0,0	0/1:22:8,0,0,14	0/1:23:4,0,0,19	0/0:18:0,0,0,18	0/1:9:2,0,0,7	0/0:22:0,0,0,22	./.:0:0,0,0,0	./.:0:0,0,0,0	./.:0:0,0,0,0	./.:0:0,0,0,0	0/0:6:0,0,0,6	0/0:7:0,0,0,7	0/0:13:0,0,0,13	0/0:8:0,0,0,8	0/0:10:0,0,0,10	0/0:9:0,0,0,9	0/0:9:0,0,0,9	0/0:7:0,0,0,7	0/0:13:0,0,0,13	./.:0:0,0,0,0	0/0:7:0,0,0,7	0/0:16:0,0,1,15	0/0:21:0,0,0,21	0/0:32:0,0,0,32	0/0:34:0,0,0,34	0/0:13:0,0,0,13	0/0:24:0,0,0,24	0/0:7:0,0,0,7	./.:0:0,0,0,0	0/0:7:0,0,0,7	0/0:14:0,0,0,14	0/0:8:0,0,0,8	./.:0:0,0,0,0	0/0:6:0,0,0,6	0/0:9:0,0,0,9	./.:0:0,0,0,0	./.:0:0,0,0,0	./.:0:0,0,0,0	./.:0:0,0,0,0	./.:0:0,0,0,0
RAD_0	96	loc0_pos95	A	C	13	PASS	NS=120;DP=2724	GT:DP:CATG	./.:0:0,0,0,0	0/0:29:0,29,0,0	0/0:10:0,10,0,0	0/0:33:0,32,0,1	1/1:25:25,0,0,0	1/1:25:25,0,0,0	./.:8:0,7,1,0	0/0:12:0,12,0,0	./.:0:0,0,0,0	1/1:7:7,0,0,0	1/1:7:7,0,0,0	1/1:12:12,0,0,0	./.:0:0,0,0,0	./.:0:0,0,0,0	0/0:17:0,17,0,0	./.:0:0,0,0,0	0/0:19:0,19,0,0	./.:0:0,0,0,0	0/0:6:0,6,0,0	./.:0:0,0,0,0	./.:0:0,0,0,0	./.:0:0,0,0,0	0/0:6:0,6,0,0	0/0:21:0,21,0,0	0/0:30:0,30,0,0	0/0:25:0,25,0,0	./.:0:0,0,0,0	./.:0:0,0,0,0	./.:0:0,0,0,0	./.:0:0,0,0,0	./.:0:0,0,0,0	./.:0:0,0,0,0	0/0:26:0,26,0,0	./.:0:0,0,0,0	0/0:28:0,28,0,0	./.:0:0,0,0,0	0/0:7:0,7,0,0	./.:0:0,0,0,0	./.:0:0,0,0,0	./.:0:0,0,0,0	./.:0:0,0,0,0	./.:0:0,0,0,0	./.:0:0,0,0,0	./.:0:0,0,0,0	./.:0:0,0,0,0	0/0:13:0,13,0,0	0/0:9:0,9,0,0	0/0:15:0,15,0,0	./.:0:0,0,0,0	./.:0:0,0,0,0	0/0:7:0,7,0,0	0/0:11:0,11,0,0	0/0:17:0,16,1,0	0/0:16:0,16,0,0	0/0:18:0,18,0,0	./.:0:0,0,0,0	./.:0:0,0,0,0	./.:0:0,0,0,0	./.:0:0,0,0,0	./.:0:0,0,0,0	./.:0:0,0,0,0	./.:0:0,0,0,0	./.:0:0,0,0,0	./.:0:0,0,0,0	./.:0:0,0,0,0	./.:0:0,0,0,0	./.:0:0,0,0,0	./.:0:0,0,0,0	0/0:11:0,11,0,0	./.:0:0,0,0,0	0/0:10:0,9,0,1	0/0:15:0,15,0,0	0/0:15:0,15,0,0	./.:0:0,0,0,0	./.:0:0,0,0,0	0/0:8:0,8,0,0	0/0:11:0,11,0,0	0/0:16:0,16,0,0	1/1:6:6,0,0,0	1/1:33:33,0,0,0	1/1:13:13,0,0,0	1/1:14:14,0,0,0	1/1:10:10,0,0,0	1/1:19:19,0,0,0	./.:0:0,0,0,0	0/0:47:0,47,0,0	0/0:91:0,91,0,0	0/0:28:0,28,0,0	0/0:24:0,24,0,0	0/0:81:0,81,0,0	1/1:39:39,0,0,0	0/0:77:0,77,0,0	1/0:46:14,32,0,0	0/0:55:0,55,0,0	0/0:39:0,39,0,0	0/0:17:0,17,0,0	0/0:95:0,95,0,0	0/0:70:0,70,0,0	0/0:60:0,60,0,0	0/0:40:0,40,0,0	0/0:16:0,16,0,0	0/0:14:0,14,0,0	0/0:55:0,55,0,0	0/0:33:0,33,0,0	1/1:20:19,1,0,0	1/1:6:6,0,0,0	./.:0:0,0,0,0	./.:0:0,0,0,0	1/1:9:9,0,0,0	0/0:9:0,9,0,0	1/0:23:4,19,0,0	0/0:7:0,7,0,0	1/1:7:7,0,0,0	./.:0:0,0,0,0	0/0:17:0,17,0,0	0/0:19:0,19,0,0	./.:0:0,0,0,0	0/0:18:0,18,0,0	0/0:24:0,24,0,0	0/0:35:0,35,0,0	0/0:25:0,25,0,0	0/0:27:0,27,0,0	0/0:10:0,10,0,0	0/0:24:0,24,0,0	0/0:25:0,25,0,0	0/0:20:0,20,0,0	0/0:23:0,23,0,0	0/0:17:0,17,0,0	0/0:48:0,48,0,0	0/0:66:0,66,0,0	0/0:52:0,52,0,0	0/0:54:0,54,0,0	./.:0:0,0,0,0	0/0:47:0,47,0,0	0/0:18:0,18,0,0	0/0:25:0,25,0,0	0/0:15:0,15,0,0	0/0:23:0,22,1,0	0/0:27:0,27,0,0	0/0:10:0,10,0,0	1/0:9:3,6,0,0	1/1:8:8,0,0,0	1/1:15:15,0,0,0	./.:0:0,0,0,0	./.:0:0,0,0,0	./.:0:0,0,0,0	./.:0:0,0,0,0	./.:0:0,0,0,0	./.:0:0,0,0,0	./.:0:0,0,0,0	./.:0:0,0,0,0	./.:0:0,0,0,0	./.:0:0,0,0,0	1/0:22:8,14,0,0	1/0:23:4,19,0,0	0/0:18:0,18,0,0	1/0:9:2,7,0,0	0/0:23:1,22,0,0	./.:0:0,0,0,0	./.:0:0,0,0,0	./.:0:0,0,0,0	./.:0:0,0,0,0	1/1:6:6,0,0,0	1/1:7:7,0,0,0	1/1:13:13,0,0,0	1/1:8:8,0,0,0	1/1:10:10,0,0,0	1/1:9:9,0,0,0	1/1:9:9,0,0,0	1/1:7:7,0,0,0	1/1:13:13,0,0,0	./.:0:0,0,0,0	1/1:7:7,0,0,0	1/1:16:15,0,0,1	0/0:21:0,21,0,0	0/0:32:0,32,0,0	0/0:34:0,34,0,0	0/0:13:0,13,0,0	0/0:24:0,24,0,0	1/0:7:2,5,0,0	./.:0:0,0,0,0	0/0:7:0,7,0,0	0/0:14:0,14,0,0	1/1:8:8,0,0,0	./.:0:0,0,0,0	0/0:6:0,6,0,0	0/0:9:0,9,0,0	./.:0:0,0,0,0	./.:0:0,0,0,0	./.:0:0,0,0,0	./.:0:0,0,0,0	./.:0:0,0,0,0
RAD_1	1	loc1_pos0	C	A	13	PASS	NS=132;DP=1704	GT:DP:CATG	./.:0:0,0,0,0	0/0:25:25,0,0,0	0/0:8:8,0,0,0	0/0:9:9,0,0,0	0/0:13:13,0,0,0	0/0:28:28,0,0,0	0/0:11:11,0,0,0	0/0:11:11,0,0,0	./.:0:0,0,0,0	./.:0:0,0,0,0	./.:0:0,0,0,0	./.:0:0,0,0,0	0/0:12:12,0,0,0	0/0:11:11,0,0,0	0/0:9:9,0,0,0	0/0:8:8,0,0,0	./.:0:0,0,0,0	0/0:28:28,0,0,0	./.:0:0,0,0,0	./.:0:0,0,0,0	0/0:6:6,0,0,0	0/0:6:6,0,0,0	./.:0:0,0,0,0	./.:0:0,0,0,0	0/0:8:8,0,0,0	0/0:6:6,0,0,0	./.:0:0,0,0,0	0/0:11:11,0,0,0	0/0:6:6,0,0,0	./.:0:0,0,0,0	0/0:7:7,0,0,0	./.:0:0,0,0,0	0/0:12:12,0,0,0	0/0:8:8,0,0,0	./.:0:0,0,0,0	0/0:9:9,0,0,0	0/0:12:12,0,0,0	0/0:10:10,0,0,0	0/0:15:15,0,0,0	0/0:10:10,0,0,0	0/0:8:8,0,0,0	0/0:25:25,0,0,0	0/0:15:15,0,0,0	0/0:7:7,0,0,0	0/0:11:11,0,0,0	0/0:12:12,0,0,0	0/0:11:11,0,0,0	./.:0:0,0,0,0	./.:0:0,0,0,0	./.:0:0,0,0,0	./.:0:0,0,0,0	./.:0:0,0,0,0	./.:0:0,0,0,0	0/0:8:8,0,0,0	./.:0:0,0,0,0	0/0:13:13,0,0,0	0/0:7:7,0,0,0	0/0:9:9,0,0,0	0/0:18:18,0,0,0	./.:0:0,0,0,0	0/0:8:8,0,0,0	./.:0:0,0,0,0	0/0:9:9,0,0,0	0/0:13:13,0,0,0	0/0:13:13,0,0,0	0/0:6:6,0,0,0	0/0:7:7,0,0,0	0/0:9:9,0,0,0	0/0:8:8,0,0,0	./.:6:0,0,0,6	./.:0:0,0,0,0	./.:0:0,0,0,0	0/0:7:7,0,0,0	./.:0:0,0,0,0	./.:0:0,0,0,0	./.:0:0,0,0,0	0/0:9:9,0,0,0	0/0:17:17,0,0,0	0/0:6:6,0,0,0	0/0:13:13,0,0,0	0/0:8:8,0,0,0	./.:0:0,0,0,0	0/0:8:8,0,0,0	0/0:9:9,0,0,0	0/0:14:14,0,0,0	0/0:13:13,0,0,0	0/0:30:30,0,0,0	0/0:18:18,0,0,0	0/0:15:15,0,0,0	0/0:14:14,0,0,0	0/0:22:22,0,0,0	0/0:14:14,0,0,0	0/0:9:9,0,0,0	0/0:10:10,0,0,0	0/0:7:7,0,0,0	./.:0:0,0,0,0	0/0:28:28,0,0,0	0/0:14:14,0,0,0	0/0:7:7,0,0,0	0/0:11:11,0,0,0	0/0:8:8,0,0,0	0/0:6:6,0,0,0	0/0:22:22,0,0,0	0/0:10:10,0,0,0	0/0:13:13,0,0,0	./.:0:0,0,0,0	./.:0:0,0,0,0	0/0:10:10,0,0,0	./.:0:0,0,0,0	0/0:6:6,0,0,0	0/0:10:10,0,0,0	0/0:7:7,0,0,0	0/0:8:8,0,0,0	0/0:10:10,0,0,0	0/0:6:6,0,0,0	0/0:13:13,0,0,0	./.:0:0,0,0,0	./.:0:0,0,0,0	./.:0:0,0,0,0	0/0:7:7,0,0,0	0/0:9:9,0,0,0	0/0:8:8,0,0,0	./.:0:0,0,0,0	0/0:10:10,0,0,0	0/0:12:12,0,0,0	./.:0:0,0,0,0	0/0:14:14,0,0,0	0/0:19:19,0,0,0	0/0:25:25,0,0,0	0/0:11:11,0,0,0	0/0:10:10,0,0,0	0/0:8:8,0,0,0	./.:0:0,0,0,0	0/0:12:12,0,0,0	0/0:6:6,0,0,0	./.:0:0,0,0,0	./.:0:0,0,0,0	./.:0:0,0,0,0	0/0:10:10,0,0,0	0/0:7:7,0,0,0	0/0:9:9,0,0,0	./.:0:0,0,0,0	0/0:15:15,0,0,0	0/0:8:8,0,0,0	./.:0:0,0,0,0	./.:0:0,0,0,0	./.:0:0,0,0,0	0/0:10:10,0,0,0	./.:0:0,0,0,0	0/0:15:15,0,0,0	0/0:10:10,0,0,0	0/0:9:9,0,0,0	0/0:6:6,0,0,0	0/0:8:8,0,0,0	0/0:10:10,0,0,0	./.:0:0,0,0,0	0/0:7:7,0,0,0	./.:0:0,0,0,0	./.:0:0,0,0,0	./.:0:0,0,0,0	./.:0:0,0,0,0	./.:0:0,0,0,0	./.:0:0,0,0,0	0/0:15:15,0,0,0	0/0:28:27,1,0,0	0/0:16:16,0,0,0	0/0:22:22,0,0,0	0/0:15:15,0,0,0	0/0:17:17,0,0,0	0/1:16:10,6,0,0	0/0:19:19,0,0,0	0/0:20:20,0,0,0	0/0:20:19,0,0,1	0/0:29:29,0,0,0	0/0:12:12,0,0,0	./.:0:0,0,0,0	0/0:10:10,0,0,0	0/0:8:8,0,0,0	./.:0:0,0,0,0	0/0:24:24,0,0,0	0/0:11:10,1,0,0	0/1:27:17,10,0,0	0/1:13:8,5,0,0	./.:0:0,0,0,0	0/0:7:7,0,0,0	./.:0:0,0,0,0	0/0:32:32,0,0,0	0/0:22:22,0,0,0	0/0:34:34,0,0,0	0/0:23:23,0,0,0	./.:0:0,0,0,0	0/0:35:35,0,0,0
RAD_1	10	loc1_pos9	T	C	13	PASS	NS=127;DP=1714	GT:DP:CATG	./.:0:0,0,0,0	0/0:25:0,0,25,0	0/1:8:2,0,6,0	1/1:9:9,0,0,0	0/0:13:0,0,13,0	0/0:28:0,0,28,0	0/0:11:0,0,11,0	1/1:11:10,0,1,0	./.:0:0,0,0,0	./.:0:0,0,0,0	./.:0:0,0,0,0	./.:0:0,0,0,0	0/0:12:0,0,12,0	0/0:11:0,0,11,0	0/0:9:0,0,9,0	0/0:8:0,0,8,0	./.:0:0,0,0,0	0/0:28:0,0,28,0	./.:0:0,0,0,0	./.:0:0,0,0,0	0/0:6:0,0,6,0	0/1:6:4,0,2,0	./.:0:0,0,0,0	./.:0:0,0,0,0	0/1:8:2,0,6,0	1/1:6:6,0,0,0	./.:0:0,0,0,0	0/0:11:1,0,10,0	0/0:6:0,0,6,0	./.:0:0,0,0,0	0/0:7:0,0,7,0	./.:0:0,0,0,0	0/0:12:0,0,12,0	./.:8:0,1,7,0	./.:0:0,0,0,0	0/1:9:2,0,7,0	0/1:12:8,0,4,0	0/1:10:4,0,6,0	0/0:15:1,0,14,0	0/0:10:0,1,9,0	0/1:8:3,0,5,0	0/1:25:8,0,17,0	0/0:15:0,0,15,0	0/1:7:2,0,5,0	0/1:11:5,0,6,0	0/1:12:8,0,4,0	0/1:11:3,0,8,0	./.:0:0,0,0,0	./.:0:0,0,0,0	./.:0:0,0,0,0	./.:0:0,0,0,0	./.:0:0,0,0,0	./.:0:0,0,0,0	0/1:8:4,0,4,0	./.:0:0,0,0,0	0/0:14:0,0,14,0	0/0:7:0,0,7,0	0/1:9:7,0,2,0	0/1:18:9,0,9,0	./.:0:0,0,0,0	0/1:9:3,0,6,0	./.:0:0,0,0,0	0/1:10:7,0,3,0	0/0:14:0,0,14,0	0/0:14:0,0,14,0	0/0:6:0,0,6,0	0/0:9:0,0,9,0	0/0:9:0,0,9,0	0/0:8:0,0,8,0	0/0:6:6,0,0,0	./.:0:0,0,0,0	./.:0:0,0,0,0	0/1:9:3,0,6,0	./.:0:0,0,0,0	./.:0:0,0,0,0	./.:0:0,0,0,0	0/0:9:0,0,9,0	0/0:17:0,0,17,0	./.:6:1,0,5,0	0/0:13:1,0,12,0	0/0:8:0,0,8,0	./.:0:0,0,0,0	0/0:8:0,0,8,0	0/0:9:1,0,8,0	0/0:14:0,0,14,0	0/0:13:0,0,13,0	0/1:30:12,0,18,0	0/0:18:0,0,18,0	0/0:15:0,0,15,0	0/1:14:4,0,10,0	0/1:23:13,0,10,0	1/1:14:14,0,0,0	0/1:9:7,0,2,0	1/1:10:10,0,0,0	1/1:7:7,0,0,0	./.:0:0,0,0,0	1/1:28:28,0,0,0	1/1:14:14,0,0,0	1/1:7:7,0,0,0	0/1:11:5,0,6,0	0/1:8:4,0,4,0	0/1:6:2,0,4,0	0/1:22:12,0,10,0	0/1:10:5,0,5,0	0/0:13:0,0,13,0	./.:0:0,0,0,0	./.:0:0,0,0,0	0/0:10:0,0,10,0	./.:0:0,0,0,0	0/0:6:0,0,6,0	0/0:10:0,0,10,0	0/0:7:0,0,7,0	0/0:8:0,0,8,0	0/0:10:0,0,10,0	0/0:6:0,0,6,0	0/1:13:4,0,9,0	./.:0:0,0,0,0	./.:0:0,0,0,0	./.:0:0,0,0,0	1/1:7:7,0,0,0	1/1:9:9,0,0,0	1/1:8:8,0,0,0	./.:0:0,0,0,0	1/1:10:10,0,0,0	0/1:12:4,0,8,0	./.:0:0,0,0,0	0/1:14:5,0,9,0	0/1:19:7,0,12,0	0/1:25:17,0,8,0	1/1:11:11,0,0,0	1/1:10:10,0,0,0	1/1:8:8,0,0,0	./.:0:0,0,0,0	1/1:12:12,0,0,0	1/1:6:6,0,0,0	./.:0:0,0,0,0	./.:0:0,0,0,0	./.:0:0,0,0,0	1/1:10:10,0,0,0	0/0:7:0,0,7,0	0/1:9:4,0,5,0	./.:0:0,0,0,0	0/1:15:11,0,4,0	./.:8:1,0,7,0	./.:0:0,0,0,0	./.:0:0,0,0,0	./.:0:0,0,0,0	0/0:10:0,0,10,0	./.:0:0,0,0,0	0/1:15:9,0,6,0	0/1:10:5,0,5,0	0/1:9:6,0,3,0	0/1:6:3,0,3,0	0/1:8:5,0,3,0	0/1:10:5,0,5,0	./.:0:0,0,0,0	0/1:7:3,0,4,0	./.:0:0,0,0,0	./.:0:0,0,0,0	./.:0:0,0,0,0	./.:0:0,0,0,0	./.:0:0,0,0,0	./.:0:0,0,0,0	0/0:15:0,0,15,0	0/0:28:0,0,28,0	0/0:16:0,0,16,0	0/0:22:0,0,22,0	./.:15:2,0,13,0	./.:17:2,0,15,0	0/1:16:5,0,11,0	0/0:19:0,0,19,0	0/1:20:4,0,16,0	0/0:20:0,0,20,0	0/0:29:0,0,29,0	0/1:12:9,0,3,0	./.:0:0,0,0,0	1/1:10:10,0,0,0	1/1:8:8,0,0,0	./.:0:0,0,0,0	0/0:24:0,0,24,0	0/0:11:0,0,11,0	0/1:27:6,0,21,0	0/0:13:0,0,13,0	./.:0:0,0,0,0	./.:7:1,0,6,0	./.:0:0,0,0,0	0/0:32:0,0,32,0	0/0:22:0,0,22,0	0/0:34:0,0,34,0	0/0:23:0,0,23,0	./.:0:0,0,0,0	0/1:35:14,0,21,0
RAD_1	18	loc1_pos17	G	A,T	13	PASS	NS=133;DP=1714	GT:DP:CATG	./.:0:0,0,0,0	0/0:25:0,0,0,25	0/1:8:0,2,0,6	1/1:9:0,9,0,0	0/0:13:0,0,0,13	0/0:28:0,0,0,28	0/0:11:0,0,0,11	0/0:11:0,0,0,11	./.:0:0,0,0,0	./.:0:0,0,0,0	./.:0:0,0,0,0	./.:0:0,0,0,0	0/0:12:0,0,0,12	0/0:11:0,0,0,11	0/0:9:0,0,0,9	0/0:8:0,0,0,8	./.:0:0,0,0,0	0/0:28:0,0,0,28	./.:0:0,0,0,0	./.:0:0,0,0,0	0/0:6:0,0,0,6	0/0:6:0,0,0,6	./.:0:0,0,0,0	./.:0:0,0,0,0	0/1:8:0,2,0,6	1/1:6:0,6,0,0	./.:0:0,0,0,0	0/0:11:0,1,0,10	0/0:6:0,0,0,6	./.:0:0,0,0,0	0/0:7:0,0,0,7	./.:0:0,0,0,0	0/0:12:0,0,0,12	0/0:8:0,0,0,8	./.:0:0,0,0,0	0/0:9:0,0,0,9	0/0:12:0,0,0,12	0/0:10:0,0,0,10	0/0:15:0,0,0,15	0/0:10:0,0,0,10	0/0:8:0,0,0,8	0/0:25:0,0,0,25	0/0:15:0,0,0,15	0/0:7:0,0,0,7	0/0:11:0,0,0,11	0/0:12:0,0,0,12	0/0:11:0,0,0,11	./.:0:0,0,0,0	./.:0:0,0,0,0	./.:0:0,0,0,0	./.:0:0,0,0,0	./.:0:0,0,0,0	./.:0:0,0,0,0	0/1:8:0,4,0,4	./.:0:0,0,0,0	0/0:14:0,0,0,14	0/0:7:0,0,0,7	0/0:9:0,0,0,9	0/0:18:0,0,0,18	./.:0:0,0,0,0	0/0:9:0,0,0,9	./.:0:0,0,0,0	0/0:10:0,0,0,10	0/0:14:0,0,0,14	0/0:14:0,0,0,14	0/0:6:0,0,0,6	0/0:9:0,0,0,9	0/0:9:0,0,0,9	0/0:8:0,0,0,8	0/0:6:0,6,0,0	./.:0:0,0,0,0	./.:0:0,0,0,0	0/0:9:0,0,0,9	./.:0:0,0,0,0	./.:0:0,0,0,0	./.:0:0,0,0,0	0/0:9:0,0,0,9	0/0:17:0,0,0,17	0/0:6:0,0,0,6	0/0:13:0,0,0,13	0/0:8:0,0,0,8	./.:0:0,0,0,0	0/0:8:0,0,0,8	0/0:9:0,0,0,9	0/0:14:0,0,0,14	0/0:13:0,0,0,13	0/1:30:0,12,0,18	0/0:18:0,0,0,18	0/0:15:0,0,0,15	0/0:14:0,0,0,14	0/0:23:0,0,0,23	0/0:14:0,0,0,14	0/0:9:0,0,0,9	0/0:10:0,0,0,10	0/0:7:0,0,0,7	./.:0:0,0,0,0	0/0:28:0,0,0,28	0/0:14:0,0,0,14	0/0:7:0,0,0,7	0/0:11:0,0,0,11	0/0:8:0,0,0,8	0/0:6:0,0,0,6	0/0:22:0,0,0,22	0/0:10:0,0,0,10	0/0:13:0,0,0,13	./.:0:0,0,0,0	./.:0:0,0,0,0	0/0:10:0,0,0,10	./.:0:0,0,0,0	0/0:6:0,0,0,6	0/0:10:0,0,0,10	0/0:7:0,0,0,7	0/0:8:0,0,0,8	0/0:10:0,0,0,10	0/0:6:0,0,0,6	0/0:13:0,0,0,13	./.:0:0,0,0,0	./.:0:0,0,0,0	./.:0:0,0,0,0	1/1:7:0,7,0,0	1/1:9:0,9,0,0	1/1:8:0,8,0,0	./.:0:0,0,0,0	1/1:10:0,10,0,0	0/0:12:0,0,0,12	./.:0:0,0,0,0	0/0:14:0,0,0,14	0/0:19:0,0,0,19	0/0:25:0,0,0,25	0/0:11:0,0,0,11	0/0:10:0,0,0,10	0/0:8:0,0,0,8	./.:0:0,0,0,0	0/0:12:0,0,0,12	1/1:6:0,6,0,0	./.:0:0,0,0,0	./.:0:0,0,0,0	./.:0:0,0,0,0	1/1:10:0,10,0,0	0/0:7:0,0,0,7	0/0:9:0,0,0,9	./.:0:0,0,0,0	0/1:15:0,4,0,11	0/0:8:0,0,0,8	./.:0:0,0,0,0	./.:0:0,0,0,0	./.:0:0,0,0,0	0/0:10:0,0,0,10	./.:0:0,0,0,0	0/2:15:0,0,7,8	0/0:10:0,0,0,10	0/0:9:0,0,0,9	0/0:6:0,0,0,6	0/0:8:0,0,0,8	0/0:10:0,0,0,10	./.:0:0,0,0,0	0/0:7:0,0,0,7	./.:0:0,0,0,0	./.:0:0,0,0,0	./.:0:0,0,0,0	./.:0:0,0,0,0	./.:0:0,0,0,0	./.:0:0,0,0,0	0/0:15:0,0,0,15	0/0:28:0,0,0,28	0/0:16:0,0,0,16	0/0:22:0,0,0,22	0/0:15:0,0,0,15	0/0:17:0,0,0,17	0/0:16:0,0,0,16	0/0:19:0,0,0,19	0/0:20:0,0,0,20	0/0:20:0,0,0,20	0/0:29:0,0,0,29	0/1:12:0,9,0,3	./.:0:0,0,0,0	1/1:10:0,10,0,0	1/1:8:0,8,0,0	./.:0:0,0,0,0	0/0:24:0,0,0,24	0/0:11:0,0,0,11	0/0:27:0,0,0,27	0/0:13:0,0,0,13	./.:0:0,0,0,0	0/0:7:0,0,0,7	./.:0:0,0,0,0	0/0:32:0,0,0,32	0/0:22:0,0,0,22	0/0:34:0,0,0,34	0/0:23:0,0,0,23	./.:0:0,0,0,0	0/1:35:0,14,0,21
RAD_1	23	loc1_pos22	G	A	13	PASS	NS=132;DP=1714	GT:DP:CATG	./.:0:0,0,0,0	0/0:25:0,0,0,25	0/0:8:0,0,0,8	0/0:9:0,0,0,9	0/0:13:0,0,0,13	0/0:28:0,0,0,28	0/0:11:0,0,0,11	0/0:11:0,0,0,11	./.:0:0,0,0,0	./.:0:0,0,0,0	./.:0:0,0,0,0	./.:0:0,0,0,0	0/0:12:0,0,0,12	0/0:11:0,0,0,11	0/0:9:0,0,0,9	0/0:8:0,0,0,8	./.:0:0,0,0,0	0/0:28:0,0,0,28	./.:0:0,0,0,0	./.:0:0,0,0,0	0/0:6:0,0,0,6	0/0:6:0,0,0,6	./.:0:0,0,0,0	./.:0:0,0,0,0	0/0:8:0,0,0,8	0/0:6:0,0,0,6	./.:0:0,0,0,0	0/0:11:0,0,0,11	0/0:6:0,0,0,6	./.:0:0,0,0,0	0/0:7:0,0,0,7	./.:0:0,0,0,0	0/0:12:0,0,0,12	0/0:8:0,0,0,8	./.:0:0,0,0,0	0/0:9:0,0,0,9	0/0:12:0,0,0,12	0/0:10:0,0,0,10	0/0:15:0,0,0,15	0/0:10:0,0,0,10	0/0:8:0,0,0,8	0/0:25:0,0,0,25	0/0:15:0,0,0,15	0/0:7:0,0,0,7	0/0:11:0,0,0,11	0/0:12:0,0,0,12	0/0:11:0,0,0,11	./.:0:0,0,0,0	./.:0:0,0,0,0	./.:0:0,0,0,0	./.:0:0,0,0,0	./.:0:0,0,0,0	./.:0:0,0,0,0	0/0:8:0,0,0,8	./.:0:0,0,0,0	0/0:14:0,0,0,14	0/0:7:0,0,0,7	0/0:9:0,0,0,9	0/0:18:0,0,0,18	./.:0:0,0,0,0	0/0:9:0,0,0,9	./.:0:0,0,0,0	0/0:10:0,0,0,10	0/0:14:0,0,0,14	0/0:14:0,0,0,14	0/0:6:0,0,0,6	0/0:9:0,0,0,9	0/0:9:0,0,0,9	0/0:8:0,0,0,8	0/0:6:0,0,0,6	./.:0:0,0,0,0	./.:0:0,0,0,0	0/0:9:0,0,0,9	./.:0:0,0,0,0	./.:0:0,0,0,0	./.:0:0,0,0,0	0/0:9:0,0,0,9	0/0:17:0,0,0,17	0/0:6:0,0,0,6	0/0:13:0,0,0,13	0/0:8:0,0,0,8	./.:0:0,0,0,0	0/0:8:0,0,0,8	0/0:9:0,0,0,9	0/0:14:0,0,0,14	0/0:13:0,0,0,13	0/0:30:0,0,0,30	0/0:18:0,0,0,18	0/0:15:0,0,0,15	0/0:14:0,0,0,14	0/0:23:0,0,0,23	0/0:14:0,0,0,14	0/0:9:0,0,0,9	0/0:10:0,0,0,10	1/1:7:0,7,0,0	./.:0:0,0,0,0	1/1:28:0,28,0,0	1/1:14:0,14,0,0	0/1:7:0,5,0,2	0/1:11:0,5,0,6	0/1:8:0,4,0,4	0/1:6:0,2,0,4	0/1:22:0,12,0,10	0/1:10:0,5,0,5	0/0:13:0,0,0,13	./.:0:0,0,0,0	./.:0:0,0,0,0	0/0:10:0,0,0,10	./.:0:0,0,0,0	0/0:6:0,0,0,6	0/0:10:0,0,0,10	0/0:7:0,0,0,7	0/0:8:0,0,0,8	0/0:10:0,0,0,10	0/0:6:0,0,0,6	0/0:13:0,0,0,13	./.:0:0,0,0,0	./.:0:0,0,0,0	./.:0:0,0,0,0	0/0:7:0,0,0,7	0/0:9:0,0,0,9	0/0:8:0,0,0,8	./.:0:0,0,0,0	0/0:10:0,0,0,10	0/1:12:0,4,0,8	./.:0:0,0,0,0	0/0:14:0,0,0,14	./.:19:0,3,0,16	0/1:25:0,17,0,8	0/1:11:0,6,0,5	1/1:10:0,10,0,0	0/1:8:0,2,0,6	./.:0:0,0,0,0	1/1:12:0,12,0,0	0/0:6:0,0,0,6	./.:0:0,0,0,0	./.:0:0,0,0,0	./.:0:0,0,0,0	0/0:10:0,0,0,10	0/0:7:0,0,0,7	0/0:9:0,0,0,9	./.:0:0,0,0,0	0/0:15:0,0,0,15	0/0:8:0,0,0,8	./.:0:0,0,0,0	./.:0:0,0,0,0	./.:0:0,0,0,0	0/0:10:0,0,0,10	./.:0:0,0,0,0	0/0:15:0,0,0,15	0/0:10:0,0,0,10	0/0:9:0,0,0,9	0/0:6:0,0,0,6	0/0:8:0,0,0,8	0/0:10:0,0,0,10	./.:0:0,0,0,0	0/0:7:0,0,0,7	./.:0:0,0,0,0	./.:0:0,0,0,0	./.:0:0,0,0,0	./.:0:0,0,0,0	./.:0:0,0,0,0	./.:0:0,0,0,0	0/0:15:0,0,0,15	0/0:28:0,0,1,27	0/0:16:0,0,0,16	0/0:22:0,0,1,21	0/0:15:0,0,0,15	0/0:17:0,0,0,17	0/0:16:0,0,0,16	0/0:19:0,0,0,19	0/0:20:0,0,0,20	0/0:20:0,0,0,20	0/0:29:0,0,0,29	0/0:12:0,0,0,12	./.:0:0,0,0,0	0/0:10:0,0,0,10	0/0:8:0,0,0,8	./.:0:0,0,0,0	0/0:24:0,0,0,24	0/0:11:0,0,0,11	0/0:27:0,0,0,27	0/0:13:0,0,0,13	./.:0:0,0,0,0	0/0:7:0,0,0,7	./.:0:0,0,0,0	0/0:32:0,0,0,32	0/0:22:0,0,0,22	0/0:34:0,0,0,34	0/0:23:0,0,0,23	./.:0:0,0,0,0	0/0:35:0,0,0,35
RAD_1	28	loc1_pos27	C	A	13	PASS	NS=133;DP=1714	GT:DP:CATG	./.:0:0,0,0,0	0/0:25:25,0,0,0	0/0:8:8,0,0,0	0/0:9:9,0,0,0	0/0:13:13,0,0,0	0/0:28:28,0,0,0	0/0:11:11,0,0,0	0/0:11:11,0,0,0	./.:0:0,0,0,0	./.:0:0,0,0,0	./.:0:0,0,0,0	./.:0:0,0,0,0	0/0:12:12,0,0,0	0/0:11:11,0,0,0	0/0:9:9,0,0,0	0/0:8:8,0,0,0	./.:0:0,0,0,0	0/0:28:28,0,0,0	./.:0:0,0,0,0	./.:0:0,0,0,0	0/0:6:6,0,0,0	0/0:6:6,0,0,0	./.:0:0,0,0,0	./.:0:0,0,0,0	0/0:8:8,0,0,0	0/0:6:6,0,0,0	./.:0:0,0,0,0	0/0:11:11,0,0,0	0/0:6:6,0,0,0	./.:0:0,0,0,0	0/0:7:7,0,0,0	./.:0:0,0,0,0	0/0:12:12,0,0,0	0/0:8:8,0,0,0	./.:0:0,0,0,0	0/0:9:9,0,0,0	0/0:12:12,0,0,0	0/0:10:10,0,0,0	0/0:15:15,0,0,0	0/0:10:10,0,0,0	0/0:8:8,0,0,0	0/0:25:25,0,0,0	0/0:15:15,0,0,0	0/0:7:7,0,0,0	0/0:11:11,0,0,0	0/0:12:12,0,0,0	0/0:11:10,1,0,0	./.:0:0,0,0,0	./.:0:0,0,0,0	./.:0:0,0,0,0	./.:0:0,0,0,0	./.:0:0,0,0,0	./.:0:0,0,0,0	0/0:8:8,0,0,0	./.:0:0,0,0,0	0/0:14:14,0,0,0	0/0:7:7,0,0,0	0/0:9:9,0,0,0	0/0:18:18,0,0,0	./.:0:0,0,0,0	0/0:9:9,0,0,0	./.:0:0,0,0,0	0/0:10:10,0,0,0	0/0:14:14,0,0,0	0/0:14:14,0,0,0	0/0:6:6,0,0,0	0/0:9:9,0,0,0	0/0:9:9,0,0,0	0/0:8:8,0,0,0	0/0:6:0,6,0,0	./.:0:0,0,0,0	./.:0:0,0,0,0	0/0:9:9,0,0,0	./.:0:0,0,0,0	./.:0:0,0,0,0	./.:0:0,0,0,0	0/0:9:9,0,0,0	0/0:17:17,0,0,0	0/0:6:6,0,0,0	0/0:13:13,0,0,0	0/0:8:8,0,0,0	./.:0:0,0,0,0	0/0:8:8,0,0,0	0/0:9:9,0,0,0	0/0:14:14,0,0,0	0/0:13:13,0,0,0	0/0:30:30,0,0,0	0/0:18:18,0,0,0	0/0:15:15,0,0,0	0/0:14:14,0,0,0	0/0:23:23,0,0,0	0/0:14:14,0,0,0	0/0:9:9,0,0,0	0/0:10:10,0,0,0	0/0:7:7,0,0,0	./.:0:0,0,0,0	0/0:28:28,0,0,0	0/0:14:14,0,0,0	0/0:7:7,0,0,0	0/0:11:11,0,0,0	0/0:8:8,0,0,0	0/0:6:6,0,0,0	0/0:22:22,0,0,0	0/0:10:10,0,0,0	0/0:13:13,0,0,0	./.:0:0,0,0,0	./.:0:0,0,0,0	0/0:10:10,0,0,0	./.:0:0,0,0,0	0/0:6:6,0,0,0	0/0:10:10,0,0,0	0/0:7:7,0,0,0	0/0:8:8,0,0,0	0/0:10:10,0,0,0	0/0:6:6,0,0,0	0/0:13:13,0,0,0	./.:0:0,0,0,0	./.:0:0,0,0,0	./.:0:0,0,0,0	0/0:7:7,0,0,0	0/0:9:9,0,0,0	0/0:8:8,0,0,0	./.:0:0,0,0,0	0/0:10:10,0,0,0	0/0:12:12,0,0,0	./.:0:0,0,0,0	0/0:14:14,0,0,0	0/0:19:19,0,0,0	0/0:25:25,0,0,0	0/0:11:11,0,0,0	0/0:10:10,0,0,0	0/0:8:8,0,0,0	./.:0:0,0,0,0	0/0:12:12,0,0,0	0/0:6:6,0,0,0	./.:0:0,0,0,0	./.:0:0,0,0,0	./.:0:0,0,0,0	0/0:10:10,0,0,0	0/0:7:7,0,0,0	0/0:9:9,0,0,0	./.:0:0,0,0,0	0/0:15:15,0,0,0	0/0:8:8,0,0,0	./.:0:0,0,0,0	./.:0:0,0,0,0	./.:0:0,0,0,0	0/0:10:10,0,0,0	./.:0:0,0,0,0	0/0:15:15,0,0,0	0/0:10:10,0,0,0	0/0:9:9,0,0,0	0/0:6:6,0,0,0	0/0:8:8,0,0,0	0/0:10:10,0,0,0	./.:0:0,0,0,0	0/0:7:7,0,0,0	./.:0:0,0,0,0	./.:0:0,0,0,0	./.:0:0,0,0,0	./.:0:0,0,0,0	./.:0:0,0,0,0	./.:0:0,0,0,0	0/0:15:15,0,0,0	0/0:28:27,1,0,0	0/0:16:16,0,0,0	0/0:22:20,1,0,1	0/0:15:15,0,0,0	0/0:17:17,0,0,0	0/0:16:16,0,0,0	0/0:19:19,0,0,0	0/0:20:20,0,0,0	0/0:20:20,0,0,0	0/0:29:29,0,0,0	0/0:12:12,0,0,0	./.:0:0,0,0,0	0/0:10:10,0,0,0	0/0:8:8,0,0,0	./.:0:0,0,0,0	0/0:24:24,0,0,0	0/0:11:11,0,0,0	0/0:27:27,0,0,0	0/0:13:13,0,0,0	./.:0:0,0,0,0	0/0:7:7,0,0,0	./.:0:0,0,0,0	0/1:32:20,12,0,0	0/0:22:22,0,0,0	0/0:34:34,0,0,0	0/0:23:23,0,0,0	./.:0:0,0,0,0	0/0:35:35,0,0,0
RAD_1	35	loc1_pos34	G	A	13	PASS	NS=133;DP=1714	GT:DP:CATG	./.:0:0,0,0,0	0/0:25:0,0,0,25	0/0:8:0,0,0,8	0/0:9:0,0,0,9	0/0:13:0,0,0,13	0/0:28:0,0,0,28	0/0:11:0,0,0,11	0/0:11:0,0,0,11	./.:0:0,0,0,0	./.:0:0,0,0,0	./.:0:0,0,0,0	./.:0:0,0,0,0	0/0:12:0,0,0,12	0/0:11:0,0,0,11	0/0:9:0,0,0,9	0/0:8:0,0,0,8	./.:0:0,0,0,0	0/0:28:0,0,0,28	./.:0:0,0,0,0	./.:0:0,0,0,0	0/0:6:0,0,0,6	0/0:6:0,0,0,6	./.:0:0,0,0,0	./.:0:0,0,0,0	0/0:8:0,0,0,8	0/0:6:0,0,0,6	./.:0:0,0,0,0	0/0:11:0,0,0,11	0/0:6:0,0,0,6	./.:0:0,0,0,0	0/0:7:0,0,0,7	./.:0:0,0,0,0	0/0:12:0,0,0,12	0/0:8:0,0,0,8	./.:0:0,0,0,0	0/0:9:0,0,0,9	0/0:12:0,0,0,12	0/0:10:0,0,0,10	0/0:15:0,0,0,15	0/0:10:0,0,0,10	0/0:8:0,0,0,8	0/0:25:0,0,0,25	0/0:15:0,0,0,15	0/0:7:0,0,0,7	0/0:11:0,0,0,11	0/0:12:0,0,0,12	0/0:11:0,0,0,11	./.:0:0,0,0,0	./.:0:0,0,0,0	./.:0:0,0,0,0	./.:0:0,0,0,0	./.:0:0,0,0,0	./.:0:0,0,0,0	0/0:8:0,0,0,8	./.:0:0,0,0,0	0/0:14:0,0,0,14	0/0:7:0,0,0,7	0/0:9:0,0,0,9	0/0:18:0,0,0,18	./.:0:0,0,0,0	0/0:9:0,0,0,9	./.:0:0,0,0,0	0/0:10:0,0,0,10	0/0:14:0,0,0,14	0/0:14:0,0,0,14	0/0:6:0,0,0,6	0/0:9:0,0,0,9	0/0:9:0,0,0,9	0/0:8:0,0,0,8	0/0:6:0,6,0,0	./.:0:0,0,0,0	./.:0:0,0,0,0	0/0:9:0,0,0,9	./.:0:0,0,0,0	./.:0:0,0,0,0	./.:0:0,0,0,0	0/0:9:0,0,0,9	0/0:17:0,0,0,17	0/0:6:0,0,0,6	0/0:13:0,0,0,13	0/0:8:0,0,0,8	./.:0:0,0,0,0	0/0:8:0,0,0,8	0/0:9:0,0,0,9	0/0:14:0,0,0,14	0/0:13:0,0,0,13	0/0:30:0,0,0,30	0/0:18:0,0,0,18	0/0:15:0,0,0,15	0/0:14:0,0,0,14	0/0:23:0,0,0,23	0/0:14:0,0,0,14	0/0:9:0,0,0,9	0/0:10:0,0,0,10	0/0:7:0,0,0,7	./.:0:0,0,0,0	0/0:28:1,0,0,27	0/0:14:0,0,0,14	0/0:7:0,0,0,7	0/0:11:0,0,0,11	0/0:8:0,0,0,8	0/0:6:0,0,0,6	0/0:22:0,0,0,22	0/0:10:0,0,0,10	0/0:13:0,0,0,13	./.:0:0,0,0,0	./.:0:0,0,0,0	0/0:10:0,0,0,10	./.:0:0,0,0,0	0/0:6:0,0,0,6	0/0:10:0,0,0,10	0/0:7:0,0,0,7	0/0:8:0,0,0,8	0/0:10:0,0,0,10	0/0:6:0,0,0,6	0/0:13:0,0,0,13	./.:0:0,0,0,0	./.:0:0,0,0,0	./.:0:0,0,0,0	0/0:7:0,0,0,7	0/0:9:0,0,0,9	0/0:8:0,0,0,8	./.:0:0,0,0,0	0/0:10:0,0,0,10	0/0:12:0,0,0,12	./.:0:0,0,0,0	0/0:14:0,0,0,14	0/0:19:0,0,0,19	0/0:25:0,0,0,25	0/0:11:0,0,0,11	0/0:10:0,0,0,10	0/0:8:0,0,0,8	./.:0:0,0,0,0	0/0:12:0,0,0,12	0/0:6:0,0,0,6	./.:0:0,0,0,0	./.:0:0,0,0,0	./.:0:0,0,0,0	0/0:10:0,0,0,10	0/0:7:0,0,0,7	0/0:9:0,0,0,9	./.:0:0,0,0,0	0/1:15:0,4,0,11	0/0:8:0,0,0,8	./.:0:0,0,0,0	./.:0:0,0,0,0	./.:0:0,0,0,0	0/0:10:0,0,0,10	./.:0:0,0,0,0	0/0:15:0,0,0,15	0/0:10:0,0,0,10	0/0:9:0,0,0,9	0/0:6:0,0,0,6	0/0:8:0,0,0,8	0/0:10:0,0,0,10	./.:0:0,0,0,0	0/0:7:0,0,0,7	./.:0:0,0,0,0	./.:0:0,0,0,0	./.:0:0,0,0,0	./.:0:0,0,0,0	./.:0:0,0,0,0	./.:0:0,0,0,0	0/0:15:0,1,0,14	0/0:28:0,0,0,28	0/0:16:1,0,1,14	0/0:22:0,0,0,22	0/0:15:0,0,0,15	0/0:17:0,0,0,17	0/0:16:0,0,0,16	0/0:19:0,0,1,18	0/0:20:0,0,0,20	0/0:20:0,0,0,20	0/0:29:0,0,0,29	0/0:12:0,0,0,12	./.:0:0,0,0,0	0/0:10:0,0,0,10	0/0:8:0,0,0,8	./.:0:0,0,0,0	0/0:24:0,0,1,23	0/0:11:0,0,0,11	0/0:27:0,0,0,27	0/0:13:0,0,1,12	./.:0:0,0,0,0	0/0:7:0,0,0,7	./.:0:0,0,0,0	0/0:32:0,0,0,32	0/0:22:0,0,0,22	0/0:34:0,0,0,34	0/0:23:0,0,0,23	./.:0:0,0,0,0	0/0:35:0,0,0,35
RAD_1	40	loc1_pos39	T	C	13	PASS	NS=131;DP=1712	GT:DP:CATG	./.:0:0,0,0,0	0/0:25:0,0,25,0	0/0:8:0,0,8,0	0/0:9:0,0,9,0	0/0:13:0,0,13,0	0/0:28:0,0,28,0	0/0:11:0,0,11,0	0/0:11:0,0,11,0	./.:0:0,0,0,0	./.:0:0,0,0,0	./.:0:0,0,0,0	./.:0:0,0,0,0	0/0:12:0,0,12,0	0/0:11:0,0,11,0	0/0:9:0,0,9,0	0/0:8:0,0,8,0	./.:0:0,0,0,0	0/0:28:0,0,28,0	./.:0:0,0,0,0	./.:0:0,0,0,0	0/0:6:0,0,6,0	./.:6:1,0,5,0	./.:0:0,0,0,0	./.:0:0,0,0,0	0/0:8:0,0,8,0	0/0:6:0,0,6,0	./.:0:0,0,0,0	0/0:11:0,0,11,0	0/0:6:0,0,6,0	./.:0:0,0,0,0	0/0:7:0,0,7,0	./.:0:0,0,0,0	0/0:12:0,0,12,0	0/0:8:0,0,8,0	./.:0:0,0,0,0	0/0:9:0,0,9,0	0/0:12:0,0,12,0	0/0:10:0,0,10,0	0/0:15:0,0,15,0	0/0:10:0,0,10,0	0/0:8:0,0,8,0	0/0:25:0,0,25,0	0/0:15:0,0,15,0	0/0:7:0,0,7,0	0/0:11:0,0,11,0	0/0:12:0,0,12,0	0/0:11:0,0,11,0	./.:0:0,0,0,0	./.:0:0,0,0,0	./.:0:0,0,0,0	./.:0:0,0,0,0	./.:0:0,0,0,0	./.:0:0,0,0,0	0/0:8:0,0,8,0	./.:0:0,0,0,0	0/0:14:0,0,14,0	0/0:7:0,0,7,0	0/0:9:0,0,9,0	0/0:16:0,0,16,0	./.:0:0,0,0,0	0/0:9:0,0,9,0	./.:0:0,0,0,0	0/0:10:0,0,10,0	0/0:14:0,0,14,0	0/0:14:0,0,14,0	0/0:6:0,0,6,0	0/0:9:0,0,9,0	0/0:9:0,0,9,0	0/0:8:0,0,8,0	0/0:6:0,6,0,0	./.:0:0,0,0,0	./.:0:0,0,0,0	0/0:9:0,0,9,0	./.:0:0,0,0,0	./.:0:0,0,0,0	./.:0:0,0,0,0	0/0:9:0,0,9,0	0/0:17:0,0,17,0	0/0:6:0,0,6,0	0/0:13:0,0,13,0	0/0:8:0,0,8,0	./.:0:0,0,0,0	0/0:8:0,0,8,0	0/0:9:0,0,9,0	0/0:14:0,0,14,0	0/0:13:0,0,13,0	0/0:30:0,0,30,0	0/0:18:0,0,18,0	0/0:15:0,0,15,0	0/0:14:0,0,14,0	0/0:23:0,0,23,0	0/0:14:0,0,14,0	0/0:9:0,0,9,0	0/0:10:0,0,10,0	0/0:7:0,0,7,0	./.:0:0,0,0,0	0/0:28:0,0,27,1	0/0:14:0,0,14,0	0/0:7:0,0,7,0	0/0:11:0,0,11,0	0/0:8:0,0,8,0	0/0:6:0,0,6,0	0/0:22:0,0,22,0	0/0:10:0,0,10,0	0/0:13:0,0,13,0	./.:0:0,0,0,0	./.:0:0,0,0,0	0/0:10:0,0,10,0	./.:0:0,0,0,0	./.:6:1,0,5,0	0/0:10:0,0,10,0	0/0:7:0,0,7,0	0/1:8:5,0,3,0	0/0:10:0,0,10,0	0/0:6:0,0,6,0	0/0:13:0,0,12,1	./.:0:0,0,0,0	./.:0:0,0,0,0	./.:0:0,0,0,0	0/0:7:0,0,7,0	0/0:9:0,0,9,0	0/0:8:0,0,8,0	./.:0:0,0,0,0	0/0:10:0,0,10,0	0/0:12:0,0,12,0	./.:0:0,0,0,0	0/0:14:0,0,14,0	0/0:19:0,0,19,0	0/0:25:0,0,24,1	0/0:11:0,0,11,0	0/0:10:0,0,10,0	0/0:8:0,0,8,0	./.:0:0,0,0,0	0/0:12:0,0,12,0	0/0:6:0,0,6,0	./.:0:0,0,0,0	./.:0:0,0,0,0	./.:0:0,0,0,0	0/0:10:0,0,10,0	0/0:7:0,0,7,0	0/0:9:0,0,9,0	./.:0:0,0,0,0	0/0:15:1,0,14,0	0/0:8:0,0,8,0	./.:0:0,0,0,0	./.:0:0,0,0,0	./.:0:0,0,0,0	0/0:10:0,0,10,0	./.:0:0,0,0,0	0/0:15:0,0,15,0	0/0:10:0,0,10,0	0/0:9:0,0,9,0	0/0:6:0,0,6,0	0/0:8:0,0,8,0	0/0:10:0,0,10,0	./.:0:0,0,0,0	0/0:7:0,0,7,0	./.:0:0,0,0,0	./.:0:0,0,0,0	./.:0:0,0,0,0	./.:0:0,0,0,0	./.:0:0,0,0,0	./.:0:0,0,0,0	0/0:15:0,0,15,0	0/0:28:0,1,27,0	0/0:16:0,0,16,0	0/0:22:0,0,22,0	0/0:15:0,0,15,0	0/0:17:0,0,17,0	0/0:16:0,0,16,0	0/0:19:0,0,19,0	0/0:20:0,0,20,0	0/0:20:0,0,20,0	0/0:29:0,0,29,0	0/0:12:0,0,12,0	./.:0:0,0,0,0	0/0:10:0,0,10,0	0/0:8:0,0,8,0	./.:0:0,0,0,0	0/0:24:0,0,24,0	0/0:11:0,0,11,0	0/0:27:0,0,27,0	0/0:13:0,0,13,0	./.:0:0,0,0,0	0/0:7:0,0,7,0	./.:0:0,0,0,0	0/0:32:0,0,32,0	0/0:22:0,0,22,0	0/0:34:0,0,34,0	0/0:23:0,0,23,0	./.:0:0,0,0,0	0/0:35:0,0,35,0
RAD_1	43	loc1_pos42	A	G	13	PASS	NS=133;DP=1712	GT:DP:CATG	./.:0:0,0,0,0	0/0:25:0,25,0,0	0/0:8:0,8,0,0	0/0:9:0,9,0,0	0/0:13:0,13,0,0	0/0:28:0,28,0,0	0/0:11:0,11,0,0	0/0:11:0,11,0,0	./.:0:0,0,0,0	./.:0:0,0,0,0	./.:0:0,0,0,0	./.:0:0,0,0,0	0/0:12:0,12,0,0	0/0:11:0,11,0,0	0/0:9:0,9,0,0	0/0:8:0,8,0,0	./.:0:0,0,0,0	0/0:28:0,28,0,0	./.:0:0,0,0,0	./.:0:0,0,0,0	0/0:6:0,6,0,0	0/0:6:0,6,0,0	./.:0:0,0,0,0	./.:0:0,0,0,0	0/0:8:0,8,0,0	0/0:6:0,6,0,0	./.:0:0,0,0,0	0/0:11:1,10,0,0	0/0:6:0,6,0,0	./.:0:0,0,0,0	0/0:7:0,7,0,0	./.:0:0,0,0,0	0/0:12:0,12,0,0	0/0:8:0,8,0,0	./.:0:0,0,0,0	0/0:9:0,9,0,0	0/0:12:0,12,0,0	0/0:10:0,10,0,0	0/0:15:0,15,0,0	0/0:10:0,10,0,0	0/0:8:0,8,0,0	0/0:25:0,25,0,0	0/0:15:0,15,0,0	0/0:7:0,7,0,0	0/0:11:0,11,0,0	0/0:12:0,12,0,0	0/0:11:0,11,0,0	./.:0:0,0,0,0	./.:0:0,0,0,0	./.:0:0,0,0,0	./.:0:0,0,0,0	./.:0:0,0,0,0	./.:0:0,0,0,0	0/0:8:0,8,0,0	./.:0:0,0,0,0	0/0:14:0,14,0,0	0/0:7:0,7,0,0	0/0:9:0,9,0,0	0/0:16:0,16,0,0	./.:0:0,0,0,0	0/0:9:0,9,0,0	./.:0:0,0,0,0	0/0:10:0,10,0,0	0/0:14:0,14,0,0	0/0:14:0,14,0,0	0/0:6:0,6,0,0	0/0:9:0,9,0,0	0/0:9:0,9,0,0	0/0:8:0,8,0,0	0/0:6:0,0,0,6	./.:0:0,0,0,0	./.:0:0,0,0,0	0/0:9:0,9,0,0	./.:0:0,0,0,0	./.:0:0,0,0,0	./.:0:0,0,0,0	0/0:9:0,9,0,0	0/0:17:0,17,0,0	0/0:6:0,6,0,0	0/0:13:0,13,0,0	0/0:8:0,8,0,0	./.:0:0,0,0,0	1/0:8:0,6,0,2	0/0:9:0,9,0,0	0/0:14:0,14,0,0	0/0:13:0,13,0,0	0/0:30:0,30,0,0	0/0:18:0,18,0,0	0/0:15:0,15,0,0	0/0:14:0,14,0,0	0/0:23:0,23,0,0	0/0:14:0,14,0,0	0/0:9:0,9,0,0	0/0:10:0,10,0,0	0/0:7:0,7,0,0	./.:0:0,0,0,0	0/0:28:0,28,0,0	0/0:14:0,14,0,0	0/0:7:0,7,0,0	0/0:11:0,11,0,0	0/0:8:0,8,0,0	0/0:6:0,6,0,0	0/0:22:0,22,0,0	0/0:10:0,10,0,0	0/0:13:0,13,0,0	./.:0:0,0,0,0	./.:0:0,0,0,0	0/0:10:0,10,0,0	./.:0:0,0,0,0	0/0:6:0,6,0,0	0/0:10:0,10,0,0	0/0:7:0,7,0,0	0/0:8:0,8,0,0	0/0:10:0,10,0,0	0/0:6:0,6,0,0	0/0:13:0,13,0,0	./.:0:0,0,0,0	./.:0:0,0,0,0	./.:0:0,0,0,0	0/0:7:0,7,0,0	0/0:9:0,9,0,0	0/0:8:0,8,0,0	./.:0:0,0,0,0	0/0:10:0,10,0,0	0/0:12:0,12,0,0	./.:0:0,0,0,0	0/0:14:0,14,0,0	0/0:19:0,19,0,0	0/0:25:0,25,0,0	0/0:11:0,11,0,0	0/0:10:0,10,0,0	0/0:8:0,8,0,0	./.:0:0,0,0,0	0/0:12:0,12,0,0	0/0:6:0,6,0,0	./.:0:0,0,0,0	./.:0:0,0,0,0	./.:0:0,0,0,0	0/0:10:0,10,0,0	0/0:7:0,7,0,0	0/0:9:0,9,0,0	./.:0:0,0,0,0	0/0:15:0,15,0,0	0/0:8:0,8,0,0	./.:0:0,0,0,0	./.:0:0,0,0,0	./.:0:0,0,0,0	0/0:10:0,10,0,0	./.:0:0,0,0,0	0/0:15:0,15,0,0	0/0:10:0,10,0,0	0/0:9:0,9,0,0	0/0:6:0,6,0,0	0/0:8:0,8,0,0	0/0:10:0,10,0,0	./.:0:0,0,0,0	0/0:7:0,7,0,0	./.:0:0,0,0,0	./.:0:0,0,0,0	./.:0:0,0,0,0	./.:0:0,0,0,0	./.:0:0,0,0,0	./.:0:0,0,0,0	0/0:15:0,15,0,0	0/0:28:0,28,0,0	0/0:16:0,16,0,0	0/0:22:0,21,0,1	0/0:15:0,15,0,0	0/0:17:0,17,0,0	0/0:16:0,16,0,0	0/0:19:0,19,0,0	0/0:20:0,20,0,0	0/0:20:0,20,0,0	0/0:29:0,29,0,0	0/0:12:0,12,0,0	./.:0:0,0,0,0	0/0:10:0,10,0,0	0/0:8:0,8,0,0	./.:0:0,0,0,0	0/0:24:0,24,0,0	0/0:11:0,11,0,0	0/0:27:0,27,0,0	0/0:13:0,13,0,0	./.:0:0,0,0,0	0/0:7:0,7,0,0	./.:0:0,0,0,0	0/0:32:0,32,0,0	0/0:22:0,22,0,0	0/0:34:0,34,0,0	0/0:23:0,23,0,0	./.:0:0,0,0,0	0/0:35:0,35,0,0
RAD_1	54	loc1_pos53	A	G	13	PASS	NS=132;DP=1714	GT:DP:CATG	./.:0:0,0,0,0	0/0:25:0,25,0,0	0/0:8:0,8,0,0	0/0:9:0,9,0,0	0/0:13:0,13,0,0	0/0:28:0,28,0,0	1/0:11:0,5,0,6	0/0:11:0,11,0,0	./.:0:0,0,0,0	./.:0:0,0,0,0	./.:0:0,0,0,0	./.:0:0,0,0,0	0/0:12:0,12,0,0	0/0:11:0,11,0,0	0/0:9:0,9,0,0	0/0:8:0,8,0,0	./.:0:0,0,0,0	0/0:28:0,28,0,0	./.:0:0,0,0,0	./.:0:0,0,0,0	0/0:6:0,6,0,0	0/0:6:0,6,0,0	./.:0:0,0,0,0	./.:0:0,0,0,0	0/0:8:0,8,0,0	0/0:6:0,6,0,0	./.:0:0,0,0,0	0/0:11:0,11,0,0	0/0:6:0,6,0,0	./.:0:0,0,0,0	0/0:7:0,7,0,0	./.:0:0,0,0,0	0/0:12:0,12,0,0	0/0:8:0,8,0,0	./.:0:0,0,0,0	0/0:9:0,9,0,0	0/0:12:0,12,0,0	0/0:10:0,10,0,0	0/0:15:0,15,0,0	0/0:10:0,10,0,0	0/0:8:0,8,0,0	0/0:25:0,25,0,0	0/0:15:0,15,0,0	0/0:7:0,7,0,0	0/0:11:0,11,0,0	0/0:12:0,12,0,0	0/0:11:0,11,0,0	./.:0:0,0,0,0	./.:0:0,0,0,0	./.:0:0,0,0,0	./.:0:0,0,0,0	./.:0:0,0,0,0	./.:0:0,0,0,0	0/0:8:0,8,0,0	./.:0:0,0,0,0	0/0:14:0,14,0,0	0/0:7:0,7,0,0	0/0:9:0,9,0,0	0/0:18:0,18,0,0	./.:0:0,0,0,0	0/0:9:0,9,0,0	./.:0:0,0,0,0	0/0:10:0,10,0,0	0/0:14:0,14,0,0	0/0:14:0,14,0,0	0/0:6:0,6,0,0	0/0:9:0,9,0,0	0/0:9:0,9,0,0	0/0:8:0,8,0,0	0/0:6:0,0,0,6	./.:0:0,0,0,0	./.:0:0,0,0,0	0/0:9:0,9,0,0	./.:0:0,0,0,0	./.:0:0,0,0,0	./.:0:0,0,0,0	1/0:9:0,3,0,6	0/0:17:0,17,0,0	0/0:6:0,6,0,0	0/0:13:0,13,0,0	0/0:8:0,8,0,0	./.:0:0,0,0,0	0/0:8:0,8,0,0	0/0:9:0,9,0,0	0/0:14:0,14,0,0	0/0:13:0,13,0,0	0/0:30:0,30,0,0	0/0:18:0,18,0,0	0/0:15:0,15,0,0	0/0:14:0,14,0,0	0/0:23:0,23,0,0	0/0:14:0,14,0,0	0/0:9:0,9,0,0	0/0:10:0,10,0,0	0/0:7:0,7,0,0	./.:0:0,0,0,0	0/0:28:0,28,0,0	0/0:14:0,14,0,0	0/0:7:0,7,0,0	0/0:11:0,11,0,0	0/0:8:0,8,0,0	0/0:6:0,6,0,0	0/0:22:0,22,0,0	0/0:10:0,10,0,0	0/0:13:0,13,0,0	./.:0:0,0,0,0	./.:0:0,0,0,0	0/0:10:0,10,0,0	./.:0:0,0,0,0	0/0:6:0,6,0,0	0/0:10:0,10,0,0	0/0:7:0,7,0,0	0/0:8:0,8,0,0	0/0:10:0,10,0,0	0/0:6:0,6,0,0	0/0:13:0,13,0,0	./.:0:0,0,0,0	./.:0:0,0,0,0	./.:0:0,0,0,0	0/0:7:0,7,0,0	0/0:9:0,9,0,0	0/0:8:0,8,0,0	./.:0:0,0,0,0	0/0:10:0,10,0,0	0/0:12:0,12,0,0	./.:0:0,0,0,0	0/0:14:0,14,0,0	0/0:19:0,19,0,0	0/0:25:0,25,0,0	0/0:11:0,11,0,0	0/0:10:0,10,0,0	0/0:8:0,8,0,0	./.:0:0,0,0,0	0/0:12:0,12,0,0	0/0:6:0,6,0,0	./.:0:0,0,0,0	./.:0:0,0,0,0	./.:0:0,0,0,0	0/0:10:0,10,0,0	0/0:7:0,7,0,0	0/0:9:0,9,0,0	./.:0:0,0,0,0	0/0:15:0,15,0,0	0/0:8:0,8,0,0	./.:0:0,0,0,0	./.:0:0,0,0,0	./.:0:0,0,0,0	0/0:10:0,10,0,0	./.:0:0,0,0,0	1/0:15:0,8,0,7	0/0:10:0,10,0,0	0/0:9:0,9,0,0	0/0:6:0,6,0,0	0/0:8:0,8,0,0	0/0:10:0,10,0,0	./.:0:0,0,0,0	0/0:7:0,7,0,0	./.:0:0,0,0,0	./.:0:0,0,0,0	./.:0:0,0,0,0	./.:0:0,0,0,0	./.:0:0,0,0,0	./.:0:0,0,0,0	0/0:15:0,15,0,0	0/0:28:0,28,0,0	0/0:16:0,16,0,0	0/0:22:0,22,0,0	0/0:15:0,15,0,0	0/0:17:0,17,0,0	0/0:16:0,16,0,0	0/0:19:0,19,0,0	0/0:20:0,20,0,0	0/0:20:0,20,0,0	0/0:29:0,29,0,0	0/0:12:0,12,0,0	./.:0:0,0,0,0	0/0:10:0,10,0,0	./.:8:1,7,0,0	./.:0:0,0,0,0	0/0:24:0,24,0,0	0/0:11:0,11,0,0	0/0:27:0,27,0,0	0/0:13:0,13,0,0	./.:0:0,0,0,0	0/0:7:0,7,0,0	./.:0:0,0,0,0	1/0:32:0,16,0,16	1/0:22:0,11,0,11	1/0:34:0,23,0,11	1/0:23:0,11,0,12	./.:0:0,0,0,0	0/0:35:0,35,0,0
RAD_1	56	loc1_pos55	G	A	13	PASS	NS=133;DP=1714	GT:DP:CATG	./.:0:0,0,0,0	0/0:25:0,0,0,25	0/0:8:0,0,0,8	0/0:9:0,0,0,9	0/0:13:0,0,0,13	0/0:28:0,0,0,28	0/0:11:0,0,0,11	0/0:11:0,0,0,11	./.:0:0,0,0,0	./.:0:0,0,0,0	./.:0:0,0,0,0	./.:0:0,0,0,0	0/0:12:0,0,0,12	0/0:11:0,1,0,10	0/0:9:0,0,0,9	0/0:8:0,0,0,8	./.:0:0,0,0,0	0/0:28:0,0,0,28	./.:0:0,0,0,0	./.:0:0,0,0,0	0/0:6:0,0,0,6	0/0:6:0,0,0,6	./.:0:0,0,0,0	./.:0:0,0,0,0	0/0:8:0,0,0,8	0/0:6:0,0,0,6	./.:0:0,0,0,0	0/0:11:0,0,0,11	0/0:6:0,0,0,6	./.:0:0,0,0,0	0/0:7:0,0,0,7	./.:0:0,0,0,0	0/0:12:0,0,0,12	0/0:8:0,0,0,8	./.:0:0,0,0,0	0/0:9:0,0,0,9	0/0:12:0,0,0,12	0/0:10:0,0,0,10	0/0:15:0,0,0,15	0/0:10:0,0,0,10	0/0:8:0,0,0,8	0/0:25:0,0,0,25	0/0:15:0,0,0,15	0/0:7:0,0,0,7	0/0:11:0,0,0,11	0/0:12:0,0,0,12	0/0:11:0,1,0,10	./.:0:0,0,0,0	./.:0:0,0,0,0	./.:0:0,0,0,0	./.:0:0,0,0,0	./.:0:0,0,0,0	./.:0:0,0,0,0	0/0:8:0,0,0,8	./.:0:0,0,0,0	0/0:14:0,0,0,14	0/0:7:0,0,0,7	0/0:9:0,0,0,9	0/0:18:0,0,0,18	./.:0:0,0,0,0	0/0:9:0,0,0,9	./.:0:0,0,0,0	0/0:10:0,0,0,10	0/0:14:0,0,0,14	0/0:14:0,0,0,14	0/0:6:0,0,0,6	0/0:9:0,0,0,9	0/0:9:0,0,0,9	0/0:8:0,0,0,8	0/0:6:0,6,0,0	./.:0:0,0,0,0	./.:0:0,0,0,0	0/0:9:0,0,0,9	./.:0:0,0,0,0	./.:0:0,0,0,0	./.:0:0,0,0,0	0/0:9:0,0,0,9	0/0:17:0,0,0,17	0/0:6:0,0,0,6	0/0:13:0,0,0,13	0/0:8:0,0,0,8	./.:0:0,0,0,0	0/0:8:0,0,0,8	0/0:9:0,0,0,9	0/0:14:0,0,0,14	0/0:13:0,0,0,13	0/0:30:0,0,0,30	0/0:18:0,0,0,18	0/0:15:0,0,0,15	0/0:14:0,0,0,14	0/0:23:0,0,0,23	0/0:14:0,0,0,14	0/0:9:0,0,0,9	0/0:10:0,0,0,10	0/0:7:0,0,0,7	./.:0:0,0,0,0	0/0:28:0,0,0,28	0/0:14:0,0,0,14	0/0:7:0,0,0,7	0/0:11:0,0,0,11	0/0:8:0,0,0,8	0/0:6:0,0,0,6	0/0:22:0,0,0,22	0/0:10:0,0,0,10	0/0:13:0,0,0,13	./.:0:0,0,0,0	./.:0:0,0,0,0	0/0:10:0,0,0,10	./.:0:0,0,0,0	0/0:6:0,0,0,6	0/0:10:0,0,0,10	0/0:7:0,0,0,7	0/0:8:0,0,0,8	0/0:10:0,0,0,10	0/0:6:0,0,0,6	0/0:13:0,0,0,13	./.:0:0,0,0,0	./.:0:0,0,0,0	./.:0:0,0,0,0	0/0:7:0,0,0,7	0/0:9:0,0,0,9	0/0:8:0,0,0,8	./.:0:0,0,0,0	0/0:10:0,0,0,10	0/0:12:0,0,0,12	./.:0:0,0,0,0	0/0:14:0,0,0,14	0/0:19:0,0,0,19	0/0:25:0,0,0,25	0/0:11:0,0,0,11	0/0:10:0,0,0,10	0/0:8:0,0,0,8	./.:0:0,0,0,0	0/0:12:0,0,0,12	0/0:6:0,0,0,6	./.:0:0,0,0,0	./.:0:0,0,0,0	./.:0:0,0,0,0	1/1:10:0,10,0,0	0/0:7:0,0,0,7	0/0:9:0,0,0,9	./.:0:0,0,0,0	0/0:15:0,0,0,15	0/0:8:0,0,0,8	./.:0:0,0,0,0	./.:0:0,0,0,0	./.:0:0,0,0,0	0/0:10:0,0,0,10	./.:0:0,0,0,0	0/0:15:0,0,0,15	0/0:10:0,0,0,10	0/0:9:0,0,0,9	0/0:6:0,0,0,6	0/0:8:0,0,0,8	0/0:10:0,0,0,10	./.:0:0,0,0,0	0/0:7:0,0,0,7	./.:0:0,0,0,0	./.:0:0,0,0,0	./.:0:0,0,0,0	./.:0:0,0,0,0	./.:0:0,0,0,0	./.:0:0,0,0,0	0/0:15:0,0,0,15	0/0:28:1,0,0,27	0/0:16:0,0,0,16	0/0:22:0,0,0,22	0/0:15:0,0,0,15	0/0:17:0,1,0,16	0/0:16:0,0,0,16	0/0:19:0,0,0,19	0/0:20:0,0,0,20	0/0:20:0,0,1,19	0/0:29:0,0,0,29	0/0:12:0,0,0,12	./.:0:0,0,0,0	0/0:10:0,0,0,10	0/0:8:0,0,0,8	./.:0:0,0,0,0	0/0:24:0,0,0,24	0/0:11:0,0,0,11	0/0:27:0,0,0,27	0/0:13:0,0,0,13	./.:0:0,0,0,0	0/0:7:0,0,0,7	./.:0:0,0,0,0	0/0:32:0,0,0,32	0/0:22:0,0,0,22	0/0:34:0,0,0,34	0/0:23:0,0,0,23	./.:0:0,0,0,0	0/0:35:0,0,0,35
RAD_1	65	loc1_pos64	G	T	13	PASS	NS=133;DP=1710	GT:DP:CATG	./.:0:0,0,0,0	0/0:25:0,0,0,25	0/0:8:0,0,0,8	0/0:9:0,0,0,9	0/0:13:0,0,0,13	0/0:28:0,0,0,28	0/0:11:0,0,0,11	0/0:11:0,0,0,11	./.:0:0,0,0,0	./.:0:0,0,0,0	./.:0:0,0,0,0	./.:0:0,0,0,0	0/0:12:0,0,0,12	0/0:11:0,0,0,11	0/0:9:0,0,0,9	0/0:8:0,0,0,8	./.:0:0,0,0,0	0/0:28:0,0,0,28	./.:0:0,0,0,0	./.:0:0,0,0,0	1/1:6:0,0,6,0	0/0:6:0,0,0,6	./.:0:0,0,0,0	./.:0:0,0,0,0	0/0:8:0,0,0,8	0/0:6:0,0,0,6	./.:0:0,0,0,0	0/0:11:0,0,0,11	0/0:6:0,0,0,6	./.:0:0,0,0,0	0/0:7:0,0,0,7	./.:0:0,0,0,0	0/0:12:0,0,0,12	0/0:8:0,0,0,8	./.:0:0,0,0,0	0/0:9:0,0,0,9	0/0:12:0,0,0,12	0/0:10:0,0,0,10	0/0:15:0,0,0,15	0/0:10:0,0,0,10	0/0:8:0,0,0,8	0/0:25:0,0,0,25	0/0:15:0,0,0,15	0/0:7:0,0,0,7	0/0:11:0,0,0,11	0/0:10:0,0,0,10	0/0:11:0,0,0,11	./.:0:0,0,0,0	./.:0:0,0,0,0	./.:0:0,0,0,0	./.:0:0,0,0,0	./.:0:0,0,0,0	./.:0:0,0,0,0	0/0:8:0,0,0,8	./.:0:0,0,0,0	0/0:14:0,0,0,14	0/0:7:0,0,0,7	0/0:9:0,0,0,9	0/0:18:0,0,0,18	./.:0:0,0,0,0	0/0:9:0,0,0,9	./.:0:0,0,0,0	0/0:10:0,0,0,10	0/0:14:0,0,0,14	0/0:14:0,0,0,14	0/0:6:0,0,0,6	0/0:9:0,0,0,9	0/0:9:0,0,0,9	1/1:8:0,0,8,0	1/1:6:6,0,0,0	./.:0:0,0,0,0	./.:0:0,0,0,0	0/0:9:0,0,0,9	./.:0:0,0,0,0	./.:0:0,0,0,0	./.:0:0,0,0,0	0/0:9:0,0,0,9	0/0:17:0,0,0,17	0/0:6:0,0,0,6	0/0:13:0,0,0,13	0/0:8:0,0,0,8	./.:0:0,0,0,0	0/0:8:0,0,0,8	0/0:9:0,0,0,9	0/0:14:0,0,0,14	0/0:13:0,0,0,13	0/0:30:0,0,0,30	0/0:18:0,0,0,18	0/0:15:0,0,0,15	0/0:14:0,0,0,14	0/0:23:0,0,0,23	0/0:14:0,0,0,14	0/0:9:0,0,0,9	0/0:10:0,0,0,10	0/0:7:0,0,0,7	./.:0:0,0,0,0	0/0:28:0,0,0,28	0/0:14:0,0,0,14	0/0:7:0,0,0,7	0/0:11:0,0,0,11	0/0:8:0,0,0,8	0/0:6:0,0,0,6	0/0:22:0,0,0,22	0/0:10:0,0,0,10	0/0:13:0,0,0,13	./.:0:0,0,0,0	./.:0:0,0,0,0	0/0:10:0,0,0,10	./.:0:0,0,0,0	0/0:6:0,0,0,6	0/0:10:0,0,0,10	0/0:7:0,0,0,7	0/0:8:0,0,0,8	0/0:10:0,0,0,10	0/0:6:0,0,0,6	0/0:13:0,0,0,13	./.:0:0,0,0,0	./.:0:0,0,0,0	./.:0:0,0,0,0	0/0:7:0,0,0,7	0/0:9:0,0,0,9	0/0:8:0,0,0,8	./.:0:0,0,0,0	0/0:10:0,0,0,10	0/0:12:0,0,0,12	./.:0:0,0,0,0	0/0:14:0,0,0,14	0/0:19:0,0,0,19	0/0:25:0,0,0,25	0/0:11:0,0,0,11	0/0:10:0,0,0,10	0/0:8:0,0,0,8	./.:0:0,0,0,0	0/0:12:0,0,0,12	0/0:6:0,0,0,6	./.:0:0,0,0,0	./.:0:0,0,0,0	./.:0:0,0,0,0	0/0:10:0,0,0,10	0/0:7:0,0,0,7	0/0:9:0,0,0,9	./.:0:0,0,0,0	0/0:15:0,0,0,15	0/0:8:0,0,0,8	./.:0:0,0,0,0	./.:0:0,0,0,0	./.:0:0,0,0,0	0/0:10:0,0,0,10	./.:0:0,0,0,0	0/0:15:0,0,0,15	0/0:10:0,0,0,10	0/0:9:0,0,0,9	0/0:6:0,0,0,6	0/0:8:0,0,0,8	0/0:10:0,0,0,10	./.:0:0,0,0,0	0/0:7:0,0,0,7	./.:0:0,0,0,0	./.:0:0,0,0,0	./.:0:0,0,0,0	./.:0:0,0,0,0	./.:0:0,0,0,0	./.:0:0,0,0,0	0/0:15:0,0,0,15	0/0:28:0,0,0,28	0/0:16:0,0,0,16	0/0:22:0,0,0,22	0/0:15:0,0,0,15	0/0:17:0,0,0,17	0/0:16:0,0,0,16	0/0:19:0,0,0,19	0/0:20:0,0,0,20	0/0:20:0,0,0,20	0/0:29:0,0,0,29	0/0:12:0,0,0,12	./.:0:0,0,0,0	0/0:10:0,0,1,9	0/0:8:0,0,0,8	./.:0:0,0,0,0	0/0:24:0,0,0,24	0/0:11:0,0,0,11	0/0:27:0,0,0,27	0/0:13:0,0,0,13	./.:0:0,0,0,0	0/0:7:0,0,0,7	./.:0:0,0,0,0	0/0:32:0,0,0,32	0/0:22:0,0,0,22	0/0:32:0,0,0,32	0/0:23:0,0,0,23	./.:0:0,0,0,0	0/0:35:0,0,0,35
RAD_1	69	loc1_pos68	T	A	13	PASS	NS=133;DP=1709	GT:DP:CATG	./.:0:0,0,0,0	0/0:25:0,0,25,0	0/0:8:0,0,8,0	0/0:9:0,0,9,0	0/0:13:0,0,13,0	0/0:28:0,0,28,0	0/0:11:0,0,11,0	0/0:11:0,0,11,0	./.:0:0,0,0,0	./.:0:0,0,0,0	./.:0:0,0,0,0	./.:0:0,0,0,0	0/0:12:0,0,12,0	0/0:11:0,0,11,0	0/0:9:0,0,9,0	0/0:8:0,0,8,0	./.:0:0,0,0,0	0/0:28:0,0,28,0	./.:0:0,0,0,0	./.:0:0,0,0,0	0/0:6:0,0,6,0	0/0:6:0,0,6,0	./.:0:0,0,0,0	./.:0:0,0,0,0	0/0:8:0,0,8,0	0/0:6:0,0,6,0	./.:0:0,0,0,0	0/0:11:0,0,11,0	0/0:6:0,0,6,0	./.:0:0,0,0,0	0/0:7:0,0,7,0	./.:0:0,0,0,0	0/0:12:0,0,12,0	0/0:8:0,0,8,0	./.:0:0,0,0,0	0/0:9:0,0,9,0	0/0:12:0,0,12,0	0/0:10:0,0,10,0	0/0:15:0,0,15,0	0/0:10:0,0,10,0	0/1:8:0,2,6,0	0/0:25:0,0,25,0	0/0:15:0,0,14,1	0/0:7:0,0,7,0	0/0:11:0,1,10,0	0/0:10:0,0,10,0	0/0:11:0,0,11,0	./.:0:0,0,0,0	./.:0:0,0,0,0	./.:0:0,0,0,0	./.:0:0,0,0,0	./.:0:0,0,0,0	./.:0:0,0,0,0	0/0:8:0,0,8,0	./.:0:0,0,0,0	0/0:14:0,0,14,0	0/0:7:0,0,7,0	0/0:9:0,0,9,0	0/0:18:0,0,18,0	./.:0:0,0,0,0	0/0:9:0,0,9,0	./.:0:0,0,0,0	0/0:10:0,0,10,0	0/0:14:0,0,14,0	0/0:14:0,0,14,0	0/0:6:0,0,6,0	0/0:9:0,0,9,0	0/0:9:0,0,9,0	0/0:8:0,0,8,0	0/0:6:0,6,0,0	./.:0:0,0,0,0	./.:0:0,0,0,0	0/0:8:0,0,8,0	./.:0:0,0,0,0	./.:0:0,0,0,0	./.:0:0,0,0,0	0/0:9:0,0,9,0	0/0:17:0,0,17,0	0/0:6:0,0,6,0	0/0:13:0,0,13,0	0/0:8:0,0,8,0	./.:0:0,0,0,0	0/0:8:0,0,8,0	0/0:9:0,0,9,0	0/0:14:0,0,14,0	0/0:13:0,0,13,0	0/0:30:0,0,30,0	0/0:18:0,0,18,0	0/0:15:0,0,15,0	0/0:14:0,0,14,0	0/0:23:0,0,23,0	0/0:14:0,0,14,0	0/0:9:0,0,9,0	0/0:10:0,0,10,0	0/0:7:0,0,7,0	./.:0:0,0,0,0	0/0:28:0,0,28,0	0/0:14:0,0,14,0	0/0:7:0,0,7,0	0/0:11:0,0,11,0	0/0:8:0,0,8,0	0/0:6:0,0,6,0	0/0:22:0,0,22,0	0/0:10:0,0,10,0	0/0:13:0,0,13,0	./.:0:0,0,0,0	./.:0:0,0,0,0	0/0:10:0,0,10,0	./.:0:0,0,0,0	0/0:6:0,0,6,0	0/0:10:0,0,10,0	0/0:7:0,0,7,0	0/0:8:0,0,8,0	0/0:10:0,0,10,0	0/0:6:0,0,6,0	0/0:13:0,0,13,0	./.:0:0,0,0,0	./.:0:0,0,0,0	./.:0:0,0,0,0	0/0:7:0,0,7,0	0/0:9:0,0,9,0	0/0:8:0,0,8,0	./.:0:0,0,0,0	0/0:10:0,0,10,0	0/0:12:0,0,12,0	./.:0:0,0,0,0	0/0:14:0,0,14,0	0/0:19:0,0,19,0	0/0:25:0,0,25,0	0/0:11:0,0,11,0	0/0:10:0,0,10,0	0/0:8:0,0,8,0	./.:0:0,0,0,0	0/0:12:0,0,12,0	0/0:6:0,0,6,0	./.:0:0,0,0,0	./.:0:0,0,0,0	./.:0:0,0,0,0	0/0:10:0,0,10,0	0/0:7:0,0,7,0	0/0:9:0,0,9,0	./.:0:0,0,0,0	0/0:15:0,0,15,0	0/0:8:0,0,8,0	./.:0:0,0,0,0	./.:0:0,0,0,0	./.:0:0,0,0,0	0/0:10:0,0,10,0	./.:0:0,0,0,0	0/0:15:0,0,15,0	0/0:10:0,0,10,0	0/0:9:0,0,9,0	0/0:6:0,0,6,0	0/0:8:0,0,8,0	0/0:10:0,0,10,0	./.:0:0,0,0,0	0/0:7:0,0,7,0	./.:0:0,0,0,0	./.:0:0,0,0,0	./.:0:0,0,0,0	./.:0:0,0,0,0	./.:0:0,0,0,0	./.:0:0,0,0,0	0/0:15:0,0,15,0	0/0:28:0,0,28,0	0/0:16:0,0,16,0	0/0:22:0,0,22,0	0/0:15:0,0,15,0	0/0:17:0,0,17,0	0/0:16:0,0,16,0	0/0:19:0,0,19,0	0/0:20:0,0,20,0	0/0:20:0,0,20,0	0/0:29:0,0,29,0	0/0:12:0,0,12,0	./.:0:0,0,0,0	0/0:10:0,0,10,0	0/0:8:0,0,8,0	./.:0:0,0,0,0	0/0:24:0,0,24,0	0/0:11:0,0,11,0	0/0:27:0,1,26,0	0/0:13:0,0,13,0	./.:0:0,0,0,0	0/0:7:0,0,7,0	./.:0:0,0,0,0	0/0:32:0,0,32,0	0/0:22:0,0,22,0	0/0:32:0,0,32,0	0/0:23:0,0,23,0	./.:0:0,0,0,0	0/0:35:0,0,35,0
RAD_1	81	loc1_pos80	T	A	13	PASS	NS=133;DP=1705	GT:DP:CATG	./.:0:0,0,0,0	0/0:25:0,0,25,0	0/0:8:0,0,8,0	1/1:9:0,9,0,0	0/0:13:0,0,13,0	0/0:28:0,0,28,0	0/0:11:0,0,11,0	0/0:11:0,0,11,0	./.:0:0,0,0,0	./.:0:0,0,0,0	./.:0:0,0,0,0	./.:0:0,0,0,0	0/0:12:0,0,12,0	0/0:11:0,0,11,0	0/0:9:0,0,9,0	0/0:8:0,0,8,0	./.:0:0,0,0,0	0/0:28:0,0,28,0	./.:0:0,0,0,0	./.:0:0,0,0,0	0/0:6:0,0,6,0	0/0:6:0,0,6,0	./.:0:0,0,0,0	./.:0:0,0,0,0	0/1:8:0,2,6,0	1/1:6:0,6,0,0	./.:0:0,0,0,0	0/0:11:0,1,10,0	0/0:6:0,0,6,0	./.:0:0,0,0,0	0/0:7:0,0,7,0	./.:0:0,0,0,0	0/0:12:0,0,12,0	0/0:8:0,0,8,0	./.:0:0,0,0,0	0/0:9:0,0,9,0	0/0:12:0,0,12,0	0/0:10:0,1,9,0	0/0:15:0,0,15,0	0/0:10:0,0,10,0	0/0:8:0,0,8,0	0/0:25:0,0,25,0	0/0:15:0,0,15,0	0/0:7:0,0,7,0	0/0:11:0,0,11,0	0/0:10:0,0,10,0	0/0:11:0,0,11,0	./.:0:0,0,0,0	./.:0:0,0,0,0	./.:0:0,0,0,0	./.:0:0,0,0,0	./.:0:0,0,0,0	./.:0:0,0,0,0	0/1:8:0,4,4,0	./.:0:0,0,0,0	0/0:14:0,0,14,0	0/0:7:0,0,7,0	0/0:9:0,0,9,0	0/0:17:0,0,17,0	./.:0:0,0,0,0	0/0:9:0,0,9,0	./.:0:0,0,0,0	0/0:10:0,0,10,0	0/0:14:0,0,14,0	0/0:14:0,0,14,0	0/0:6:0,0,6,0	0/0:9:0,0,9,0	0/0:9:0,0,9,0	0/0:8:0,0,8,0	0/0:6:0,6,0,0	./.:0:0,0,0,0	./.:0:0,0,0,0	0/0:8:0,0,8,0	./.:0:0,0,0,0	./.:0:0,0,0,0	./.:0:0,0,0,0	0/0:9:0,0,9,0	0/0:17:0,0,17,0	0/0:6:0,0,6,0	0/0:13:0,0,13,0	0/0:8:0,0,8,0	./.:0:0,0,0,0	0/0:8:0,0,8,0	0/0:9:0,0,9,0	0/0:14:0,0,14,0	0/0:13:0,0,13,0	0/1:30:0,12,18,0	0/0:18:0,0,18,0	0/0:15:0,0,15,0	0/0:14:0,0,14,0	0/0:23:0,0,23,0	0/0:13:0,0,13,0	0/0:9:0,0,9,0	0/0:10:0,0,10,0	0/0:7:0,0,7,0	./.:0:0,0,0,0	0/0:28:0,0,28,0	0/0:14:0,0,14,0	0/0:7:0,0,7,0	0/0:11:0,0,11,0	0/0:8:0,0,8,0	0/0:6:0,0,6,0	0/0:22:0,0,22,0	0/0:10:0,0,10,0	0/0:13:0,0,13,0	./.:0:0,0,0,0	./.:0:0,0,0,0	0/0:10:0,0,10,0	./.:0:0,0,0,0	0/0:6:0,0,6,0	0/0:10:0,0,10,0	0/0:7:0,0,7,0	0/0:8:0,0,8,0	0/0:10:0,0,10,0	0/0:6:0,0,6,0	0/0:13:0,0,13,0	./.:0:0,0,0,0	./.:0:0,0,0,0	./.:0:0,0,0,0	1/1:7:0,7,0,0	1/1:9:0,9,0,0	1/1:8:0,8,0,0	./.:0:0,0,0,0	1/1:10:0,10,0,0	0/0:12:0,0,12,0	./.:0:0,0,0,0	0/0:14:0,0,14,0	0/0:19:0,0,19,0	0/0:24:0,0,24,0	0/0:11:0,0,11,0	0/0:10:0,0,10,0	0/0:8:0,0,8,0	./.:0:0,0,0,0	0/0:12:0,0,12,0	1/1:6:0,6,0,0	./.:0:0,0,0,0	./.:0:0,0,0,0	./.:0:0,0,0,0	1/1:10:0,10,0,0	0/0:7:0,0,7,0	0/0:9:0,0,9,0	./.:0:0,0,0,0	0/0:15:0,0,15,0	0/0:8:0,0,8,0	./.:0:0,0,0,0	./.:0:0,0,0,0	./.:0:0,0,0,0	0/0:10:0,0,10,0	./.:0:0,0,0,0	0/0:15:0,0,15,0	0/0:10:0,0,10,0	0/0:9:0,0,9,0	0/0:6:0,0,6,0	0/0:8:0,0,8,0	0/0:10:0,0,10,0	./.:0:0,0,0,0	0/0:7:0,0,7,0	./.:0:0,0,0,0	./.:0:0,0,0,0	./.:0:0,0,0,0	./.:0:0,0,0,0	./.:0:0,0,0,0	./.:0:0,0,0,0	0/0:15:0,0,15,0	0/0:28:0,1,26,1	0/0:16:0,0,16,0	0/0:22:0,0,22,0	0/0:15:0,0,15,0	0/0:17:0,0,17,0	0/0:16:0,0,16,0	0/0:19:0,0,19,0	0/0:20:0,0,20,0	0/0:20:0,0,20,0	0/0:29:0,0,29,0	0/1:12:0,9,3,0	./.:0:0,0,0,0	1/1:10:0,10,0,0	1/1:8:0,8,0,0	./.:0:0,0,0,0	0/0:24:0,0,24,0	0/0:11:0,0,11,0	0/0:27:0,0,27,0	0/0:13:0,0,13,0	./.:0:0,0,0,0	0/0:7:0,0,7,0	./.:0:0,0,0,0	0/0:32:0,0,32,0	0/0:22:0,0,22,0	0/0:32:0,0,32,0	0/0:23:0,0,23,0	./.:0:0,0,0,0	0/0:34:0,0,34,0
RAD_1	84	loc1_pos83	G	T	13	PASS	NS=133;DP=1705	GT:DP:CATG	./.:0:0,0,0,0	0/0:25:0,0,0,25	0/0:8:0,0,0,8	0/0:9:0,0,0,9	0/0:13:0,0,0,13	0/0:28:0,0,0,28	0/0:11:0,0,0,11	0/0:11:0,0,0,11	./.:0:0,0,0,0	./.:0:0,0,0,0	./.:0:0,0,0,0	./.:0:0,0,0,0	0/0:12:0,0,0,12	0/0:11:0,0,0,11	0/0:9:0,0,0,9	0/0:8:0,0,0,8	./.:0:0,0,0,0	0/0:28:0,0,0,28	./.:0:0,0,0,0	./.:0:0,0,0,0	0/0:6:0,0,0,6	0/0:6:0,0,0,6	./.:0:0,0,0,0	./.:0:0,0,0,0	0/0:8:0,0,0,8	0/0:6:0,0,0,6	./.:0:0,0,0,0	0/0:11:0,0,0,11	0/0:6:0,0,0,6	./.:0:0,0,0,0	0/0:7:0,0,0,7	./.:0:0,0,0,0	0/0:12:0,0,0,12	0/0:8:0,0,0,8	./.:0:0,0,0,0	0/0:9:0,0,0,9	0/0:12:0,0,0,12	0/0:10:0,0,0,10	0/0:15:0,0,0,15	0/0:10:0,0,0,10	0/0:8:0,0,0,8	0/0:25:0,1,0,24	0/0:15:0,0,0,15	0/0:7:0,0,0,7	0/0:11:0,0,0,11	0/0:10:0,0,0,10	0/0:11:0,0,0,11	./.:0:0,0,0,0	./.:0:0,0,0,0	./.:0:0,0,0,0	./.:0:0,0,0,0	./.:0:0,0,0,0	./.:0:0,0,0,0	0/0:8:0,0,0,8	./.:0:0,0,0,0	0/0:14:0,0,0,14	0/0:7:0,0,0,7	0/0:9:0,0,0,9	0/0:17:0,0,0,17	./.:0:0,0,0,0	0/0:9:0,0,0,9	./.:0:0,0,0,0	0/0:10:0,0,0,10	0/0:14:0,0,0,14	0/0:14:0,0,0,14	0/0:6:0,0,0,6	0/0:9:0,0,0,9	0/0:9:0,0,0,9	0/0:8:0,0,0,8	0/0:6:0,6,0,0	./.:0:0,0,0,0	./.:0:0,0,0,0	0/0:8:0,0,0,8	./.:0:0,0,0,0	./.:0:0,0,0,0	./.:0:0,0,0,0	0/0:9:0,0,0,9	0/0:17:0,1,0,16	0/0:6:0,0,0,6	0/0:13:0,0,0,13	0/0:8:0,0,0,8	./.:0:0,0,0,0	0/0:8:0,0,0,8	0/1:9:0,0,5,4	0/0:14:0,0,0,14	0/0:13:0,0,0,13	0/0:30:0,0,0,30	0/0:18:0,0,0,18	0/0:15:0,0,0,15	0/0:14:0,0,0,14	0/0:23:0,0,0,23	0/0:13:0,0,0,13	0/0:9:0,0,0,9	0/0:10:0,0,0,10	0/0:7:0,0,0,7	./.:0:0,0,0,0	0/0:28:0,0,0,28	0/0:14:0,0,0,14	0/0:7:0,0,0,7	0/0:11:0,0,0,11	0/0:8:0,0,0,8	0/0:6:0,0,0,6	0/0:22:0,0,0,22	0/0:10:0,0,0,10	0/0:13:0,0,0,13	./.:0:0,0,0,0	./.:0:0,0,0,0	0/0:10:0,0,0,10	./.:0:0,0,0,0	0/0:6:0,0,0,6	0/0:10:0,0,0,10	0/0:7:0,0,0,7	0/0:8:0,0,0,8	0/0:10:0,0,0,10	0/0:6:0,0,0,6	0/0:13:0,0,0,13	./.:0:0,0,0,0	./.:0:0,0,0,0	./.:0:0,0,0,0	0/0:7:0,0,0,7	0/0:9:0,0,0,9	0/0:8:0,0,0,8	./.:0:0,0,0,0	0/0:10:0,0,0,10	0/0:12:0,0,0,12	./.:0:0,0,0,0	0/0:14:0,0,0,14	0/0:19:0,0,0,19	0/0:24:0,0,0,24	0/0:11:0,0,0,11	0/0:10:0,0,0,10	0/0:8:0,0,0,8	./.:0:0,0,0,0	0/0:12:0,0,0,12	0/0:6:0,0,0,6	./.:0:0,0,0,0	./.:0:0,0,0,0	./.:0:0,0,0,0	0/0:10:0,0,0,10	0/0:7:0,0,0,7	0/0:9:0,1,0,8	./.:0:0,0,0,0	0/0:15:0,0,0,15	0/0:8:0,0,0,8	./.:0:0,0,0,0	./.:0:0,0,0,0	./.:0:0,0,0,0	0/0:10:0,0,0,10	./.:0:0,0,0,0	0/0:15:0,0,0,15	0/0:10:0,0,0,10	0/0:9:0,0,0,9	0/0:6:0,0,0,6	0/0:8:0,0,0,8	0/0:10:0,0,0,10	./.:0:0,0,0,0	0/0:7:0,0,0,7	./.:0:0,0,0,0	./.:0:0,0,0,0	./.:0:0,0,0,0	./.:0:0,0,0,0	./.:0:0,0,0,0	./.:0:0,0,0,0	0/0:15:0,0,0,15	0/0:28:0,0,0,28	0/0:16:0,1,0,15	0/0:22:0,0,0,22	0/0:15:0,0,0,15	0/0:17:0,0,1,16	0/0:16:0,0,0,16	0/0:19:0,0,0,19	0/0:20:0,0,0,20	0/0:20:0,0,0,20	0/0:29:0,0,0,29	0/0:12:0,0,1,11	./.:0:0,0,0,0	0/0:10:0,0,0,10	0/0:8:0,0,0,8	./.:0:0,0,0,0	0/0:24:0,0,1,23	0/0:11:0,0,0,11	0/0:27:0,0,0,27	0/0:13:0,0,0,13	./.:0:0,0,0,0	0/0:7:0,0,0,7	./.:0:0,0,0,0	0/0:32:0,0,0,32	0/0:22:0,0,0,22	0/0:32:0,0,0,32	0/0:23:0,0,0,23	./.:0:0,0,0,0	0/0:34:0,0,0,34
RAD_1	87	loc1_pos86	A	G	13	PASS	NS=132;DP=1704	GT:DP:CATG	./.:0:0,0,0,0	0/0:25:0,25,0,0	0/0:8:0,8,0,0	0/0:9:0,9,0,0	0/0:13:0,13,0,0	0/0:28:0,28,0,0	0/0:11:0,11,0,0	0/0:11:0,11,0,0	./.:0:0,0,0,0	./.:0:0,0,0,0	./.:0:0,0,0,0	./.:0:0,0,0,0	0/0:12:0,12,0,0	0/0:11:0,11,0,0	0/0:9:0,9,0,0	0/0:8:0,8,0,0	./.:0:0,0,0,0	0/0:28:0,28,0,0	./.:0:0,0,0,0	./.:0:0,0,0,0	0/0:6:0,6,0,0	0/0:6:0,6,0,0	./.:0:0,0,0,0	./.:0:0,0,0,0	0/0:8:0,8,0,0	0/0:6:0,6,0,0	./.:0:0,0,0,0	0/0:11:0,11,0,0	0/0:6:0,6,0,0	./.:0:0,0,0,0	0/0:7:0,7,0,0	./.:0:0,0,0,0	0/0:12:0,12,0,0	0/0:8:0,8,0,0	./.:0:0,0,0,0	0/0:9:0,9,0,0	0/0:12:0,12,0,0	0/0:10:0,10,0,0	0/0:15:0,15,0,0	0/0:10:0,10,0,0	0/0:8:0,8,0,0	0/0:25:0,25,0,0	0/0:15:0,15,0,0	0/0:7:0,7,0,0	0/0:11:0,11,0,0	0/0:10:0,10,0,0	0/0:10:0,10,0,0	./.:0:0,0,0,0	./.:0:0,0,0,0	./.:0:0,0,0,0	./.:0:0,0,0,0	./.:0:0,0,0,0	./.:0:0,0,0,0	0/0:8:0,8,0,0	./.:0:0,0,0,0	0/0:14:0,14,0,0	0/0:7:0,7,0,0	0/0:9:0,9,0,0	0/0:17:0,17,0,0	./.:0:0,0,0,0	0/0:9:0,9,0,0	./.:0:0,0,0,0	0/0:10:0,10,0,0	0/0:14:0,14,0,0	0/0:14:0,14,0,0	0/0:6:0,6,0,0	0/0:9:0,9,0,0	0/0:9:0,9,0,0	0/0:8:0,8,0,0	0/0:6:0,6,0,0	./.:0:0,0,0,0	./.:0:0,0,0,0	0/0:8:0,8,0,0	./.:0:0,0,0,0	./.:0:0,0,0,0	./.:0:0,0,0,0	0/0:9:0,9,0,0	0/0:17:0,17,0,0	0/0:6:0,6,0,0	0/0:13:0,13,0,0	0/0:8:0,8,0,0	./.:0:0,0,0,0	0/0:8:0,8,0,0	0/0:9:0,9,0,0	0/0:14:0,14,0,0	0/0:13:0,13,0,0	0/0:30:0,30,0,0	0/0:18:0,18,0,0	0/0:15:0,15,0,0	0/0:14:0,14,0,0	0/0:23:0,23,0,0	0/0:13:0,13,0,0	0/0:9:0,9,0,0	0/0:10:0,10,0,0	0/0:7:0,7,0,0	./.:0:0,0,0,0	0/0:28:0,28,0,0	0/0:14:0,14,0,0	0/0:7:0,7,0,0	0/0:11:0,11,0,0	0/0:8:0,8,0,0	0/0:6:0,6,0,0	0/0:22:0,22,0,0	0/0:10:0,10,0,0	0/0:13:0,13,0,0	./.:0:0,0,0,0	./.:0:0,0,0,0	0/0:10:0,10,0,0	./.:0:0,0,0,0	0/0:6:0,6,0,0	0/0:10:0,10,0,0	0/0:7:0,7,0,0	0/0:8:0,8,0,0	0/0:10:0,10,0,0	./.:6:1,5,0,0	0/0:13:0,13,0,0	./.:0:0,0,0,0	./.:0:0,0,0,0	./.:0:0,0,0,0	0/0:7:0,7,0,0	0/0:9:0,9,0,0	0/0:8:0,8,0,0	./.:0:0,0,0,0	0/0:10:0,10,0,0	0/0:12:0,12,0,0	./.:0:0,0,0,0	0/0:14:0,14,0,0	0/0:19:0,19,0,0	0/0:24:0,24,0,0	0/0:11:0,11,0,0	0/0:10:0,10,0,0	0/0:8:0,8,0,0	./.:0:0,0,0,0	0/0:12:0,12,0,0	0/0:6:0,6,0,0	./.:0:0,0,0,0	./.:0:0,0,0,0	./.:0:0,0,0,0	0/0:10:0,10,0,0	0/0:7:0,7,0,0	0/0:9:0,9,0,0	./.:0:0,0,0,0	0/0:15:0,15,0,0	0/0:8:0,8,0,0	./.:0:0,0,0,0	./.:0:0,0,0,0	./.:0:0,0,0,0	0/0:10:0,10,0,0	./.:0:0,0,0,0	0/0:15:0,15,0,0	0/0:10:0,10,0,0	0/0:9:0,9,0,0	0/0:6:0,6,0,0	0/0:8:0,8,0,0	0/0:10:0,10,0,0	./.:0:0,0,0,0	0/0:7:0,7,0,0	./.:0:0,0,0,0	./.:0:0,0,0,0	./.:0:0,0,0,0	./.:0:0,0,0,0	./.:0:0,0,0,0	./.:0:0,0,0,0	0/0:15:0,15,0,0	0/0:28:0,28,0,0	0/0:16:0,16,0,0	0/0:22:1,21,0,0	0/0:15:0,15,0,0	0/0:17:0,17,0,0	0/0:16:0,16,0,0	0/0:19:0,19,0,0	0/0:20:0,20,0,0	0/0:20:0,20,0,0	0/0:29:0,29,0,0	0/0:12:0,12,0,0	./.:0:0,0,0,0	0/0:10:0,10,0,0	0/0:8:0,8,0,0	./.:0:0,0,0,0	0/0:24:0,24,0,0	0/0:11:0,11,0,0	0/0:27:0,27,0,0	0/0:13:0,13,0,0	./.:0:0,0,0,0	0/0:7:0,7,0,0	./.:0:0,0,0,0	0/0:32:0,32,0,0	0/0:22:0,22,0,0	0/0:32:0,32,0,0	1/0:23:0,15,0,8	./.:0:0,0,0,0	0/0:34:0,34,0,0
RAD_1	89	loc1_pos88	T	A	13	PASS	NS=126;DP=1703	GT:DP:CATG	./.:0:0,0,0,0	0/0:24:0,0,24,0	0/1:8:0,2,6,0	1/1:9:0,9,0,0	0/0:13:0,0,13,0	0/0:28:0,0,28,0	0/0:11:0,0,11,0	1/1:11:0,10,1,0	./.:0:0,0,0,0	./.:0:0,0,0,0	./.:0:0,0,0,0	./.:0:0,0,0,0	0/0:12:0,0,12,0	0/0:11:0,1,10,0	0/0:9:0,0,9,0	0/0:8:0,0,8,0	./.:0:0,0,0,0	0/0:28:0,0,28,0	./.:0:0,0,0,0	./.:0:0,0,0,0	0/0:6:0,0,6,0	0/1:6:0,4,2,0	./.:0:0,0,0,0	./.:0:0,0,0,0	0/1:8:0,2,6,0	1/1:6:0,6,0,0	./.:0:0,0,0,0	0/0:11:0,1,10,0	0/0:6:0,0,6,0	./.:0:0,0,0,0	0/0:7:0,0,7,0	./.:0:0,0,0,0	0/0:12:0,0,12,0	0/0:8:0,0,8,0	./.:0:0,0,0,0	0/1:9:0,2,7,0	0/0:12:0,0,12,0	0/0:10:0,0,10,0	0/0:15:0,0,15,0	0/0:10:0,1,9,0	0/1:8:0,3,5,0	0/0:25:0,0,25,0	0/0:15:0,0,15,0	0/1:7:0,2,5,0	0/1:11:0,5,6,0	./.:10:0,8,2,0	0/1:10:0,3,7,0	./.:0:0,0,0,0	./.:0:0,0,0,0	./.:0:0,0,0,0	./.:0:0,0,0,0	./.:0:0,0,0,0	./.:0:0,0,0,0	0/1:8:0,4,4,0	./.:0:0,0,0,0	0/0:14:0,0,14,0	0/0:7:0,0,7,0	0/1:9:0,7,2,0	0/0:17:0,0,17,0	./.:0:0,0,0,0	0/1:9:0,3,6,0	./.:0:0,0,0,0	0/1:10:0,5,5,0	0/0:14:0,0,14,0	0/0:14:0,0,14,0	0/0:6:0,0,6,0	0/0:9:0,0,9,0	0/0:9:0,0,9,0	0/0:8:0,0,8,0	0/0:6:0,0,6,0	./.:0:0,0,0,0	./.:0:0,0,0,0	0/0:8:0,0,8,0	./.:0:0,0,0,0	./.:0:0,0,0,0	./.:0:0,0,0,0	0/0:9:0,0,9,0	0/0:17:0,0,16,1	./.:6:0,1,5,0	0/0:13:0,1,12,0	0/0:8:0,0,8,0	./.:0:0,0,0,0	0/0:8:0,0,8,0	0/0:9:0,1,8,0	0/0:14:0,0,14,0	0/0:13:0,0,13,0	0/1:30:0,12,18,0	0/0:18:0,0,18,0	0/0:15:0,0,15,0	0/1:14:0,4,10,0	0/1:23:0,13,10,0	1/1:13:0,13,0,0	0/1:9:0,7,2,0	1/1:10:0,10,0,0	1/1:7:0,7,0,0	./.:0:0,0,0,0	1/1:28:0,28,0,0	1/1:14:0,14,0,0	1/1:7:0,7,0,0	0/1:11:0,5,6,0	0/1:8:0,4,4,0	0/1:6:0,2,4,0	0/1:22:0,12,10,0	0/1:10:0,5,5,0	0/0:13:0,0,13,0	./.:0:0,0,0,0	./.:0:0,0,0,0	0/0:10:0,0,10,0	./.:0:0,0,0,0	0/1:6:0,3,3,0	0/0:10:0,0,10,0	0/1:7:0,3,4,0	0/0:8:0,0,8,0	0/0:10:0,0,10,0	0/0:6:0,0,6,0	0/1:13:0,4,9,0	./.:0:0,0,0,0	./.:0:0,0,0,0	./.:0:0,0,0,0	1/1:7:0,7,0,0	1/1:9:0,9,0,0	1/1:8:0,8,0,0	./.:0:0,0,0,0	1/1:10:0,10,0,0	0/1:12:0,4,8,0	./.:0:0,0,0,0	0/1:14:0,5,9,0	0/1:19:0,7,12,0	0/1:24:0,16,8,0	1/1:11:0,11,0,0	1/1:10:0,10,0,0	1/1:8:0,8,0,0	./.:0:0,0,0,0	1/1:12:0,12,0,0	1/1:6:0,6,0,0	./.:0:0,0,0,0	./.:0:0,0,0,0	./.:0:0,0,0,0	1/1:10:0,10,0,0	./.:7:0,1,6,0	0/1:9:0,4,5,0	./.:0:0,0,0,0	0/1:15:0,7,8,0	./.:8:0,1,7,0	./.:0:0,0,0,0	./.:0:0,0,0,0	./.:0:0,0,0,0	0/0:10:0,0,10,0	./.:0:0,0,0,0	0/1:15:0,9,6,0	0/1:10:0,5,5,0	0/1:9:0,6,3,0	0/1:6:0,3,3,0	0/1:8:0,5,3,0	0/1:10:0,5,5,0	./.:0:0,0,0,0	0/1:7:0,3,4,0	./.:0:0,0,0,0	./.:0:0,0,0,0	./.:0:0,0,0,0	./.:0:0,0,0,0	./.:0:0,0,0,0	./.:0:0,0,0,0	0/0:15:0,0,15,0	0/0:28:0,0,28,0	0/0:16:0,0,16,0	0/0:22:0,0,22,0	./.:15:0,2,13,0	./.:17:0,2,15,0	0/1:16:0,5,11,0	0/0:19:0,0,19,0	0/1:20:0,4,16,0	0/0:20:0,1,19,0	0/0:29:0,0,29,0	0/1:12:0,9,3,0	./.:0:0,0,0,0	1/1:10:0,10,0,0	1/1:8:0,8,0,0	./.:0:0,0,0,0	0/0:24:0,0,24,0	0/0:11:0,0,11,0	0/1:27:0,6,21,0	0/0:13:0,0,13,0	./.:0:0,0,0,0	./.:7:0,1,6,0	./.:0:0,0,0,0	0/0:32:0,0,32,0	0/0:22:0,0,22,0	0/0:32:0,0,32,0	0/0:23:0,0,23,0	./.:0:0,0,0,0	0/1:34:0,14,20,0
RAD_2	1	loc2_pos0	T	C	13	PASS	NS=141;DP=3511	GT:DP:CATG	./.:0:0,0,0,0	0/0:42:0,0,42,0	0/0:15:0,0,15,0	0/0:30:0,0,30,0	0/0:25:0,0,25,0	0/0:11:0,0,11,0	0/0:25:0,0,25,0	0/0:26:0,0,26,0	0/0:6:0,0,6,0	./.:0:0,0,0,0	./.:0:0,0,0,0	0/0:7:0,0,7,0	./.:0:0,0,0,0	0/0:6:0,0,6,0	0/0:16:0,0,16,0	./.:0:0,0,0,0	./.:0:0,0,0,0	1/1:19:0,0,19,0	0/0:13:0,0,13,0	0/0:11:0,0,11,0	0/0:8:0,0,8,0	./.:0:0,0,0,0	0/0:8:0,0,8,0	0/0:27:0,0,27,0	0/0:53:0,0,53,0	0/0:27:0,0,27,0	0/0:13:0,0,13,0	0/0:28:0,0,28,0	0/0:42:0,0,42,0	0/0:18:0,0,18,0	0/0:27:0,0,27,0	0/0:56:0,0,56,0	./.:0:0,0,0,0	./.:0:0,0,0,0	./.:0:0,0,0,0	0/0:21:0,0,21,0	0/0:44:0,0,44,0	0/0:12:0,0,12,0	0/0:43:0,0,43,0	0/0:27:0,0,27,0	0/0:20:0,0,20,0	0/0:74:0,0,74,0	0/0:16:0,0,16,0	0/0:16:0,0,16,0	0/0:19:0,0,19,0	0/0:45:0,0,45,0	0/0:11:0,0,11,0	./.:0:0,0,0,0	./.:0:0,0,0,0	./.:0:0,0,0,0	./.:0:0,0,0,0	./.:0:0,0,0,0	0/0:17:0,0,17,0	0/0:27:0,0,27,0	0/0:29:0,0,29,0	0/0:83:0,0,83,0	0/0:35:0,0,35,0	0/0:19:0,0,19,0	0/0:29:0,0,29,0	0/0:14:0,0,14,0	0/0:16:0,0,16,0	0/0:12:0,0,12,0	0/0:14:0,0,14,0	0/0:16:0,0,16,0	./.:0:0,0,0,0	./.:0:0,0,0,0	0/0:14:0,0,14,0	0/0:22:0,0,22,0	0/0:24:0,0,24,0	0/0:20:0,0,20,0	0/0:13:0,0,13,0	0/0:30:0,0,30,0	0/0:8:0,0,8,0	0/0:9:0,0,9,0	./.:0:0,0,0,0	./.:0:0,0,0,0	0/0:20:0,0,20,0	0/0:18:0,0,18,0	0/0:7:0,0,7,0	0/0:49:0,0,49,0	0/0:23:0,0,23,0	0/0:23:0,0,23,0	0/0:25:0,0,25,0	0/0:31:0,0,31,0	0/0:30:0,0,30,0	0/0:50:0,0,50,0	0/0:118:0,0,118,0	0/0:32:0,0,32,0	0/0:31:0,0,31,0	0/0:23:0,0,23,0	0/0:10:0,0,10,0	./.:0:0,0,0,0	0/0:14:0,0,14,0	./.:0:0,0,0,0	0/0:22:0,0,22,0	0/0:28:0,0,28,0	0/0:20:0,0,20,0	0/0:33:0,0,33,0	0/0:15:0,0,15,0	./.:0:0,0,0,0	./.:0:0,0,0,0	./.:0:0,0,0,0	./.:0:0,0,0,0	./.:0:0,0,0,0	0/0:27:0,0,27,0	0/0:21:0,0,21,0	0/0:14:0,0,14,0	0/0:23:0,0,23,0	0/0:26:0,0,26,0	0/0:11:0,0,11,0	0/0:29:0,0,29,0	0/0:13:0,0,13,0	0/0:28:0,0,28,0	0/0:22:0,0,22,0	0/0:32:0,0,32,0	0/0:14:0,0,14,0	0/0:11:0,0,11,0	0/0:12:0,0,12,0	0/0:22:0,0,22,0	0/0:29:0,0,29,0	0/0:23:0,0,23,0	0/0:16:0,0,16,0	0/0:19:0,0,19,0	0/0:20:0,0,20,0	./.:0:0,0,0,0	./.:0:0,0,0,0	./.:0:0,0,0,0	./.:0:0,0,0,0	./.:0:0,0,0,0	./.:0:0,0,0,0	./.:0:0,0,0,0	./.:0:0,0,0,0	./.:0:0,0,0,0	./.:0:0,0,0,0	0/0:24:0,0,24,0	0/0:28:0,0,28,0	0/0:14:0,0,14,0	0/0:33:0,0,33,0	0/0:30:0,0,30,0	0/0:11:0,0,11,0	0/0:43:0,0,43,0	0/0:14:0,1,13,0	0/0:21:0,0,21,0	0/0:14:0,0,14,0	0/0:35:0,0,35,0	0/0:17:0,0,17,0	0/0:52:0,0,52,0	0/0:18:0,0,18,0	0/0:20:0,0,20,0	0/0:43:0,0,43,0	0/0:24:0,0,24,0	0/0:30:0,1,29,0	0/0:15:0,0,15,0	0/0:22:0,0,22,0	0/0:22:0,0,22,0	0/0:15:0,0,15,0	0/0:11:0,0,11,0	./.:0:0,0,0,0	0/0:12:0,0,12,0	./.:0:0,0,0,0	./.:0:0,0,0,0	./.:0:0,0,0,0	./.:0:0,0,0,0	./.:0:0,0,0,0	./.:0:0,0,0,0	0/0:15:0,0,15,0	./.:0:0,0,0,0	0/0:44:0,0,44,0	0/0:41:0,0,41,0	0/0:22:0,0,22,0	0/0:9:0,0,9,0	0/0:26:0,0,26,0	0/0:25:0,0,25,0	0/0:30:0,0,30,0	0/0:54:0,0,54,0	0/0:33:0,0,33,0	0/0:48:0,0,48,0	0/0:46:0,0,46,0	0/0:37:0,0,37,0	0/0:17:0,0,17,0	0/0:7:0,0,7,0	0/0:43:0,0,43,0	0/0:25:0,0,25,0	0/0:17:0,0,17,0	./.:0:0,0,0,0	0/0:12:0,0,12,0	./.:0:0,0,0,0	./.:0:0,0,0,0	./.:0:0,0,0,0	./.:0:0,0,0,0	./.:0:0,0,0,0	./.:0:0,0,0,0
RAD_2	24	loc2_pos23	C	T	13	PASS	NS=141;DP=3511	GT:DP:CATG	./.:0:0,0,0,0	0/0:42:42,0,0,0	0/0:15:0,15,0,0	0/0:30:0,30,0,0	0/0:25:0,25,0,0	0/0:11:0,11,0,0	0/0:25:0,25,0,0	0/0:26:0,26,0,0	0/0:6:0,6,0,0	./.:0:0,0,0,0	./.:0:0,0,0,0	0/0:7:0,7,0,0	./.:0:0,0,0,0	0/0:6:0,6,0,0	0/0:16:0,16,0,0	./.:0:0,0,0,0	./.:0:0,0,0,0	0/0:19:0,19,0,0	1/0:13:0,13,0,0	0/0:11:0,11,0,0	0/0:8:0,8,0,0	./.:0:0,0,0,0	0/0:8:0,8,0,0	0/0:27:0,27,0,0	0/0:53:0,53,0,0	0/0:27:0,27,0,0	0/0:13:0,13,0,0	0/0:28:0,28,0,0	0/0:42:0,42,0,0	0/0:18:0,18,0,0	0/0:27:0,27,0,0	0/0:56:0,56,0,0	./.:0:0,0,0,0	./.:0:0,0,0,0	./.:0:0,0,0,0	0/0:21:0,21,0,0	0/0:44:0,44,0,0	0/0:12:0,12,0,0	0/0:43:0,43,0,0	0/0:27:0,27,0,0	0/0:20:0,20,0,0	0/0:74:0,74,0,0	0/0:16:16,0,0,0	0/0:16:0,16,0,0	0/0:19:0,19,0,0	0/0:45:0,45,0,0	0/0:11:0,11,0,0	./.:0:0,0,0,0	./.:0:0,0,0,0	./.:0:0,0,0,0	./.:0:0,0,0,0	./.:0:0,0,0,0	0/0:17:0,17,0,0	0/0:27:0,27,0,0	0/0:29:0,29,0,0	0/0:83:0,83,0,0	0/0:35:0,35,0,0	0/0:19:0,19,0,0	0/0:29:0,29,0,0	0/0:14:0,14,0,0	0/0:16:0,16,0,0	0/0:12:0,12,0,0	0/0:14:0,14,0,0	0/0:16:0,16,0,0	./.:0:0,0,0,0	./.:0:0,0,0,0	0/0:14:0,14,0,0	0/0:22:0,22,0,0	0/0:24:0,24,0,0	0/0:20:0,20,0,0	0/0:13:0,13,0,0	0/0:30:0,30,0,0	0/0:8:0,8,0,0	0/0:9:0,9,0,0	./.:0:0,0,0,0	./.:0:0,0,0,0	0/0:20:0,20,0,0	0/0:18:0,18,0,0	0/0:7:0,7,0,0	0/0:49:0,49,0,0	0/0:23:0,23,0,0	0/0:23:0,23,0,0	0/0:25:0,25,0,0	0/0:31:0,31,0,0	0/0:30:0,30,0,0	0/0:50:0,50,0,0	0/0:118:0,118,0,0	0/0:32:0,32,0,0	0/0:31:0,31,0,0	0/0:23:0,23,0,0	0/0:10:0,10,0,0	./.:0:0,0,0,0	0/0:14:0,14,0,0	./.:0:0,0,0,0	0/0:22:0,22,0,0	0/0:28:0,28,0,0	0/0:20:0,20,0,0	0/0:33:0,32,0,1	0/0:15:0,15,0,0	./.:0:0,0,0,0	./.:0:0,0,0,0	./.:0:0,0,0,0	./.:0:0,0,0,0	./.:0:0,0,0,0	0/0:27:0,27,0,0	0/0:21:0,21,0,0	0/0:14:0,14,0,0	0/0:23:0,23,0,0	0/0:26:0,26,0,0	0/0:11:0,11,0,0	0/0:29:0,29,0,0	0/0:13:0,13,0,0	0/0:28:0,28,0,0	0/0:22:0,22,0,0	0/0:32:0,32,0,0	0/0:14:0,14,0,0	0/0:11:0,11,0,0	0/0:12:0,12,0,0	0/0:22:0,22,0,0	0/0:29:0,29,0,0	0/0:23:0,23,0,0	0/0:16:0,15,0,1	0/0:19:0,19,0,0	0/0:20:0,20,0,0	./.:0:0,0,0,0	./.:0:0,0,0,0	./.:0:0,0,0,0	./.:0:0,0,0,0	./.:0:0,0,0,0	./.:0:0,0,0,0	./.:0:0,0,0,0	./.:0:0,0,0,0	./.:0:0,0,0,0	./.:0:0,0,0,0	0/0:24:0,24,0,0	0/0:28:0,28,0,0	0/0:14:0,14,0,0	0/0:33:0,33,0,0	0/0:30:0,30,0,0	0/0:11:0,11,0,0	0/0:43:0,43,0,0	0/0:14:0,14,0,0	0/0:21:0,21,0,0	0/0:14:0,14,0,0	0/0:35:0,35,0,0	0/0:17:0,17,0,0	0/0:52:0,52,0,0	0/0:18:0,18,0,0	0/0:20:0,20,0,0	0/0:43:0,43,0,0	0/0:24:0,24,0,0	0/0:30:0,30,0,0	0/0:15:0,15,0,0	0/0:22:0,22,0,0	0/0:22:0,22,0,0	0/0:15:0,15,0,0	0/0:11:0,11,0,0	./.:0:0,0,0,0	0/0:12:0,12,0,0	./.:0:0,0,0,0	./.:0:0,0,0,0	./.:0:0,0,0,0	./.:0:0,0,0,0	./.:0:0,0,0,0	./.:0:0,0,0,0	0/0:15:0,15,0,0	./.:0:0,0,0,0	0/0:44:0,44,0,0	0/0:41:0,41,0,0	0/0:22:0,22,0,0	0/0:9:0,9,0,0	0/0:26:0,26,0,0	0/0:25:0,24,1,0	0/0:30:0,30,0,0	0/0:54:0,54,0,0	0/0:33:0,33,0,0	0/0:48:0,48,0,0	0/0:46:0,46,0,0	0/0:37:0,37,0,0	0/0:17:0,17,0,0	0/0:7:0,7,0,0	0/0:43:0,43,0,0	0/0:25:0,25,0,0	0/0:17:0,17,0,0	./.:0:0,0,0,0	0/0:12:0,12,0,0	./.:0:0,0,0,0	./.:0:0,0,0,0	./.:0:0,0,0,0	./.:0:0,0,0,0	./.:0:0,0,0,0	./.:0:0,0,0,0
RAD_2	25	loc2_pos24	C	T	13	PASS	NS=141;DP=3511	GT:DP:CATG	./.:0:0,0,0,0	0/0:42:42,0,0,0	0/0:15:15,0,0,0	0/0:30:30,0,0,0	0/0:25:25,0,0,0	0/0:11:11,0,0,0	0/0:25:25,0,0,0	0/0:26:26,0,0,0	0/0:6:6,0,0,0	./.:0:0,0,0,0	./.:0:0,0,0,0	0/0:7:7,0,0,0	./.:0:0,0,0,0	0/0:6:6,0,0,0	0/0:16:16,0,0,0	./.:0:0,0,0,0	./.:0:0,0,0,0	0/0:19:19,0,0,0	0/0:13:13,0,0,0	0/0:11:11,0,0,0	0/0:8:8,0,0,0	./.:0:0,0,0,0	0/0:8:8,0,0,0	0/0:27:27,0,0,0	0/0:53:53,0,0,0	0/0:27:27,0,0,0	0/0:13:13,0,0,0	0/0:28:28,0,0,0	0/0:42:42,0,0,0	0/0:18:18,0,0,0	0/0:27:27,0,0,0	0/0:56:56,0,0,0	./.:0:0,0,0,0	./.:0:0,0,0,0	./.:0:0,0,0,0	0/0:21:21,0,0,0	0/0:44:44,0,0,0	0/0:12:12,0,0,0	0/0:43:43,0,0,0	0/0:27:27,0,0,0	0/0:20:20,0,0,0	0/0:74:74,0,0,0	0/0:16:16,0,0,0	0/0:16:16,0,0,0	0/0:19:19,0,0,0	0/0:45:45,0,0,0	0/0:11:11,0,0,0	./.:0:0,0,0,0	./.:0:0,0,0,0	./.:0:0,0,0,0	./.:0:0,0,0,0	./.:0:0,0,0,0	0/0:17:17,0,0,0	0/0:27:27,0,0,0	0/0:29:29,0,0,0	0/0:83:82,1,0,0	0/0:35:35,0,0,0	0/0:19:19,0,0,0	0/0:29:29,0,0,0	0/0:14:14,0,0,0	0/0:16:16,0,0,0	0/0:12:12,0,0,0	0/0:14:14,0,0,0	0/0:16:16,0,0,0	./.:0:0,0,0,0	./.:0:0,0,0,0	0/0:14:14,0,0,0	0/0:22:22,0,0,0	0/0:24:24,0,0,0	0/0:20:20,0,0,0	0/0:13:13,0,0,0	1/0:30:30,0,0,0	0/0:8:8,0,0,0	0/0:9:9,0,0,0	./.:0:0,0,0,0	./.:0:0,0,0,0	0/0:20:20,0,0,0	0/0:18:18,0,0,0	0/0:7:7,0,0,0	0/0:49:49,0,0,0	0/0:23:23,0,0,0	0/0:23:23,0,0,0	0/0:25:25,0,0,0	0/0:31:31,0,0,0	0/0:30:30,0,0,0	0/0:50:50,0,0,0	0/0:118:118,0,0,0	0/0:32:32,0,0,0	0/0:31:31,0,0,0	0/0:23:23,0,0,0	0/0:10:10,0,0,0	./.:0:0,0,0,0	0/0:14:14,0,0,0	./.:0:0,0,0,0	0/0:22:22,0,0,0	0/0:28:28,0,0,0	0/0:20:20,0,0,0	0/0:33:33,0,0,0	0/0:15:15,0,0,0	./.:0:0,0,0,0	./.:0:0,0,0,0	./.:0:0,0,0,0	./.:0:0,0,0,0	./.:0:0,0,0,0	0/0:27:27,0,0,0	0/0:21:21,0,0,0	0/0:14:14,0,0,0	0/0:23:23,0,0,0	0/0:26:26,0,0,0	0/0:11:11,0,0,0	0/0:29:29,0,0,0	0/0:13:13,0,0,0	0/0:28:27,1,0,0	0/0:22:22,0,0,0	0/0:32:32,0,0,0	0/0:14:14,0,0,0	0/0:11:11,0,0,0	0/0:12:12,0,0,0	0/0:22:22,0,0,0	0/0:29:29,0,0,0	0/0:23:23,0,0,0	0/0:16:16,0,0,0	0/0:19:19,0,0,0	0/0:20:20,0,0,0	./.:0:0,0,0,0	./.:0:0,0,0,0	./.:0:0,0,0,0	./.:0:0,0,0,0	./.:0:0,0,0,0	./.:0:0,0,0,0	./.:0:0,0,0,0	./.:0:0,0,0,0	./.:0:0,0,0,0	./.:0:0,0,0,0	0/0:24:24,0,0,0	0/0:28:28,0,0,0	0/0:14:14,0,0,0	0/0:33:33,0,0,0	0/0:30:30,0,0,0	0/0:11:11,0,0,0	0/0:43:43,0,0,0	0/0:14:14,0,0,0	0/0:21:21,0,0,0	0/0:14:14,0,0,0	0/0:35:35,0,0,0	0/0:17:17,0,0,0	0/0:52:52,0,0,0	0/0:18:18,0,0,0	0/0:20:20,0,0,0	0/0:43:43,0,0,0	0/0:24:24,0,0,0	0/0:30:30,0,0,0	0/0:15:15,0,0,0	0/0:22:22,0,0,0	0/0:22:22,0,0,0	0/0:15:15,0,0,0	0/0:11:11,0,0,0	./.:0:0,0,0,0	0/0:12:12,0,0,0	./.:0:0,0,0,0	./.:0:0,0,0,0	./.:0:0,0,0,0	./.:0:0,0,0,0	./.:0:0,0,0,0	./.:0:0,0,0,0	0/0:15:15,0,0,0	./.:0:0,0,0,0	0/0:44:44,0,0,0	0/0:41:41,0,0,0	0/0:22:22,0,0,0	0/0:9:9,0,0,0	0/0:26:26,0,0,0	0/0:25:25,0,0,0	0/0:30:30,0,0,0	0/0:54:54,0,0,0	0/0:33:33,0,0,0	0/0:48:48,0,0,0	0/0:46:46,0,0,0	0/0:37:37,0,0,0	0/0:17:17,0,0,0	0/0:7:7,0,0,0	0/0:43:43,0,0,0	0/0:25:25,0,0,0	0/0:17:17,0,0,0	./.:0:0,0,0,0	0/0:12:12,0,0,0	./.:0:0,0,0,0	./.:0:0,0,0,0	./.:0:0,0,0,0	./.:0:0,0,0,0	./.:0:0,0,0,0	./.:0:0,0,0,0
RAD_2	33	loc2_pos32	T	C	13	PASS	NS=141;DP=3511	GT:DP:CATG	./.:0:0,0,0,0	0/0:42:0,0,42,0	0/0:15:0,15,0,0	0/0:30:0,30,0,0	0/0:25:0,25,0,0	0/0:11:0,11,0,0	0/0:25:0,3,0,22	0/0:26:0,26,0,0	0/0:6:0,6,0,0	./.:0:0,0,0,0	./.:0:0,0,0,0	0/0:7:0,7,0,0	./.:0:0,0,0,0	0/0:6:0,6,0,0	0/0:16:0,0,0,16	./.:0:0,0,0,0	./.:0:0,0,0,0	0/0:19:0,19,0,0	0/0:13:0,13,0,0	0/0:11:0,11,0,0	0/0:8:0,8,0,0	./.:0:0,0,0,0	0/0:8:0,8,0,0	0/0:27:0,13,0,14	0/0:53:0,53,0,0	0/0:27:0,27,0,0	0/0:13:0,12,0,1	0/0:28:0,28,0,0	0/0:42:0,22,0,20	0/0:18:0,6,0,12	0/0:27:0,20,0,7	0/0:56:0,31,0,25	./.:0:0,0,0,0	./.:0:0,0,0,0	./.:0:0,0,0,0	0/0:21:0,18,0,3	0/0:44:0,43,1,0	0/0:12:0,12,0,0	0/0:43:0,43,0,0	0/0:27:0,27,0,0	0/0:20:0,20,0,0	0/0:74:0,58,0,16	0/0:16:0,0,16,0	0/0:16:0,9,0,7	0/0:19:0,18,0,1	0/0:45:0,39,0,6	0/0:11:0,11,0,0	./.:0:0,0,0,0	./.:0:0,0,0,0	./.:0:0,0,0,0	./.:0:0,0,0,0	./.:0:0,0,0,0	0/0:17:0,0,0,17	0/0:27:0,27,0,0	0/0:29:0,29,0,0	0/0:83:0,83,0,0	0/0:35:0,24,0,11	0/0:19:0,19,0,0	0/0:29:0,29,0,0	0/0:14:0,14,0,0	0/0:16:1,15,0,0	0/0:12:0,12,0,0	0/0:14:0,14,0,0	0/0:16:0,16,0,0	./.:0:0,0,0,0	./.:0:0,0,0,0	0/0:14:0,14,0,0	0/0:22:0,22,0,0	0/0:24:0,24,0,0	0/0:20:0,20,0,0	0/0:13:0,13,0,0	0/0:30:0,30,0,0	0/0:8:0,8,0,0	0/0:9:0,9,0,0	./.:0:0,0,0,0	./.:0:0,0,0,0	0/0:20:0,0,0,20	0/0:18:0,0,0,18	0/0:7:0,7,0,0	0/0:49:0,49,0,0	0/0:23:0,23,0,0	0/0:23:0,23,0,0	0/0:25:0,25,0,0	0/0:31:0,31,0,0	0/0:30:0,30,0,0	0/1:50:0,50,0,0	0/0:118:0,65,0,53	0/0:32:0,0,0,32	0/0:31:0,0,0,31	0/0:23:0,23,0,0	0/0:10:0,10,0,0	./.:0:0,0,0,0	0/0:14:0,13,0,1	./.:0:0,0,0,0	0/0:22:0,22,0,0	0/0:28:0,28,0,0	0/0:20:0,20,0,0	0/0:33:0,33,0,0	0/0:15:0,15,0,0	./.:0:0,0,0,0	./.:0:0,0,0,0	./.:0:0,0,0,0	./.:0:0,0,0,0	./.:0:0,0,0,0	0/0:27:0,27,0,0	0/0:21:0,21,0,0	0/0:14:0,14,0,0	0/0:23:0,23,0,0	0/0:26:0,26,0,0	0/0:11:0,11,0,0	0/0:29:0,18,0,11	0/0:13:0,13,0,0	0/0:28:0,21,0,7	0/0:22:0,22,0,0	0/0:32:0,32,0,0	0/0:14:0,14,0,0	0/0:11:0,11,0,0	0/0:12:0,4,0,8	0/0:22:0,22,0,0	0/0:29:0,29,0,0	0/0:23:0,23,0,0	0/0:16:0,16,0,0	0/0:19:0,19,0,0	0/0:20:0,20,0,0	./.:0:0,0,0,0	./.:0:0,0,0,0	./.:0:0,0,0,0	./.:0:0,0,0,0	./.:0:0,0,0,0	./.:0:0,0,0,0	./.:0:0,0,0,0	./.:0:0,0,0,0	./.:0:0,0,0,0	./.:0:0,0,0,0	0/0:24:0,24,0,0	0/0:28:0,28,0,0	0/0:14:0,14,0,0	0/0:33:0,33,0,0	0/0:30:0,30,0,0	0/0:11:0,8,0,3	0/0:43:0,17,0,26	0/0:14:0,14,0,0	0/0:21:0,21,0,0	0/0:14:0,14,0,0	0/0:35:0,16,0,19	0/0:17:0,7,0,10	0/0:52:0,0,0,52	0/0:18:0,18,0,0	0/0:20:0,6,0,14	0/0:43:0,0,0,43	0/0:24:0,8,0,16	0/0:30:0,8,0,22	0/0:15:0,0,0,15	0/0:22:0,0,0,22	0/0:22:0,2,0,20	0/0:15:0,9,0,6	0/0:11:0,0,0,11	./.:0:0,0,0,0	0/0:12:0,0,0,12	./.:0:0,0,0,0	./.:0:0,0,0,0	./.:0:0,0,0,0	./.:0:0,0,0,0	./.:0:0,0,0,0	./.:0:0,0,0,0	0/0:15:0,15,0,0	./.:0:0,0,0,0	0/0:44:0,44,0,0	0/0:41:0,41,0,0	0/0:22:0,22,0,0	0/0:9:0,9,0,0	0/0:26:0,26,0,0	0/0:25:0,25,0,0	0/0:30:0,30,0,0	0/0:54:0,54,0,0	0/0:33:0,33,0,0	0/0:48:0,48,0,0	0/0:46:0,46,0,0	0/0:37:0,37,0,0	0/0:17:0,17,0,0	0/0:7:0,7,0,0	0/0:43:0,32,0,11	0/0:25:0,25,0,0	0/0:17:0,17,0,0	./.:0:0,0,0,0	0/0:12:0,12,0,0	./.:0:0,0,0,0	./.:0:0,0,0,0	./.:0:0,0,0,0	./.:0:0,0,0,0	./.:0:0,0,0,0	./.:0:0,0,0,0
RAD_2	38	loc2_pos37	A	T	13	PASS	NS=141;DP=3511	GT:DP:CATG	./.:0:0,0,0,0	0/0:42:0,42,0,0	0/0:15:0,0,15,0	0/0:30:0,0,30,0	0/0:25:0,0,25,0	0/0:11:0,0,11,0	1/0:25:0,0,25,0	0/0:26:0,0,26,0	0/0:6:0,0,6,0	./.:0:0,0,0,0	./.:0:0,0,0,0	0/0:7:0,0,7,0	./.:0:0,0,0,0	0/0:6:0,0,6,0	1/1:16:0,0,16,0	./.:0:0,0,0,0	./.:0:0,0,0,0	0/0:19:0,0,19,0	0/0:13:0,0,13,0	0/0:11:0,0,11,0	0/0:8:0,0,8,0	./.:0:0,0,0,0	0/0:8:0,0,8,0	1/0:27:0,0,27,0	0/0:53:0,0,53,0	0/0:27:0,0,27,0	0/0:13:0,0,13,0	0/0:28:0,0,28,0	1/0:42:0,0,42,0	1/0:18:0,0,18,0	1/0:27:0,0,27,0	1/0:56:0,0,56,0	./.:0:0,0,0,0	./.:0:0,0,0,0	./.:0:0,0,0,0	0/0:21:0,0,21,0	0/0:44:0,0,44,0	0/0:12:0,0,12,0	0/0:43:0,0,43,0	0/0:27:0,0,27,0	0/0:20:0,0,20,0	0/0:74:0,0,74,0	0/0:16:0,16,0,0	0/0:16:0,0,16,0	0/0:19:0,0,19,0	0/0:45:0,0,45,0	0/0:11:0,0,11,0	./.:0:0,0,0,0	./.:0:0,0,0,0	./.:0:0,0,0,0	./.:0:0,0,0,0	./.:0:0,0,0,0	1/1:17:0,0,17,0	0/0:27:0,0,27,0	0/0:29:0,0,29,0	0/0:83:0,0,83,0	1/0:35:0,0,35,0	0/0:19:0,0,19,0	0/0:29:0,0,29,0	0/0:14:0,0,14,0	0/0:16:0,0,16,0	0/0:12:0,0,12,0	0/0:14:0,0,14,0	0/0:16:0,0,16,0	./.:0:0,0,0,0	./.:0:0,0,0,0	0/0:14:0,0,14,0	0/0:22:0,0,22,0	0/0:24:0,0,24,0	0/0:20:0,0,20,0	0/0:13:0,0,13,0	0/0:30:0,0,30,0	0/0:8:0,0,8,0	0/0:9:0,0,9,0	./.:0:0,0,0,0	./.:0:0,0,0,0	1/0:20:0,0,20,0	1/0:18:0,0,18,0	0/0:7:0,0,7,0	0/0:49:0,0,49,0	0/0:23:0,0,23,0	0/0:23:0,0,23,0	0/0:25:0,0,25,0	0/0:31:0,0,31,0	0/0:30:0,0,30,0	0/0:50:0,0,50,0	1/0:118:0,0,118,0	1/0:32:0,0,32,0	1/0:31:0,0,31,0	0/0:23:0,0,23,0	0/0:10:0,0,10,0	./.:0:0,0,0,0	0/0:14:0,0,14,0	./.:0:0,0,0,0	0/0:22:0,0,22,0	0/0:28:0,0,28,0	0/0:20:0,0,20,0	0/0:33:0,0,33,0	0/0:15:0,0,15,0	./.:0:0,0,0,0	./.:0:0,0,0,0	./.:0:0,0,0,0	./.:0:0,0,0,0	./.:0:0,0,0,0	0/0:27:0,0,27,0	0/0:21:0,0,21,0	0/0:14:0,1,13,0	0/0:23:0,0,23,0	0/0:26:0,0,26,0	0/0:11:0,0,11,0	1/0:29:0,0,29,0	0/0:13:0,0,13,0	1/0:28:0,0,28,0	0/0:22:0,0,22,0	0/0:32:0,0,32,0	0/0:14:0,1,13,0	0/0:11:0,0,11,0	0/0:12:0,0,12,0	0/0:22:0,0,22,0	0/0:29:0,0,29,0	0/0:23:0,0,23,0	0/0:16:0,0,16,0	0/0:19:0,0,19,0	0/0:20:0,0,20,0	./.:0:0,0,0,0	./.:0:0,0,0,0	./.:0:0,0,0,0	./.:0:0,0,0,0	./.:0:0,0,0,0	./.:0:0,0,0,0	./.:0:0,0,0,0	./.:0:0,0,0,0	./.:0:0,0,0,0	./.:0:0,0,0,0	0/0:24:0,0,24,0	0/0:28:0,0,28,0	0/0:14:0,0,14,0	0/0:33:0,0,33,0	0/0:30:0,0,30,0	1/0:11:0,0,11,0	1/0:43:0,0,43,0	0/0:14:0,0,14,0	0/0:21:0,0,21,0	0/0:14:0,0,14,0	0/0:35:0,0,35,0	0/0:17:0,0,17,0	1/0:52:0,0,52,0	0/0:18:0,0,18,0	1/0:20:0,0,20,0	1/1:43:0,0,43,0	1/0:24:0,0,24,0	1/0:30:0,0,30,0	1/1:15:0,0,15,0	1/1:22:0,0,22,0	1/1:22:0,0,22,0	1/0:15:0,0,15,0	1/1:11:0,0,11,0	./.:0:0,0,0,0	0/0:12:0,0,12,0	./.:0:0,0,0,0	./.:0:0,0,0,0	./.:0:0,0,0,0	./.:0:0,0,0,0	./.:0:0,0,0,0	./.:0:0,0,0,0	0/0:15:0,0,15,0	./.:0:0,0,0,0	0/0:44:0,0,44,0	0/0:41:0,1,40,0	0/0:22:0,0,22,0	0/0:9:0,0,9,0	0/0:26:0,0,26,0	0/0:25:0,0,25,0	0/0:30:0,0,30,0	0/0:54:0,0,54,0	0/0:33:0,0,33,0	0/0:48:0,0,48,0	0/0:46:0,0,46,0	0/0:37:0,0,37,0	0/0:17:0,0,17,0	0/0:7:0,0,7,0	0/0:43:0,0,43,0	0/0:25:0,0,25,0	0/0:17:0,0,17,0	./.:0:0,0,0,0	0/0:12:0,0,12,0	./.:0:0,0,0,0	./.:0:0,0,0,0	./.:0:0,0,0,0	./.:0:0,0,0,0	./.:0:0,0,0,0	./.:0:0,0,0,0
RAD_2	40	loc2_pos39	A	G	13	PASS	NS=139;DP=3511	GT:DP:CATG	./.:0:0,0,0,0	0/0:42:0,42,0,0	0/0:15:0,0,15,0	0/0:30:0,0,30,0	0/0:25:0,0,25,0	0/0:11:0,0,11,0	./.:25:0,0,25,0	0/0:26:0,0,26,0	0/0:6:0,0,6,0	./.:0:0,0,0,0	./.:0:0,0,0,0	0/0:7:0,0,7,0	./.:0:0,0,0,0	0/0:6:0,0,6,0	1/1:16:0,0,16,0	./.:0:0,0,0,0	./.:0:0,0,0,0	0/0:19:0,0,19,0	0/0:13:0,0,12,1	0/0:11:0,0,11,0	0/0:8:0,0,8,0	./.:0:0,0,0,0	0/0:8:0,0,8,0	1/0:27:0,0,27,0	0/0:53:0,0,53,0	0/0:27:0,0,27,0	0/0:13:0,0,13,0	0/0:28:0,0,28,0	1/0:42:0,0,42,0	1/0:18:0,0,18,0	1/0:27:0,0,27,0	1/0:56:0,0,56,0	./.:0:0,0,0,0	./.:0:0,0,0,0	./.:0:0,0,0,0	./.:21:0,0,21,0	0/0:44:0,0,44,0	0/0:12:0,0,12,0	0/0:43:0,0,43,0	0/0:27:0,0,27,0	0/0:20:0,0,20,0	1/0:74:0,0,74,0	1/0:16:0,10,0,6	1/0:16:0,0,16,0	0/0:19:0,0,19,0	1/0:45:0,0,45,0	0/0:11:0,0,11,0	./.:0:0,0,0,0	./.:0:0,0,0,0	./.:0:0,0,0,0	./.:0:0,0,0,0	./.:0:0,0,0,0	1/1:17:0,0,17,0	0/0:27:0,0,27,0	0/0:29:0,0,29,0	0/0:83:0,0,83,0	1/0:35:0,0,35,0	0/0:19:0,0,19,0	0/0:29:0,0,29,0	0/0:14:0,0,14,0	0/0:16:0,0,16,0	0/0:12:0,0,12,0	0/0:14:0,0,14,0	0/0:16:0,0,16,0	./.:0:0,0,0,0	./.:0:0,0,0,0	0/0:14:0,0,14,0	0/0:22:0,0,22,0	0/0:24:0,0,24,0	0/0:20:0,0,20,0	0/0:13:0,0,13,0	0/0:30:0,0,30,0	0/0:8:0,0,8,0	0/0:9:0,0,9,0	./.:0:0,0,0,0	./.:0:0,0,0,0	1/1:20:0,0,20,0	1/1:18:0,0,18,0	0/0:7:0,0,7,0	0/0:49:0,0,49,0	0/0:23:0,0,22,1	0/0:23:0,0,23,0	0/0:25:0,0,25,0	0/0:31:0,0,31,0	0/0:30:0,0,30,0	0/0:50:0,0,50,0	1/0:118:0,1,116,1	1/1:32:0,0,32,0	1/1:31:0,0,31,0	0/0:23:0,0,23,0	0/0:10:0,0,10,0	./.:0:0,0,0,0	0/0:14:0,0,14,0	./.:0:0,0,0,0	0/0:22:0,0,22,0	0/0:28:0,0,28,0	0/0:20:0,0,20,0	0/0:33:0,0,33,0	0/0:15:0,0,15,0	./.:0:0,0,0,0	./.:0:0,0,0,0	./.:0:0,0,0,0	./.:0:0,0,0,0	./.:0:0,0,0,0	0/0:27:0,0,27,0	0/0:21:0,0,21,0	0/0:14:0,0,14,0	0/0:23:0,0,23,0	0/0:26:0,0,26,0	0/0:11:0,0,11,0	1/0:29:0,0,18,11	0/0:13:0,0,13,0	1/0:28:0,0,20,8	0/0:22:0,0,22,0	0/0:32:0,0,32,0	0/0:14:0,0,14,0	0/0:11:0,1,10,0	1/0:12:0,0,12,0	0/0:22:0,0,22,0	0/0:29:0,0,29,0	0/0:23:0,0,23,0	0/0:16:0,0,16,0	0/0:19:0,0,19,0	0/0:20:0,0,20,0	./.:0:0,0,0,0	./.:0:0,0,0,0	./.:0:0,0,0,0	./.:0:0,0,0,0	./.:0:0,0,0,0	./.:0:0,0,0,0	./.:0:0,0,0,0	./.:0:0,0,0,0	./.:0:0,0,0,0	./.:0:0,0,0,0	0/0:24:0,0,24,0	0/0:28:0,0,28,0	0/0:14:0,0,14,0	0/0:33:0,0,33,0	0/0:30:0,0,29,1	1/0:11:0,0,8,3	1/0:43:0,0,31,12	0/0:14:0,0,14,0	0/0:21:0,0,21,0	0/0:14:0,0,14,0	1/0:35:0,0,35,0	1/0:17:0,0,17,0	1/1:52:0,0,52,0	0/0:18:0,0,18,0	1/0:20:0,0,20,0	1/1:43:0,0,43,0	1/0:24:0,0,24,0	1/0:30:0,0,30,0	1/1:15:0,0,15,0	1/1:22:0,0,22,0	1/1:22:0,0,22,0	1/0:15:0,0,15,0	1/1:11:0,0,11,0	./.:0:0,0,0,0	1/1:12:0,0,12,0	./.:0:0,0,0,0	./.:0:0,0,0,0	./.:0:0,0,0,0	./.:0:0,0,0,0	./.:0:0,0,0,0	./.:0:0,0,0,0	0/0:15:0,0,15,0	./.:0:0,0,0,0	0/0:44:0,0,44,0	0/0:41:0,0,41,0	0/0:22:0,0,22,0	0/0:9:0,0,9,0	0/0:26:0,0,26,0	0/0:25:0,0,25,0	0/0:30:0,0,30,0	0/0:54:0,0,54,0	0/0:33:0,0,33,0	0/0:48:0,2,46,0	0/0:46:0,0,46,0	0/0:37:0,0,37,0	0/0:17:0,0,17,0	0/0:7:0,0,7,0	1/0:43:0,0,43,0	0/0:25:0,0,25,0	0/0:17:0,0,17,0	./.:0:0,0,0,0	0/0:12:0,1,11,0	./.:0:0,0,0,0	./.:0:0,0,0,0	./.:0:0,0,0,0	./.:0:0,0,0,0	./.:0:0,0,0,0	./.:0:0,0,0,0
RAD_2	41	loc2_pos40	A	C	13	PASS	NS=141;DP=3511	GT:DP:CATG	./.:0:0,0,0,0	0/0:42:0,42,0,0	0/0:15:0,15,0,0	0/0:30:0,30,0,0	0/0:25:0,25,0,0	0/0:11:0,11,0,0	0/0:25:0,25,0,0	0/0:26:0,26,0,0	0/0:6:0,6,0,0	./.:0:0,0,0,0	./.:0:0,0,0,0	0/0:7:0,7,0,0	./.:0:0,0,0,0	0/0:6:0,6,0,0	0/0:16:0,16,0,0	./.:0:0,0,0,0	./.:0:0,0,0,0	0/0:19:0,19,0,0	0/0:13:0,6,0,7	0/0:11:0,11,0,0	0/0:8:0,8,0,0	./.:0:0,0,0,0	0/0:8:0,8,0,0	1/0:27:0,27,0,0	1/1:53:1,52,0,0	1/0:27:0,27,0,0	0/0:13:0,13,0,0	0/0:28:0,28,0,0	0/0:42:0,42,0,0	0/0:18:0,18,0,0	0/0:27:0,27,0,0	0/0:56:0,56,0,0	./.:0:0,0,0,0	./.:0:0,0,0,0	./.:0:0,0,0,0	0/0:21:0,21,0,0	0/0:44:0,44,0,0	0/0:12:0,12,0,0	0/0:43:0,43,0,0	0/0:27:0,27,0,0	0/0:20:0,20,0,0	0/0:74:0,74,0,0	0/0:16:0,16,0,0	0/0:16:0,16,0,0	0/0:19:0,19,0,0	0/0:45:0,45,0,0	0/0:11:0,11,0,0	./.:0:0,0,0,0	./.:0:0,0,0,0	./.:0:0,0,0,0	./.:0:0,0,0,0	./.:0:0,0,0,0	0/0:17:0,17,0,0	0/0:27:0,27,0,0	0/0:29:0,29,0,0	0/0:83:0,83,0,0	0/0:35:0,35,0,0	0/0:19:0,19,0,0	0/0:29:0,29,0,0	0/0:14:0,14,0,0	0/0:16:0,16,0,0	0/0:12:0,12,0,0	0/0:14:0,14,0,0	0/0:16:0,16,0,0	./.:0:0,0,0,0	./.:0:0,0,0,0	0/0:14:0,14,0,0	0/0:22:0,22,0,0	0/0:24:0,24,0,0	0/0:20:0,20,0,0	0/0:13:0,13,0,0	0/0:30:0,30,0,0	0/0:8:0,8,0,0	0/0:9:0,9,0,0	./.:0:0,0,0,0	./.:0:0,0,0,0	0/0:20:0,20,0,0	0/0:18:0,18,0,0	0/0:7:0,7,0,0	0/0:49:0,49,0,0	0/0:23:0,23,0,0	0/0:23:0,23,0,0	0/0:25:0,25,0,0	0/0:31:0,31,0,0	0/0:30:0,30,0,0	1/0:50:0,50,0,0	0/0:118:0,118,0,0	0/0:32:0,32,0,0	0/0:31:0,31,0,0	0/0:23:0,23,0,0	0/0:10:0,10,0,0	./.:0:0,0,0,0	0/0:14:0,14,0,0	./.:0:0,0,0,0	0/0:22:0,22,0,0	0/0:28:0,28,0,0	0/0:20:0,20,0,0	0/0:33:0,33,0,0	0/0:15:0,15,0,0	./.:0:0,0,0,0	./.:0:0,0,0,0	./.:0:0,0,0,0	./.:0:0,0,0,0	./.:0:0,0,0,0	0/0:27:0,27,0,0	0/0:21:0,21,0,0	0/0:14:0,14,0,0	0/0:23:0,23,0,0	0/0:26:0,26,0,0	0/0:11:0,11,0,0	0/0:29:0,29,0,0	0/0:13:0,13,0,0	0/0:28:0,28,0,0	0/0:22:0,22,0,0	0/0:32:1,31,0,0	0/0:14:0,14,0,0	0/0:11:0,11,0,0	0/0:12:0,12,0,0	0/0:22:0,22,0,0	0/0:29:0,29,0,0	0/0:23:0,23,0,0	0/0:16:0,16,0,0	0/0:19:0,19,0,0	0/0:20:0,20,0,0	./.:0:0,0,0,0	./.:0:0,0,0,0	./.:0:0,0,0,0	./.:0:0,0,0,0	./.:0:0,0,0,0	./.:0:0,0,0,0	./.:0:0,0,0,0	./.:0:0,0,0,0	./.:0:0,0,0,0	./.:0:0,0,0,0	0/0:24:0,24,0,0	0/0:28:0,28,0,0	0/0:14:0,14,0,0	0/0:33:0,33,0,0	0/0:30:0,30,0,0	0/0:11:0,11,0,0	0/0:43:0,43,0,0	0/0:14:0,14,0,0	0/0:21:0,21,0,0	0/0:14:0,13,0,1	0/0:35:0,35,0,0	0/0:17:0,17,0,0	0/0:52:0,52,0,0	0/0:18:0,18,0,0	0/0:20:0,20,0,0	0/0:43:0,43,0,0	0/0:24:0,24,0,0	0/0:30:0,30,0,0	0/0:15:0,15,0,0	0/0:22:0,22,0,0	0/0:22:0,22,0,0	0/0:15:0,15,0,0	0/0:11:0,11,0,0	./.:0:0,0,0,0	0/0:12:0,12,0,0	./.:0:0,0,0,0	./.:0:0,0,0,0	./.:0:0,0,0,0	./.:0:0,0,0,0	./.:0:0,0,0,0	./.:0:0,0,0,0	0/0:15:0,15,0,0	./.:0:0,0,0,0	0/0:44:0,44,0,0	0/0:41:0,41,0,0	0/0:22:0,22,0,0	0/0:9:0,9,0,0	0/0:26:0,26,0,0	0/0:25:0,25,0,0	0/0:30:0,30,0,0	1/1:54:0,54,0,0	0/0:33:0,33,0,0	0/0:48:0,48,0,0	0/0:46:0,46,0,0	1/0:37:0,37,0,0	0/0:17:0,17,0,0	0/0:7:0,7,0,0	0/0:43:0,43,0,0	0/0:25:0,25,0,0	0/0:17:0,17,0,0	./.:0:0,0,0,0	0/0:12:0,12,0,0	./.:0:0,0,0,0	./.:0:0,0,0,0	./.:0:0,0,0,0	./.:0:0,0,0,0	./.:0:0,0,0,0	./.:0:0,0,0,0
RAD_2	46	loc2_pos45	C	A	13	PASS	NS=141;DP=3511	GT:DP:CATG	./.:0:0,0,0,0	0/0:42:42,0,0,0	0/0:15:15,0,0,0	0/0:30:30,0,0,0	0/0:25:25,0,0,0	0/0:11:11,0,0,0	0/1:25:25,0,0,0	0/0:26:26,0,0,0	0/0:6:6,0,0,0	./.:0:0,0,0,0	./.:0:0,0,0,0	0/0:7:7,0,0,0	./.:0:0,0,0,0	0/0:6:6,0,0,0	0/0:16:16,0,0,0	./.:0:0,0,0,0	./.:0:0,0,0,0	0/0:19:19,0,0,0	0/0:13:13,0,0,0	0/0:11:11,0,0,0	0/0:8:8,0,0,0	./.:0:0,0,0,0	0/0:8:8,0,0,0	0/0:27:27,0,0,0	0/0:53:53,0,0,0	0/0:27:27,0,0,0	0/0:13:13,0,0,0	0/0:28:28,0,0,0	0/0:42:42,0,0,0	0/0:18:18,0,0,0	0/0:27:27,0,0,0	0/0:56:56,0,0,0	./.:0:0,0,0,0	./.:0:0,0,0,0	./.:0:0,0,0,0	0/0:21:21,0,0,0	0/0:44:44,0,0,0	0/0:12:12,0,0,0	0/0:43:43,0,0,0	0/0:27:27,0,0,0	0/0:20:20,0,0,0	0/0:74:74,0,0,0	0/0:16:15,0,1,0	0/0:16:16,0,0,0	0/0:19:19,0,0,0	0/0:45:45,0,0,0	0/1:11:11,0,0,0	./.:0:0,0,0,0	./.:0:0,0,0,0	./.:0:0,0,0,0	./.:0:0,0,0,0	./.:0:0,0,0,0	0/0:17:17,0,0,0	0/0:27:27,0,0,0	0/0:29:29,0,0,0	0/0:83:82,1,0,0	0/0:35:35,0,0,0	0/0:19:19,0,0,0	0/0:29:29,0,0,0	0/0:14:14,0,0,0	0/0:16:16,0,0,0	0/0:12:12,0,0,0	0/0:14:14,0,0,0	0/0:16:16,0,0,0	./.:0:0,0,0,0	./.:0:0,0,0,0	0/0:14:14,0,0,0	0/0:22:22,0,0,0	0/0:24:24,0,0,0	0/0:20:20,0,0,0	0/0:13:13,0,0,0	0/0:30:30,0,0,0	0/0:8:8,0,0,0	0/0:9:9,0,0,0	./.:0:0,0,0,0	./.:0:0,0,0,0	0/1:20:20,0,0,0	1/1:18:18,0,0,0	0/0:7:7,0,0,0	0/0:49:49,0,0,0	0/0:23:23,0,0,0	0/0:23:23,0,0,0	0/0:25:25,0,0,0	0/0:31:31,0,0,0	0/0:30:30,0,0,0	0/0:50:50,0,0,0	0/0:118:118,0,0,0	0/1:32:32,0,0,0	0/0:31:31,0,0,0	0/0:23:23,0,0,0	0/0:10:10,0,0,0	./.:0:0,0,0,0	0/0:14:14,0,0,0	./.:0:0,0,0,0	0/0:22:22,0,0,0	0/1:28:28,0,0,0	0/0:20:20,0,0,0	0/0:33:33,0,0,0	0/0:15:15,0,0,0	./.:0:0,0,0,0	./.:0:0,0,0,0	./.:0:0,0,0,0	./.:0:0,0,0,0	./.:0:0,0,0,0	0/0:27:27,0,0,0	0/0:21:21,0,0,0	0/0:14:14,0,0,0	0/0:23:23,0,0,0	0/0:26:26,0,0,0	0/0:11:11,0,0,0	0/0:29:29,0,0,0	0/0:13:13,0,0,0	0/0:28:28,0,0,0	0/0:22:22,0,0,0	0/0:32:32,0,0,0	0/1:14:14,0,0,0	0/0:11:11,0,0,0	0/1:12:12,0,0,0	0/0:22:22,0,0,0	0/0:29:29,0,0,0	0/0:23:23,0,0,0	0/0:16:16,0,0,0	0/0:19:19,0,0,0	0/0:20:20,0,0,0	./.:0:0,0,0,0	./.:0:0,0,0,0	./.:0:0,0,0,0	./.:0:0,0,0,0	./.:0:0,0,0,0	./.:0:0,0,0,0	./.:0:0,0,0,0	./.:0:0,0,0,0	./.:0:0,0,0,0	./.:0:0,0,0,0	0/0:24:24,0,0,0	0/0:28:28,0,0,0	0/0:14:14,0,0,0	0/0:33:33,0,0,0	0/0:30:30,0,0,0	0/0:11:11,0,0,0	0/0:43:43,0,0,0	0/0:14:14,0,0,0	0/0:21:21,0,0,0	0/0:14:14,0,0,0	0/1:35:35,0,0,0	0/1:17:17,0,0,0	0/1:52:52,0,0,0	0/0:18:18,0,0,0	0/0:20:20,0,0,0	0/0:43:43,0,0,0	0/0:24:24,0,0,0	0/0:30:30,0,0,0	0/0:15:15,0,0,0	0/0:22:22,0,0,0	0/0:22:22,0,0,0	0/0:15:15,0,0,0	0/0:11:11,0,0,0	./.:0:0,0,0,0	1/1:12:12,0,0,0	./.:0:0,0,0,0	./.:0:0,0,0,0	./.:0:0,0,0,0	./.:0:0,0,0,0	./.:0:0,0,0,0	./.:0:0,0,0,0	0/0:15:15,0,0,0	./.:0:0,0,0,0	0/0:44:44,0,0,0	0/0:41:41,0,0,0	0/0:22:22,0,0,0	0/0:9:9,0,0,0	0/0:26:26,0,0,0	0/0:25:25,0,0,0	0/0:30:30,0,0,0	0/0:54:54,0,0,0	0/0:33:33,0,0,0	0/0:48:48,0,0,0	0/0:46:46,0,0,0	0/0:37:37,0,0,0	0/0:17:17,0,0,0	0/0:7:7,0,0,0	0/1:43:43,0,0,0	0/0:25:25,0,0,0	0/0:17:17,0,0,0	./.:0:0,0,0,0	0/0:12:12,0,0,0	./.:0:0,0,0,0	./.:0:0,0,0,0	./.:0:0,0,0,0	./.:0:0,0,0,0	./.:0:0,0,0,0	./.:0:0,0,0,0
RAD_2	47	loc2_pos46	T	G	13	PASS	NS=141;DP=3511	GT:DP:CATG	./.:0:0,0,0,0	0/0:42:0,0,42,0	0/0:15:0,0,15,0	0/0:30:0,0,30,0	0/0:25:0,0,25,0	0/0:11:0,0,11,0	0/0:25:0,0,25,0	0/0:26:0,0,26,0	0/0:6:0,0,6,0	./.:0:0,0,0,0	./.:0:0,0,0,0	0/0:7:0,0,7,0	./.:0:0,0,0,0	0/0:6:0,0,6,0	0/0:16:0,0,16,0	./.:0:0,0,0,0	./.:0:0,0,0,0	0/0:19:0,0,19,0	0/0:13:0,0,13,0	0/0:11:0,0,11,0	0/0:8:0,0,8,0	./.:0:0,0,0,0	0/0:8:0,0,8,0	0/0:27:0,0,27,0	0/0:53:0,0,53,0	0/0:27:0,0,27,0	0/0:13:0,0,13,0	0/0:28:0,0,28,0	0/0:42:0,1,41,0	0/0:18:0,0,18,0	0/0:27:0,0,27,0	0/0:56:0,1,55,0	./.:0:0,0,0,0	./.:0:0,0,0,0	./.:0:0,0,0,0	0/0:21:0,0,21,0	0/0:44:0,0,44,0	0/0:12:0,0,12,0	0/0:43:0,0,43,0	0/0:27:0,0,27,0	0/0:20:0,0,20,0	0/0:74:0,0,74,0	0/0:16:0,0,16,0	0/0:16:0,0,16,0	0/0:19:0,0,19,0	0/0:45:0,0,45,0	0/0:11:0,0,11,0	./.:0:0,0,0,0	./.:0:0,0,0,0	./.:0:0,0,0,0	./.:0:0,0,0,0	./.:0:0,0,0,0	0/0:17:0,0,17,0	0/0:27:0,0,27,0	0/0:29:0,1,28,0	0/0:83:0,0,83,0	0/0:35:0,0,35,0	0/0:19:0,0,19,0	0/0:29:0,0,29,0	0/0:14:0,0,14,0	0/0:16:0,0,16,0	0/0:12:0,0,12,0	0/0:14:0,0,14,0	0/0:16:0,0,16,0	./.:0:0,0,0,0	./.:0:0,0,0,0	0/0:14:0,0,14,0	0/0:22:0,0,22,0	0/0:24:0,0,24,0	0/0:20:0,0,20,0	0/0:13:0,0,13,0	0/0:30:0,0,30,0	0/0:8:0,0,8,0	0/0:9:0,0,9,0	./.:0:0,0,0,0	./.:0:0,0,0,0	0/0:20:0,0,20,0	0/0:18:0,0,18,0	0/0:7:0,0,7,0	0/0:49:0,0,49,0	0/0:23:0,0,23,0	0/0:23:0,0,23,0	0/0:25:0,0,25,0	0/0:31:0,0,31,0	0/0:30:0,0,30,0	0/0:50:0,0,50,0	0/0:118:0,0,118,0	0/0:32:0,0,32,0	0/0:31:0,0,31,0	0/0:23:0,0,23,0	0/0:10:0,0,10,0	./.:0:0,0,0,0	0/0:14:0,0,14,0	./.:0:0,0,0,0	0/0:22:0,0,22,0	0/0:28:0,0,28,0	0/0:20:0,0,20,0	0/0:33:0,0,33,0	0/0:15:0,0,15,0	./.:0:0,0,0,0	./.:0:0,0,0,0	./.:0:0,0,0,0	./.:0:0,0,0,0	./.:0:0,0,0,0	0/0:27:0,0,27,0	0/0:21:0,0,21,0	0/0:14:0,0,14,0	0/0:23:0,0,23,0	0/0:26:0,0,26,0	0/0:11:0,0,11,0	1/0:29:0,0,29,0	0/0:13:0,0,13,0	1/0:28:0,0,28,0	0/0:22:0,0,22,0	0/0:32:0,0,32,0	0/0:14:0,0,14,0	0/0:11:0,0,11,0	0/0:12:0,0,12,0	0/0:22:0,0,22,0	0/0:29:0,0,29,0	0/0:23:0,0,23,0	0/0:16:0,0,16,0	0/0:19:0,0,19,0	0/0:20:0,0,20,0	./.:0:0,0,0,0	./.:0:0,0,0,0	./.:0:0,0,0,0	./.:0:0,0,0,0	./.:0:0,0,0,0	./.:0:0,0,0,0	./.:0:0,0,0,0	./.:0:0,0,0,0	./.:0:0,0,0,0	./.:0:0,0,0,0	0/0:24:0,0,24,0	0/0:28:0,0,28,0	0/0:14:0,0,14,0	0/0:33:0,0,33,0	0/0:30:0,0,30,0	1/0:11:0,0,11,0	1/0:43:0,0,43,0	0/0:14:0,0,14,0	0/0:21:0,0,21,0	0/0:14:0,0,14,0	0/0:35:0,0,35,0	0/0:17:0,0,17,0	0/0:52:0,0,52,0	0/0:18:0,0,18,0	0/0:20:0,0,20,0	0/0:43:0,0,43,0	0/0:24:0,0,24,0	0/0:30:0,0,30,0	0/0:15:0,0,15,0	0/0:22:0,0,22,0	0/0:22:0,0,22,0	0/0:15:0,0,15,0	0/0:11:0,0,11,0	./.:0:0,0,0,0	0/0:12:0,0,12,0	./.:0:0,0,0,0	./.:0:0,0,0,0	./.:0:0,0,0,0	./.:0:0,0,0,0	./.:0:0,0,0,0	./.:0:0,0,0,0	0/0:15:0,0,15,0	./.:0:0,0,0,0	0/0:44:0,0,44,0	0/0:41:0,0,41,0	0/0:22:0,0,22,0	0/0:9:0,0,9,0	0/0:26:0,0,26,0	0/0:25:0,0,25,0	0/0:30:0,0,30,0	0/0:54:0,0,54,0	0/0:33:0,0,33,0	0/0:48:0,0,48,0	0/0:46:0,0,46,0	0/0:37:0,0,37,0	0/0:17:0,0,17,0	0/0:7:0,0,7,0	0/0:43:0,0,43,0	0/0:25:0,0,25,0	0/0:17:0,0,17,0	./.:0:0,0,0,0	0/0:12:0,0,12,0	./.:0:0,0,0,0	./.:0:0,0,0,0	./.:0:0,0,0,0	./.:0:0,0,0,0	./.:0:0,0,0,0	./.:0:0,0,0,0
RAD_2	48	loc2_pos47	A	G	13	PASS	NS=141;DP=3511	GT:DP:CATG	./.:0:0,0,0,0	0/0:42:0,42,0,0	0/0:15:0,0,0,15	0/0:30:0,0,0,30	0/0:25:0,0,0,25	0/0:11:0,0,0,11	0/0:25:0,0,0,25	0/0:26:0,0,0,26	0/0:6:0,0,0,6	./.:0:0,0,0,0	./.:0:0,0,0,0	0/0:7:0,0,0,7	./.:0:0,0,0,0	0/0:6:0,0,0,6	0/0:16:1,0,0,15	./.:0:0,0,0,0	./.:0:0,0,0,0	0/0:19:0,0,0,19	1/0:13:0,0,0,13	0/0:11:0,0,0,11	0/0:8:0,0,0,8	./.:0:0,0,0,0	0/0:8:0,0,0,8	0/0:27:0,0,0,27	0/0:53:0,0,0,53	0/0:27:0,0,0,27	0/0:13:0,0,0,13	0/0:28:0,0,0,28	0/0:42:0,0,0,42	0/0:18:0,0,0,18	0/0:27:0,0,0,27	0/0:56:0,1,0,55	./.:0:0,0,0,0	./.:0:0,0,0,0	./.:0:0,0,0,0	0/0:21:0,0,0,21	0/0:44:0,0,0,44	0/0:12:0,0,0,12	0/0:43:0,0,0,43	0/0:27:0,0,0,27	0/0:20:0,0,0,20	0/0:74:0,0,0,74	0/0:16:0,16,0,0	0/0:16:0,0,0,16	0/0:19:0,0,0,19	0/0:45:0,0,0,45	0/0:11:0,0,0,11	./.:0:0,0,0,0	./.:0:0,0,0,0	./.:0:0,0,0,0	./.:0:0,0,0,0	./.:0:0,0,0,0	0/0:17:0,0,0,17	0/0:27:0,0,0,27	0/0:29:0,0,0,29	0/0:83:0,0,0,83	0/0:35:0,0,0,35	0/0:19:0,0,0,19	0/0:29:0,0,0,29	0/0:14:0,0,0,14	0/0:16:0,0,0,16	0/0:12:0,0,0,12	0/0:14:0,0,0,14	0/0:16:0,0,0,16	./.:0:0,0,0,0	./.:0:0,0,0,0	0/0:14:0,0,0,14	0/0:22:0,0,0,22	0/0:24:0,0,0,24	0/0:20:0,0,0,20	0/0:13:0,0,0,13	0/0:30:0,0,0,30	0/0:8:0,0,0,8	0/0:9:0,0,0,9	./.:0:0,0,0,0	./.:0:0,0,0,0	0/0:20:0,0,0,20	0/0:18:0,0,0,18	0/0:7:0,0,0,7	0/0:49:0,0,0,49	0/0:23:0,0,0,23	0/0:23:0,0,0,23	0/0:25:0,0,0,25	0/0:31:0,0,0,31	0/0:30:0,0,0,30	0/0:50:0,0,0,50	0/0:118:0,0,0,118	0/0:32:0,0,0,32	0/0:31:0,0,0,31	0/0:23:0,0,0,23	0/0:10:0,0,0,10	./.:0:0,0,0,0	0/0:14:0,0,0,14	./.:0:0,0,0,0	0/0:22:0,0,0,22	0/0:28:0,0,0,28	0/0:20:0,0,0,20	0/0:33:0,0,0,33	0/0:15:0,0,0,15	./.:0:0,0,0,0	./.:0:0,0,0,0	./.:0:0,0,0,0	./.:0:0,0,0,0	./.:0:0,0,0,0	0/0:27:0,0,0,27	0/0:21:0,0,0,21	0/0:14:0,0,0,14	0/0:23:0,0,0,23	0/0:26:0,0,0,26	0/0:11:0,0,0,11	0/0:29:0,0,0,29	0/0:13:0,0,0,13	0/0:28:0,0,0,28	0/0:22:0,0,0,22	0/0:32:0,0,0,32	0/0:14:0,0,0,14	0/0:11:0,0,0,11	0/0:12:0,0,0,12	0/0:22:0,0,0,22	0/0:29:0,0,0,29	0/0:23:0,0,0,23	0/0:16:0,0,0,16	0/0:19:0,0,0,19	0/0:20:0,0,0,20	./.:0:0,0,0,0	./.:0:0,0,0,0	./.:0:0,0,0,0	./.:0:0,0,0,0	./.:0:0,0,0,0	./.:0:0,0,0,0	./.:0:0,0,0,0	./.:0:0,0,0,0	./.:0:0,0,0,0	./.:0:0,0,0,0	0/0:24:0,0,0,24	0/0:28:0,0,0,28	0/0:14:0,0,0,14	0/0:33:0,0,0,33	0/0:30:0,0,0,30	0/0:11:0,0,0,11	0/0:43:0,0,0,43	0/0:14:0,0,0,14	0/0:21:0,0,0,21	0/0:14:0,0,0,14	0/0:35:0,0,0,35	0/0:17:0,0,0,17	0/0:52:0,0,0,52	0/0:18:0,0,0,18	0/0:20:0,0,0,20	0/0:43:0,1,0,42	0/0:24:0,0,0,24	0/0:30:0,0,0,30	0/0:15:0,0,0,15	0/0:22:0,0,1,21	0/0:22:0,0,0,22	0/0:15:0,0,0,15	0/0:11:0,0,0,11	./.:0:0,0,0,0	0/0:12:0,0,0,12	./.:0:0,0,0,0	./.:0:0,0,0,0	./.:0:0,0,0,0	./.:0:0,0,0,0	./.:0:0,0,0,0	./.:0:0,0,0,0	0/0:15:0,0,0,15	./.:0:0,0,0,0	0/0:44:0,0,0,44	0/0:41:0,0,0,41	0/0:22:0,0,0,22	0/0:9:0,0,0,9	0/0:26:0,0,0,26	0/0:25:0,0,0,25	0/0:30:0,0,0,30	0/0:54:0,0,0,54	0/0:33:0,0,0,33	0/0:48:0,0,0,48	0/0:46:0,0,0,46	0/0:37:0,0,0,37	0/0:17:0,0,0,17	0/0:7:0,0,0,7	0/0:43:0,0,0,43	0/0:25:0,0,0,25	0/0:17:0,0,0,17	./.:0:0,0,0,0	0/0:12:0,0,0,12	./.:0:0,0,0,0	./.:0:0,0,0,0	./.:0:0,0,0,0	./.:0:0,0,0,0	./.:0:0,0,0,0	./.:0:0,0,0,0
RAD_2	49	loc2_pos48	T	C	13	PASS	NS=140;DP=3511	GT:DP:CATG	./.:0:0,0,0,0	0/0:42:0,0,42,0	0/0:15:0,0,0,15	0/0:30:0,0,0,30	0/0:25:0,0,0,25	0/0:11:0,0,0,11	0/0:25:0,0,0,25	0/0:26:0,0,0,26	0/0:6:0,0,0,6	./.:0:0,0,0,0	./.:0:0,0,0,0	0/0:7:0,0,0,7	./.:0:0,0,0,0	0/0:6:0,0,0,6	0/0:16:0,0,0,16	./.:0:0,0,0,0	./.:0:0,0,0,0	0/0:19:0,0,0,19	0/0:13:0,0,0,13	0/0:11:0,0,0,11	0/0:8:0,0,0,8	./.:0:0,0,0,0	0/0:8:0,0,0,8	0/0:27:0,0,0,27	0/0:53:0,0,0,53	0/0:27:0,0,0,27	0/0:13:0,0,0,13	0/0:28:0,0,0,28	0/0:42:0,0,0,42	0/0:18:0,0,0,18	0/0:27:0,0,0,27	0/0:56:0,0,0,56	./.:0:0,0,0,0	./.:0:0,0,0,0	./.:0:0,0,0,0	0/0:21:0,0,0,21	0/0:44:0,0,0,44	0/0:12:0,0,0,12	0/0:43:0,0,0,43	0/0:27:0,0,0,27	0/0:20:0,0,0,20	0/0:74:0,0,0,74	0/0:16:0,0,16,0	0/0:16:0,0,0,16	0/0:19:0,0,0,19	0/0:45:0,0,0,45	0/0:11:0,0,0,11	./.:0:0,0,0,0	./.:0:0,0,0,0	./.:0:0,0,0,0	./.:0:0,0,0,0	./.:0:0,0,0,0	0/0:17:0,0,0,17	0/0:27:0,0,0,27	0/0:29:0,0,0,29	0/0:83:0,0,0,83	0/0:35:0,0,0,35	0/0:19:0,0,0,19	0/0:29:0,0,0,29	0/0:14:0,0,0,14	0/0:16:0,0,0,16	0/0:12:0,0,0,12	0/0:14:0,0,0,14	0/0:16:0,0,0,16	./.:0:0,0,0,0	./.:0:0,0,0,0	0/0:14:0,0,0,14	0/0:22:0,0,0,22	0/0:24:0,0,0,24	0/0:20:0,0,0,20	0/0:13:0,0,0,13	0/0:30:0,0,0,30	0/0:8:0,0,0,8	0/0:9:0,0,0,9	./.:0:0,0,0,0	./.:0:0,0,0,0	0/0:20:0,0,0,20	0/0:18:0,0,0,18	0/0:7:0,0,0,7	0/0:49:0,0,0,49	0/0:23:0,0,0,23	0/0:23:0,0,0,23	0/0:25:0,0,0,25	0/0:31:0,0,0,31	0/0:30:0,0,0,30	0/0:50:0,0,0,50	0/0:118:0,0,0,118	0/0:32:0,0,0,32	0/0:31:0,0,0,31	0/0:23:0,0,0,23	0/0:10:0,0,0,10	./.:0:0,0,0,0	0/0:14:0,0,0,14	./.:0:0,0,0,0	0/0:22:0,0,0,22	0/0:28:0,0,0,28	0/0:20:0,0,0,20	0/0:33:0,0,0,33	0/0:15:0,0,0,15	./.:0:0,0,0,0	./.:0:0,0,0,0	./.:0:0,0,0,0	./.:0:0,0,0,0	./.:0:0,0,0,0	0/0:27:0,0,0,27	0/0:21:0,0,0,21	0/0:14:0,0,0,14	0/0:23:0,0,0,23	0/1:26:0,0,0,26	0/0:11:0,0,0,11	0/0:29:0,0,0,29	0/0:13:0,0,0,13	0/1:28:0,0,0,28	0/1:22:0,0,0,22	0/0:32:0,0,0,32	0/0:14:0,0,0,14	0/0:11:0,0,0,11	0/0:12:0,0,0,12	0/0:22:0,0,0,22	0/0:29:0,0,0,29	0/0:23:0,0,0,23	0/0:16:0,0,0,16	0/0:19:0,0,0,19	0/0:20:0,0,0,20	./.:0:0,0,0,0	./.:0:0,0,0,0	./.:0:0,0,0,0	./.:0:0,0,0,0	./.:0:0,0,0,0	./.:0:0,0,0,0	./.:0:0,0,0,0	./.:0:0,0,0,0	./.:0:0,0,0,0	./.:0:0,0,0,0	0/0:24:0,0,0,24	0/0:28:0,0,0,28	0/0:14:0,0,0,14	0/0:33:0,0,0,33	0/0:30:0,0,0,30	0/0:11:0,0,0,11	0/0:43:0,0,0,43	0/0:14:0,0,0,14	0/0:21:0,0,0,21	0/0:14:0,0,0,14	0/0:35:0,0,0,35	0/0:17:0,0,0,17	0/0:52:0,0,0,52	0/0:18:0,0,0,18	0/0:20:0,0,0,20	0/0:43:0,0,0,43	0/0:24:0,0,0,24	0/0:30:0,0,0,30	0/0:15:0,0,0,15	0/0:22:0,0,0,22	0/0:22:0,0,0,22	0/0:15:0,0,0,15	0/0:11:0,0,0,11	./.:0:0,0,0,0	0/0:12:0,0,0,12	./.:0:0,0,0,0	./.:0:0,0,0,0	./.:0:0,0,0,0	./.:0:0,0,0,0	./.:0:0,0,0,0	./.:0:0,0,0,0	0/0:15:0,0,0,15	./.:0:0,0,0,0	0/0:44:0,0,0,44	0/0:41:0,0,0,41	0/0:22:0,0,0,22	0/0:9:0,0,0,9	0/0:26:0,0,0,26	0/0:25:0,0,0,25	0/0:30:0,0,0,30	0/0:54:0,0,0,54	0/0:33:0,0,0,33	0/0:48:0,0,1,47	0/0:46:0,0,0,46	0/0:37:0,0,0,37	0/0:17:0,0,0,17	./.:7:0,0,0,7	0/0:43:0,0,2,41	0/0:25:0,0,0,25	0/0:17:0,0,1,16	./.:0:0,0,0,0	0/0:12:0,0,0,12	./.:0:0,0,0,0	./.:0:0,0,0,0	./.:0:0,0,0,0	./.:0:0,0,0,0	./.:0:0,0,0,0	./.:0:0,0,0,0
RAD_2	51	loc2_pos50	A	C	13	PASS	NS=141;DP=3511	GT:DP:CATG	./.:0:0,0,0,0	0/0:42:0,42,0,0	0/0:15:15,0,0,0	0/0:30:30,0,0,0	0/0:25:25,0,0,0	0/0:11:11,0,0,0	0/0:25:25,0,0,0	0/0:26:26,0,0,0	0/0:6:6,0,0,0	./.:0:0,0,0,0	./.:0:0,0,0,0	0/0:7:7,0,0,0	./.:0:0,0,0,0	0/0:6:6,0,0,0	0/0:16:16,0,0,0	./.:0:0,0,0,0	./.:0:0,0,0,0	0/0:19:19,0,0,0	0/0:13:13,0,0,0	0/0:11:10,1,0,0	0/0:8:8,0,0,0	./.:0:0,0,0,0	0/0:8:8,0,0,0	0/0:27:27,0,0,0	0/0:53:53,0,0,0	0/0:27:27,0,0,0	0/0:13:13,0,0,0	0/0:28:28,0,0,0	0/0:42:42,0,0,0	0/0:18:18,0,0,0	0/0:27:27,0,0,0	0/0:56:56,0,0,0	./.:0:0,0,0,0	./.:0:0,0,0,0	./.:0:0,0,0,0	0/0:21:21,0,0,0	0/0:44:44,0,0,0	0/0:12:12,0,0,0	0/0:43:43,0,0,0	0/0:27:27,0,0,0	0/0:20:20,0,0,0	0/0:74:74,0,0,0	0/0:16:0,16,0,0	0/0:16:16,0,0,0	0/0:19:19,0,0,0	0/0:45:45,0,0,0	0/0:11:11,0,0,0	./.:0:0,0,0,0	./.:0:0,0,0,0	./.:0:0,0,0,0	./.:0:0,0,0,0	./.:0:0,0,0,0	0/0:17:17,0,0,0	0/0:27:27,0,0,0	0/0:29:29,0,0,0	0/0:83:83,0,0,0	0/0:35:35,0,0,0	0/0:19:19,0,0,0	0/0:29:29,0,0,0	0/0:14:14,0,0,0	0/0:16:16,0,0,0	0/0:12:12,0,0,0	0/0:14:14,0,0,0	0/0:16:16,0,0,0	./.:0:0,0,0,0	./.:0:0,0,0,0	0/0:14:14,0,0,0	0/0:22:22,0,0,0	0/0:24:24,0,0,0	0/0:20:20,0,0,0	0/0:13:13,0,0,0	0/0:30:30,0,0,0	0/0:8:8,0,0,0	0/0:9:9,0,0,0	./.:0:0,0,0,0	./.:0:0,0,0,0	0/0:20:20,0,0,0	0/0:18:18,0,0,0	0/0:7:7,0,0,0	0/0:49:49,0,0,0	0/0:23:23,0,0,0	0/0:23:23,0,0,0	0/0:25:25,0,0,0	0/0:31:31,0,0,0	0/0:30:30,0,0,0	0/0:50:50,0,0,0	0/0:118:118,0,0,0	0/0:32:32,0,0,0	0/0:31:31,0,0,0	0/0:23:23,0,0,0	0/0:10:10,0,0,0	./.:0:0,0,0,0	0/0:14:14,0,0,0	./.:0:0,0,0,0	0/0:22:22,0,0,0	0/0:28:28,0,0,0	0/0:20:20,0,0,0	0/0:33:33,0,0,0	0/0:15:15,0,0,0	./.:0:0,0,0,0	./.:0:0,0,0,0	./.:0:0,0,0,0	./.:0:0,0,0,0	./.:0:0,0,0,0	0/0:27:27,0,0,0	0/0:21:21,0,0,0	0/0:14:14,0,0,0	0/0:23:23,0,0,0	0/0:26:26,0,0,0	0/0:11:11,0,0,0	0/0:29:29,0,0,0	0/0:13:13,0,0,0	0/0:28:28,0,0,0	0/0:22:22,0,0,0	0/0:32:32,0,0,0	0/0:14:14,0,0,0	0/0:11:11,0,0,0	0/0:12:12,0,0,0	0/0:22:22,0,0,0	0/0:29:29,0,0,0	0/0:23:23,0,0,0	0/0:16:16,0,0,0	0/0:19:19,0,0,0	0/0:20:20,0,0,0	./.:0:0,0,0,0	./.:0:0,0,0,0	./.:0:0,0,0,0	./.:0:0,0,0,0	./.:0:0,0,0,0	./.:0:0,0,0,0	./.:0:0,0,0,0	./.:0:0,0,0,0	./.:0:0,0,0,0	./.:0:0,0,0,0	0/0:24:24,0,0,0	0/0:28:28,0,0,0	0/0:14:14,0,0,0	0/0:33:33,0,0,0	0/0:30:30,0,0,0	0/0:11:11,0,0,0	0/0:43:43,0,0,0	0/0:14:14,0,0,0	0/0:21:21,0,0,0	0/0:14:14,0,0,0	0/0:35:35,0,0,0	0/0:17:17,0,0,0	0/0:52:52,0,0,0	0/0:18:18,0,0,0	0/0:20:20,0,0,0	0/0:43:43,0,0,0	0/0:24:24,0,0,0	0/0:30:30,0,0,0	0/0:15:15,0,0,0	0/0:22:22,0,0,0	0/0:22:22,0,0,0	0/0:15:15,0,0,0	0/0:11:11,0,0,0	./.:0:0,0,0,0	0/0:12:12,0,0,0	./.:0:0,0,0,0	./.:0:0,0,0,0	./.:0:0,0,0,0	./.:0:0,0,0,0	./.:0:0,0,0,0	./.:0:0,0,0,0	0/0:15:15,0,0,0	./.:0:0,0,0,0	0/0:44:44,0,0,0	0/0:41:41,0,0,0	0/0:22:22,0,0,0	0/0:9:9,0,0,0	0/0:26:26,0,0,0	0/0:25:25,0,0,0	0/0:30:30,0,0,0	0/0:54:53,1,0,0	1/1:33:33,0,0,0	1/0:48:48,0,0,0	0/0:46:46,0,0,0	0/0:37:37,0,0,0	0/0:17:17,0,0,0	0/0:7:7,0,0,0	0/0:43:43,0,0,0	0/0:25:24,1,0,0	0/0:17:17,0,0,0	./.:0:0,0,0,0	0/0:12:12,0,0,0	./.:0:0,0,0,0	./.:0:0,0,0,0	./.:0:0,0,0,0	./.:0:0,0,0,0	./.:0:0,0,0,0	./.:0:0,0,0,0
RAD_2	77	loc2_pos76	A	C	13	PASS	NS=141;DP=3504	GT:DP:CATG	./.:0:0,0,0,0	0/0:42:0,42,0,0	0/0:15:15,0,0,0	0/0:30:30,0,0,0	0/0:25:25,0,0,0	0/0:11:11,0,0,0	0/0:25:25,0,0,0	0/0:26:26,0,0,0	0/0:6:6,0,0,0	./.:0:0,0,0,0	./.:0:0,0,0,0	0/0:7:7,0,0,0	./.:0:0,0,0,0	0/0:6:6,0,0,0	0/0:16:16,0,0,0	./.:0:0,0,0,0	./.:0:0,0,0,0	0/0:19:19,0,0,0	0/0:13:13,0,0,0	0/0:11:11,0,0,0	0/0:8:8,0,0,0	./.:0:0,0,0,0	0/0:8:8,0,0,0	0/0:27:27,0,0,0	0/0:53:53,0,0,0	0/0:27:27,0,0,0	0/0:13:13,0,0,0	0/0:28:28,0,0,0	0/0:42:42,0,0,0	0/0:17:17,0,0,0	0/0:27:27,0,0,0	0/0:56:56,0,0,0	./.:0:0,0,0,0	./.:0:0,0,0,0	./.:0:0,0,0,0	0/0:21:21,0,0,0	0/0:44:44,0,0,0	0/0:12:12,0,0,0	0/0:43:43,0,0,0	0/0:27:27,0,0,0	0/0:20:20,0,0,0	0/0:74:74,0,0,0	0/0:16:0,16,0,0	0/0:16:16,0,0,0	0/0:19:19,0,0,0	0/0:44:44,0,0,0	0/0:11:11,0,0,0	./.:0:0,0,0,0	./.:0:0,0,0,0	./.:0:0,0,0,0	./.:0:0,0,0,0	./.:0:0,0,0,0	0/0:17:17,0,0,0	0/0:26:26,0,0,0	0/0:29:29,0,0,0	0/0:83:83,0,0,0	0/0:35:35,0,0,0	0/0:19:19,0,0,0	0/0:28:28,0,0,0	0/0:14:14,0,0,0	0/0:16:16,0,0,0	0/0:11:11,0,0,0	0/0:14:14,0,0,0	0/0:15:15,0,0,0	./.:0:0,0,0,0	./.:0:0,0,0,0	0/0:14:14,0,0,0	0/0:22:22,0,0,0	0/0:24:24,0,0,0	0/0:20:20,0,0,0	0/0:13:13,0,0,0	0/0:30:30,0,0,0	0/0:8:8,0,0,0	0/0:9:9,0,0,0	./.:0:0,0,0,0	./.:0:0,0,0,0	0/0:20:20,0,0,0	0/0:18:18,0,0,0	0/0:7:7,0,0,0	0/0:49:49,0,0,0	0/0:23:23,0,0,0	0/0:23:23,0,0,0	0/0:25:25,0,0,0	0/0:31:31,0,0,0	0/0:30:30,0,0,0	0/0:50:50,0,0,0	0/0:117:117,0,0,0	0/0:32:32,0,0,0	0/0:31:31,0,0,0	0/0:23:23,0,0,0	0/0:10:10,0,0,0	./.:0:0,0,0,0	0/0:14:14,0,0,0	./.:0:0,0,0,0	0/0:22:22,0,0,0	1/0:28:28,0,0,0	0/0:20:20,0,0,0	0/0:33:33,0,0,0	0/0:15:15,0,0,0	./.:0:0,0,0,0	./.:0:0,0,0,0	./.:0:0,0,0,0	./.:0:0,0,0,0	./.:0:0,0,0,0	0/0:27:27,0,0,0	0/0:21:21,0,0,0	0/0:14:14,0,0,0	0/0:23:23,0,0,0	0/0:26:26,0,0,0	0/0:11:11,0,0,0	0/0:29:29,0,0,0	0/0:13:13,0,0,0	0/0:28:28,0,0,0	0/0:22:22,0,0,0	0/0:32:32,0,0,0	0/0:14:14,0,0,0	0/0:11:11,0,0,0	0/0:12:12,0,0,0	0/0:22:22,0,0,0	0/0:29:29,0,0,0	0/0:23:23,0,0,0	0/0:16:16,0,0,0	0/0:19:19,0,0,0	0/0:20:20,0,0,0	./.:0:0,0,0,0	./.:0:0,0,0,0	./.:0:0,0,0,0	./.:0:0,0,0,0	./.:0:0,0,0,0	./.:0:0,0,0,0	./.:0:0,0,0,0	./.:0:0,0,0,0	./.:0:0,0,0,0	./.:0:0,0,0,0	0/0:24:24,0,0,0	0/0:28:28,0,0,0	0/0:14:14,0,0,0	0/0:33:33,0,0,0	0/0:30:30,0,0,0	0/0:11:11,0,0,0	0/0:43:43,0,0,0	0/0:14:14,0,0,0	0/0:21:21,0,0,0	0/0:14:14,0,0,0	0/0:35:35,0,0,0	0/0:17:17,0,0,0	0/0:52:52,0,0,0	0/0:18:18,0,0,0	0/0:20:20,0,0,0	0/0:43:43,0,0,0	0/0:24:24,0,0,0	0/0:30:30,0,0,0	0/0:15:15,0,0,0	0/0:22:22,0,0,0	0/0:22:22,0,0,0	0/0:15:15,0,0,0	0/0:11:11,0,0,0	./.:0:0,0,0,0	0/0:12:12,0,0,0	./.:0:0,0,0,0	./.:0:0,0,0,0	./.:0:0,0,0,0	./.:0:0,0,0,0	./.:0:0,0,0,0	./.:0:0,0,0,0	0/0:15:15,0,0,0	./.:0:0,0,0,0	0/0:44:44,0,0,0	0/0:41:41,0,0,0	0/0:22:22,0,0,0	0/0:9:9,0,0,0	0/0:26:26,0,0,0	0/0:25:25,0,0,0	0/0:30:30,0,0,0	0/0:54:54,0,0,0	0/0:33:33,0,0,0	0/0:48:48,0,0,0	0/0:46:46,0,0,0	0/0:37:37,0,0,0	0/0:17:17,0,0,0	0/0:7:7,0,0,0	0/0:43:43,0,0,0	0/0:25:25,0,0,0	0/0:17:17,0,0,0	./.:0:0,0,0,0	0/0:12:12,0,0,0	./.:0:0,0,0,0	./.:0:0,0,0,0	./.:0:0,0,0,0	./.:0:0,0,0,0	./.:0:0,0,0,0	./.:0:0,0,0,0
RAD_2	79	loc2_pos78	T	A	13	PASS	NS=140;DP=3503	GT:DP:CATG	./.:0:0,0,0,0	0/0:42:0,0,42,0	0/0:15:0,0,15,0	0/0:30:0,0,30,0	0/0:25:0,0,25,0	0/0:11:0,0,11,0	0/0:25:0,0,25,0	0/0:26:0,0,26,0	0/0:6:0,0,6,0	./.:0:0,0,0,0	./.:0:0,0,0,0	0/0:7:0,0,7,0	./.:0:0,0,0,0	0/0:6:0,0,6,0	0/0:16:0,0,16,0	./.:0:0,0,0,0	./.:0:0,0,0,0	0/0:19:0,0,19,0	0/0:13:0,0,13,0	0/0:11:0,0,11,0	0/0:8:0,0,8,0	./.:0:0,0,0,0	0/0:8:0,0,8,0	0/0:27:0,0,27,0	0/0:53:0,0,53,0	0/0:27:0,0,27,0	0/0:13:1,0,12,0	0/0:28:0,0,28,0	0/0:42:0,0,42,0	0/0:17:0,0,17,0	0/0:27:0,0,27,0	0/0:56:0,0,56,0	./.:0:0,0,0,0	./.:0:0,0,0,0	./.:0:0,0,0,0	0/0:21:0,0,21,0	0/0:44:0,0,44,0	0/0:12:0,0,12,0	0/0:43:0,0,43,0	0/0:27:0,0,27,0	0/0:20:0,0,20,0	0/0:74:0,0,74,0	0/0:16:0,0,16,0	0/0:16:0,0,16,0	0/0:19:0,0,19,0	0/0:44:0,0,44,0	0/0:11:0,0,11,0	./.:0:0,0,0,0	./.:0:0,0,0,0	./.:0:0,0,0,0	./.:0:0,0,0,0	./.:0:0,0,0,0	0/0:17:0,0,17,0	0/0:26:0,0,26,0	0/0:29:0,0,29,0	0/0:83:0,0,83,0	0/0:35:0,0,35,0	0/0:19:0,0,19,0	0/0:28:0,0,28,0	0/0:14:0,0,14,0	0/0:16:0,0,16,0	0/0:11:0,0,11,0	0/0:13:0,0,13,0	0/0:15:0,0,15,0	./.:0:0,0,0,0	./.:0:0,0,0,0	0/0:14:0,0,14,0	0/0:22:0,0,22,0	0/0:24:0,0,24,0	0/0:20:0,0,20,0	0/0:13:0,0,13,0	0/0:30:0,0,30,0	0/0:8:0,0,8,0	0/0:9:0,0,9,0	./.:0:0,0,0,0	./.:0:0,0,0,0	0/0:20:0,0,20,0	0/0:18:0,0,18,0	0/0:7:0,0,7,0	0/0:49:0,0,49,0	0/0:23:0,0,23,0	0/0:23:0,0,23,0	0/0:25:0,0,25,0	0/0:31:0,0,31,0	0/0:30:0,0,30,0	0/0:50:0,0,50,0	0/0:117:0,0,117,0	0/0:32:0,0,32,0	0/0:31:0,0,31,0	0/0:23:0,0,23,0	0/0:10:0,0,10,0	./.:0:0,0,0,0	0/0:14:0,0,14,0	./.:0:0,0,0,0	0/0:22:0,0,22,0	0/0:28:0,0,28,0	0/0:20:0,0,20,0	0/0:33:0,0,33,0	0/0:15:0,0,15,0	./.:0:0,0,0,0	./.:0:0,0,0,0	./.:0:0,0,0,0	./.:0:0,0,0,0	./.:0:0,0,0,0	0/1:27:0,0,27,0	0/1:21:0,0,21,0	./.:14:0,0,14,0	0/0:23:0,0,23,0	0/0:26:0,0,26,0	0/0:11:0,0,11,0	0/0:29:0,0,29,0	0/0:13:0,0,13,0	0/0:28:0,0,28,0	0/0:22:0,0,22,0	0/0:32:0,0,32,0	0/0:14:0,0,14,0	0/0:11:0,0,11,0	0/0:12:0,0,12,0	0/0:22:0,0,22,0	0/0:29:0,0,29,0	0/0:23:0,0,23,0	0/0:16:0,0,16,0	0/0:19:0,0,19,0	0/0:20:0,0,20,0	./.:0:0,0,0,0	./.:0:0,0,0,0	./.:0:0,0,0,0	./.:0:0,0,0,0	./.:0:0,0,0,0	./.:0:0,0,0,0	./.:0:0,0,0,0	./.:0:0,0,0,0	./.:0:0,0,0,0	./.:0:0,0,0,0	0/0:24:0,0,24,0	0/0:28:0,0,28,0	0/0:14:0,0,14,0	0/0:33:0,0,33,0	0/0:30:0,0,30,0	0/0:11:0,0,11,0	0/0:43:0,0,43,0	0/0:14:0,0,14,0	0/0:21:0,0,21,0	0/0:14:0,0,14,0	0/0:35:0,0,35,0	0/0:17:0,0,17,0	0/0:52:0,0,52,0	0/0:18:0,0,18,0	0/0:20:0,0,20,0	0/0:43:0,0,43,0	0/0:24:0,0,24,0	0/0:30:0,0,30,0	0/0:15:0,0,15,0	0/0:22:0,0,22,0	0/0:22:0,0,22,0	0/0:15:0,0,15,0	0/0:11:0,0,11,0	./.:0:0,0,0,0	0/0:12:0,0,12,0	./.:0:0,0,0,0	./.:0:0,0,0,0	./.:0:0,0,0,0	./.:0:0,0,0,0	./.:0:0,0,0,0	./.:0:0,0,0,0	0/0:15:0,0,15,0	./.:0:0,0,0,0	0/0:44:0,0,44,0	0/0:41:0,0,41,0	0/0:22:0,0,22,0	0/0:9:0,0,9,0	0/0:26:0,0,26,0	0/0:25:0,1,24,0	0/0:30:0,0,30,0	0/0:54:0,0,53,1	0/0:33:0,1,32,0	0/0:48:0,0,48,0	0/0:46:0,0,46,0	0/0:37:0,0,37,0	0/0:17:0,0,17,0	0/0:7:0,0,7,0	0/0:43:0,1,42,0	0/0:25:0,0,25,0	0/0:17:0,0,17,0	./.:0:0,0,0,0	0/0:12:0,0,12,0	./.:0:0,0,0,0	./.:0:0,0,0,0	./.:0:0,0,0,0	./.:0:0,0,0,0	./.:0:0,0,0,0	./.:0:0,0,0,0
RAD_2	98	loc2_pos97	G	A	13	PASS	NS=140;DP=32	GT:DP:CATG	./.:0:0,0,0,0	0/0:22:0,0,0,22	0/0:0:0,0,0,0	0/0:0:0,0,0,0	0/0:0:0,0,0,0	0/0:0:0,0,0,0	0/0:0:0,0,0,0	0/0:0:0,0,0,0	0/0:0:0,0,0,0	./.:0:0,0,0,0	./.:0:0,0,0,0	0/0:0:0,0,0,0	./.:0:0,0,0,0	0/0:0:0,0,0,0	0/0:0:0,0,0,0	./.:0:0,0,0,0	./.:0:0,0,0,0	0/0:0:0,0,0,0	0/0:0:0,0,0,0	0/0:0:0,0,0,0	0/0:0:0,0,0,0	./.:0:0,0,0,0	0/0:0:0,0,0,0	0/0:0:0,0,0,0	0/0:0:0,0,0,0	0/0:0:0,0,0,0	0/0:0:0,0,0,0	0/0:0:0,0,0,0	0/0:0:0,0,0,0	0/0:0:0,0,0,0	0/0:0:0,0,0,0	0/0:0:0,0,0,0	./.:0:0,0,0,0	./.:0:0,0,0,0	./.:0:0,0,0,0	0/0:0:0,0,0,0	0/0:0:0,0,0,0	0/0:0:0,0,0,0	0/0:0:0,0,0,0	0/0:0:0,0,0,0	0/0:0:0,0,0,0	0/0:0:0,0,0,0	0/0:10:0,0,0,10	0/0:0:0,0,0,0	0/0:0:0,0,0,0	0/0:0:0,0,0,0	0/0:0:0,0,0,0	./.:0:0,0,0,0	./.:0:0,0,0,0	./.:0:0,0,0,0	./.:0:0,0,0,0	./.:0:0,0,0,0	0/0:0:0,0,0,0	0/0:0:0,0,0,0	0/0:0:0,0,0,0	0/0:0:0,0,0,0	0/0:0:0,0,0,0	0/0:0:0,0,0,0	0/0:0:0,0,0,0	0/0:0:0,0,0,0	0/0:0:0,0,0,0	0/0:0:0,0,0,0	0/0:0:0,0,0,0	0/0:0:0,0,0,0	./.:0:0,0,0,0	./.:0:0,0,0,0	0/0:0:0,0,0,0	0/0:0:0,0,0,0	0/0:0:0,0,0,0	0/0:0:0,0,0,0	0/0:0:0,0,0,0	0/0:0:0,0,0,0	0/0:0:0,0,0,0	0/0:0:0,0,0,0	./.:0:0,0,0,0	./.:0:0,0,0,0	0/0:0:0,0,0,0	0/0:0:0,0,0,0	0/0:0:0,0,0,0	0/0:0:0,0,0,0	0/0:0:0,0,0,0	0/0:0:0,0,0,0	0/0:0:0,0,0,0	0/0:0:0,0,0,0	0/0:0:0,0,0,0	0/0:0:0,0,0,0	0/0:0:0,0,0,0	0/0:0:0,0,0,0	0/0:0:0,0,0,0	0/0:0:0,0,0,0	0/0:0:0,0,0,0	./.:0:0,0,0,0	0/0:0:0,0,0,0	./.:0:0,0,0,0	0/0:0:0,0,0,0	0/0:0:0,0,0,0	0/0:0:0,0,0,0	0/0:0:0,0,0,0	0/0:0:0,0,0,0	./.:0:0,0,0,0	./.:0:0,0,0,0	./.:0:0,0,0,0	./.:0:0,0,0,0	./.:0:0,0,0,0	0/0:0:0,0,0,0	0/0:0:0,0,0,0	0/0:0:0,0,0,0	0/0:0:0,0,0,0	0/0:0:0,0,0,0	0/0:0:0,0,0,0	0/0:0:0,0,0,0	0/0:0:0,0,0,0	0/0:0:0,0,0,0	0/0:0:0,0,0,0	0/0:0:0,0,0,0	0/0:0:0,0,0,0	0/0:0:0,0,0,0	0/0:0:0,0,0,0	0/0:0:0,0,0,0	0/0:0:0,0,0,0	0/0:0:0,0,0,0	0/0:0:0,0,0,0	0/0:0:0,0,0,0	0/0:0:0,0,0,0	./.:0:0,0,0,0	./.:0:0,0,0,0	./.:0:0,0,0,0	./.:0:0,0,0,0	./.:0:0,0,0,0	./.:0:0,0,0,0	./.:0:0,0,0,0	./.:0:0,0,0,0	./.:0:0,0,0,0	./.:0:0,0,0,0	0/0:0:0,0,0,0	0/0:0:0,0,0,0	0/0:0:0,0,0,0	0/0:0:0,0,0,0	0/0:0:0,0,0,0	0/0:0:0,0,0,0	0/0:0:0,0,0,0	0/0:0:0,0,0,0	0/0:0:0,0,0,0	0/0:0:0,0,0,0	0/1:0:0,0,0,0	0/0:0:0,0,0,0	0/0:0:0,0,0,0	0/0:0:0,0,0,0	0/0:0:0,0,0,0	0/0:0:0,0,0,0	0/0:0:0,0,0,0	0/0:0:0,0,0,0	0/0:0:0,0,0,0	0/0:0:0,0,0,0	0/0:0:0,0,0,0	0/0:0:0,0,0,0	0/0:0:0,0,0,0	./.:0:0,0,0,0	./.:0:0,0,0,0	./.:0:0,0,0,0	./.:0:0,0,0,0	./.:0:0,0,0,0	./.:0:0,0,0,0	./.:0:0,0,0,0	./.:0:0,0,0,0	0/0:0:0,0,0,0	./.:0:0,0,0,0	0/0:0:0,0,0,0	0/0:0:0,0,0,0	0/0:0:0,0,0,0	0/0:0:0,0,0,0	0/0:0:0,0,0,0	0/0:0:0,0,0,0	0/0:0:0,0,0,0	0/0:0:0,0,0,0	0/0:0:0,0,0,0	0/0:0:0,0,0,0	0/0:0:0,0,0,0	0/0:0:0,0,0,0	0/0:0:0,0,0,0	0/0:0:0,0,0,0	0/0:0:0,0,0,0	0/0:0:0,0,0,0	0/0:0:0,0,0,0	./.:0:0,0,0,0	0/0:0:0,0,0,0	./.:0:0,0,0,0	./.:0:0,0,0,0	./.:0:0,0,0,0	./.:0:0,0,0,0	./.:0:0,0,0,0	./.:0:0,0,0,0
RAD_2	101	loc2_pos100	A	G	13	PASS	NS=140;DP=32	GT:DP:CATG	./.:0:0,0,0,0	0/0:22:0,22,0,0	0/0:0:0,0,0,0	0/0:0:0,0,0,0	0/0:0:0,0,0,0	0/0:0:0,0,0,0	0/0:0:0,0,0,0	0/0:0:0,0,0,0	0/0:0:0,0,0,0	./.:0:0,0,0,0	./.:0:0,0,0,0	0/0:0:0,0,0,0	./.:0:0,0,0,0	0/0:0:0,0,0,0	0/0:0:0,0,0,0	./.:0:0,0,0,0	./.:0:0,0,0,0	0/0:0:0,0,0,0	0/0:0:0,0,0,0	0/0:0:0,0,0,0	0/0:0:0,0,0,0	./.:0:0,0,0,0	0/0:0:0,0,0,0	0/0:0:0,0,0,0	0/0:0:0,0,0,0	0/0:0:0,0,0,0	0/0:0:0,0,0,0	0/0:0:0,0,0,0	0/0:0:0,0,0,0	0/0:0:0,0,0,0	0/0:0:0,0,0,0	0/0:0:0,0,0,0	./.:0:0,0,0,0	./.:0:0,0,0,0	./.:0:0,0,0,0	0/0:0:0,0,0,0	0/0:0:0,0,0,0	0/0:0:0,0,0,0	0/0:0:0,0,0,0	0/0:0:0,0,0,0	0/0:0:0,0,0,0	0/0:0:0,0,0,0	0/0:10:0,10,0,0	0/0:0:0,0,0,0	0/0:0:0,0,0,0	0/0:0:0,0,0,0	0/0:0:0,0,0,0	./.:0:0,0,0,0	./.:0:0,0,0,0	./.:0:0,0,0,0	./.:0:0,0,0,0	./.:0:0,0,0,0	0/0:0:0,0,0,0	0/0:0:0,0,0,0	0/0:0:0,0,0,0	0/0:0:0,0,0,0	0/0:0:0,0,0,0	0/0:0:0,0,0,0	0/0:0:0,0,0,0	0/0:0:0,0,0,0	0/0:0:0,0,0,0	0/0:0:0,0,0,0	0/0:0:0,0,0,0	0/0:0:0,0,0,0	./.:0:0,0,0,0	./.:0:0,0,0,0	0/0:0:0,0,0,0	0/0:0:0,0,0,0	0/0:0:0,0,0,0	0/0:0:0,0,0,0	0/0:0:0,0,0,0	0/0:0:0,0,0,0	0/0:0:0,0,0,0	0/0:0:0,0,0,0	./.:0:0,0,0,0	./.:0:0,0,0,0	0/0:0:0,0,0,0	0/0:0:0,0,0,0	0/0:0:0,0,0,0	0/0:0:0,0,0,0	0/0:0:0,0,0,0	0/0:0:0,0,0,0	0/0:0:0,0,0,0	0/0:0:0,0,0,0	0/0:0:0,0,0,0	0/0:0:0,0,0,0	0/0:0:0,0,0,0	0/0:0:0,0,0,0	0/0:0:0,0,0,0	0/0:0:0,0,0,0	1/1:0:0,0,0,0	./.:0:0,0,0,0	0/0:0:0,0,0,0	./.:0:0,0,0,0	0/0:0:0,0,0,0	0/0:0:0,0,0,0	0/0:0:0,0,0,0	0/0:0:0,0,0,0	0/0:0:0,0,0,0	./.:0:0,0,0,0	./.:0:0,0,0,0	./.:0:0,0,0,0	./.:0:0,0,0,0	./.:0:0,0,0,0	0/0:0:0,0,0,0	0/0:0:0,0,0,0	0/0:0:0,0,0,0	0/0:0:0,0,0,0	0/0:0:0,0,0,0	0/0:0:0,0,0,0	0/0:0:0,0,0,0	0/0:0:0,0,0,0	0/0:0:0,0,0,0	0/0:0:0,0,0,0	0/0:0:0,0,0,0	0/0:0:0,0,0,0	0/0:0:0,0,0,0	0/0:0:0,0,0,0	0/0:0:0,0,0,0	0/0:0:0,0,0,0	0/0:0:0,0,0,0	0/0:0:0,0,0,0	0/0:0:0,0,0,0	0/0:0:0,0,0,0	./.:0:0,0,0,0	./.:0:0,0,0,0	./.:0:0,0,0,0	./.:0:0,0,0,0	./.:0:0,0,0,0	./.:0:0,0,0,0	./.:0:0,0,0,0	./.:0:0,0,0,0	./.:0:0,0,0,0	./.:0:0,0,0,0	0/0:0:0,0,0,0	0/0:0:0,0,0,0	0/0:0:0,0,0,0	0/0:0:0,0,0,0	0/0:0:0,0,0,0	0/0:0:0,0,0,0	0/0:0:0,0,0,0	0/0:0:0,0,0,0	0/0:0:0,0,0,0	0/0:0:0,0,0,0	0/0:0:0,0,0,0	0/0:0:0,0,0,0	0/0:0:0,0,0,0	0/0:0:0,0,0,0	0/0:0:0,0,0,0	0/0:0:0,0,0,0	0/0:0:0,0,0,0	0/0:0:0,0,0,0	0/0:0:0,0,0,0	0/0:0:0,0,0,0	0/0:0:0,0,0,0	0/0:0:0,0,0,0	0/0:0:0,0,0,0	./.:0:0,0,0,0	./.:0:0,0,0,0	./.:0:0,0,0,0	./.:0:0,0,0,0	./.:0:0,0,0,0	./.:0:0,0,0,0	./.:0:0,0,0,0	./.:0:0,0,0,0	0/0:0:0,0,0,0	./.:0:0,0,0,0	0/0:0:0,0,0,0	0/0:0:0,0,0,0	0/0:0:0,0,0,0	0/0:0:0,0,0,0	0/0:0:0,0,0,0	0/0:0:0,0,0,0	0/0:0:0,0,0,0	0/0:0:0,0,0,0	0/0:0:0,0,0,0	0/0:0:0,0,0,0	0/0:0:0,0,0,0	0/0:0:0,0,0,0	0/0:0:0,0,0,0	0/0:0:0,0,0,0	0/0:0:0,0,0,0	0/0:0:0,0,0,0	0/0:0:0,0,0,0	./.:0:0,0,0,0	0/0:0:0,0,0,0	./.:0:0,0,0,0	./.:0:0,0,0,0	./.:0:0,0,0,0	./.:0:0,0,0,0	./.:0:0,0,0,0	./.:0:0,0,0,0
RAD_3	3	loc3_pos2	T	C	13	PASS	NS=120;DP=1559	GT:DP:CATG	./.:0:0,0,0,0	0/0:12:0,0,12,0	./.:0:0,0,0,0	0/0:7:0,0,7,0	0/0:11:0,0,11,0	0/0:20:0,0,20,0	0/0:8:0,0,8,0	0/0:8:0,0,8,0	./.:0:0,0,0,0	./.:0:0,0,0,0	./.:0:0,0,0,0	./.:0:0,0,0,0	0/0:6:0,0,6,0	0/0:7:0,0,7,0	0/0:12:0,0,12,0	./.:0:0,0,0,0	0/0:7:0,0,7,0	0/0:24:0,0,24,0	./.:0:0,0,0,0	0/0:6:0,0,6,0	./.:0:0,0,0,0	./.:0:0,0,0,0	./.:0:0,0,0,0	./.:0:0,0,0,0	./.:0:0,0,0,0	0/0:6:0,0,6,0	0/0:7:0,0,7,0	0/0:7:0,0,7,0	./.:0:0,0,0,0	./.:0:0,0,0,0	0/0:8:0,0,8,0	0/0:13:0,0,13,0	0/0:8:0,0,8,0	0/0:8:0,0,8,0	0/0:8:0,0,8,0	./.:0:0,0,0,0	0/0:9:0,0,9,0	./.:0:0,0,0,0	0/0:9:0,0,9,0	./.:0:0,0,0,0	0/0:13:0,0,13,0	0/0:10:0,0,10,0	0/0:7:0,0,7,0	0/0:9:0,0,9,0	0/0:9:0,0,9,0	0/0:15:0,0,15,0	0/0:15:0,0,15,0	./.:0:0,0,0,0	./.:0:0,0,0,0	./.:0:0,0,0,0	0/0:6:0,0,6,0	./.:0:0,0,0,0	./.:0:0,0,0,0	./.:0:0,0,0,0	./.:0:0,0,0,0	0/0:13:0,0,13,0	0/0:7:0,0,0,7	0/0:10:0,0,10,0	0/0:13:0,0,13,0	./.:0:0,0,0,0	0/0:8:0,0,8,0	./.:0:0,0,0,0	0/0:10:0,0,10,0	0/0:10:0,0,10,0	./.:0:0,0,0,0	./.:0:0,0,0,0	./.:0:0,0,0,0	0/0:12:0,0,12,0	0/0:10:0,0,10,0	0/0:6:0,0,6,0	./.:0:0,0,0,0	0/0:7:0,0,7,0	0/0:8:0,0,8,0	0/0:10:0,0,10,0	./.:0:0,0,0,0	./.:0:0,0,0,0	0/0:15:0,0,15,0	0/0:36:0,0,36,0	./.:0:0,0,0,0	0/0:12:0,1,11,0	0/0:13:0,0,13,0	0/0:11:0,0,11,0	./.:0:0,0,0,0	0/0:10:0,0,10,0	./.:0:0,0,0,0	0/0:11:0,0,11,0	0/0:21:0,1,20,0	0/0:24:0,0,24,0	0/0:20:0,0,20,0	0/0:7:0,0,7,0	0/0:20:0,0,20,0	0/0:12:0,0,12,0	0/0:12:0,0,12,0	./.:0:0,0,0,0	0/0:9:0,0,9,0	0/0:10:0,0,10,0	0/0:18:0,0,18,0	0/0:18:0,0,18,0	./.:0:0,0,0,0	0/0:12:0,0,12,0	./.:0:0,0,0,0	0/0:8:0,0,8,0	0/0:23:0,0,23,0	0/0:13:0,0,13,0	0/0:17:0,0,17,0	./.:0:0,0,0,0	./.:0:0,0,0,0	0/0:9:0,0,9,0	0/0:6:0,0,6,0	./.:0:0,0,0,0	0/0:6:0,0,6,0	0/0:6:0,0,6,0	./.:0:0,0,0,0	0/0:6:0,0,6,0	./.:0:0,0,0,0	0/0:11:0,0,11,0	./.:0:0,0,0,0	0/0:7:0,0,7,0	./.:0:0,0,0,0	0/0:8:0,0,8,0	0/0:10:0,0,10,0	0/0:12:0,0,12,0	./.:0:0,0,0,0	./.:0:0,0,0,0	0/0:10:0,0,10,0	0/0:6:0,0,6,0	0/0:11:0,0,11,0	0/0:15:0,0,15,0	0/0:9:0,0,9,0	0/0:7:0,0,7,0	./.:0:0,0,0,0	0/0:9:0,0,9,0	./.:0:0,0,0,0	0/0:10:0,0,10,0	./.:0:0,0,0,0	0/0:12:0,0,12,0	0/0:6:0,0,6,0	./.:0:0,0,0,0	0/0:7:0,0,7,0	./.:0:0,0,0,0	0/0:10:0,0,10,0	./.:0:0,0,0,0	0/0:16:0,0,16,0	0/0:7:0,0,7,0	0/0:7:0,0,7,0	0/0:9:0,0,9,0	./.:0:0,0,0,0	./.:0:0,0,0,0	./.:0:0,0,0,0	0/0:15:0,0,15,0	0/0:6:0,0,6,0	0/0:7:0,0,7,0	./.:0:0,0,0,0	./.:0:0,0,0,0	0/0:10:0,0,10,0	./.:0:0,0,0,0	0/0:6:0,0,6,0	./.:0:0,0,0,0	./.:0:0,0,0,0	./.:0:0,0,0,0	./.:0:0,0,0,0	./.:0:0,0,0,0	./.:0:0,0,0,0	0/0:11:0,0,11,0	0/0:21:0,0,21,0	0/0:18:0,0,18,0	0/0:25:0,0,25,0	0/0:27:0,1,26,0	0/0:15:0,0,15,0	0/0:21:0,0,21,0	0/0:24:0,0,24,0	0/0:21:0,0,21,0	0/0:24:0,0,24,0	0/0:44:0,0,44,0	0/0:11:0,0,11,0	0/0:8:0,0,8,0	0/0:15:0,0,15,0	0/0:19:0,0,19,0	0/0:12:0,0,12,0	0/0:15:0,0,15,0	./.:0:0,0,0,0	0/0:20:0,0,20,0	0/0:28:0,0,28,0	./.:0:0,0,0,0	./.:0:0,0,0,0	./.:0:0,0,0,0	0/1:69:21,0,48,0	./.:0:0,0,0,0	0/0:29:0,0,29,0	0/0:15:0,0,15,0	./.:0:0,0,0,0	0/0:20:0,0,20,0
RAD_3	46	loc3_pos45	T	A	13	PASS	NS=117;DP=1559	GT:DP:CATG	./.:0:0,0,0,0	0/1:12:0,3,9,0	./.:0:0,0,0,0	0/0:7:0,0,7,0	0/1:11:0,4,7,0	0/1:20:0,16,4,0	0/0:8:0,0,8,0	0/1:8:0,3,5,0	./.:0:0,0,0,0	./.:0:0,0,0,0	./.:0:0,0,0,0	./.:0:0,0,0,0	0/0:6:0,0,6,0	0/0:7:0,0,7,0	0/0:12:0,0,12,0	./.:0:0,0,0,0	0/0:7:0,0,7,0	0/0:24:0,0,24,0	./.:0:0,0,0,0	1/1:6:0,6,0,0	./.:0:0,0,0,0	./.:0:0,0,0,0	./.:0:0,0,0,0	./.:0:0,0,0,0	./.:0:0,0,0,0	0/0:6:0,0,6,0	0/0:7:0,0,7,0	0/0:7:0,0,7,0	./.:0:0,0,0,0	./.:0:0,0,0,0	0/0:8:0,0,8,0	0/0:13:0,0,13,0	1/1:8:0,8,0,0	1/1:8:0,8,0,0	1/1:8:0,8,0,0	./.:0:0,0,0,0	0/1:9:0,6,3,0	./.:0:0,0,0,0	0/1:9:0,4,5,0	./.:0:0,0,0,0	0/1:13:0,9,4,0	0/1:10:0,5,5,0	0/1:7:0,3,4,0	0/1:9:0,2,7,0	0/1:9:0,7,2,0	0/1:15:0,10,5,0	0/1:15:0,7,8,0	./.:0:0,0,0,0	./.:0:0,0,0,0	./.:0:0,0,0,0	0/0:6:0,0,6,0	./.:0:0,0,0,0	./.:0:0,0,0,0	./.:0:0,0,0,0	./.:0:0,0,0,0	0/0:13:0,0,13,0	0/0:7:0,0,0,7	0/1:10:0,4,6,0	0/1:13:0,6,7,0	./.:0:0,0,0,0	0/1:8:0,4,4,0	./.:0:0,0,0,0	0/1:10:0,7,3,0	0/0:10:0,0,10,0	./.:0:0,0,0,0	./.:0:0,0,0,0	./.:0:0,0,0,0	0/0:12:0,0,12,0	1/1:10:0,10,0,0	1/1:6:0,6,0,0	./.:0:0,0,0,0	1/1:7:0,7,0,0	0/1:8:0,2,6,0	0/0:10:0,1,9,0	./.:0:0,0,0,0	./.:0:0,0,0,0	0/0:15:0,0,15,0	0/0:36:0,0,36,0	./.:0:0,0,0,0	0/0:12:0,0,12,0	./.:13:0,2,11,0	0/0:11:0,0,11,0	./.:0:0,0,0,0	0/0:10:0,0,10,0	./.:0:0,0,0,0	0/0:11:0,0,11,0	0/0:21:0,0,21,0	0/0:24:0,0,24,0	0/0:20:0,0,20,0	1/1:7:0,7,0,0	1/1:20:0,20,0,0	1/1:12:0,12,0,0	1/1:12:0,12,0,0	./.:0:0,0,0,0	1/1:9:0,9,0,0	0/1:10:0,6,4,0	1/1:18:0,18,0,0	1/1:18:0,18,0,0	./.:0:0,0,0,0	0/1:12:0,6,6,0	./.:0:0,0,0,0	0/1:8:0,2,6,0	0/1:23:0,10,13,0	0/1:13:0,8,5,0	0/1:17:0,7,10,0	./.:0:0,0,0,0	./.:0:0,0,0,0	0/1:9:0,5,4,0	1/1:6:0,6,0,0	./.:0:0,0,0,0	0/1:6:0,2,4,0	0/1:6:0,3,3,0	./.:0:0,0,0,0	0/1:6:0,3,3,0	./.:0:0,0,0,0	0/1:11:0,5,6,0	./.:0:0,0,0,0	0/1:7:0,2,5,0	./.:0:0,0,0,0	0/0:8:0,0,8,0	0/0:10:0,0,10,0	0/0:12:0,0,12,0	./.:0:0,0,0,0	./.:0:0,0,0,0	0/1:10:0,5,5,0	./.:6:0,5,1,0	./.:11:0,9,2,0	0/1:15:0,12,3,0	0/1:9:0,5,4,0	1/1:7:0,7,0,0	./.:0:0,0,0,0	1/1:9:0,9,0,0	./.:0:0,0,0,0	1/1:10:0,10,0,0	./.:0:0,0,0,0	0/0:12:0,0,12,0	0/0:6:0,0,6,0	./.:0:0,0,0,0	0/0:7:0,0,7,0	./.:0:0,0,0,0	0/1:10:0,4,6,0	./.:0:0,0,0,0	0/1:16:0,3,13,0	0/1:7:0,2,5,0	0/0:7:0,0,7,0	0/0:9:0,0,9,0	./.:0:0,0,0,0	./.:0:0,0,0,0	./.:0:0,0,0,0	0/1:15:0,4,11,0	0/1:6:0,4,2,0	0/1:7:0,2,5,0	./.:0:0,0,0,0	./.:0:0,0,0,0	0/0:10:0,0,10,0	./.:0:0,0,0,0	0/1:6:0,2,4,0	./.:0:0,0,0,0	./.:0:0,0,0,0	./.:0:0,0,0,0	./.:0:0,0,0,0	./.:0:0,0,0,0	./.:0:0,0,0,0	1/1:11:0,11,0,0	1/1:21:0,21,0,0	1/1:18:0,18,0,0	1/1:25:0,25,0,0	0/1:27:0,10,17,0	0/1:15:0,6,9,0	0/1:21:0,9,12,0	0/1:24:0,13,11,0	0/1:21:0,4,17,0	0/1:24:0,12,12,0	0/1:44:0,30,14,0	0/0:11:0,0,11,0	0/0:8:0,0,8,0	0/0:15:0,0,15,0	0/0:19:0,0,19,0	0/0:12:0,0,12,0	0/1:15:0,4,11,0	./.:0:0,0,0,0	0/1:20:0,7,13,0	0/1:28:0,15,13,0	./.:0:0,0,0,0	./.:0:0,0,0,0	./.:0:0,0,0,0	0/1:69:0,28,41,0	./.:0:0,0,0,0	0/1:29:0,13,16,0	0/1:15:0,9,6,0	./.:0:0,0,0,0	0/1:20:0,9,11,0
RAD_3	47	loc3_pos46	G	T	13	PASS	NS=120;DP=1559	GT:DP:CATG	./.:0:0,0,0,0	0/0:12:0,0,0,12	./.:0:0,0,0,0	0/0:7:0,0,0,7	0/0:11:0,0,0,11	0/0:20:0,0,0,20	0/0:8:0,0,0,8	0/0:8:0,0,0,8	./.:0:0,0,0,0	./.:0:0,0,0,0	./.:0:0,0,0,0	./.:0:0,0,0,0	0/0:6:0,0,0,6	0/0:7:0,0,0,7	0/0:12:0,0,0,12	./.:0:0,0,0,0	0/0:7:0,0,0,7	0/0:24:0,0,0,24	./.:0:0,0,0,0	0/0:6:0,0,0,6	./.:0:0,0,0,0	./.:0:0,0,0,0	./.:0:0,0,0,0	./.:0:0,0,0,0	./.:0:0,0,0,0	0/0:6:0,0,0,6	0/0:7:0,0,0,7	0/0:7:0,0,0,7	./.:0:0,0,0,0	./.:0:0,0,0,0	0/0:8:0,0,0,8	0/0:13:0,0,0,13	0/0:8:0,0,0,8	0/0:8:0,0,0,8	0/0:8:0,0,0,8	./.:0:0,0,0,0	0/0:9:0,0,0,9	./.:0:0,0,0,0	0/0:9:0,0,0,9	./.:0:0,0,0,0	0/0:13:0,0,0,13	0/0:10:0,0,0,10	0/0:7:0,0,0,7	0/0:9:0,0,0,9	0/0:9:0,0,0,9	0/0:15:0,0,0,15	0/0:15:0,0,0,15	./.:0:0,0,0,0	./.:0:0,0,0,0	./.:0:0,0,0,0	0/0:6:0,0,0,6	./.:0:0,0,0,0	./.:0:0,0,0,0	./.:0:0,0,0,0	./.:0:0,0,0,0	0/0:13:0,0,0,13	0/0:7:0,0,7,0	0/0:10:0,0,0,10	0/0:13:0,0,0,13	./.:0:0,0,0,0	0/0:8:0,0,0,8	./.:0:0,0,0,0	0/0:10:0,0,0,10	0/0:10:0,0,0,10	./.:0:0,0,0,0	./.:0:0,0,0,0	./.:0:0,0,0,0	0/0:12:0,0,0,12	0/0:10:0,0,0,10	0/0:6:0,0,0,6	./.:0:0,0,0,0	0/0:7:0,0,0,7	0/0:8:0,0,0,8	0/0:10:0,0,0,10	./.:0:0,0,0,0	./.:0:0,0,0,0	0/1:15:0,0,5,10	0/1:36:0,0,16,20	./.:0:0,0,0,0	0/0:12:0,0,0,12	0/0:13:0,0,0,13	0/0:11:0,0,0,11	./.:0:0,0,0,0	0/0:10:0,0,0,10	./.:0:0,0,0,0	0/0:11:0,0,0,11	0/0:21:0,0,0,21	0/0:24:0,0,0,24	0/0:20:0,0,0,20	0/0:7:0,0,0,7	0/0:20:0,0,0,20	0/0:12:0,0,0,12	0/0:12:0,0,0,12	./.:0:0,0,0,0	0/0:9:0,0,0,9	0/0:10:0,0,0,10	0/0:18:0,0,0,18	0/0:18:0,0,0,18	./.:0:0,0,0,0	0/0:12:0,0,0,12	./.:0:0,0,0,0	0/0:8:0,0,0,8	0/0:23:0,0,0,23	0/0:13:0,0,0,13	0/0:17:0,0,0,17	./.:0:0,0,0,0	./.:0:0,0,0,0	0/0:9:0,0,0,9	0/0:6:0,0,0,6	./.:0:0,0,0,0	0/0:6:0,0,0,6	0/0:6:0,0,0,6	./.:0:0,0,0,0	0/0:6:0,0,0,6	./.:0:0,0,0,0	0/0:11:0,0,0,11	./.:0:0,0,0,0	0/0:7:0,0,0,7	./.:0:0,0,0,0	0/0:8:0,0,0,8	0/0:10:0,0,0,10	0/0:12:0,0,0,12	./.:0:0,0,0,0	./.:0:0,0,0,0	0/0:10:0,0,0,10	0/0:6:0,0,0,6	0/0:11:0,0,0,11	0/0:15:0,0,0,15	0/0:9:0,0,0,9	0/0:7:0,0,0,7	./.:0:0,0,0,0	0/0:9:0,0,0,9	./.:0:0,0,0,0	0/0:10:0,0,0,10	./.:0:0,0,0,0	0/0:12:0,0,0,12	0/0:6:0,0,0,6	./.:0:0,0,0,0	0/0:7:0,0,0,7	./.:0:0,0,0,0	0/0:10:0,0,0,10	./.:0:0,0,0,0	0/0:16:0,0,0,16	0/0:7:0,0,0,7	0/0:7:0,0,0,7	0/0:9:0,0,0,9	./.:0:0,0,0,0	./.:0:0,0,0,0	./.:0:0,0,0,0	0/0:15:0,0,0,15	0/0:6:0,0,0,6	0/0:7:0,0,0,7	./.:0:0,0,0,0	./.:0:0,0,0,0	0/0:10:0,0,0,10	./.:0:0,0,0,0	0/0:6:0,0,0,6	./.:0:0,0,0,0	./.:0:0,0,0,0	./.:0:0,0,0,0	./.:0:0,0,0,0	./.:0:0,0,0,0	./.:0:0,0,0,0	0/0:11:0,0,0,11	0/0:21:0,0,0,21	0/0:18:0,0,0,18	0/0:25:0,0,0,25	0/0:27:0,0,0,27	0/0:15:0,0,0,15	0/0:21:0,0,0,21	0/0:24:0,0,0,24	0/0:21:0,0,0,21	0/0:24:0,0,0,24	0/0:44:0,0,0,44	0/0:11:0,0,0,11	0/0:8:0,0,0,8	0/0:15:0,0,0,15	0/0:19:0,0,0,19	0/0:12:0,0,0,12	0/0:15:0,0,0,15	./.:0:0,0,0,0	0/0:20:0,0,0,20	0/0:28:0,0,0,28	./.:0:0,0,0,0	./.:0:0,0,0,0	./.:0:0,0,0,0	0/0:69:0,0,0,69	./.:0:0,0,0,0	0/0:29:0,0,0,29	0/0:15:0,0,0,15	./.:0:0,0,0,0	0/0:20:0,0,0,20
RAD_3	48	loc3_pos47	T	C	13	PASS	NS=120;DP=1559	GT:DP:CATG	./.:0:0,0,0,0	0/0:12:0,0,12,0	./.:0:0,0,0,0	0/0:7:0,0,7,0	0/0:11:0,0,11,0	0/0:20:0,0,20,0	0/0:8:0,0,8,0	0/0:8:0,0,8,0	./.:0:0,0,0,0	./.:0:0,0,0,0	./.:0:0,0,0,0	./.:0:0,0,0,0	0/0:6:0,0,6,0	0/0:7:0,0,7,0	0/0:12:0,0,12,0	./.:0:0,0,0,0	1/1:7:7,0,0,0	0/0:24:0,0,24,0	./.:0:0,0,0,0	0/0:6:0,0,6,0	./.:0:0,0,0,0	./.:0:0,0,0,0	./.:0:0,0,0,0	./.:0:0,0,0,0	./.:0:0,0,0,0	0/0:6:0,0,6,0	0/0:7:0,0,7,0	0/0:7:0,0,7,0	./.:0:0,0,0,0	./.:0:0,0,0,0	0/0:8:0,0,8,0	0/0:13:0,0,13,0	0/0:8:0,0,8,0	0/0:8:0,0,8,0	0/0:8:0,0,8,0	./.:0:0,0,0,0	0/0:9:0,0,9,0	./.:0:0,0,0,0	0/0:9:0,0,9,0	./.:0:0,0,0,0	0/0:13:0,0,13,0	0/0:10:0,0,10,0	0/0:7:0,0,7,0	0/0:9:0,0,9,0	0/0:9:0,0,9,0	0/0:15:0,0,15,0	0/0:15:0,0,15,0	./.:0:0,0,0,0	./.:0:0,0,0,0	./.:0:0,0,0,0	0/0:6:0,0,6,0	./.:0:0,0,0,0	./.:0:0,0,0,0	./.:0:0,0,0,0	./.:0:0,0,0,0	0/0:13:0,0,13,0	0/0:7:7,0,0,0	0/0:10:0,0,10,0	0/0:13:0,0,13,0	./.:0:0,0,0,0	0/0:8:0,0,8,0	./.:0:0,0,0,0	0/0:10:0,0,10,0	0/0:10:0,0,10,0	./.:0:0,0,0,0	./.:0:0,0,0,0	./.:0:0,0,0,0	0/0:12:0,0,12,0	0/0:10:0,0,10,0	0/0:6:0,0,6,0	./.:0:0,0,0,0	0/0:7:0,0,7,0	0/0:8:0,0,8,0	0/0:10:0,0,10,0	./.:0:0,0,0,0	./.:0:0,0,0,0	0/0:15:0,0,15,0	0/0:36:0,0,36,0	./.:0:0,0,0,0	0/0:12:0,0,12,0	0/0:13:0,0,13,0	0/0:11:0,0,11,0	./.:0:0,0,0,0	0/0:10:0,0,10,0	./.:0:0,0,0,0	0/0:11:0,0,11,0	0/0:21:0,0,21,0	0/0:24:0,0,24,0	0/0:20:0,0,20,0	0/0:7:0,0,7,0	0/0:20:0,0,20,0	0/0:12:0,0,12,0	0/0:12:0,0,12,0	./.:0:0,0,0,0	0/0:9:0,0,9,0	0/0:10:0,0,10,0	0/0:18:0,0,18,0	0/0:18:0,0,18,0	./.:0:0,0,0,0	0/0:12:0,0,12,0	./.:0:0,0,0,0	0/0:8:0,0,8,0	0/0:23:0,0,23,0	0/0:13:0,0,13,0	0/0:17:0,0,17,0	./.:0:0,0,0,0	./.:0:0,0,0,0	0/0:9:0,0,9,0	0/0:6:0,0,6,0	./.:0:0,0,0,0	0/0:6:0,0,6,0	0/0:6:0,0,6,0	./.:0:0,0,0,0	0/0:6:0,0,6,0	./.:0:0,0,0,0	0/0:11:0,0,11,0	./.:0:0,0,0,0	0/0:7:0,0,7,0	./.:0:0,0,0,0	0/0:8:0,0,8,0	0/0:10:0,0,10,0	0/0:12:0,0,12,0	./.:0:0,0,0,0	./.:0:0,0,0,0	0/0:10:0,0,10,0	0/0:6:0,0,6,0	0/0:11:0,0,11,0	0/0:15:0,0,15,0	0/0:9:0,0,9,0	0/0:7:0,0,7,0	./.:0:0,0,0,0	0/0:9:0,0,9,0	./.:0:0,0,0,0	0/0:10:0,0,10,0	./.:0:0,0,0,0	0/0:12:0,1,11,0	0/0:6:0,0,6,0	./.:0:0,0,0,0	0/0:7:0,0,7,0	./.:0:0,0,0,0	0/0:10:0,0,10,0	./.:0:0,0,0,0	0/0:16:0,0,16,0	0/0:7:0,0,7,0	0/0:7:0,0,7,0	0/0:9:0,0,9,0	./.:0:0,0,0,0	./.:0:0,0,0,0	./.:0:0,0,0,0	0/0:15:0,0,15,0	0/0:6:0,0,6,0	0/0:7:0,0,7,0	./.:0:0,0,0,0	./.:0:0,0,0,0	0/0:10:0,0,10,0	./.:0:0,0,0,0	0/0:6:0,0,6,0	./.:0:0,0,0,0	./.:0:0,0,0,0	./.:0:0,0,0,0	./.:0:0,0,0,0	./.:0:0,0,0,0	./.:0:0,0,0,0	0/0:11:0,0,11,0	0/0:21:0,0,21,0	0/0:18:0,0,18,0	0/0:25:0,0,25,0	0/0:27:0,0,27,0	0/0:15:0,0,15,0	0/0:21:0,0,21,0	0/0:24:0,0,24,0	0/0:21:0,0,21,0	0/0:24:0,0,24,0	0/0:44:0,0,44,0	0/0:11:0,0,11,0	0/0:8:0,0,8,0	0/0:15:0,0,15,0	0/0:19:0,0,19,0	0/0:12:0,0,12,0	0/0:15:0,0,15,0	./.:0:0,0,0,0	0/0:20:0,0,20,0	0/0:28:0,0,28,0	./.:0:0,0,0,0	./.:0:0,0,0,0	./.:0:0,0,0,0	0/0:69:0,0,69,0	./.:0:0,0,0,0	0/0:29:0,0,29,0	0/0:15:0,0,15,0	./.:0:0,0,0,0	0/0:20:0,0,20,0
RAD_3	50	loc3_pos49	C	A	13	PASS	NS=120;DP=1559	GT:DP:CATG	./.:0:0,0,0,0	0/0:12:12,0,0,0	./.:0:0,0,0,0	0/0:7:7,0,0,0	0/0:11:11,0,0,0	0/0:20:20,0,0,0	0/1:8:4,4,0,0	0/0:8:8,0,0,0	./.:0:0,0,0,0	./.:0:0,0,0,0	./.:0:0,0,0,0	./.:0:0,0,0,0	0/0:6:6,0,0,0	0/0:7:7,0,0,0	0/1:12:3,8,0,1	./.:0:0,0,0,0	0/0:7:7,0,0,0	0/0:24:24,0,0,0	./.:0:0,0,0,0	0/0:6:6,0,0,0	./.:0:0,0,0,0	./.:0:0,0,0,0	./.:0:0,0,0,0	./.:0:0,0,0,0	./.:0:0,0,0,0	0/0:6:6,0,0,0	0/0:7:7,0,0,0	0/0:7:7,0,0,0	./.:0:0,0,0,0	./.:0:0,0,0,0	0/0:8:8,0,0,0	0/0:13:13,0,0,0	0/0:8:8,0,0,0	0/0:8:8,0,0,0	0/0:8:8,0,0,0	./.:0:0,0,0,0	0/0:9:9,0,0,0	./.:0:0,0,0,0	0/0:9:9,0,0,0	./.:0:0,0,0,0	0/0:13:13,0,0,0	0/0:10:10,0,0,0	0/0:7:7,0,0,0	0/0:9:9,0,0,0	0/0:9:9,0,0,0	0/0:15:15,0,0,0	0/0:15:15,0,0,0	./.:0:0,0,0,0	./.:0:0,0,0,0	./.:0:0,0,0,0	0/0:6:6,0,0,0	./.:0:0,0,0,0	./.:0:0,0,0,0	./.:0:0,0,0,0	./.:0:0,0,0,0	0/0:13:13,0,0,0	0/0:7:0,0,7,0	0/0:10:10,0,0,0	0/0:13:13,0,0,0	./.:0:0,0,0,0	0/0:8:8,0,0,0	./.:0:0,0,0,0	0/0:10:10,0,0,0	0/0:10:10,0,0,0	./.:0:0,0,0,0	./.:0:0,0,0,0	./.:0:0,0,0,0	0/0:12:12,0,0,0	0/0:10:10,0,0,0	0/0:6:6,0,0,0	./.:0:0,0,0,0	0/0:7:7,0,0,0	0/0:8:8,0,0,0	0/0:10:10,0,0,0	./.:0:0,0,0,0	./.:0:0,0,0,0	1/1:15:0,15,0,0	1/1:36:0,36,0,0	./.:0:0,0,0,0	0/0:12:12,0,0,0	0/0:13:13,0,0,0	0/0:11:11,0,0,0	./.:0:0,0,0,0	0/0:10:10,0,0,0	./.:0:0,0,0,0	0/0:11:11,0,0,0	0/0:21:21,0,0,0	1/1:24:0,24,0,0	1/1:20:0,20,0,0	0/0:7:7,0,0,0	0/0:20:20,0,0,0	0/0:12:12,0,0,0	0/0:12:12,0,0,0	./.:0:0,0,0,0	0/0:9:9,0,0,0	0/0:10:10,0,0,0	0/0:18:18,0,0,0	0/0:18:18,0,0,0	./.:0:0,0,0,0	0/0:12:12,0,0,0	./.:0:0,0,0,0	0/0:8:8,0,0,0	0/0:23:23,0,0,0	0/0:13:13,0,0,0	0/0:17:17,0,0,0	./.:0:0,0,0,0	./.:0:0,0,0,0	0/0:9:9,0,0,0	0/0:6:6,0,0,0	./.:0:0,0,0,0	0/0:6:6,0,0,0	0/0:6:6,0,0,0	./.:0:0,0,0,0	0/0:6:6,0,0,0	./.:0:0,0,0,0	0/0:11:11,0,0,0	./.:0:0,0,0,0	0/0:7:7,0,0,0	./.:0:0,0,0,0	0/0:8:8,0,0,0	0/0:10:10,0,0,0	0/0:12:12,0,0,0	./.:0:0,0,0,0	./.:0:0,0,0,0	0/0:10:10,0,0,0	0/0:6:6,0,0,0	0/0:11:11,0,0,0	0/0:15:15,0,0,0	0/0:9:9,0,0,0	0/0:7:7,0,0,0	./.:0:0,0,0,0	0/0:9:9,0,0,0	./.:0:0,0,0,0	0/0:10:10,0,0,0	./.:0:0,0,0,0	0/0:12:12,0,0,0	0/0:6:6,0,0,0	./.:0:0,0,0,0	0/0:7:7,0,0,0	./.:0:0,0,0,0	0/0:10:10,0,0,0	./.:0:0,0,0,0	0/0:16:16,0,0,0	0/0:7:7,0,0,0	0/0:7:7,0,0,0	0/0:9:9,0,0,0	./.:0:0,0,0,0	./.:0:0,0,0,0	./.:0:0,0,0,0	0/0:15:15,0,0,0	0/0:6:6,0,0,0	0/0:7:7,0,0,0	./.:0:0,0,0,0	./.:0:0,0,0,0	0/0:10:10,0,0,0	./.:0:0,0,0,0	0/0:6:6,0,0,0	./.:0:0,0,0,0	./.:0:0,0,0,0	./.:0:0,0,0,0	./.:0:0,0,0,0	./.:0:0,0,0,0	./.:0:0,0,0,0	0/0:11:11,0,0,0	0/0:21:21,0,0,0	0/0:18:18,0,0,0	0/0:25:25,0,0,0	0/0:27:27,0,0,0	0/0:15:15,0,0,0	0/0:21:21,0,0,0	0/0:24:24,0,0,0	0/0:21:21,0,0,0	0/0:24:24,0,0,0	0/0:44:44,0,0,0	0/0:11:11,0,0,0	0/0:8:8,0,0,0	0/0:15:15,0,0,0	0/0:19:19,0,0,0	0/0:12:12,0,0,0	0/0:15:15,0,0,0	./.:0:0,0,0,0	0/0:20:20,0,0,0	0/0:28:27,1,0,0	./.:0:0,0,0,0	./.:0:0,0,0,0	./.:0:0,0,0,0	0/0:69:69,0,0,0	./.:0:0,0,0,0	0/0:29:29,0,0,0	0/0:15:15,0,0,0	./.:0:0,0,0,0	0/0:20:20,0,0,0
RAD_3	53	loc3_pos52	C	G	13	PASS	NS=120;DP=1559	GT:DP:CATG	./.:0:0,0,0,0	0/0:12:12,0,0,0	./.:0:0,0,0,0	0/0:7:7,0,0,0	0/0:11:11,0,0,0	0/0:20:20,0,0,0	0/0:8:8,0,0,0	0/0:8:8,0,0,0	./.:0:0,0,0,0	./.:0:0,0,0,0	./.:0:0,0,0,0	./.:0:0,0,0,0	0/0:6:6,0,0,0	0/0:7:7,0,0,0	0/0:12:12,0,0,0	./.:0:0,0,0,0	1/0:7:5,0,0,2	0/0:24:24,0,0,0	./.:0:0,0,0,0	0/0:6:6,0,0,0	./.:0:0,0,0,0	./.:0:0,0,0,0	./.:0:0,0,0,0	./.:0:0,0,0,0	./.:0:0,0,0,0	0/0:6:6,0,0,0	0/0:7:7,0,0,0	0/0:7:7,0,0,0	./.:0:0,0,0,0	./.:0:0,0,0,0	0/0:8:8,0,0,0	0/0:13:13,0,0,0	0/0:8:8,0,0,0	0/0:8:8,0,0,0	0/0:8:8,0,0,0	./.:0:0,0,0,0	0/0:9:9,0,0,0	./.:0:0,0,0,0	0/0:9:9,0,0,0	./.:0:0,0,0,0	0/0:13:13,0,0,0	0/0:10:10,0,0,0	0/0:7:7,0,0,0	0/0:9:9,0,0,0	0/0:9:9,0,0,0	0/0:15:15,0,0,0	0/0:15:15,0,0,0	./.:0:0,0,0,0	./.:0:0,0,0,0	./.:0:0,0,0,0	0/0:6:6,0,0,0	./.:0:0,0,0,0	./.:0:0,0,0,0	./.:0:0,0,0,0	./.:0:0,0,0,0	0/0:13:13,0,0,0	0/0:7:0,0,7,0	0/0:10:10,0,0,0	0/0:13:13,0,0,0	./.:0:0,0,0,0	0/0:8:8,0,0,0	./.:0:0,0,0,0	0/0:10:10,0,0,0	0/0:10:10,0,0,0	./.:0:0,0,0,0	./.:0:0,0,0,0	./.:0:0,0,0,0	0/0:12:12,0,0,0	0/0:10:10,0,0,0	0/0:6:6,0,0,0	./.:0:0,0,0,0	0/0:7:7,0,0,0	0/0:8:8,0,0,0	0/0:10:10,0,0,0	./.:0:0,0,0,0	./.:0:0,0,0,0	0/0:15:15,0,0,0	0/0:36:36,0,0,0	./.:0:0,0,0,0	0/0:12:12,0,0,0	0/0:13:13,0,0,0	0/0:11:11,0,0,0	./.:0:0,0,0,0	0/0:10:10,0,0,0	./.:0:0,0,0,0	0/0:11:11,0,0,0	0/0:21:21,0,0,0	0/0:24:24,0,0,0	0/0:20:20,0,0,0	0/0:7:7,0,0,0	0/0:20:20,0,0,0	0/0:12:12,0,0,0	0/0:12:12,0,0,0	./.:0:0,0,0,0	0/0:9:8,1,0,0	0/0:10:10,0,0,0	0/0:18:17,0,0,1	0/0:18:18,0,0,0	./.:0:0,0,0,0	0/0:12:12,0,0,0	./.:0:0,0,0,0	0/0:8:8,0,0,0	0/0:23:23,0,0,0	0/0:13:13,0,0,0	0/0:17:17,0,0,0	./.:0:0,0,0,0	./.:0:0,0,0,0	0/0:9:9,0,0,0	0/0:6:6,0,0,0	./.:0:0,0,0,0	0/0:6:6,0,0,0	0/0:6:6,0,0,0	./.:0:0,0,0,0	0/0:6:6,0,0,0	./.:0:0,0,0,0	0/0:11:11,0,0,0	./.:0:0,0,0,0	0/0:7:7,0,0,0	./.:0:0,0,0,0	0/0:8:8,0,0,0	0/0:10:10,0,0,0	0/0:12:12,0,0,0	./.:0:0,0,0,0	./.:0:0,0,0,0	0/0:10:10,0,0,0	0/0:6:6,0,0,0	0/0:11:11,0,0,0	0/0:15:15,0,0,0	0/0:9:9,0,0,0	0/0:7:7,0,0,0	./.:0:0,0,0,0	0/0:9:9,0,0,0	./.:0:0,0,0,0	0/0:10:10,0,0,0	./.:0:0,0,0,0	0/0:12:12,0,0,0	0/0:6:6,0,0,0	./.:0:0,0,0,0	0/0:7:7,0,0,0	./.:0:0,0,0,0	0/0:10:10,0,0,0	./.:0:0,0,0,0	0/0:16:16,0,0,0	0/0:7:7,0,0,0	0/0:7:7,0,0,0	0/0:9:9,0,0,0	./.:0:0,0,0,0	./.:0:0,0,0,0	./.:0:0,0,0,0	0/0:15:15,0,0,0	0/0:6:6,0,0,0	0/0:7:7,0,0,0	./.:0:0,0,0,0	./.:0:0,0,0,0	0/0:10:10,0,0,0	./.:0:0,0,0,0	0/0:6:6,0,0,0	./.:0:0,0,0,0	./.:0:0,0,0,0	./.:0:0,0,0,0	./.:0:0,0,0,0	./.:0:0,0,0,0	./.:0:0,0,0,0	0/0:11:11,0,0,0	0/0:21:21,0,0,0	0/0:18:18,0,0,0	0/0:25:25,0,0,0	0/0:27:27,0,0,0	0/0:15:15,0,0,0	0/0:21:21,0,0,0	0/0:24:24,0,0,0	0/0:21:21,0,0,0	0/0:24:24,0,0,0	0/0:44:44,0,0,0	0/0:11:11,0,0,0	0/0:8:8,0,0,0	0/0:15:15,0,0,0	0/0:19:19,0,0,0	0/0:12:12,0,0,0	0/0:15:15,0,0,0	./.:0:0,0,0,0	0/0:20:20,0,0,0	0/0:28:27,1,0,0	./.:0:0,0,0,0	./.:0:0,0,0,0	./.:0:0,0,0,0	0/0:69:69,0,0,0	./.:0:0,0,0,0	0/0:29:29,0,0,0	0/0:15:15,0,0,0	./.:0:0,0,0,0	0/0:20:20,0,0,0
RAD_3	55	loc3_pos54	G	C	13	PASS	NS=120;DP=1559	GT:DP:CATG	./.:0:0,0,0,0	0/0:12:0,0,0,12	./.:0:0,0,0,0	0/0:7:0,0,0,7	0/0:11:0,0,0,11	0/0:20:0,0,0,20	0/0:8:0,0,0,8	0/0:8:0,0,0,8	./.:0:0,0,0,0	./.:0:0,0,0,0	./.:0:0,0,0,0	./.:0:0,0,0,0	0/0:6:0,0,0,6	0/0:7:0,0,0,7	0/0:12:0,0,1,11	./.:0:0,0,0,0	0/0:7:0,0,0,7	0/0:24:1,0,0,23	./.:0:0,0,0,0	0/0:6:0,0,0,6	./.:0:0,0,0,0	./.:0:0,0,0,0	./.:0:0,0,0,0	./.:0:0,0,0,0	./.:0:0,0,0,0	0/0:6:0,0,0,6	0/0:7:0,0,0,7	0/0:7:0,0,0,7	./.:0:0,0,0,0	./.:0:0,0,0,0	0/0:8:0,0,0,8	0/0:13:0,0,0,13	0/0:8:0,0,0,8	0/0:8:0,0,0,8	0/0:8:0,0,0,8	./.:0:0,0,0,0	0/0:9:0,0,0,9	./.:0:0,0,0,0	0/0:9:0,0,0,9	./.:0:0,0,0,0	0/0:13:0,0,0,13	0/0:10:0,0,0,10	0/0:7:0,0,0,7	0/0:9:0,0,0,9	0/0:9:0,0,0,9	0/0:15:0,0,0,15	0/0:15:0,0,0,15	./.:0:0,0,0,0	./.:0:0,0,0,0	./.:0:0,0,0,0	0/0:6:0,0,0,6	./.:0:0,0,0,0	./.:0:0,0,0,0	./.:0:0,0,0,0	./.:0:0,0,0,0	0/0:13:0,0,0,13	0/0:7:0,7,0,0	0/0:10:0,0,0,10	0/0:13:0,0,0,13	./.:0:0,0,0,0	0/0:8:0,0,0,8	./.:0:0,0,0,0	0/0:10:0,0,0,10	0/0:10:0,0,0,10	./.:0:0,0,0,0	./.:0:0,0,0,0	./.:0:0,0,0,0	0/0:12:0,0,0,12	0/0:10:0,0,0,10	0/0:6:0,0,0,6	./.:0:0,0,0,0	0/0:7:0,0,0,7	0/0:8:0,0,0,8	0/0:10:0,0,0,10	./.:0:0,0,0,0	./.:0:0,0,0,0	0/0:15:0,0,0,15	0/0:36:0,0,0,36	./.:0:0,0,0,0	0/0:12:0,0,0,12	0/0:13:0,0,0,13	0/0:11:0,0,0,11	./.:0:0,0,0,0	0/0:10:0,0,0,10	./.:0:0,0,0,0	0/0:11:0,0,0,11	0/0:21:0,0,0,21	0/0:24:0,0,0,24	0/0:20:0,0,0,20	0/0:7:0,0,0,7	0/0:20:0,0,0,20	0/0:12:0,0,0,12	0/0:12:0,0,0,12	./.:0:0,0,0,0	0/0:9:0,0,0,9	0/0:10:0,0,0,10	0/0:18:0,0,0,18	0/0:18:0,0,0,18	./.:0:0,0,0,0	0/0:12:0,0,0,12	./.:0:0,0,0,0	0/0:8:0,0,0,8	0/0:23:0,0,0,23	0/0:13:0,0,0,13	0/1:17:5,0,0,12	./.:0:0,0,0,0	./.:0:0,0,0,0	0/1:9:2,0,0,7	0/0:6:0,0,0,6	./.:0:0,0,0,0	0/0:6:0,0,0,6	0/1:6:3,0,0,3	./.:0:0,0,0,0	0/0:6:0,0,0,6	./.:0:0,0,0,0	0/0:11:0,0,0,11	./.:0:0,0,0,0	0/0:7:0,0,0,7	./.:0:0,0,0,0	0/0:8:0,0,0,8	0/0:10:0,0,0,10	0/0:12:0,0,0,12	./.:0:0,0,0,0	./.:0:0,0,0,0	0/0:10:0,0,0,10	0/0:6:0,0,0,6	0/0:11:0,0,0,11	0/0:15:0,0,0,15	0/0:9:0,0,0,9	0/0:7:0,0,0,7	./.:0:0,0,0,0	0/0:9:0,0,0,9	./.:0:0,0,0,0	0/0:10:0,0,0,10	./.:0:0,0,0,0	0/0:12:0,0,0,12	0/0:6:0,0,0,6	./.:0:0,0,0,0	0/0:7:0,0,0,7	./.:0:0,0,0,0	0/0:10:0,0,0,10	./.:0:0,0,0,0	0/0:16:0,0,0,16	0/0:7:0,0,0,7	0/0:7:0,0,0,7	0/0:9:0,0,0,9	./.:0:0,0,0,0	./.:0:0,0,0,0	./.:0:0,0,0,0	0/0:15:0,1,0,14	0/0:6:0,0,0,6	0/0:7:0,0,0,7	./.:0:0,0,0,0	./.:0:0,0,0,0	0/0:10:0,0,0,10	./.:0:0,0,0,0	0/0:6:0,0,0,6	./.:0:0,0,0,0	./.:0:0,0,0,0	./.:0:0,0,0,0	./.:0:0,0,0,0	./.:0:0,0,0,0	./.:0:0,0,0,0	0/0:11:0,0,0,11	0/0:21:0,0,0,21	0/0:18:0,0,0,18	0/0:25:0,0,1,24	0/0:27:0,0,0,27	0/0:15:0,0,0,15	0/0:21:0,0,0,21	0/0:24:0,0,0,24	0/0:21:0,0,0,21	0/0:24:0,0,0,24	0/0:44:0,0,0,44	0/0:11:0,0,0,11	0/0:8:0,0,0,8	0/0:15:0,0,0,15	0/0:19:0,0,0,19	0/0:12:0,0,0,12	0/0:15:0,0,0,15	./.:0:0,0,0,0	0/0:20:0,0,0,20	0/0:28:0,0,0,28	./.:0:0,0,0,0	./.:0:0,0,0,0	./.:0:0,0,0,0	0/0:69:0,0,0,69	./.:0:0,0,0,0	0/0:29:0,0,0,29	0/0:15:0,0,0,15	./.:0:0,0,0,0	0/0:20:0,0,0,20
RAD_3	60	loc3_pos59	A	C	13	PASS	NS=115;DP=1558	GT:DP:CATG	./.:0:0,0,0,0	1/0:12:9,3,0,0	./.:0:0,0,0,0	0/0:7:0,7,0,0	1/0:11:7,4,0,0	1/0:20:4,16,0,0	1/1:8:8,0,0,0	1/0:8:5,3,0,0	./.:0:0,0,0,0	./.:0:0,0,0,0	./.:0:0,0,0,0	./.:0:0,0,0,0	1/1:6:6,0,0,0	1/1:7:7,0,0,0	1/0:12:9,3,0,0	./.:0:0,0,0,0	0/0:7:0,7,0,0	1/1:24:24,0,0,0	./.:0:0,0,0,0	0/0:6:0,6,0,0	./.:0:0,0,0,0	./.:0:0,0,0,0	./.:0:0,0,0,0	./.:0:0,0,0,0	./.:0:0,0,0,0	0/0:6:0,6,0,0	1/1:7:7,0,0,0	1/1:7:7,0,0,0	./.:0:0,0,0,0	./.:0:0,0,0,0	1/1:8:8,0,0,0	1/1:13:13,0,0,0	0/0:8:0,8,0,0	0/0:8:0,8,0,0	0/0:8:0,8,0,0	./.:0:0,0,0,0	1/0:9:3,6,0,0	./.:0:0,0,0,0	1/0:9:5,4,0,0	./.:0:0,0,0,0	1/0:13:4,9,0,0	1/0:10:5,5,0,0	1/0:7:4,3,0,0	1/0:9:7,2,0,0	1/0:9:2,7,0,0	1/0:15:5,10,0,0	1/0:15:8,7,0,0	./.:0:0,0,0,0	./.:0:0,0,0,0	./.:0:0,0,0,0	1/1:6:6,0,0,0	./.:0:0,0,0,0	./.:0:0,0,0,0	./.:0:0,0,0,0	./.:0:0,0,0,0	1/1:13:13,0,0,0	1/1:7:0,0,7,0	1/0:10:3,7,0,0	1/0:13:7,6,0,0	./.:0:0,0,0,0	1/0:8:4,4,0,0	./.:0:0,0,0,0	1/0:10:3,7,0,0	1/1:10:10,0,0,0	./.:0:0,0,0,0	./.:0:0,0,0,0	./.:0:0,0,0,0	1/1:12:12,0,0,0	0/0:10:0,10,0,0	0/0:6:0,6,0,0	./.:0:0,0,0,0	0/0:7:0,7,0,0	1/0:8:6,2,0,0	1/1:10:9,1,0,0	./.:0:0,0,0,0	./.:0:0,0,0,0	1/1:15:15,0,0,0	1/1:36:36,0,0,0	./.:0:0,0,0,0	1/0:12:7,5,0,0	1/0:13:7,6,0,0	1/0:11:6,5,0,0	./.:0:0,0,0,0	./.:10:8,2,0,0	./.:0:0,0,0,0	0/0:11:0,11,0,0	0/0:21:0,21,0,0	1/1:24:24,0,0,0	1/1:20:20,0,0,0	0/0:7:0,7,0,0	0/0:20:1,19,0,0	0/0:12:0,12,0,0	0/0:12:0,12,0,0	./.:0:0,0,0,0	0/0:9:0,9,0,0	1/0:10:4,6,0,0	0/0:18:0,18,0,0	0/0:18:0,18,0,0	./.:0:0,0,0,0	1/0:12:6,6,0,0	./.:0:0,0,0,0	1/0:8:6,2,0,0	1/0:23:13,10,0,0	1/0:13:5,8,0,0	1/0:17:10,7,0,0	./.:0:0,0,0,0	./.:0:0,0,0,0	1/0:9:4,5,0,0	0/0:6:0,6,0,0	./.:0:0,0,0,0	1/0:6:4,2,0,0	1/0:6:3,3,0,0	./.:0:0,0,0,0	1/0:6:3,3,0,0	./.:0:0,0,0,0	1/0:11:6,5,0,0	./.:0:0,0,0,0	1/0:7:5,2,0,0	./.:0:0,0,0,0	0/0:8:0,8,0,0	0/0:10:0,10,0,0	0/0:12:0,12,0,0	./.:0:0,0,0,0	./.:0:0,0,0,0	1/0:10:5,5,0,0	./.:6:1,5,0,0	./.:11:2,9,0,0	1/0:15:3,12,0,0	1/0:9:4,5,0,0	0/0:7:0,7,0,0	./.:0:0,0,0,0	0/0:9:0,9,0,0	./.:0:0,0,0,0	0/0:10:0,9,0,1	./.:0:0,0,0,0	0/0:12:0,12,0,0	0/0:6:0,6,0,0	./.:0:0,0,0,0	0/0:7:0,7,0,0	./.:0:0,0,0,0	1/0:10:6,4,0,0	./.:0:0,0,0,0	1/0:16:13,3,0,0	1/0:7:3,4,0,0	./.:7:6,1,0,0	1/1:9:9,0,0,0	./.:0:0,0,0,0	./.:0:0,0,0,0	./.:0:0,0,0,0	1/0:15:7,8,0,0	./.:6:1,5,0,0	1/0:7:5,2,0,0	./.:0:0,0,0,0	./.:0:0,0,0,0	1/0:10:6,4,0,0	./.:0:0,0,0,0	1/0:6:2,4,0,0	./.:0:0,0,0,0	./.:0:0,0,0,0	./.:0:0,0,0,0	./.:0:0,0,0,0	./.:0:0,0,0,0	./.:0:0,0,0,0	0/0:11:0,11,0,0	0/0:21:0,21,0,0	0/0:18:0,18,0,0	0/0:25:0,25,0,0	1/0:27:17,10,0,0	1/0:15:9,6,0,0	1/0:21:13,8,0,0	1/0:24:12,12,0,0	1/0:21:16,4,0,1	1/0:24:12,12,0,0	1/0:44:14,30,0,0	0/0:11:0,11,0,0	0/0:8:0,8,0,0	0/0:15:0,15,0,0	0/0:19:0,19,0,0	0/0:12:1,11,0,0	1/0:15:7,8,0,0	./.:0:0,0,0,0	1/0:20:13,7,0,0	1/0:28:13,15,0,0	./.:0:0,0,0,0	./.:0:0,0,0,0	./.:0:0,0,0,0	1/0:68:40,28,0,0	./.:0:0,0,0,0	1/0:29:16,13,0,0	1/0:15:6,9,0,0	./.:0:0,0,0,0	1/0:20:11,9,0,0
RAD_3	65	loc3_pos64	C	G	13	PASS	NS=119;DP=1548	GT:DP:CATG	./.:0:0,0,0,0	./.:3:3,0,0,0	./.:0:0,0,0,0	0/0:7:7,0,0,0	0/0:11:11,0,0,0	0/0:20:20,0,0,0	0/0:8:8,0,0,0	0/0:8:8,0,0,0	./.:0:0,0,0,0	./.:0:0,0,0,0	./.:0:0,0,0,0	./.:0:0,0,0,0	0/0:6:6,0,0,0	0/0:7:7,0,0,0	0/0:12:12,0,0,0	./.:0:0,0,0,0	0/0:7:7,0,0,0	0/0:24:24,0,0,0	./.:0:0,0,0,0	1/0:6:2,0,0,4	./.:0:0,0,0,0	./.:0:0,0,0,0	./.:0:0,0,0,0	./.:0:0,0,0,0	./.:0:0,0,0,0	0/0:6:6,0,0,0	0/0:7:7,0,0,0	0/0:7:7,0,0,0	./.:0:0,0,0,0	./.:0:0,0,0,0	0/0:8:8,0,0,0	0/0:13:13,0,0,0	0/0:8:8,0,0,0	0/0:8:8,0,0,0	0/0:8:8,0,0,0	./.:0:0,0,0,0	0/0:9:9,0,0,0	./.:0:0,0,0,0	0/0:9:9,0,0,0	./.:0:0,0,0,0	0/0:13:13,0,0,0	0/0:10:10,0,0,0	0/0:6:6,0,0,0	0/0:9:9,0,0,0	0/0:9:9,0,0,0	0/0:15:15,0,0,0	0/0:15:15,0,0,0	./.:0:0,0,0,0	./.:0:0,0,0,0	./.:0:0,0,0,0	0/0:6:6,0,0,0	./.:0:0,0,0,0	./.:0:0,0,0,0	./.:0:0,0,0,0	./.:0:0,0,0,0	0/0:13:13,0,0,0	0/0:7:0,0,7,0	0/0:10:10,0,0,0	0/0:13:13,0,0,0	./.:0:0,0,0,0	0/0:8:8,0,0,0	./.:0:0,0,0,0	0/0:10:10,0,0,0	0/0:10:10,0,0,0	./.:0:0,0,0,0	./.:0:0,0,0,0	./.:0:0,0,0,0	0/0:12:12,0,0,0	0/0:10:10,0,0,0	0/0:6:6,0,0,0	./.:0:0,0,0,0	0/0:7:7,0,0,0	0/0:8:8,0,0,0	0/0:10:10,0,0,0	./.:0:0,0,0,0	./.:0:0,0,0,0	0/0:15:15,0,0,0	0/0:36:36,0,0,0	./.:0:0,0,0,0	0/0:12:12,0,0,0	0/0:13:13,0,0,0	0/0:11:11,0,0,0	./.:0:0,0,0,0	0/0:10:10,0,0,0	./.:0:0,0,0,0	0/0:11:10,1,0,0	0/0:21:21,0,0,0	0/0:24:24,0,0,0	0/0:20:20,0,0,0	0/0:7:7,0,0,0	0/0:20:20,0,0,0	0/0:12:12,0,0,0	0/0:12:12,0,0,0	./.:0:0,0,0,0	0/0:9:9,0,0,0	0/0:10:10,0,0,0	0/0:18:18,0,0,0	0/0:18:18,0,0,0	./.:0:0,0,0,0	0/0:12:12,0,0,0	./.:0:0,0,0,0	0/0:8:8,0,0,0	0/0:23:23,0,0,0	0/0:13:13,0,0,0	0/0:17:17,0,0,0	./.:0:0,0,0,0	./.:0:0,0,0,0	0/0:9:9,0,0,0	0/0:6:6,0,0,0	./.:0:0,0,0,0	0/0:6:6,0,0,0	0/0:6:6,0,0,0	./.:0:0,0,0,0	0/0:6:6,0,0,0	./.:0:0,0,0,0	0/0:11:11,0,0,0	./.:0:0,0,0,0	0/0:7:7,0,0,0	./.:0:0,0,0,0	0/0:8:8,0,0,0	0/0:10:10,0,0,0	0/0:12:12,0,0,0	./.:0:0,0,0,0	./.:0:0,0,0,0	0/0:10:10,0,0,0	0/0:6:6,0,0,0	0/0:11:11,0,0,0	0/0:15:15,0,0,0	0/0:9:9,0,0,0	0/0:7:7,0,0,0	./.:0:0,0,0,0	0/0:9:9,0,0,0	./.:0:0,0,0,0	0/0:10:10,0,0,0	./.:0:0,0,0,0	0/0:12:12,0,0,0	0/0:6:6,0,0,0	./.:0:0,0,0,0	0/0:7:7,0,0,0	./.:0:0,0,0,0	0/0:10:10,0,0,0	./.:0:0,0,0,0	0/0:16:16,0,0,0	0/0:7:7,0,0,0	0/0:7:7,0,0,0	0/0:9:9,0,0,0	./.:0:0,0,0,0	./.:0:0,0,0,0	./.:0:0,0,0,0	0/0:15:15,0,0,0	0/0:6:6,0,0,0	0/0:7:7,0,0,0	./.:0:0,0,0,0	./.:0:0,0,0,0	0/0:10:10,0,0,0	./.:0:0,0,0,0	0/0:6:6,0,0,0	./.:0:0,0,0,0	./.:0:0,0,0,0	./.:0:0,0,0,0	./.:0:0,0,0,0	./.:0:0,0,0,0	./.:0:0,0,0,0	0/0:11:11,0,0,0	0/0:21:21,0,0,0	0/0:18:18,0,0,0	0/0:25:25,0,0,0	0/0:27:27,0,0,0	0/0:15:15,0,0,0	0/0:21:20,0,0,1	0/0:24:24,0,0,0	0/0:21:20,0,0,1	0/0:24:24,0,0,0	0/0:44:43,1,0,0	0/0:11:11,0,0,0	0/0:8:8,0,0,0	0/0:15:14,1,0,0	0/0:19:19,0,0,0	0/0:12:12,0,0,0	0/0:15:14,0,0,1	./.:0:0,0,0,0	0/0:20:20,0,0,0	0/0:28:28,0,0,0	./.:0:0,0,0,0	./.:0:0,0,0,0	./.:0:0,0,0,0	0/0:68:68,0,0,0	./.:0:0,0,0,0	0/0:29:29,0,0,0	0/0:15:15,0,0,0	./.:0:0,0,0,0	0/0:20:20,0,0,0
RAD_3	67	loc3_pos66	C	T	13	PASS	NS=118;DP=1557	GT:DP:CATG	./.:0:0,0,0,0	0/0:12:12,0,0,0	./.:0:0,0,0,0	1/1:7:0,0,7,0	0/0:11:11,0,0,0	0/0:20:20,0,0,0	0/0:8:8,0,0,0	0/0:8:8,0,0,0	./.:0:0,0,0,0	./.:0:0,0,0,0	./.:0:0,0,0,0	./.:0:0,0,0,0	1/0:6:4,0,2,0	1/0:7:3,0,4,0	1/0:12:9,0,3,0	./.:0:0,0,0,0	0/0:7:7,0,0,0	0/0:24:23,0,1,0	./.:0:0,0,0,0	0/0:6:6,0,0,0	./.:0:0,0,0,0	./.:0:0,0,0,0	./.:0:0,0,0,0	./.:0:0,0,0,0	./.:0:0,0,0,0	1/1:6:0,0,6,0	0/0:7:7,0,0,0	0/0:7:7,0,0,0	./.:0:0,0,0,0	./.:0:0,0,0,0	0/0:8:8,0,0,0	0/0:13:13,0,0,0	0/0:8:8,0,0,0	0/0:8:8,0,0,0	0/0:8:8,0,0,0	./.:0:0,0,0,0	0/0:9:9,0,0,0	./.:0:0,0,0,0	0/0:9:9,0,0,0	./.:0:0,0,0,0	0/0:13:13,0,0,0	0/0:10:10,0,0,0	0/0:6:6,0,0,0	0/0:9:9,0,0,0	0/0:9:9,0,0,0	0/0:15:15,0,0,0	0/0:15:15,0,0,0	./.:0:0,0,0,0	./.:0:0,0,0,0	./.:0:0,0,0,0	0/0:6:6,0,0,0	./.:0:0,0,0,0	./.:0:0,0,0,0	./.:0:0,0,0,0	./.:0:0,0,0,0	0/0:13:13,0,0,0	0/0:7:0,0,0,7	1/0:10:6,0,4,0	1/0:13:8,0,5,0	./.:0:0,0,0,0	0/0:8:8,0,0,0	./.:0:0,0,0,0	0/0:10:10,0,0,0	0/0:10:10,0,0,0	./.:0:0,0,0,0	./.:0:0,0,0,0	./.:0:0,0,0,0	0/0:12:12,0,0,0	0/0:10:10,0,0,0	0/0:6:6,0,0,0	./.:0:0,0,0,0	0/0:7:7,0,0,0	0/0:8:8,0,0,0	0/0:10:10,0,0,0	./.:0:0,0,0,0	./.:0:0,0,0,0	0/0:15:15,0,0,0	0/0:36:36,0,0,0	./.:0:0,0,0,0	1/0:12:7,0,5,0	1/0:13:9,0,4,0	1/0:11:5,1,5,0	./.:0:0,0,0,0	./.:10:8,0,2,0	./.:0:0,0,0,0	1/1:11:0,0,11,0	1/1:21:0,0,21,0	0/0:24:24,0,0,0	0/0:20:20,0,0,0	0/0:7:7,0,0,0	0/0:20:20,0,0,0	0/0:12:12,0,0,0	0/0:12:12,0,0,0	./.:0:0,0,0,0	0/0:9:9,0,0,0	0/0:10:10,0,0,0	0/0:18:18,0,0,0	0/0:18:18,0,0,0	./.:0:0,0,0,0	0/0:12:12,0,0,0	./.:0:0,0,0,0	0/0:8:8,0,0,0	0/0:23:23,0,0,0	0/0:13:13,0,0,0	0/0:17:17,0,0,0	./.:0:0,0,0,0	./.:0:0,0,0,0	0/0:9:9,0,0,0	0/0:6:6,0,0,0	./.:0:0,0,0,0	0/0:6:6,0,0,0	0/0:6:6,0,0,0	./.:0:0,0,0,0	0/0:6:6,0,0,0	./.:0:0,0,0,0	0/0:11:11,0,0,0	./.:0:0,0,0,0	0/0:7:7,0,0,0	./.:0:0,0,0,0	1/1:8:0,0,8,0	1/1:10:0,0,10,0	1/1:12:0,0,12,0	./.:0:0,0,0,0	./.:0:0,0,0,0	0/0:10:10,0,0,0	0/0:6:6,0,0,0	0/0:11:11,0,0,0	0/0:15:15,0,0,0	0/0:9:9,0,0,0	0/0:7:7,0,0,0	./.:0:0,0,0,0	0/0:9:9,0,0,0	./.:0:0,0,0,0	1/0:10:4,0,6,0	./.:0:0,0,0,0	1/1:12:0,0,12,0	1/1:6:0,0,6,0	./.:0:0,0,0,0	1/1:7:0,0,7,0	./.:0:0,0,0,0	0/0:10:10,0,0,0	./.:0:0,0,0,0	0/0:16:16,0,0,0	1/0:7:5,0,2,0	./.:7:6,0,1,0	0/0:9:9,0,0,0	./.:0:0,0,0,0	./.:0:0,0,0,0	./.:0:0,0,0,0	0/0:15:15,0,0,0	0/0:6:6,0,0,0	0/0:7:7,0,0,0	./.:0:0,0,0,0	./.:0:0,0,0,0	0/0:10:10,0,0,0	./.:0:0,0,0,0	0/0:6:6,0,0,0	./.:0:0,0,0,0	./.:0:0,0,0,0	./.:0:0,0,0,0	./.:0:0,0,0,0	./.:0:0,0,0,0	./.:0:0,0,0,0	0/0:11:11,0,0,0	0/0:21:21,0,0,0	0/0:18:18,0,0,0	0/0:25:24,0,0,1	0/0:27:27,0,0,0	0/0:15:15,0,0,0	0/0:21:21,0,0,0	0/0:24:24,0,0,0	0/0:21:21,0,0,0	0/0:24:24,0,0,0	0/0:44:44,0,0,0	1/1:11:0,0,11,0	1/1:8:0,0,8,0	1/1:15:0,0,15,0	1/1:19:0,0,19,0	1/1:12:0,0,12,0	1/0:15:10,0,5,0	./.:0:0,0,0,0	0/0:20:20,0,0,0	0/0:28:28,0,0,0	./.:0:0,0,0,0	./.:0:0,0,0,0	./.:0:0,0,0,0	0/0:68:68,0,0,0	./.:0:0,0,0,0	0/0:29:29,0,0,0	0/0:15:15,0,0,0	./.:0:0,0,0,0	0/0:20:20,0,0,0
RAD_3	69	loc3_pos68	T	A	13	PASS	NS=120;DP=1557	GT:DP:CATG	./.:0:0,0,0,0	0/0:12:0,0,12,0	./.:0:0,0,0,0	0/0:7:0,0,7,0	0/0:11:0,0,11,0	0/0:20:0,0,20,0	0/0:8:0,0,8,0	0/0:8:0,0,8,0	./.:0:0,0,0,0	./.:0:0,0,0,0	./.:0:0,0,0,0	./.:0:0,0,0,0	0/0:6:0,0,6,0	0/0:7:0,0,7,0	0/0:12:1,0,11,0	./.:0:0,0,0,0	0/0:7:0,0,7,0	0/0:24:0,0,24,0	./.:0:0,0,0,0	0/0:6:0,0,6,0	./.:0:0,0,0,0	./.:0:0,0,0,0	./.:0:0,0,0,0	./.:0:0,0,0,0	./.:0:0,0,0,0	0/0:6:0,0,6,0	0/0:7:0,0,7,0	0/0:7:0,0,7,0	./.:0:0,0,0,0	./.:0:0,0,0,0	0/0:8:0,0,8,0	0/0:13:0,0,13,0	0/0:8:0,0,8,0	0/0:8:0,0,8,0	0/0:8:0,0,8,0	./.:0:0,0,0,0	0/0:9:0,0,9,0	./.:0:0,0,0,0	0/0:9:0,0,9,0	./.:0:0,0,0,0	0/0:13:0,0,13,0	0/0:10:0,0,10,0	0/0:6:0,0,6,0	0/0:9:0,0,9,0	0/0:9:0,0,9,0	0/0:15:0,0,15,0	0/0:15:0,0,14,1	./.:0:0,0,0,0	./.:0:0,0,0,0	./.:0:0,0,0,0	0/0:6:0,0,6,0	./.:0:0,0,0,0	./.:0:0,0,0,0	./.:0:0,0,0,0	./.:0:0,0,0,0	0/0:13:0,0,13,0	0/0:7:0,0,7,0	0/0:10:0,0,10,0	0/0:13:0,0,13,0	./.:0:0,0,0,0	0/0:8:0,0,8,0	./.:0:0,0,0,0	0/0:10:0,0,10,0	0/0:10:0,0,10,0	./.:0:0,0,0,0	./.:0:0,0,0,0	./.:0:0,0,0,0	0/0:12:0,0,12,0	0/0:10:0,0,10,0	0/0:6:0,0,6,0	./.:0:0,0,0,0	0/0:7:0,0,7,0	0/0:8:0,0,8,0	0/0:10:0,0,10,0	./.:0:0,0,0,0	./.:0:0,0,0,0	0/0:15:0,0,15,0	0/0:36:0,0,36,0	./.:0:0,0,0,0	0/0:12:0,0,12,0	0/0:13:0,0,13,0	0/0:11:0,0,11,0	./.:0:0,0,0,0	0/0:10:0,0,10,0	./.:0:0,0,0,0	0/0:11:0,0,11,0	0/0:21:0,0,21,0	0/0:24:0,0,24,0	0/0:20:0,0,20,0	0/0:7:0,0,7,0	0/0:20:0,0,20,0	0/0:12:0,0,12,0	0/0:12:0,0,12,0	./.:0:0,0,0,0	0/0:9:0,0,9,0	0/0:10:0,0,10,0	0/0:18:0,0,18,0	0/0:18:0,0,18,0	./.:0:0,0,0,0	0/0:12:0,0,12,0	./.:0:0,0,0,0	0/0:8:0,0,8,0	0/0:23:0,0,23,0	0/0:13:0,0,13,0	0/0:17:0,0,17,0	./.:0:0,0,0,0	./.:0:0,0,0,0	0/0:9:0,0,9,0	0/0:6:0,0,6,0	./.:0:0,0,0,0	0/0:6:0,0,6,0	0/0:6:0,0,6,0	./.:0:0,0,0,0	0/0:6:0,0,6,0	./.:0:0,0,0,0	0/0:11:0,0,11,0	./.:0:0,0,0,0	0/0:7:0,0,7,0	./.:0:0,0,0,0	0/0:8:0,0,8,0	0/0:10:0,0,10,0	0/0:12:0,0,12,0	./.:0:0,0,0,0	./.:0:0,0,0,0	0/0:10:0,0,10,0	0/0:6:0,0,6,0	0/0:11:0,0,11,0	0/0:15:0,0,15,0	0/0:9:0,0,9,0	0/0:7:0,0,7,0	./.:0:0,0,0,0	0/0:9:0,0,9,0	./.:0:0,0,0,0	0/0:10:0,0,10,0	./.:0:0,0,0,0	0/0:12:0,0,12,0	0/0:6:0,0,6,0	./.:0:0,0,0,0	0/0:7:0,0,7,0	./.:0:0,0,0,0	0/0:10:0,0,10,0	./.:0:0,0,0,0	0/0:16:0,0,16,0	0/0:7:0,0,7,0	0/0:7:0,0,7,0	0/0:9:0,0,9,0	./.:0:0,0,0,0	./.:0:0,0,0,0	./.:0:0,0,0,0	0/0:15:0,0,15,0	0/0:6:0,0,6,0	0/0:7:0,0,7,0	./.:0:0,0,0,0	./.:0:0,0,0,0	0/0:10:0,0,10,0	./.:0:0,0,0,0	0/0:6:0,0,6,0	./.:0:0,0,0,0	./.:0:0,0,0,0	./.:0:0,0,0,0	./.:0:0,0,0,0	./.:0:0,0,0,0	./.:0:0,0,0,0	0/0:11:0,0,11,0	0/0:21:0,0,21,0	0/0:18:0,0,18,0	0/0:25:0,0,25,0	0/0:27:0,0,27,0	0/0:15:0,0,15,0	0/0:21:0,0,21,0	0/0:24:0,0,24,0	0/0:21:0,0,20,1	0/0:24:0,0,23,1	0/0:44:0,0,41,3	0/0:11:0,1,10,0	0/0:8:0,0,8,0	0/0:15:0,0,14,1	0/0:19:0,0,19,0	0/0:12:0,0,12,0	0/0:15:0,0,15,0	./.:0:0,0,0,0	0/0:20:0,0,19,1	0/0:28:0,0,28,0	./.:0:0,0,0,0	./.:0:0,0,0,0	./.:0:0,0,0,0	0/0:68:0,0,68,0	./.:0:0,0,0,0	0/0:29:0,0,29,0	0/0:15:0,0,15,0	./.:0:0,0,0,0	0/1:20:0,4,16,0
RAD_3	78	loc3_pos77	T	G	13	PASS	NS=120;DP=1554	GT:DP:CATG	./.:0:0,0,0,0	0/0:12:0,0,12,0	./.:0:0,0,0,0	0/0:7:0,0,7,0	0/0:11:0,0,11,0	0/0:19:0,0,19,0	0/0:8:0,0,8,0	0/0:8:0,0,8,0	./.:0:0,0,0,0	./.:0:0,0,0,0	./.:0:0,0,0,0	./.:0:0,0,0,0	0/0:6:0,0,6,0	0/0:7:0,0,7,0	0/0:12:0,1,11,0	./.:0:0,0,0,0	0/0:7:0,0,7,0	0/0:24:0,0,24,0	./.:0:0,0,0,0	0/0:6:0,0,6,0	./.:0:0,0,0,0	./.:0:0,0,0,0	./.:0:0,0,0,0	./.:0:0,0,0,0	./.:0:0,0,0,0	0/0:6:0,0,6,0	0/0:7:0,0,7,0	0/0:7:0,0,7,0	./.:0:0,0,0,0	./.:0:0,0,0,0	0/0:8:0,0,8,0	0/0:13:0,0,13,0	0/0:8:0,0,8,0	0/0:8:0,0,8,0	0/0:8:0,0,8,0	./.:0:0,0,0,0	0/0:9:0,0,9,0	./.:0:0,0,0,0	0/0:9:0,0,9,0	./.:0:0,0,0,0	0/0:13:0,0,13,0	0/0:10:0,0,10,0	0/0:6:0,0,6,0	0/0:9:0,0,9,0	0/0:9:0,0,9,0	0/0:15:0,0,15,0	0/0:15:0,0,15,0	./.:0:0,0,0,0	./.:0:0,0,0,0	./.:0:0,0,0,0	0/0:6:0,0,6,0	./.:0:0,0,0,0	./.:0:0,0,0,0	./.:0:0,0,0,0	./.:0:0,0,0,0	0/0:13:0,0,13,0	0/0:7:0,0,7,0	0/0:10:0,0,10,0	0/0:13:0,0,13,0	./.:0:0,0,0,0	0/0:8:0,0,8,0	./.:0:0,0,0,0	0/0:10:0,0,10,0	0/0:10:0,0,10,0	./.:0:0,0,0,0	./.:0:0,0,0,0	./.:0:0,0,0,0	0/0:12:0,0,12,0	0/0:10:0,0,10,0	0/0:6:0,0,6,0	./.:0:0,0,0,0	0/0:7:0,0,7,0	0/0:8:0,0,8,0	0/0:10:0,0,10,0	./.:0:0,0,0,0	./.:0:0,0,0,0	0/0:15:0,0,15,0	0/0:36:0,0,36,0	./.:0:0,0,0,0	0/0:12:0,0,12,0	0/0:13:0,0,13,0	0/0:11:0,0,11,0	./.:0:0,0,0,0	0/0:10:0,0,10,0	./.:0:0,0,0,0	0/0:11:0,0,11,0	0/0:21:0,0,21,0	0/0:24:0,0,24,0	0/0:20:0,0,20,0	0/0:7:0,0,7,0	0/0:20:0,0,20,0	0/0:12:0,0,12,0	0/0:12:0,0,12,0	./.:0:0,0,0,0	0/0:9:0,0,9,0	0/0:10:0,0,10,0	0/0:18:0,0,18,0	0/0:18:0,0,18,0	./.:0:0,0,0,0	0/0:12:0,0,12,0	./.:0:0,0,0,0	0/0:8:0,0,8,0	0/0:23:0,0,23,0	0/0:12:0,0,12,0	0/0:17:0,0,17,0	./.:0:0,0,0,0	./.:0:0,0,0,0	0/0:9:0,0,9,0	0/0:6:0,0,6,0	./.:0:0,0,0,0	0/0:6:0,0,6,0	0/0:6:0,0,6,0	./.:0:0,0,0,0	0/0:6:0,0,6,0	./.:0:0,0,0,0	0/0:11:0,0,11,0	./.:0:0,0,0,0	0/0:7:0,0,7,0	./.:0:0,0,0,0	0/0:8:0,0,8,0	0/0:10:0,0,10,0	0/0:12:0,0,12,0	./.:0:0,0,0,0	./.:0:0,0,0,0	0/0:10:0,0,10,0	0/0:6:0,0,6,0	0/0:11:0,0,11,0	0/0:15:0,0,15,0	0/0:9:0,0,9,0	0/0:7:0,0,7,0	./.:0:0,0,0,0	0/0:9:0,0,9,0	./.:0:0,0,0,0	0/0:10:0,0,10,0	./.:0:0,0,0,0	0/0:12:0,0,12,0	0/0:6:0,0,6,0	./.:0:0,0,0,0	0/0:7:0,0,7,0	./.:0:0,0,0,0	0/0:10:0,0,10,0	./.:0:0,0,0,0	0/0:16:0,0,16,0	0/0:7:0,0,7,0	0/0:7:0,0,7,0	0/0:9:0,0,9,0	./.:0:0,0,0,0	./.:0:0,0,0,0	./.:0:0,0,0,0	0/0:15:0,0,15,0	0/0:6:0,0,6,0	0/0:7:0,0,7,0	./.:0:0,0,0,0	./.:0:0,0,0,0	0/0:10:0,0,10,0	./.:0:0,0,0,0	0/0:6:0,0,6,0	./.:0:0,0,0,0	./.:0:0,0,0,0	./.:0:0,0,0,0	./.:0:0,0,0,0	./.:0:0,0,0,0	./.:0:0,0,0,0	0/0:11:0,0,11,0	0/0:21:0,0,21,0	0/0:18:0,0,18,0	0/0:25:0,0,25,0	0/0:27:0,0,27,0	0/0:15:0,0,15,0	0/0:21:0,0,21,0	0/0:24:0,0,24,0	0/0:21:0,0,21,0	0/0:24:0,0,23,1	0/0:44:0,0,44,0	1/0:11:0,0,7,4	0/0:8:0,0,8,0	0/0:14:0,0,14,0	1/0:19:0,0,5,14	0/0:12:0,0,12,0	0/0:15:0,0,15,0	./.:0:0,0,0,0	0/0:20:0,0,20,0	0/0:28:0,0,28,0	./.:0:0,0,0,0	./.:0:0,0,0,0	./.:0:0,0,0,0	0/0:68:0,0,68,0	./.:0:0,0,0,0	0/0:29:0,0,29,0	0/0:15:0,0,15,0	./.:0:0,0,0,0	0/0:20:0,0,20,0
RAD_3	80	loc3_pos79	A	T	13	PASS	NS=119;DP=1553	GT:DP:CATG	./.:0:0,0,0,0	0/0:12:0,12,0,0	./.:0:0,0,0,0	0/0:7:0,7,0,0	0/0:11:0,11,0,0	0/0:19:0,19,0,0	0/0:8:0,8,0,0	0/0:8:0,8,0,0	./.:0:0,0,0,0	./.:0:0,0,0,0	./.:0:0,0,0,0	./.:0:0,0,0,0	0/0:6:0,6,0,0	0/0:7:0,7,0,0	0/0:12:0,12,0,0	./.:0:0,0,0,0	0/0:7:0,7,0,0	0/0:24:0,24,0,0	./.:0:0,0,0,0	0/0:6:0,6,0,0	./.:0:0,0,0,0	./.:0:0,0,0,0	./.:0:0,0,0,0	./.:0:0,0,0,0	./.:0:0,0,0,0	0/0:6:0,6,0,0	0/0:7:0,7,0,0	0/0:7:0,7,0,0	./.:0:0,0,0,0	./.:0:0,0,0,0	0/0:8:0,8,0,0	0/0:13:0,13,0,0	./.:8:0,7,0,1	0/0:8:0,8,0,0	0/0:8:0,8,0,0	./.:0:0,0,0,0	0/0:9:0,9,0,0	./.:0:0,0,0,0	0/0:9:0,9,0,0	./.:0:0,0,0,0	0/0:13:0,13,0,0	0/0:10:0,10,0,0	0/0:6:0,6,0,0	0/0:9:0,8,1,0	0/0:9:0,9,0,0	0/0:15:0,15,0,0	0/0:15:0,15,0,0	./.:0:0,0,0,0	./.:0:0,0,0,0	./.:0:0,0,0,0	0/0:6:0,6,0,0	./.:0:0,0,0,0	./.:0:0,0,0,0	./.:0:0,0,0,0	./.:0:0,0,0,0	0/0:13:0,13,0,0	0/0:7:0,0,7,0	0/0:10:0,10,0,0	0/0:13:0,13,0,0	./.:0:0,0,0,0	0/0:8:0,8,0,0	./.:0:0,0,0,0	0/0:10:0,10,0,0	0/0:10:0,10,0,0	./.:0:0,0,0,0	./.:0:0,0,0,0	./.:0:0,0,0,0	0/0:12:0,12,0,0	0/0:10:0,10,0,0	0/0:6:0,6,0,0	./.:0:0,0,0,0	0/0:7:0,7,0,0	1/0:8:0,4,4,0	1/0:10:0,3,7,0	./.:0:0,0,0,0	./.:0:0,0,0,0	0/0:15:0,15,0,0	0/0:36:0,36,0,0	./.:0:0,0,0,0	0/0:12:0,12,0,0	0/0:13:0,13,0,0	0/0:10:0,10,0,0	./.:0:0,0,0,0	0/0:10:0,10,0,0	./.:0:0,0,0,0	0/0:11:0,11,0,0	0/0:21:0,21,0,0	0/0:24:0,24,0,0	0/0:20:0,20,0,0	0/0:7:0,7,0,0	0/0:20:0,20,0,0	0/0:12:0,12,0,0	0/0:12:0,12,0,0	./.:0:0,0,0,0	0/0:9:0,9,0,0	0/0:10:0,10,0,0	0/0:18:0,18,0,0	0/0:18:0,18,0,0	./.:0:0,0,0,0	0/0:12:0,12,0,0	./.:0:0,0,0,0	0/0:8:0,8,0,0	0/0:23:0,23,0,0	0/0:12:0,12,0,0	0/0:17:0,17,0,0	./.:0:0,0,0,0	./.:0:0,0,0,0	0/0:9:0,9,0,0	0/0:6:0,6,0,0	./.:0:0,0,0,0	0/0:6:0,6,0,0	0/0:6:0,6,0,0	./.:0:0,0,0,0	0/0:6:0,6,0,0	./.:0:0,0,0,0	0/0:11:0,11,0,0	./.:0:0,0,0,0	0/0:7:0,7,0,0	./.:0:0,0,0,0	0/0:8:0,8,0,0	0/0:10:0,10,0,0	0/0:12:0,12,0,0	./.:0:0,0,0,0	./.:0:0,0,0,0	0/0:10:0,10,0,0	0/0:6:0,6,0,0	0/0:11:0,11,0,0	0/0:15:0,15,0,0	0/0:9:0,9,0,0	0/0:7:0,7,0,0	./.:0:0,0,0,0	0/0:9:0,9,0,0	./.:0:0,0,0,0	0/0:10:0,10,0,0	./.:0:0,0,0,0	0/0:12:0,12,0,0	0/0:6:0,6,0,0	./.:0:0,0,0,0	0/0:7:0,7,0,0	./.:0:0,0,0,0	0/0:10:0,10,0,0	./.:0:0,0,0,0	0/0:16:0,16,0,0	0/0:7:0,7,0,0	0/0:7:0,7,0,0	0/0:9:0,9,0,0	./.:0:0,0,0,0	./.:0:0,0,0,0	./.:0:0,0,0,0	0/0:15:0,15,0,0	0/0:6:0,6,0,0	0/0:7:0,7,0,0	./.:0:0,0,0,0	./.:0:0,0,0,0	0/0:10:0,10,0,0	./.:0:0,0,0,0	0/0:6:0,6,0,0	./.:0:0,0,0,0	./.:0:0,0,0,0	./.:0:0,0,0,0	./.:0:0,0,0,0	./.:0:0,0,0,0	./.:0:0,0,0,0	0/0:11:0,11,0,0	0/0:21:1,20,0,0	0/0:18:0,18,0,0	0/0:25:0,25,0,0	0/0:27:1,26,0,0	0/0:15:0,15,0,0	0/0:21:0,21,0,0	0/0:24:0,24,0,0	0/0:21:0,21,0,0	0/0:24:0,24,0,0	0/0:44:0,44,0,0	0/0:11:0,10,1,0	0/0:8:0,8,0,0	0/0:14:0,14,0,0	0/0:19:0,19,0,0	0/0:12:0,12,0,0	0/0:15:0,15,0,0	./.:0:0,0,0,0	0/0:20:1,19,0,0	0/0:28:0,27,0,1	./.:0:0,0,0,0	./.:0:0,0,0,0	./.:0:0,0,0,0	0/0:68:0,68,0,0	./.:0:0,0,0,0	0/0:29:0,29,0,0	0/0:15:0,15,0,0	./.:0:0,0,0,0	0/0:20:0,20,0,0
RAD_3	81	loc3_pos80	T	C	13	PASS	NS=120;DP=1553	GT:DP:CATG	./.:0:0,0,0,0	0/0:12:0,0,12,0	./.:0:0,0,0,0	0/0:7:0,0,7,0	0/0:11:0,0,11,0	0/0:19:0,0,19,0	0/0:8:0,0,8,0	0/0:8:0,0,8,0	./.:0:0,0,0,0	./.:0:0,0,0,0	./.:0:0,0,0,0	./.:0:0,0,0,0	0/0:6:0,0,6,0	0/0:7:0,0,7,0	0/0:12:0,0,12,0	./.:0:0,0,0,0	0/0:7:0,0,7,0	0/0:24:0,0,24,0	./.:0:0,0,0,0	0/0:6:0,0,6,0	./.:0:0,0,0,0	./.:0:0,0,0,0	./.:0:0,0,0,0	./.:0:0,0,0,0	./.:0:0,0,0,0	0/0:6:0,0,6,0	0/0:7:0,0,7,0	0/0:7:0,0,7,0	./.:0:0,0,0,0	./.:0:0,0,0,0	0/0:8:0,0,8,0	0/0:13:0,0,13,0	0/0:8:0,0,8,0	0/0:8:0,0,8,0	0/0:8:0,0,8,0	./.:0:0,0,0,0	0/0:9:0,0,9,0	./.:0:0,0,0,0	0/0:9:0,0,9,0	./.:0:0,0,0,0	0/0:13:0,0,13,0	0/0:10:0,0,10,0	0/0:6:0,0,6,0	0/0:9:0,0,9,0	0/0:9:0,0,9,0	0/0:15:0,0,15,0	0/0:15:0,0,15,0	./.:0:0,0,0,0	./.:0:0,0,0,0	./.:0:0,0,0,0	0/0:6:0,0,6,0	./.:0:0,0,0,0	./.:0:0,0,0,0	./.:0:0,0,0,0	./.:0:0,0,0,0	0/0:13:0,0,13,0	0/0:7:0,7,0,0	0/0:10:0,0,10,0	0/0:13:0,0,13,0	./.:0:0,0,0,0	0/0:8:0,0,8,0	./.:0:0,0,0,0	0/0:10:0,0,10,0	0/0:10:0,0,10,0	./.:0:0,0,0,0	./.:0:0,0,0,0	./.:0:0,0,0,0	0/0:12:0,0,12,0	0/0:10:0,0,10,0	0/0:6:0,0,6,0	./.:0:0,0,0,0	0/0:7:0,0,7,0	0/0:8:0,0,8,0	0/0:10:0,0,10,0	./.:0:0,0,0,0	./.:0:0,0,0,0	0/0:15:0,0,15,0	0/0:36:0,0,36,0	./.:0:0,0,0,0	0/0:12:0,0,12,0	0/0:13:0,0,13,0	0/0:10:0,0,10,0	./.:0:0,0,0,0	0/0:10:0,0,10,0	./.:0:0,0,0,0	0/1:11:4,0,7,0	0/0:21:0,0,21,0	0/0:24:0,0,24,0	0/0:20:0,0,20,0	0/0:7:0,0,7,0	0/0:20:0,0,20,0	0/0:12:0,0,12,0	0/0:12:0,0,12,0	./.:0:0,0,0,0	0/0:9:0,0,9,0	0/0:10:0,0,10,0	0/0:18:0,0,18,0	0/0:18:0,0,18,0	./.:0:0,0,0,0	0/0:12:0,0,12,0	./.:0:0,0,0,0	0/0:8:0,0,8,0	0/0:23:0,0,23,0	0/0:12:0,0,12,0	0/0:17:0,0,17,0	./.:0:0,0,0,0	./.:0:0,0,0,0	0/0:9:0,0,9,0	0/0:6:0,0,6,0	./.:0:0,0,0,0	0/0:6:0,0,6,0	0/0:6:0,0,6,0	./.:0:0,0,0,0	0/0:6:0,0,6,0	./.:0:0,0,0,0	0/0:11:0,0,11,0	./.:0:0,0,0,0	0/0:7:0,0,7,0	./.:0:0,0,0,0	0/0:8:0,0,8,0	0/0:10:0,0,10,0	0/0:12:0,0,12,0	./.:0:0,0,0,0	./.:0:0,0,0,0	0/0:10:0,0,10,0	0/0:6:0,0,6,0	0/0:11:0,0,11,0	0/0:15:0,0,15,0	0/0:9:0,0,9,0	0/0:7:0,0,7,0	./.:0:0,0,0,0	0/0:9:0,0,9,0	./.:0:0,0,0,0	0/0:10:0,0,10,0	./.:0:0,0,0,0	0/0:12:0,0,12,0	0/0:6:0,0,6,0	./.:0:0,0,0,0	0/0:7:0,0,7,0	./.:0:0,0,0,0	0/0:10:0,0,10,0	./.:0:0,0,0,0	0/0:16:0,0,16,0	0/0:7:0,0,7,0	0/0:7:0,0,7,0	0/0:9:0,0,9,0	./.:0:0,0,0,0	./.:0:0,0,0,0	./.:0:0,0,0,0	0/0:15:0,0,15,0	0/0:6:0,0,6,0	0/0:7:0,0,7,0	./.:0:0,0,0,0	./.:0:0,0,0,0	0/0:10:0,0,10,0	./.:0:0,0,0,0	0/0:6:0,0,6,0	./.:0:0,0,0,0	./.:0:0,0,0,0	./.:0:0,0,0,0	./.:0:0,0,0,0	./.:0:0,0,0,0	./.:0:0,0,0,0	0/0:11:0,0,11,0	0/0:21:0,0,21,0	0/0:18:0,0,18,0	0/0:25:0,0,25,0	0/0:27:0,0,26,1	0/0:15:0,0,15,0	0/0:21:0,0,21,0	0/0:24:0,0,24,0	0/0:21:0,0,20,1	0/0:24:0,1,23,0	0/0:44:0,0,44,0	0/0:11:0,0,11,0	0/0:8:0,0,8,0	0/0:14:0,0,14,0	0/0:19:0,0,19,0	0/0:12:0,0,12,0	0/0:15:0,0,15,0	./.:0:0,0,0,0	0/0:20:0,0,20,0	0/0:28:0,0,28,0	./.:0:0,0,0,0	./.:0:0,0,0,0	./.:0:0,0,0,0	0/0:68:0,0,68,0	./.:0:0,0,0,0	0/0:29:0,0,29,0	0/0:15:0,0,15,0	./.:0:0,0,0,0	0/0:20:0,0,20,0
RAD_3	91	loc3_pos90	G	C	13	PASS	NS=120;DP=1552	GT:DP:CATG	./.:0:0,0,0,0	0/0:12:0,0,0,12	./.:0:0,0,0,0	0/0:7:0,0,0,7	0/0:11:0,0,0,11	0/0:19:0,0,0,19	0/0:8:0,0,0,8	0/0:8:0,0,0,8	./.:0:0,0,0,0	./.:0:0,0,0,0	./.:0:0,0,0,0	./.:0:0,0,0,0	0/0:6:0,0,0,6	0/0:7:0,0,0,7	0/0:12:0,0,0,12	./.:0:0,0,0,0	0/0:7:0,0,0,7	0/0:24:0,0,0,24	./.:0:0,0,0,0	0/0:6:0,0,0,6	./.:0:0,0,0,0	./.:0:0,0,0,0	./.:0:0,0,0,0	./.:0:0,0,0,0	./.:0:0,0,0,0	0/0:6:0,0,0,6	0/0:7:0,0,0,7	0/0:7:0,0,0,7	./.:0:0,0,0,0	./.:0:0,0,0,0	0/0:8:0,0,0,8	0/0:13:0,0,0,13	0/0:8:0,0,0,8	0/0:8:0,0,0,8	0/0:8:0,0,0,8	./.:0:0,0,0,0	0/0:9:0,0,0,9	./.:0:0,0,0,0	0/0:9:0,0,0,9	./.:0:0,0,0,0	0/0:13:0,0,0,13	0/0:10:0,0,0,10	0/0:6:0,0,0,6	0/0:9:0,0,0,9	0/1:9:2,0,0,7	0/0:15:0,0,0,15	0/0:15:0,0,0,15	./.:0:0,0,0,0	./.:0:0,0,0,0	./.:0:0,0,0,0	0/0:6:0,0,0,6	./.:0:0,0,0,0	./.:0:0,0,0,0	./.:0:0,0,0,0	./.:0:0,0,0,0	0/0:13:0,0,0,13	0/0:7:0,7,0,0	0/0:10:0,0,0,10	0/0:13:0,0,0,13	./.:0:0,0,0,0	0/0:8:0,0,0,8	./.:0:0,0,0,0	0/0:10:0,0,0,10	0/0:10:0,0,0,10	./.:0:0,0,0,0	./.:0:0,0,0,0	./.:0:0,0,0,0	0/0:11:0,0,0,11	0/0:10:0,0,0,10	0/0:6:0,0,0,6	./.:0:0,0,0,0	0/0:7:0,0,0,7	0/0:8:0,0,0,8	0/0:10:0,0,0,10	./.:0:0,0,0,0	./.:0:0,0,0,0	0/0:15:0,0,0,15	0/0:36:0,0,0,36	./.:0:0,0,0,0	0/0:12:0,0,0,12	0/0:13:0,0,0,13	0/0:10:0,0,0,10	./.:0:0,0,0,0	0/0:10:0,0,0,10	./.:0:0,0,0,0	0/0:11:0,0,0,11	0/0:21:0,0,0,21	0/0:24:0,0,0,24	0/0:20:0,0,0,20	0/0:7:0,0,0,7	0/0:20:0,0,0,20	0/0:12:0,0,0,12	0/0:12:0,0,0,12	./.:0:0,0,0,0	0/0:9:0,0,0,9	0/0:10:0,0,0,10	0/0:18:0,0,0,18	0/0:18:0,0,0,18	./.:0:0,0,0,0	0/0:12:0,0,0,12	./.:0:0,0,0,0	0/0:8:0,0,0,8	0/0:23:0,0,0,23	0/0:12:0,0,0,12	0/0:17:1,0,0,16	./.:0:0,0,0,0	./.:0:0,0,0,0	0/0:9:0,0,0,9	0/0:6:0,0,0,6	./.:0:0,0,0,0	0/0:6:0,0,0,6	0/0:6:0,0,0,6	./.:0:0,0,0,0	0/0:6:0,0,0,6	./.:0:0,0,0,0	0/0:11:0,0,0,11	./.:0:0,0,0,0	0/0:7:0,0,0,7	./.:0:0,0,0,0	0/0:8:0,0,0,8	0/0:10:0,0,0,10	0/0:12:0,0,0,12	./.:0:0,0,0,0	./.:0:0,0,0,0	0/0:10:0,0,0,10	0/0:6:0,0,0,6	0/0:11:0,0,0,11	0/0:15:0,0,0,15	0/0:9:0,0,0,9	0/0:7:0,0,0,7	./.:0:0,0,0,0	0/0:9:0,0,0,9	./.:0:0,0,0,0	0/0:10:0,0,0,10	./.:0:0,0,0,0	0/0:12:0,0,0,12	0/0:6:0,0,0,6	./.:0:0,0,0,0	0/0:7:0,0,0,7	./.:0:0,0,0,0	0/0:10:0,0,0,10	./.:0:0,0,0,0	0/0:16:0,0,0,16	0/0:7:0,0,0,7	0/0:7:0,0,0,7	0/0:9:0,0,0,9	./.:0:0,0,0,0	./.:0:0,0,0,0	./.:0:0,0,0,0	0/0:15:0,0,0,15	0/0:6:0,0,0,6	0/0:7:0,0,0,7	./.:0:0,0,0,0	./.:0:0,0,0,0	0/0:10:0,0,0,10	./.:0:0,0,0,0	0/0:6:0,0,0,6	./.:0:0,0,0,0	./.:0:0,0,0,0	./.:0:0,0,0,0	./.:0:0,0,0,0	./.:0:0,0,0,0	./.:0:0,0,0,0	0/0:11:0,0,0,11	0/0:21:1,0,0,20	0/0:18:0,0,0,18	0/0:25:0,0,0,25	0/0:27:0,0,0,27	0/0:15:0,0,0,15	0/0:21:0,0,0,21	0/0:24:0,0,0,24	0/0:21:0,0,0,21	0/0:24:0,0,0,24	0/0:44:0,0,0,44	0/0:11:0,0,0,11	0/0:8:0,0,0,8	0/0:14:0,0,0,14	0/0:19:0,0,0,19	0/0:12:0,0,0,12	0/0:15:0,0,0,15	./.:0:0,0,0,0	0/0:20:0,0,1,19	0/0:28:0,0,0,28	./.:0:0,0,0,0	./.:0:0,0,0,0	./.:0:0,0,0,0	0/0:68:0,0,0,68	./.:0:0,0,0,0	0/0:29:0,0,0,29	0/0:15:0,0,0,15	./.:0:0,0,0,0	0/0:20:0,0,0,20
RAD_3	92	loc3_pos91	A	T	13	PASS	NS=119;DP=1550	GT:DP:CATG	./.:0:0,0,0,0	0/0:12:0,12,0,0	./.:0:0,0,0,0	0/0:7:0,7,0,0	0/0:11:0,11,0,0	0/0:19:0,19,0,0	0/0:8:0,8,0,0	0/0:8:0,8,0,0	./.:0:0,0,0,0	./.:0:0,0,0,0	./.:0:0,0,0,0	./.:0:0,0,0,0	0/0:6:0,6,0,0	0/0:7:0,7,0,0	0/0:12:0,12,0,0	./.:0:0,0,0,0	0/0:7:0,7,0,0	0/0:24:0,24,0,0	./.:0:0,0,0,0	0/0:6:0,6,0,0	./.:0:0,0,0,0	./.:0:0,0,0,0	./.:0:0,0,0,0	./.:0:0,0,0,0	./.:0:0,0,0,0	0/0:6:0,6,0,0	0/0:7:0,7,0,0	0/0:7:0,7,0,0	./.:0:0,0,0,0	./.:0:0,0,0,0	0/0:8:0,8,0,0	0/0:13:0,13,0,0	0/0:8:0,8,0,0	0/0:8:0,8,0,0	0/0:8:0,8,0,0	./.:0:0,0,0,0	0/0:9:0,9,0,0	./.:0:0,0,0,0	0/0:9:0,9,0,0	./.:0:0,0,0,0	0/0:13:0,13,0,0	0/0:10:0,10,0,0	0/0:6:0,6,0,0	0/0:9:0,9,0,0	0/0:9:0,9,0,0	0/0:15:0,15,0,0	0/0:15:0,15,0,0	./.:0:0,0,0,0	./.:0:0,0,0,0	./.:0:0,0,0,0	0/0:6:0,6,0,0	./.:0:0,0,0,0	./.:0:0,0,0,0	./.:0:0,0,0,0	./.:0:0,0,0,0	0/0:13:0,13,0,0	0/0:7:0,0,0,7	0/0:9:0,9,0,0	0/0:13:0,13,0,0	./.:0:0,0,0,0	0/0:8:0,8,0,0	./.:0:0,0,0,0	0/0:10:0,10,0,0	0/0:10:0,10,0,0	./.:0:0,0,0,0	./.:0:0,0,0,0	./.:0:0,0,0,0	0/0:11:0,11,0,0	0/0:10:0,10,0,0	0/0:6:0,6,0,0	./.:0:0,0,0,0	0/0:7:0,7,0,0	0/0:8:0,8,0,0	0/0:10:0,10,0,0	./.:0:0,0,0,0	./.:0:0,0,0,0	0/0:15:0,15,0,0	0/0:36:0,36,0,0	./.:0:0,0,0,0	0/0:12:0,12,0,0	0/0:13:0,13,0,0	0/0:10:0,10,0,0	./.:0:0,0,0,0	0/0:10:0,10,0,0	./.:0:0,0,0,0	0/0:11:0,11,0,0	0/0:21:0,21,0,0	0/0:24:0,24,0,0	0/0:20:0,20,0,0	0/0:7:0,7,0,0	0/0:20:0,20,0,0	0/0:12:0,12,0,0	0/0:12:0,12,0,0	./.:0:0,0,0,0	0/0:9:0,9,0,0	0/0:10:0,10,0,0	1/0:18:0,5,13,0	0/0:18:0,18,0,0	./.:0:0,0,0,0	0/0:12:0,12,0,0	./.:0:0,0,0,0	0/0:8:0,8,0,0	0/0:23:0,23,0,0	0/0:12:0,12,0,0	0/0:16:0,16,0,0	./.:0:0,0,0,0	./.:0:0,0,0,0	0/0:9:0,9,0,0	0/0:6:0,6,0,0	./.:0:0,0,0,0	0/0:6:0,6,0,0	0/0:6:0,6,0,0	./.:0:0,0,0,0	0/0:6:0,6,0,0	./.:0:0,0,0,0	0/0:11:0,11,0,0	./.:0:0,0,0,0	0/0:7:0,7,0,0	./.:0:0,0,0,0	0/0:8:0,8,0,0	0/0:10:0,10,0,0	0/0:12:0,12,0,0	./.:0:0,0,0,0	./.:0:0,0,0,0	0/0:10:0,10,0,0	0/0:6:0,6,0,0	0/0:11:0,11,0,0	0/0:15:0,15,0,0	0/0:9:0,9,0,0	0/0:7:0,7,0,0	./.:0:0,0,0,0	0/0:9:0,9,0,0	./.:0:0,0,0,0	0/0:10:0,10,0,0	./.:0:0,0,0,0	0/0:12:0,12,0,0	0/0:6:0,6,0,0	./.:0:0,0,0,0	0/0:7:0,7,0,0	./.:0:0,0,0,0	0/0:10:0,10,0,0	./.:0:0,0,0,0	0/0:16:0,16,0,0	0/0:7:0,7,0,0	0/0:7:0,7,0,0	0/0:9:0,9,0,0	./.:0:0,0,0,0	./.:0:0,0,0,0	./.:0:0,0,0,0	0/0:15:0,15,0,0	0/0:6:0,6,0,0	0/0:7:0,7,0,0	./.:0:0,0,0,0	./.:0:0,0,0,0	0/0:10:0,10,0,0	./.:0:0,0,0,0	./.:6:1,5,0,0	./.:0:0,0,0,0	./.:0:0,0,0,0	./.:0:0,0,0,0	./.:0:0,0,0,0	./.:0:0,0,0,0	./.:0:0,0,0,0	0/0:11:0,11,0,0	0/0:21:0,21,0,0	0/0:18:0,18,0,0	0/0:25:0,25,0,0	0/0:27:0,27,0,0	0/0:15:0,15,0,0	0/0:21:0,21,0,0	0/0:24:0,24,0,0	0/0:21:0,21,0,0	0/0:24:0,24,0,0	0/0:44:0,44,0,0	0/0:11:0,11,0,0	0/0:8:0,8,0,0	0/0:14:0,14,0,0	0/0:19:0,19,0,0	0/0:12:0,12,0,0	0/0:15:0,15,0,0	./.:0:0,0,0,0	0/0:20:0,20,0,0	0/0:28:0,28,0,0	./.:0:0,0,0,0	./.:0:0,0,0,0	./.:0:0,0,0,0	0/0:68:0,68,0,0	./.:0:0,0,0,0	0/0:29:0,29,0,0	0/0:15:0,15,0,0	./.:0:0,0,0,0	0/0:20:0,20,0,0
RAD_3	94	loc3_pos93	C	T	13	PASS	NS=119;DP=1548	GT:DP:CATG	./.:0:0,0,0,0	0/0:12:12,0,0,0	./.:0:0,0,0,0	0/0:7:7,0,0,0	0/0:11:11,0,0,0	0/0:19:19,0,0,0	0/0:8:8,0,0,0	0/0:8:8,0,0,0	./.:0:0,0,0,0	./.:0:0,0,0,0	./.:0:0,0,0,0	./.:0:0,0,0,0	0/0:6:6,0,0,0	0/0:7:7,0,0,0	0/0:12:12,0,0,0	./.:0:0,0,0,0	0/0:7:7,0,0,0	0/0:24:24,0,0,0	./.:0:0,0,0,0	0/0:6:6,0,0,0	./.:0:0,0,0,0	./.:0:0,0,0,0	./.:0:0,0,0,0	./.:0:0,0,0,0	./.:0:0,0,0,0	0/0:6:6,0,0,0	0/0:7:7,0,0,0	0/0:7:7,0,0,0	./.:0:0,0,0,0	./.:0:0,0,0,0	0/0:8:8,0,0,0	0/0:13:13,0,0,0	0/0:8:8,0,0,0	0/0:8:8,0,0,0	0/0:8:8,0,0,0	./.:0:0,0,0,0	0/0:9:9,0,0,0	./.:0:0,0,0,0	0/0:9:9,0,0,0	./.:0:0,0,0,0	0/0:13:13,0,0,0	0/0:10:10,0,0,0	0/0:6:6,0,0,0	0/0:9:9,0,0,0	0/0:9:9,0,0,0	0/0:15:15,0,0,0	0/0:15:15,0,0,0	./.:0:0,0,0,0	./.:0:0,0,0,0	./.:0:0,0,0,0	0/0:6:6,0,0,0	./.:0:0,0,0,0	./.:0:0,0,0,0	./.:0:0,0,0,0	./.:0:0,0,0,0	0/0:13:13,0,0,0	0/0:7:7,0,0,0	0/0:8:8,0,0,0	0/0:13:13,0,0,0	./.:0:0,0,0,0	./.:8:7,0,1,0	./.:0:0,0,0,0	0/0:10:10,0,0,0	0/0:10:10,0,0,0	./.:0:0,0,0,0	./.:0:0,0,0,0	./.:0:0,0,0,0	0/0:10:10,0,0,0	0/0:10:10,0,0,0	0/0:6:6,0,0,0	./.:0:0,0,0,0	0/0:7:7,0,0,0	0/0:8:8,0,0,0	0/0:10:10,0,0,0	./.:0:0,0,0,0	./.:0:0,0,0,0	0/0:15:15,0,0,0	0/0:36:36,0,0,0	./.:0:0,0,0,0	0/0:12:12,0,0,0	0/0:13:13,0,0,0	0/0:10:10,0,0,0	./.:0:0,0,0,0	0/0:10:10,0,0,0	./.:0:0,0,0,0	0/0:11:11,0,0,0	0/0:21:21,0,0,0	0/0:24:24,0,0,0	0/0:20:20,0,0,0	0/0:7:7,0,0,0	0/0:20:20,0,0,0	0/0:12:12,0,0,0	0/0:12:12,0,0,0	./.:0:0,0,0,0	0/0:9:9,0,0,0	0/0:10:10,0,0,0	0/0:18:18,0,0,0	0/0:18:18,0,0,0	./.:0:0,0,0,0	0/0:12:12,0,0,0	./.:0:0,0,0,0	0/0:8:8,0,0,0	0/0:23:23,0,0,0	0/0:12:12,0,0,0	0/0:16:16,0,0,0	./.:0:0,0,0,0	./.:0:0,0,0,0	0/0:9:9,0,0,0	0/0:6:6,0,0,0	./.:0:0,0,0,0	0/0:6:6,0,0,0	0/0:6:6,0,0,0	./.:0:0,0,0,0	0/0:6:6,0,0,0	./.:0:0,0,0,0	0/0:11:11,0,0,0	./.:0:0,0,0,0	0/0:7:7,0,0,0	./.:0:0,0,0,0	0/0:8:8,0,0,0	0/0:10:10,0,0,0	0/0:12:12,0,0,0	./.:0:0,0,0,0	./.:0:0,0,0,0	0/0:10:10,0,0,0	0/0:6:6,0,0,0	0/0:11:11,0,0,0	0/0:15:15,0,0,0	0/0:9:9,0,0,0	0/0:7:7,0,0,0	./.:0:0,0,0,0	0/0:9:9,0,0,0	./.:0:0,0,0,0	0/0:10:10,0,0,0	./.:0:0,0,0,0	0/0:12:12,0,0,0	0/0:6:6,0,0,0	./.:0:0,0,0,0	0/0:7:7,0,0,0	./.:0:0,0,0,0	0/0:10:10,0,0,0	./.:0:0,0,0,0	0/0:16:16,0,0,0	0/0:7:7,0,0,0	0/0:7:7,0,0,0	0/0:9:9,0,0,0	./.:0:0,0,0,0	./.:0:0,0,0,0	./.:0:0,0,0,0	0/0:15:15,0,0,0	0/0:6:6,0,0,0	0/0:7:7,0,0,0	./.:0:0,0,0,0	./.:0:0,0,0,0	0/0:10:10,0,0,0	./.:0:0,0,0,0	0/0:6:6,0,0,0	./.:0:0,0,0,0	./.:0:0,0,0,0	./.:0:0,0,0,0	./.:0:0,0,0,0	./.:0:0,0,0,0	./.:0:0,0,0,0	0/0:11:11,0,0,0	0/0:21:21,0,0,0	0/0:18:18,0,0,0	0/0:25:25,0,0,0	0/0:27:27,0,0,0	0/0:15:15,0,0,0	0/0:21:21,0,0,0	0/0:24:24,0,0,0	0/0:21:21,0,0,0	0/0:24:23,1,0,0	0/0:44:44,0,0,0	0/0:11:11,0,0,0	0/0:8:8,0,0,0	0/0:14:13,1,0,0	0/0:19:19,0,0,0	0/0:12:12,0,0,0	0/0:15:15,0,0,0	./.:0:0,0,0,0	1/0:20:13,0,7,0	0/0:28:28,0,0,0	./.:0:0,0,0,0	./.:0:0,0,0,0	./.:0:0,0,0,0	0/0:68:68,0,0,0	./.:0:0,0,0,0	0/0:29:29,0,0,0	0/0:15:15,0,0,0	./.:0:0,0,0,0	0/0:20:20,0,0,0
RAD_3	95	loc3_pos94	G	C,A	13	PASS	NS=113;DP=1547	GT:DP:CATG	./.:0:0,0,0,0	0/1:12:9,0,0,3	./.:0:0,0,0,0	0/0:7:0,0,0,7	0/1:11:7,0,0,4	0/1:19:4,0,0,15	1/1:8:8,0,0,0	0/1:8:5,0,0,3	./.:0:0,0,0,0	./.:0:0,0,0,0	./.:0:0,0,0,0	./.:0:0,0,0,0	1/1:6:6,0,0,0	1/1:7:7,0,0,0	0/1:12:9,0,0,3	./.:0:0,0,0,0	1/1:7:7,0,0,0	1/1:24:24,0,0,0	./.:0:0,0,0,0	0/0:6:0,0,0,6	./.:0:0,0,0,0	./.:0:0,0,0,0	./.:0:0,0,0,0	./.:0:0,0,0,0	./.:0:0,0,0,0	0/0:6:0,0,0,6	1/1:7:7,0,0,0	1/1:7:7,0,0,0	./.:0:0,0,0,0	./.:0:0,0,0,0	1/1:8:8,0,0,0	1/1:13:13,0,0,0	0/0:8:0,0,0,8	0/0:8:0,0,0,8	0/0:8:0,0,0,8	./.:0:0,0,0,0	0/1:9:3,0,0,6	./.:0:0,0,0,0	0/1:9:5,0,0,4	./.:0:0,0,0,0	0/1:13:4,0,0,9	0/1:10:5,0,0,5	0/1:6:4,0,0,2	0/1:9:7,0,0,2	0/1:9:2,0,0,7	0/1:15:5,0,0,10	0/1:14:8,0,0,6	./.:0:0,0,0,0	./.:0:0,0,0,0	./.:0:0,0,0,0	1/1:6:6,0,0,0	./.:0:0,0,0,0	./.:0:0,0,0,0	./.:0:0,0,0,0	./.:0:0,0,0,0	1/1:13:13,0,0,0	1/1:7:0,0,7,0	0/1:8:3,0,0,5	1/2:13:7,3,0,3	./.:0:0,0,0,0	0/1:8:4,0,0,4	./.:0:0,0,0,0	0/1:10:3,0,0,7	1/1:10:10,0,0,0	./.:0:0,0,0,0	./.:0:0,0,0,0	./.:0:0,0,0,0	1/1:10:10,0,0,0	0/0:10:0,0,0,10	0/0:6:0,0,0,6	./.:0:0,0,0,0	0/2:7:0,2,0,5	0/1:8:6,0,0,2	1/1:10:9,0,0,1	./.:0:0,0,0,0	./.:0:0,0,0,0	1/1:15:15,0,0,0	1/1:36:36,0,0,0	./.:0:0,0,0,0	0/1:12:7,0,0,5	0/1:13:7,0,0,6	0/1:10:6,0,0,4	./.:0:0,0,0,0	./.:10:8,0,0,2	./.:0:0,0,0,0	0/0:11:0,0,0,11	0/0:21:0,0,0,21	1/1:24:24,0,0,0	1/1:20:20,0,0,0	0/0:7:0,0,0,7	0/0:20:0,0,0,20	0/0:12:0,0,0,12	0/0:12:0,0,0,12	./.:0:0,0,0,0	0/0:9:0,0,0,9	0/1:10:4,0,0,6	0/0:18:0,0,0,18	0/0:18:0,0,0,18	./.:0:0,0,0,0	0/1:12:6,0,0,6	./.:0:0,0,0,0	0/1:8:6,0,0,2	0/1:23:13,0,0,10	0/1:12:5,0,0,7	0/1:16:9,0,0,7	./.:0:0,0,0,0	./.:0:0,0,0,0	0/1:9:4,1,0,4	./.:6:0,5,0,1	./.:0:0,0,0,0	0/1:6:4,0,0,2	0/1:6:3,0,0,3	./.:0:0,0,0,0	0/1:6:3,0,0,3	./.:0:0,0,0,0	0/1:11:6,0,0,5	./.:0:0,0,0,0	0/1:7:5,0,0,2	./.:0:0,0,0,0	0/0:8:0,0,0,8	0/0:10:0,0,0,10	0/0:12:0,0,0,12	./.:0:0,0,0,0	./.:0:0,0,0,0	0/1:10:5,0,0,5	./.:6:1,0,0,5	./.:11:2,0,0,9	0/1:15:3,0,0,12	0/1:9:4,0,0,5	0/0:7:0,0,0,7	./.:0:0,0,0,0	0/0:9:0,0,0,9	./.:0:0,0,0,0	0/0:10:0,0,0,10	./.:0:0,0,0,0	0/0:12:0,0,0,12	0/0:6:0,0,0,6	./.:0:0,0,0,0	0/0:7:0,0,0,7	./.:0:0,0,0,0	0/1:10:5,0,0,5	./.:0:0,0,0,0	./.:16:13,1,0,2	0/1:7:3,0,0,4	./.:7:6,0,0,1	1/1:9:9,0,0,0	./.:0:0,0,0,0	./.:0:0,0,0,0	./.:0:0,0,0,0	0/1:15:7,0,0,8	./.:6:1,0,0,5	0/1:7:5,0,0,2	./.:0:0,0,0,0	./.:0:0,0,0,0	0/1:10:6,0,0,4	./.:0:0,0,0,0	0/1:6:2,0,0,4	./.:0:0,0,0,0	./.:0:0,0,0,0	./.:0:0,0,0,0	./.:0:0,0,0,0	./.:0:0,0,0,0	./.:0:0,0,0,0	0/0:11:0,0,0,11	0/0:21:0,0,0,21	0/0:18:0,0,1,17	0/0:25:0,0,0,25	0/1:27:17,0,1,9	0/1:15:9,0,0,6	0/1:21:12,0,0,9	0/1:24:11,0,1,12	0/1:21:17,0,0,4	0/1:24:12,0,0,12	0/1:44:14,0,0,30	0/0:11:0,0,0,11	0/2:8:0,5,0,3	0/0:14:0,0,0,14	0/0:19:0,0,0,19	0/2:12:0,4,0,8	0/1:15:6,0,0,9	./.:0:0,0,0,0	0/1:20:13,0,0,7	1/2:28:13,15,0,0	./.:0:0,0,0,0	./.:0:0,0,0,0	./.:0:0,0,0,0	0/1:68:40,0,0,28	./.:0:0,0,0,0	0/1:29:16,0,0,13	0/1:15:6,0,0,9	./.:0:0,0,0,0	0/1:20:11,0,0,9
RAD_4	5	loc4_pos4	C	G	13	PASS	NS=152;DP=2690	GT:DP:CATG	./.:0:0,0,0,0	0/0:32:32,0,0,0	0/0:16:16,0,0,0	0/0:11:11,0,0,0	0/0:21:21,0,0,0	0/0:19:19,0,0,0	0/0:8:8,0,0,0	0/0:7:7,0,0,0	./.:0:0,0,0,0	./.:0:0,0,0,0	./.:0:0,0,0,0	./.:0:0,0,0,0	0/0:16:16,0,0,0	./.:0:0,0,0,0	0/0:6:6,0,0,0	0/0:19:19,0,0,0	0/0:54:54,0,0,0	0/0:47:47,0,0,0	./.:0:0,0,0,0	0/0:6:6,0,0,0	./.:0:0,0,0,0	0/0:6:6,0,0,0	./.:0:0,0,0,0	0/0:10:10,0,0,0	0/0:18:18,0,0,0	0/0:7:7,0,0,0	0/0:14:14,0,0,0	0/0:11:11,0,0,0	0/0:10:10,0,0,0	./.:0:0,0,0,0	./.:0:0,0,0,0	0/0:10:10,0,0,0	0/0:8:8,0,0,0	0/0:20:20,0,0,0	0/0:15:15,0,0,0	0/0:8:8,0,0,0	0/0:17:17,0,0,0	0/0:13:13,0,0,0	0/0:14:14,0,0,0	0/0:14:14,0,0,0	0/0:15:15,0,0,0	0/0:22:22,0,0,0	0/0:12:12,0,0,0	0/0:14:14,0,0,0	0/0:7:7,0,0,0	0/0:31:31,0,0,0	0/0:14:14,0,0,0	0/0:6:6,0,0,0	./.:0:0,0,0,0	0/0:6:6,0,0,0	0/0:15:15,0,0,0	0/0:14:14,0,0,0	0/0:9:9,0,0,0	0/0:11:11,0,0,0	0/0:12:12,0,0,0	0/0:12:12,0,0,0	0/0:18:18,0,0,0	0/0:15:15,0,0,0	0/0:25:25,0,0,0	0/0:8:8,0,0,0	0/0:21:21,0,0,0	0/0:25:25,0,0,0	0/0:43:43,0,0,0	0/0:31:31,0,0,0	0/0:18:18,0,0,0	0/0:12:12,0,0,0	0/0:21:21,0,0,0	0/0:7:7,0,0,0	0/0:19:19,0,0,0	0/0:21:21,0,0,0	./.:0:0,0,0,0	0/0:10:10,0,0,0	0/0:20:20,0,0,0	0/0:23:23,0,0,0	./.:0:0,0,0,0	./.:0:0,0,0,0	./.:0:0,0,0,0	./.:0:0,0,0,0	./.:0:0,0,0,0	0/0:18:17,0,1,0	0/0:22:22,0,0,0	0/0:6:6,0,0,0	0/0:13:13,0,0,0	0/0:6:6,0,0,0	./.:0:0,0,0,0	0/0:23:23,0,0,0	0/0:30:30,0,0,0	./.:0:0,0,0,0	./.:0:0,0,0,0	1/0:19:11,0,0,8	0/0:19:19,0,0,0	0/0:7:7,0,0,0	0/0:17:17,0,0,0	0/0:16:16,0,0,0	0/0:12:12,0,0,0	./.:0:0,0,0,0	0/0:19:18,1,0,0	0/0:10:10,0,0,0	0/0:10:10,0,0,0	0/0:8:8,0,0,0	0/0:6:6,0,0,0	0/0:7:7,0,0,0	0/0:29:29,0,0,0	0/0:12:12,0,0,0	0/0:17:17,0,0,0	0/0:11:11,0,0,0	0/0:14:14,0,0,0	0/0:13:13,0,0,0	0/0:8:8,0,0,0	0/0:34:34,0,0,0	0/0:32:32,0,0,0	0/0:21:21,0,0,0	0/0:7:7,0,0,0	0/0:13:13,0,0,0	0/0:11:11,0,0,0	0/0:9:9,0,0,0	./.:0:0,0,0,0	0/0:8:8,0,0,0	0/0:30:30,0,0,0	0/0:14:14,0,0,0	0/0:12:12,0,0,0	0/0:7:7,0,0,0	./.:0:0,0,0,0	./.:0:0,0,0,0	0/0:8:8,0,0,0	0/0:8:8,0,0,0	0/0:9:9,0,0,0	0/0:13:13,0,0,0	0/0:23:23,0,0,0	0/0:12:12,0,0,0	0/0:10:10,0,0,0	0/0:15:15,0,0,0	0/0:12:12,0,0,0	0/0:9:9,0,0,0	0/0:9:9,0,0,0	0/0:13:13,0,0,0	./.:0:0,0,0,0	0/0:9:9,0,0,0	0/0:8:8,0,0,0	0/0:6:6,0,0,0	0/0:24:24,0,0,0	./.:0:0,0,0,0	./.:0:0,0,0,0	0/0:14:14,0,0,0	./.:0:0,0,0,0	./.:0:0,0,0,0	0/0:8:8,0,0,0	0/0:7:7,0,0,0	0/0:13:13,0,0,0	0/0:14:14,0,0,0	0/0:17:17,0,0,0	0/0:12:12,0,0,0	0/0:9:9,0,0,0	0/0:9:9,0,0,0	0/0:7:7,0,0,0	./.:0:0,0,0,0	./.:0:0,0,0,0	./.:0:0,0,0,0	0/0:10:10,0,0,0	./.:0:0,0,0,0	./.:0:0,0,0,0	0/0:9:9,0,0,0	./.:0:0,0,0,0	0/0:14:13,0,0,1	0/0:32:32,0,0,0	0/0:43:42,1,0,0	0/0:50:50,0,0,0	0/0:58:58,0,0,0	0/0:22:22,0,0,0	0/0:60:60,0,0,0	0/0:44:44,0,0,0	0/0:19:19,0,0,0	0/0:29:29,0,0,0	0/0:42:42,0,0,0	0/0:32:32,0,0,0	0/0:12:12,0,0,0	0/0:34:34,0,0,0	0/0:40:40,0,0,0	0/0:22:22,0,0,0	0/0:25:25,0,0,0	0/0:26:26,0,0,0	0/0:18:18,0,0,0	0/0:21:21,0,0,0	0/0:9:9,0,0,0	./.:0:0,0,0,0	0/0:14:14,0,0,0	0/0:72:72,0,0,0	0/0:23:23,0,0,0	0/0:48:48,0,0,0	./.:0:0,0,0,0	./.:0:0,0,0,0	./.:0:0,0,0,0
RAD_4	11	loc4_pos10	G	A	13	PASS	NS=151;DP=2690	GT:DP:CATG	./.:0:0,0,0,0	0/1:32:0,9,0,23	0/0:16:0,0,0,16	0/0:11:0,0,0,11	0/0:21:0,0,0,21	0/0:19:0,0,0,19	0/0:8:0,0,0,8	0/0:7:0,0,0,7	./.:0:0,0,0,0	./.:0:0,0,0,0	./.:0:0,0,0,0	./.:0:0,0,0,0	0/0:16:0,0,0,16	./.:0:0,0,0,0	0/0:6:0,0,0,6	0/0:19:0,0,0,19	0/0:54:0,0,0,54	0/0:47:0,0,0,47	./.:0:0,0,0,0	0/0:6:0,0,0,6	./.:0:0,0,0,0	0/0:6:0,0,0,6	./.:0:0,0,0,0	0/0:10:0,0,0,10	0/0:18:0,0,0,18	0/0:7:0,0,0,7	0/0:14:0,0,0,14	0/0:11:0,0,0,11	0/0:10:0,0,0,10	./.:0:0,0,0,0	./.:0:0,0,0,0	0/0:10:0,0,0,10	0/0:8:0,0,0,8	0/0:20:0,0,0,20	0/0:15:0,0,0,15	0/0:8:0,0,0,8	0/0:17:0,0,0,17	0/0:13:0,0,0,13	0/0:14:0,0,0,14	0/0:14:0,0,0,14	0/0:15:0,0,0,15	0/0:22:0,0,0,22	0/0:12:0,0,0,12	0/0:14:0,0,0,14	0/0:7:0,0,0,7	0/0:31:0,0,0,31	0/0:14:0,0,0,14	0/0:6:0,0,0,6	./.:0:0,0,0,0	0/0:6:0,0,0,6	0/0:15:0,0,0,15	0/0:14:0,0,0,14	0/0:9:0,0,0,9	0/0:11:0,0,0,11	0/0:12:0,0,0,12	0/0:12:0,0,0,12	0/0:18:0,0,0,18	0/0:15:0,0,0,15	0/0:25:0,0,0,25	0/0:8:0,0,0,8	0/0:21:0,0,0,21	0/0:25:0,0,0,25	0/0:43:0,0,0,43	0/0:31:0,0,0,31	0/0:18:0,0,0,18	0/0:12:0,0,0,12	0/0:21:0,0,0,21	0/0:7:0,0,0,7	0/0:19:0,0,0,19	0/0:21:0,0,0,21	./.:0:0,0,0,0	0/0:10:0,0,0,10	0/0:20:0,0,0,20	0/0:23:0,0,0,23	./.:0:0,0,0,0	./.:0:0,0,0,0	./.:0:0,0,0,0	./.:0:0,0,0,0	./.:0:0,0,0,0	0/0:18:0,0,0,18	0/0:22:0,0,0,22	0/0:6:0,0,0,6	0/0:13:0,0,0,13	0/0:6:0,0,0,6	./.:0:0,0,0,0	0/0:23:0,0,0,23	0/0:30:0,0,0,30	./.:0:0,0,0,0	./.:0:0,0,0,0	0/0:19:0,0,0,19	0/0:19:0,0,0,19	0/0:7:0,0,0,7	0/0:17:0,0,0,17	0/0:16:0,0,0,16	0/0:12:0,0,0,12	./.:0:0,0,0,0	0/0:19:0,0,0,19	0/0:10:0,0,0,10	0/0:10:0,0,0,10	0/0:8:0,0,0,8	0/0:6:0,0,0,6	0/0:7:0,0,0,7	0/0:29:0,0,0,29	0/0:12:0,0,0,12	0/0:17:0,0,0,17	0/0:11:0,0,0,11	0/0:14:0,0,0,14	0/0:13:0,0,0,13	0/0:8:0,0,0,8	0/0:34:0,0,0,34	0/0:32:0,0,0,32	0/0:21:0,0,0,21	0/0:7:0,0,0,7	0/0:13:0,0,0,13	0/0:11:0,0,0,11	0/0:9:0,0,0,9	./.:0:0,0,0,0	0/0:8:0,0,0,8	0/0:30:0,0,0,30	0/0:14:0,0,0,14	0/0:12:0,0,0,12	0/0:7:0,0,0,7	./.:0:0,0,0,0	./.:0:0,0,0,0	0/0:8:0,0,0,8	0/0:8:0,0,0,8	0/0:9:0,0,0,9	0/0:13:0,0,0,13	0/0:23:0,0,0,23	0/0:12:0,0,0,12	0/0:10:0,0,0,10	0/0:15:0,0,0,15	0/0:12:0,0,0,12	0/0:9:0,0,0,9	0/0:9:0,0,0,9	0/0:13:0,0,0,13	./.:0:0,0,0,0	0/0:9:0,0,0,9	0/0:8:0,0,0,8	0/0:6:0,0,0,6	0/1:24:0,18,0,6	./.:0:0,0,0,0	./.:0:0,0,0,0	./.:14:0,12,0,2	./.:0:0,0,0,0	./.:0:0,0,0,0	0/0:8:0,0,0,8	0/0:7:0,0,0,7	0/0:13:0,0,0,13	0/0:14:0,0,0,14	0/0:17:0,0,0,17	0/0:12:0,0,0,12	0/0:9:0,0,0,9	0/0:9:0,0,0,9	0/0:7:0,0,0,7	./.:0:0,0,0,0	./.:0:0,0,0,0	./.:0:0,0,0,0	0/0:10:0,0,0,10	./.:0:0,0,0,0	./.:0:0,0,0,0	0/0:9:0,0,0,9	./.:0:0,0,0,0	0/0:14:0,0,0,14	0/0:32:0,0,0,32	0/0:43:0,0,0,43	0/0:50:0,0,0,50	0/0:58:2,0,0,56	0/0:22:0,0,0,22	0/0:60:0,0,0,60	0/0:44:0,0,0,44	0/0:19:0,0,0,19	0/0:29:0,0,0,29	0/0:42:1,0,0,41	0/0:32:0,0,0,32	0/0:12:0,0,0,12	0/0:34:0,0,0,34	0/0:40:0,0,0,40	0/0:22:0,0,0,22	0/0:25:0,0,0,25	0/0:26:0,0,0,26	0/0:18:0,0,0,18	0/0:21:0,0,1,20	0/0:9:0,0,0,9	./.:0:0,0,0,0	0/0:14:0,0,0,14	0/0:72:0,0,0,72	0/0:23:0,0,0,23	0/0:48:0,0,0,48	./.:0:0,0,0,0	./.:0:0,0,0,0	./.:0:0,0,0,0
RAD_4	17	loc4_pos16	G	A	13	PASS	NS=151;DP=2690	GT:DP:CATG	./.:0:0,0,0,0	0/0:32:0,0,0,32	0/0:16:0,0,0,16	0/0:11:0,0,0,11	0/0:21:0,0,0,21	0/0:19:0,0,0,19	0/0:8:0,0,0,8	0/0:7:0,0,0,7	./.:0:0,0,0,0	./.:0:0,0,0,0	./.:0:0,0,0,0	./.:0:0,0,0,0	0/0:16:0,0,0,16	./.:0:0,0,0,0	0/0:6:0,0,0,6	0/0:19:0,0,0,19	0/0:54:0,0,0,54	0/0:47:0,0,0,47	./.:0:0,0,0,0	0/0:6:0,0,0,6	./.:0:0,0,0,0	0/0:6:0,0,0,6	./.:0:0,0,0,0	0/0:10:0,0,0,10	0/0:18:0,0,0,18	0/0:7:0,0,0,7	0/0:14:0,0,0,14	0/0:11:0,0,0,11	0/0:10:0,0,0,10	./.:0:0,0,0,0	./.:0:0,0,0,0	0/0:10:0,0,0,10	0/0:8:0,0,0,8	0/0:20:0,0,0,20	0/0:15:0,0,0,15	0/0:8:0,0,0,8	0/0:17:0,0,0,17	0/0:13:0,0,0,13	0/0:14:0,0,0,14	0/0:14:0,0,0,14	0/0:15:0,0,0,15	0/0:22:0,0,0,22	0/0:12:0,0,0,12	0/0:14:0,0,0,14	0/0:7:0,0,0,7	0/0:31:0,0,0,31	0/0:14:0,0,0,14	0/0:6:0,0,0,6	./.:0:0,0,0,0	0/0:6:0,0,0,6	0/0:15:0,0,0,15	0/0:14:0,0,0,14	0/0:9:0,0,0,9	0/0:11:0,0,0,11	0/0:12:0,0,0,12	0/0:12:0,0,0,12	0/0:18:0,0,0,18	0/0:15:0,0,0,15	0/0:25:0,0,0,25	0/0:8:0,0,0,8	0/0:21:0,0,0,21	0/0:25:0,0,0,25	0/0:43:0,0,0,43	0/0:31:0,0,0,31	0/0:18:0,0,0,18	0/0:12:0,0,0,12	0/0:21:0,0,0,21	0/0:7:0,0,0,7	0/0:19:0,0,1,18	0/1:21:0,10,0,11	./.:0:0,0,0,0	0/0:10:0,0,0,10	0/0:20:0,0,0,20	0/0:23:0,0,0,23	./.:0:0,0,0,0	./.:0:0,0,0,0	./.:0:0,0,0,0	./.:0:0,0,0,0	./.:0:0,0,0,0	0/0:18:0,0,0,18	0/0:22:0,0,0,22	0/0:6:0,0,0,6	0/0:13:0,0,0,13	0/0:6:0,0,0,6	./.:0:0,0,0,0	0/0:23:1,0,0,22	0/0:30:0,0,0,30	./.:0:0,0,0,0	./.:0:0,0,0,0	0/0:19:0,0,0,19	0/0:19:0,0,0,19	0/0:7:0,0,0,7	0/0:17:0,0,0,17	0/0:16:0,0,0,16	0/0:12:0,0,0,12	./.:0:0,0,0,0	0/0:19:0,0,0,19	0/0:10:0,0,0,10	0/0:10:0,0,0,10	0/0:8:0,0,0,8	./.:6:1,0,0,5	0/0:7:0,0,0,7	0/0:29:0,0,0,29	0/0:12:0,0,0,12	0/0:17:0,0,0,17	0/0:11:0,0,0,11	0/0:14:0,0,0,14	0/0:13:0,0,0,13	0/0:8:0,0,0,8	0/0:34:0,0,0,34	0/0:32:0,0,0,32	0/0:21:0,0,0,21	0/0:7:0,0,0,7	0/0:13:0,0,1,12	0/0:11:0,0,0,11	0/0:9:0,0,0,9	./.:0:0,0,0,0	0/0:8:0,0,0,8	0/0:30:0,0,0,30	0/0:14:0,0,0,14	0/0:12:0,0,0,12	0/0:7:0,0,0,7	./.:0:0,0,0,0	./.:0:0,0,0,0	0/0:8:0,0,0,8	0/0:8:0,0,0,8	0/0:9:0,0,0,9	0/0:13:0,0,0,13	0/0:23:0,0,0,23	0/0:12:0,0,0,12	0/0:10:0,0,0,10	0/0:15:0,0,0,15	0/0:12:0,0,0,12	0/0:9:0,0,0,9	0/0:9:0,0,0,9	0/0:13:0,0,0,13	./.:0:0,0,0,0	0/0:9:0,0,0,9	0/0:8:0,0,0,8	0/0:6:0,0,0,6	0/0:24:0,0,0,24	./.:0:0,0,0,0	./.:0:0,0,0,0	0/0:14:0,0,0,14	./.:0:0,0,0,0	./.:0:0,0,0,0	0/0:8:0,0,0,8	0/0:7:0,0,0,7	0/0:13:0,0,0,13	0/0:14:0,0,0,14	0/0:17:0,0,0,17	0/0:12:0,0,0,12	0/0:9:0,0,0,9	0/0:9:0,0,0,9	0/0:7:0,0,0,7	./.:0:0,0,0,0	./.:0:0,0,0,0	./.:0:0,0,0,0	0/0:10:0,0,0,10	./.:0:0,0,0,0	./.:0:0,0,0,0	0/0:9:0,0,0,9	./.:0:0,0,0,0	0/0:14:0,0,0,14	0/0:32:0,0,0,32	0/0:43:0,0,0,43	0/0:50:0,0,0,50	0/0:58:0,0,0,58	0/0:22:0,0,0,22	0/0:60:0,0,0,60	0/0:44:0,0,0,44	0/0:19:0,0,0,19	0/0:29:0,0,0,29	0/0:42:0,0,0,42	0/0:32:0,0,0,32	0/0:12:0,0,0,12	0/0:34:0,0,0,34	0/0:40:0,0,0,40	0/0:22:0,0,0,22	0/0:25:0,0,0,25	0/0:26:0,0,0,26	0/0:18:0,0,0,18	0/0:21:0,0,0,21	0/0:9:0,0,0,9	./.:0:0,0,0,0	0/0:14:0,0,0,14	0/0:72:0,0,0,72	0/0:23:0,0,0,23	0/0:48:0,0,0,48	./.:0:0,0,0,0	./.:0:0,0,0,0	./.:0:0,0,0,0
RAD_4	18	loc4_pos17	T	C	13	PASS	NS=151;DP=2690	GT:DP:CATG	./.:0:0,0,0,0	0/0:32:0,0,32,0	0/0:16:0,0,16,0	0/0:11:0,0,11,0	0/0:21:0,0,21,0	0/0:19:0,0,19,0	0/1:8:2,0,6,0	0/0:7:0,0,7,0	./.:0:0,0,0,0	./.:0:0,0,0,0	./.:0:0,0,0,0	./.:0:0,0,0,0	0/0:16:0,0,16,0	./.:0:0,0,0,0	0/0:6:0,0,6,0	0/0:19:0,0,19,0	0/0:54:0,0,54,0	0/0:47:0,0,47,0	./.:0:0,0,0,0	0/0:6:0,0,6,0	./.:0:0,0,0,0	0/0:6:0,0,6,0	./.:0:0,0,0,0	0/0:10:0,0,10,0	0/0:18:0,0,18,0	0/0:7:0,0,7,0	0/0:14:0,0,14,0	0/0:11:0,0,11,0	0/0:10:0,0,10,0	./.:0:0,0,0,0	./.:0:0,0,0,0	0/0:10:0,0,10,0	0/0:8:0,0,8,0	0/0:20:1,0,19,0	0/0:15:0,0,15,0	0/0:8:0,0,8,0	0/0:17:0,0,17,0	0/0:13:0,0,13,0	0/0:14:0,0,14,0	0/0:14:0,0,14,0	0/0:15:0,0,15,0	0/0:22:0,0,22,0	0/0:12:0,0,12,0	0/0:14:0,0,14,0	0/0:7:0,0,7,0	0/0:31:0,0,31,0	0/0:14:0,0,14,0	0/0:6:0,0,6,0	./.:0:0,0,0,0	0/0:6:0,0,6,0	0/0:15:0,0,15,0	0/0:14:0,0,14,0	0/0:9:0,0,9,0	0/0:11:0,0,11,0	0/0:12:0,0,12,0	0/0:12:0,0,12,0	0/0:18:0,0,18,0	0/0:15:0,0,15,0	0/0:25:0,0,25,0	0/0:8:0,0,8,0	0/0:21:0,0,21,0	0/0:25:0,0,25,0	0/0:43:0,0,43,0	0/0:31:0,0,31,0	0/0:18:0,0,18,0	0/0:12:0,0,12,0	0/0:21:0,0,21,0	0/0:7:0,0,7,0	0/0:19:0,0,19,0	0/0:21:0,0,21,0	./.:0:0,0,0,0	0/0:10:0,0,10,0	0/0:20:0,0,20,0	0/0:23:0,0,23,0	./.:0:0,0,0,0	./.:0:0,0,0,0	./.:0:0,0,0,0	./.:0:0,0,0,0	./.:0:0,0,0,0	0/0:18:0,0,18,0	0/0:22:0,0,22,0	0/0:6:0,0,6,0	0/0:13:0,0,13,0	0/0:6:0,0,6,0	./.:0:0,0,0,0	0/0:23:0,0,23,0	0/0:30:0,0,30,0	./.:0:0,0,0,0	./.:0:0,0,0,0	0/0:19:0,0,19,0	0/0:19:0,0,19,0	0/0:7:0,0,7,0	0/0:17:0,0,17,0	0/0:16:0,0,16,0	0/0:12:0,0,12,0	./.:0:0,0,0,0	0/0:19:0,0,19,0	0/0:10:0,0,10,0	0/0:10:0,0,10,0	0/0:8:0,0,8,0	0/0:6:0,0,6,0	0/0:7:0,0,7,0	0/0:29:0,0,29,0	0/0:12:0,0,12,0	0/0:17:0,0,17,0	0/0:11:0,0,11,0	0/0:14:0,0,14,0	0/0:13:0,0,13,0	0/0:8:0,0,8,0	0/0:34:0,0,34,0	0/0:32:0,0,32,0	0/0:21:0,0,21,0	0/0:7:0,0,7,0	0/0:13:0,0,13,0	0/0:11:0,0,11,0	0/0:9:0,0,9,0	./.:0:0,0,0,0	0/0:8:0,0,8,0	0/0:30:0,0,30,0	0/0:14:0,0,14,0	0/0:12:0,0,12,0	0/0:7:0,0,7,0	./.:0:0,0,0,0	./.:0:0,0,0,0	0/0:8:0,0,8,0	0/0:8:0,0,8,0	0/0:9:0,0,9,0	0/0:13:0,0,13,0	0/0:23:0,0,23,0	0/0:12:0,0,12,0	0/0:10:0,0,10,0	0/0:15:0,0,15,0	0/0:12:0,0,12,0	0/0:9:0,0,9,0	0/0:9:0,0,9,0	0/0:13:0,0,13,0	./.:0:0,0,0,0	0/0:9:0,0,9,0	0/0:8:0,0,8,0	0/0:6:0,0,6,0	0/0:24:0,0,24,0	./.:0:0,0,0,0	./.:0:0,0,0,0	0/0:14:0,0,14,0	./.:0:0,0,0,0	./.:0:0,0,0,0	0/0:8:0,0,8,0	0/0:7:0,0,7,0	0/0:13:0,0,13,0	0/0:14:0,0,14,0	0/0:17:0,0,17,0	./.:12:2,0,10,0	0/0:9:0,0,9,0	0/0:9:0,0,9,0	0/0:7:0,0,7,0	./.:0:0,0,0,0	./.:0:0,0,0,0	./.:0:0,0,0,0	0/0:10:0,0,10,0	./.:0:0,0,0,0	./.:0:0,0,0,0	0/0:9:0,0,9,0	./.:0:0,0,0,0	0/0:14:0,0,13,1	0/0:32:0,0,32,0	0/0:43:0,0,43,0	0/0:50:0,0,50,0	0/0:58:0,0,58,0	0/0:22:0,0,22,0	0/0:60:0,1,59,0	0/0:44:0,0,44,0	0/0:19:0,0,19,0	0/0:29:0,0,29,0	0/0:42:0,0,42,0	0/0:32:0,0,32,0	0/0:12:0,0,12,0	0/0:34:0,0,34,0	0/0:40:0,0,40,0	0/0:22:0,0,22,0	0/0:25:0,0,25,0	0/0:26:0,0,26,0	0/0:18:0,0,18,0	0/0:21:0,0,21,0	0/0:9:0,0,9,0	./.:0:0,0,0,0	0/0:14:0,0,14,0	0/0:72:0,1,71,0	0/0:23:0,0,23,0	0/0:48:0,0,48,0	./.:0:0,0,0,0	./.:0:0,0,0,0	./.:0:0,0,0,0
RAD_4	29	loc4_pos28	T	C,G	13	PASS	NS=148;DP=2690	GT:DP:CATG	./.:0:0,0,0,0	0/0:32:0,0,32,0	0/0:16:0,0,16,0	0/0:11:0,0,11,0	0/0:21:0,0,21,0	0/0:19:0,0,19,0	0/0:8:0,0,8,0	0/1:7:4,0,3,0	./.:0:0,0,0,0	./.:0:0,0,0,0	./.:0:0,0,0,0	./.:0:0,0,0,0	0/0:16:0,0,16,0	./.:0:0,0,0,0	0/0:6:0,0,6,0	0/0:19:0,0,19,0	1/1:54:54,0,0,0	0/0:47:0,0,47,0	./.:0:0,0,0,0	0/0:6:0,0,6,0	./.:0:0,0,0,0	0/0:6:0,0,6,0	./.:0:0,0,0,0	0/0:10:0,0,10,0	0/0:18:0,0,18,0	0/0:7:0,0,7,0	0/0:14:0,0,14,0	0/0:11:0,0,11,0	0/0:10:0,0,10,0	./.:0:0,0,0,0	./.:0:0,0,0,0	0/0:10:0,0,10,0	0/0:8:0,0,8,0	0/0:20:0,0,20,0	0/0:15:0,0,15,0	0/1:8:4,0,4,0	0/1:17:3,0,14,0	./.:13:2,0,11,0	0/0:14:0,0,14,0	0/0:14:0,0,14,0	0/0:15:0,0,15,0	0/1:22:7,0,15,0	0/1:12:3,0,9,0	0/0:14:1,0,13,0	0/1:7:5,0,2,0	0/0:31:0,0,31,0	./.:14:2,0,12,0	0/0:6:0,0,6,0	./.:0:0,0,0,0	0/0:6:0,0,6,0	0/0:15:0,0,15,0	0/0:14:0,0,14,0	0/0:9:0,0,9,0	0/0:11:0,0,11,0	0/0:12:0,0,12,0	0/0:12:0,0,12,0	0/0:18:0,0,18,0	0/1:15:8,0,7,0	0/1:25:18,0,7,0	0/1:8:2,0,6,0	./.:21:3,0,18,0	0/1:25:5,0,20,0	0/1:43:11,0,32,0	0/0:31:0,0,31,0	0/0:18:0,0,18,0	0/0:12:0,0,12,0	0/0:21:0,0,21,0	0/0:7:0,0,7,0	2/0:19:0,0,11,8	0/1:21:10,0,11,0	./.:0:0,0,0,0	0/0:10:0,0,10,0	0/1:20:15,0,5,0	0/0:23:0,0,23,0	./.:0:0,0,0,0	./.:0:0,0,0,0	./.:0:0,0,0,0	./.:0:0,0,0,0	./.:0:0,0,0,0	0/0:18:0,0,18,0	0/0:22:0,0,22,0	0/0:6:0,0,6,0	0/0:13:0,0,13,0	0/0:6:0,0,6,0	./.:0:0,0,0,0	0/0:23:0,0,23,0	0/0:30:0,0,30,0	./.:0:0,0,0,0	./.:0:0,0,0,0	0/0:19:0,0,19,0	0/0:19:0,0,18,1	0/0:7:0,0,7,0	0/0:17:0,0,17,0	0/0:16:0,0,16,0	0/0:12:0,0,12,0	./.:0:0,0,0,0	0/0:19:0,0,19,0	0/1:10:7,0,3,0	0/1:10:7,0,3,0	0/0:8:0,0,8,0	0/0:6:0,0,6,0	0/0:7:0,0,7,0	0/0:29:0,0,29,0	0/0:12:0,0,12,0	0/1:17:9,0,8,0	0/1:11:6,0,5,0	0/1:14:7,0,7,0	0/1:13:10,0,3,0	./.:8:1,0,7,0	0/1:34:8,0,26,0	0/1:32:13,0,19,0	0/0:21:2,0,19,0	0/1:7:2,0,5,0	0/1:13:7,0,6,0	0/0:11:0,0,11,0	0/0:9:0,0,9,0	./.:0:0,0,0,0	0/0:8:0,0,8,0	0/0:30:0,0,30,0	0/0:14:0,0,13,1	0/0:12:0,0,12,0	0/0:7:0,0,7,0	./.:0:0,0,0,0	./.:0:0,0,0,0	0/0:8:0,0,8,0	0/0:8:0,0,8,0	0/0:9:0,0,9,0	0/0:13:0,0,13,0	0/0:23:0,0,23,0	0/0:12:0,0,12,0	0/0:10:0,0,10,0	0/0:15:0,0,15,0	0/0:12:0,0,12,0	0/0:9:0,0,9,0	0/0:9:0,0,9,0	0/0:13:0,0,13,0	./.:0:0,0,0,0	0/0:9:0,0,9,0	0/0:8:0,0,8,0	0/0:6:0,0,6,0	0/0:24:0,0,24,0	./.:0:0,0,0,0	./.:0:0,0,0,0	0/0:14:0,0,14,0	./.:0:0,0,0,0	./.:0:0,0,0,0	0/0:8:0,0,8,0	0/0:7:0,0,7,0	0/0:13:0,0,13,0	0/0:14:0,0,14,0	0/0:17:0,0,17,0	0/0:12:0,0,12,0	0/0:9:0,0,9,0	0/0:9:0,0,9,0	0/0:7:0,0,7,0	./.:0:0,0,0,0	./.:0:0,0,0,0	./.:0:0,0,0,0	0/0:10:0,0,10,0	./.:0:0,0,0,0	./.:0:0,0,0,0	0/0:9:0,0,9,0	./.:0:0,0,0,0	0/0:14:0,0,14,0	0/0:32:0,0,32,0	0/0:43:0,0,43,0	0/0:50:0,0,50,0	0/0:58:0,0,58,0	0/0:22:0,0,22,0	0/0:60:0,1,59,0	0/0:44:0,1,43,0	0/0:19:0,0,19,0	0/0:29:0,0,29,0	0/0:42:0,0,42,0	0/0:32:0,0,32,0	0/0:12:0,0,12,0	0/0:34:0,0,34,0	0/0:40:0,0,40,0	0/0:22:0,0,22,0	0/0:25:0,0,25,0	0/1:26:5,0,21,0	0/0:18:0,0,18,0	0/0:21:1,0,20,0	0/0:9:0,0,9,0	./.:0:0,0,0,0	0/0:14:0,0,14,0	0/0:72:0,0,72,0	0/0:23:0,0,23,0	0/0:48:0,0,48,0	./.:0:0,0,0,0	./.:0:0,0,0,0	./.:0:0,0,0,0
RAD_4	33	loc4_pos32	T	C	13	PASS	NS=149;DP=2690	GT:DP:CATG	./.:0:0,0,0,0	0/1:32:10,0,22,0	0/0:16:1,0,15,0	0/0:11:0,0,11,0	0/0:21:0,0,21,0	0/0:19:0,0,19,0	0/0:8:0,0,8,0	0/1:7:2,0,5,0	./.:0:0,0,0,0	./.:0:0,0,0,0	./.:0:0,0,0,0	./.:0:0,0,0,0	0/0:16:0,0,16,0	./.:0:0,0,0,0	0/0:6:0,0,6,0	0/0:19:0,0,19,0	0/0:54:0,0,54,0	0/0:47:1,0,46,0	./.:0:0,0,0,0	0/0:6:0,0,6,0	./.:0:0,0,0,0	0/0:6:0,0,6,0	./.:0:0,0,0,0	0/0:10:0,0,10,0	0/0:18:0,0,18,0	0/0:7:0,0,7,0	0/0:14:0,0,14,0	0/0:11:0,0,11,0	0/0:10:0,0,10,0	./.:0:0,0,0,0	./.:0:0,0,0,0	0/0:10:0,0,10,0	0/0:8:0,0,8,0	0/0:20:0,0,20,0	0/0:15:0,0,15,0	0/0:8:0,0,8,0	0/0:17:0,0,17,0	0/0:13:0,0,13,0	./.:14:2,0,12,0	0/1:14:4,0,10,0	0/0:15:0,0,15,0	0/1:22:15,0,7,0	0/1:12:6,0,6,0	0/1:14:3,0,11,0	0/0:7:0,0,7,0	0/1:31:6,0,25,0	0/1:14:5,0,9,0	0/0:6:0,0,6,0	./.:0:0,0,0,0	0/0:6:0,0,6,0	0/0:15:0,0,15,0	0/0:14:0,0,14,0	0/0:9:0,0,9,0	0/0:11:0,0,11,0	0/0:12:0,0,12,0	0/0:12:0,0,12,0	0/0:18:0,0,18,0	0/0:15:0,0,15,0	0/0:25:0,0,25,0	./.:8:1,0,7,0	0/0:21:0,0,21,0	0/0:25:0,0,25,0	0/1:43:32,0,11,0	0/0:31:0,0,31,0	0/0:18:0,0,18,0	0/0:12:0,0,12,0	0/0:21:0,0,21,0	0/0:7:0,0,7,0	0/0:19:0,0,19,0	0/0:21:0,0,21,0	./.:0:0,0,0,0	0/0:10:0,0,10,0	0/0:20:0,0,20,0	0/1:23:4,0,19,0	./.:0:0,0,0,0	./.:0:0,0,0,0	./.:0:0,0,0,0	./.:0:0,0,0,0	./.:0:0,0,0,0	0/0:18:0,0,18,0	0/0:22:0,0,22,0	0/0:6:0,0,6,0	0/0:13:0,0,13,0	0/0:6:0,0,6,0	./.:0:0,0,0,0	0/0:23:0,0,23,0	0/0:30:0,0,30,0	./.:0:0,0,0,0	./.:0:0,0,0,0	0/0:19:0,0,19,0	0/0:19:0,0,19,0	0/0:7:0,0,7,0	0/0:17:0,0,17,0	0/0:16:0,0,16,0	0/0:12:1,0,11,0	./.:0:0,0,0,0	0/0:19:0,0,19,0	0/0:10:0,0,10,0	0/0:10:0,0,10,0	0/0:8:0,0,8,0	0/0:6:0,0,6,0	0/0:7:0,0,7,0	0/0:29:0,0,29,0	0/0:12:0,0,12,0	0/0:17:0,0,17,0	0/0:11:0,0,11,0	0/0:14:0,0,14,0	0/0:13:0,0,13,0	0/0:8:0,0,8,0	0/1:34:20,0,14,0	0/0:32:0,0,32,0	0/1:21:13,0,8,0	0/0:7:0,0,7,0	0/0:13:0,0,13,0	0/1:11:3,0,8,0	0/0:9:0,0,9,0	./.:0:0,0,0,0	0/0:8:0,0,8,0	0/1:30:24,0,6,0	0/0:14:0,0,14,0	0/0:12:0,0,12,0	0/0:7:0,0,7,0	./.:0:0,0,0,0	./.:0:0,0,0,0	0/0:8:0,0,8,0	./.:8:0,0,7,1	0/0:9:0,0,9,0	0/0:13:0,0,13,0	0/0:23:0,0,23,0	0/0:12:0,0,12,0	0/0:10:0,0,10,0	0/0:15:0,0,15,0	0/0:12:0,0,12,0	0/0:9:0,0,9,0	0/0:9:0,0,9,0	0/0:13:0,0,13,0	./.:0:0,0,0,0	0/0:9:0,0,9,0	0/0:8:0,0,8,0	0/0:6:0,0,6,0	0/0:24:0,0,24,0	./.:0:0,0,0,0	./.:0:0,0,0,0	0/0:14:0,0,14,0	./.:0:0,0,0,0	./.:0:0,0,0,0	0/0:8:0,0,8,0	0/0:7:0,0,7,0	0/0:13:0,0,13,0	0/0:14:0,0,14,0	0/0:17:0,0,17,0	0/0:12:0,0,12,0	0/0:9:0,0,9,0	0/0:9:0,0,9,0	0/0:7:0,0,7,0	./.:0:0,0,0,0	./.:0:0,0,0,0	./.:0:0,0,0,0	0/0:10:0,0,10,0	./.:0:0,0,0,0	./.:0:0,0,0,0	0/0:9:0,0,9,0	./.:0:0,0,0,0	0/0:14:0,0,14,0	0/0:32:0,0,32,0	0/0:43:0,0,43,0	0/0:50:0,0,50,0	0/0:58:0,0,58,0	0/0:22:0,0,22,0	0/0:60:0,0,60,0	0/0:44:0,1,43,0	0/0:19:0,0,19,0	0/0:29:0,0,29,0	0/0:42:0,0,42,0	0/0:32:0,0,32,0	0/0:12:0,0,12,0	0/0:34:0,0,34,0	0/0:40:0,1,39,0	0/0:22:0,0,22,0	0/0:25:0,0,25,0	0/0:26:0,0,26,0	0/0:18:0,0,18,0	0/0:21:0,0,21,0	0/0:9:0,0,9,0	./.:0:0,0,0,0	0/0:14:0,0,14,0	0/0:72:0,0,72,0	0/0:23:0,0,23,0	0/0:48:0,0,48,0	./.:0:0,0,0,0	./.:0:0,0,0,0	./.:0:0,0,0,0
RAD_4	34	loc4_pos33	T	C	13	PASS	NS=152;DP=2690	GT:DP:CATG	./.:0:0,0,0,0	0/0:32:0,0,32,0	0/0:16:0,0,16,0	0/0:11:0,0,11,0	0/0:21:0,0,21,0	0/0:19:0,0,19,0	0/0:8:0,0,8,0	0/0:7:0,0,7,0	./.:0:0,0,0,0	./.:0:0,0,0,0	./.:0:0,0,0,0	./.:0:0,0,0,0	0/0:16:0,0,16,0	./.:0:0,0,0,0	0/0:6:0,0,6,0	0/0:19:0,0,19,0	0/0:54:0,0,54,0	0/0:47:0,0,47,0	./.:0:0,0,0,0	0/0:6:0,0,6,0	./.:0:0,0,0,0	0/0:6:0,0,6,0	./.:0:0,0,0,0	0/0:10:0,0,10,0	0/0:18:0,0,18,0	0/1:7:3,0,4,0	0/0:14:0,0,14,0	0/0:11:0,0,11,0	0/0:10:0,0,10,0	./.:0:0,0,0,0	./.:0:0,0,0,0	0/0:10:0,0,10,0	0/0:8:0,0,8,0	0/0:20:0,0,20,0	0/0:15:0,0,15,0	0/0:8:0,0,8,0	0/0:17:0,0,17,0	0/0:13:0,0,13,0	0/0:14:0,0,14,0	0/0:14:0,0,13,1	0/0:15:0,0,15,0	0/0:22:0,0,22,0	0/0:12:0,0,12,0	0/0:14:0,0,14,0	0/0:7:0,0,7,0	0/0:31:0,0,31,0	0/0:14:0,0,14,0	0/0:6:0,0,6,0	./.:0:0,0,0,0	0/0:6:0,0,6,0	0/0:15:0,0,15,0	0/0:14:0,0,14,0	0/0:9:0,0,9,0	0/0:11:0,0,11,0	0/0:12:0,0,12,0	0/0:12:0,0,12,0	0/0:18:0,0,18,0	0/0:15:0,0,15,0	0/0:25:0,0,25,0	0/0:8:0,0,8,0	0/0:21:0,0,21,0	0/0:25:0,0,25,0	0/0:43:0,0,43,0	0/0:31:0,0,31,0	0/0:18:0,0,18,0	0/0:12:0,0,12,0	0/0:21:0,0,21,0	0/0:7:0,0,7,0	0/0:19:0,0,19,0	0/0:21:0,0,21,0	./.:0:0,0,0,0	0/0:10:0,0,10,0	0/0:20:0,0,20,0	0/0:23:0,0,23,0	./.:0:0,0,0,0	./.:0:0,0,0,0	./.:0:0,0,0,0	./.:0:0,0,0,0	./.:0:0,0,0,0	0/0:18:0,0,18,0	0/0:22:0,0,22,0	0/0:6:0,0,6,0	0/0:13:0,0,13,0	0/0:6:0,0,6,0	./.:0:0,0,0,0	0/1:23:16,0,7,0	0/0:30:0,0,30,0	./.:0:0,0,0,0	./.:0:0,0,0,0	0/0:19:0,0,19,0	0/0:19:0,0,19,0	0/0:7:0,0,7,0	0/0:17:0,0,17,0	0/0:16:0,0,16,0	0/0:12:0,0,12,0	./.:0:0,0,0,0	0/0:19:0,0,19,0	0/0:10:0,0,10,0	0/0:10:0,0,10,0	0/0:8:0,0,8,0	0/0:6:0,0,6,0	0/0:7:0,0,7,0	0/0:29:0,0,29,0	0/0:12:0,0,12,0	0/0:17:0,0,17,0	0/0:11:0,0,11,0	0/0:14:0,0,14,0	0/0:13:0,0,13,0	0/0:8:0,0,8,0	0/0:34:0,0,34,0	0/0:32:0,0,32,0	0/0:21:0,0,21,0	0/0:7:0,0,7,0	0/0:13:0,0,13,0	0/0:11:0,0,11,0	0/0:9:0,0,9,0	./.:0:0,0,0,0	0/0:8:0,0,8,0	0/0:30:0,0,30,0	0/0:14:0,0,14,0	0/0:12:0,0,12,0	0/0:7:0,0,7,0	./.:0:0,0,0,0	./.:0:0,0,0,0	0/0:8:0,0,8,0	0/0:8:0,0,8,0	0/0:9:0,0,9,0	0/0:13:0,0,13,0	0/0:23:0,0,23,0	0/0:12:0,0,12,0	0/0:10:0,0,10,0	0/0:15:0,0,14,1	0/0:12:0,0,12,0	0/0:9:0,0,9,0	0/0:9:0,0,9,0	0/0:13:0,0,13,0	./.:0:0,0,0,0	0/0:9:0,0,9,0	0/0:8:0,0,8,0	0/0:6:0,0,6,0	0/0:24:0,0,24,0	./.:0:0,0,0,0	./.:0:0,0,0,0	0/0:14:0,0,14,0	./.:0:0,0,0,0	./.:0:0,0,0,0	0/0:8:0,0,8,0	0/0:7:0,0,7,0	0/0:13:0,0,13,0	0/0:14:0,0,14,0	0/0:17:0,0,17,0	0/0:12:0,0,12,0	0/0:9:0,0,9,0	0/0:9:0,0,9,0	0/0:7:0,0,7,0	./.:0:0,0,0,0	./.:0:0,0,0,0	./.:0:0,0,0,0	0/0:10:0,0,10,0	./.:0:0,0,0,0	./.:0:0,0,0,0	0/0:9:0,0,9,0	./.:0:0,0,0,0	0/0:14:0,0,14,0	0/0:32:0,0,32,0	0/0:43:0,0,43,0	0/0:50:0,0,49,1	0/0:58:0,0,58,0	0/0:22:0,0,22,0	0/0:60:0,0,60,0	0/0:44:0,0,44,0	0/0:19:0,0,19,0	0/0:29:0,0,29,0	0/0:42:0,0,42,0	0/0:32:0,0,32,0	0/0:12:0,1,11,0	0/0:34:0,0,34,0	0/0:40:0,0,40,0	0/0:22:0,0,22,0	0/0:25:0,0,25,0	0/0:26:0,0,26,0	0/0:18:0,0,18,0	0/0:21:0,0,21,0	0/0:9:0,0,9,0	./.:0:0,0,0,0	0/0:14:0,0,14,0	0/0:72:0,0,72,0	0/0:23:0,0,23,0	0/0:48:0,0,48,0	./.:0:0,0,0,0	./.:0:0,0,0,0	./.:0:0,0,0,0
RAD_4	43	loc4_pos42	T	C	13	PASS	NS=152;DP=2690	GT:DP:CATG	./.:0:0,0,0,0	0/0:32:0,0,32,0	0/0:16:0,0,16,0	0/0:11:0,0,11,0	0/0:21:0,0,21,0	0/0:19:0,0,19,0	0/0:8:0,0,8,0	0/0:7:0,0,7,0	./.:0:0,0,0,0	./.:0:0,0,0,0	./.:0:0,0,0,0	./.:0:0,0,0,0	0/0:16:0,0,16,0	./.:0:0,0,0,0	0/0:6:0,0,6,0	0/0:19:0,0,19,0	0/0:54:0,0,54,0	0/0:47:0,0,47,0	./.:0:0,0,0,0	0/0:6:0,0,6,0	./.:0:0,0,0,0	0/0:6:0,0,6,0	./.:0:0,0,0,0	0/0:10:0,0,10,0	0/0:18:0,0,18,0	0/0:7:0,0,7,0	0/0:14:0,0,14,0	0/0:11:0,0,11,0	0/0:10:0,0,10,0	./.:0:0,0,0,0	./.:0:0,0,0,0	0/0:10:0,0,10,0	0/0:8:0,0,8,0	0/0:20:0,0,20,0	0/0:15:0,0,15,0	0/0:8:0,0,8,0	0/0:17:0,0,17,0	0/0:13:0,0,13,0	0/0:14:0,0,14,0	0/0:14:0,0,14,0	0/0:15:0,0,15,0	0/0:22:0,0,22,0	0/0:12:0,0,12,0	0/0:14:0,0,14,0	0/0:7:0,0,7,0	0/0:31:0,0,31,0	0/0:14:0,0,14,0	0/0:6:0,0,6,0	./.:0:0,0,0,0	0/0:6:0,0,6,0	0/0:15:0,0,15,0	0/0:14:0,0,14,0	0/0:9:0,0,9,0	0/0:11:0,0,11,0	0/0:12:0,0,12,0	0/0:12:0,0,12,0	0/0:18:0,0,18,0	0/0:15:0,0,15,0	0/0:25:0,0,25,0	0/0:8:0,0,8,0	0/0:21:0,0,21,0	0/0:25:0,0,25,0	0/0:43:0,0,43,0	0/0:31:0,0,31,0	0/0:18:0,0,18,0	0/0:12:0,0,12,0	0/0:21:0,0,21,0	0/0:7:0,0,7,0	0/0:19:0,0,19,0	0/0:21:0,0,21,0	./.:0:0,0,0,0	0/0:10:0,0,10,0	0/0:20:0,0,20,0	0/0:23:0,0,23,0	./.:0:0,0,0,0	./.:0:0,0,0,0	./.:0:0,0,0,0	./.:0:0,0,0,0	./.:0:0,0,0,0	0/0:18:0,0,18,0	0/1:22:8,0,14,0	0/0:6:0,0,6,0	0/0:13:0,0,13,0	0/0:6:0,0,6,0	./.:0:0,0,0,0	0/0:23:0,0,23,0	0/0:30:0,0,30,0	./.:0:0,0,0,0	./.:0:0,0,0,0	0/0:19:0,0,19,0	0/0:19:0,0,19,0	0/0:7:0,0,7,0	0/0:17:0,0,17,0	0/0:16:0,0,16,0	0/0:12:0,0,12,0	./.:0:0,0,0,0	0/0:19:1,0,17,1	0/0:10:0,0,10,0	0/0:10:0,0,10,0	0/0:8:0,0,8,0	0/0:6:0,0,6,0	0/0:7:0,0,7,0	0/0:29:0,1,28,0	0/0:12:0,0,12,0	0/0:17:0,0,17,0	0/0:11:0,0,11,0	0/0:14:0,0,14,0	0/0:13:0,0,13,0	0/0:8:0,0,8,0	0/0:34:0,0,34,0	0/0:32:0,0,32,0	0/0:21:0,0,21,0	0/0:7:0,0,7,0	0/0:13:0,0,13,0	0/0:11:0,0,11,0	0/0:9:0,0,9,0	./.:0:0,0,0,0	0/0:8:0,0,8,0	0/0:30:0,0,30,0	0/0:14:0,0,14,0	0/0:12:0,0,12,0	0/0:7:0,0,7,0	./.:0:0,0,0,0	./.:0:0,0,0,0	0/0:8:0,0,8,0	0/0:8:0,0,8,0	0/0:9:0,0,9,0	0/0:13:0,0,13,0	0/0:23:0,0,23,0	0/0:12:0,0,12,0	0/0:10:0,0,10,0	0/0:15:0,0,15,0	0/0:12:0,0,12,0	0/0:9:0,0,9,0	0/0:9:0,0,9,0	0/0:13:0,0,13,0	./.:0:0,0,0,0	0/0:9:0,0,9,0	0/0:8:0,0,8,0	0/0:6:0,0,6,0	0/0:24:0,0,24,0	./.:0:0,0,0,0	./.:0:0,0,0,0	0/0:14:0,0,14,0	./.:0:0,0,0,0	./.:0:0,0,0,0	0/0:8:0,0,8,0	0/0:7:0,0,7,0	0/0:13:0,0,13,0	0/0:14:0,0,14,0	0/0:17:0,0,17,0	0/0:12:0,0,12,0	0/0:9:0,0,9,0	0/0:9:0,0,9,0	0/0:7:0,0,7,0	./.:0:0,0,0,0	./.:0:0,0,0,0	./.:0:0,0,0,0	0/0:10:0,0,10,0	./.:0:0,0,0,0	./.:0:0,0,0,0	0/0:9:0,0,9,0	./.:0:0,0,0,0	0/0:14:0,0,14,0	0/0:32:0,0,32,0	0/0:43:0,0,43,0	0/0:50:0,0,50,0	0/0:58:0,0,58,0	0/0:22:0,0,22,0	0/0:60:0,0,60,0	0/0:44:0,0,44,0	0/0:19:0,0,19,0	0/0:29:0,0,29,0	0/0:42:0,0,42,0	0/0:32:0,0,32,0	0/0:12:0,0,12,0	0/0:34:0,1,33,0	0/0:40:0,0,40,0	0/0:22:0,0,22,0	0/0:25:0,0,25,0	0/0:26:0,0,26,0	0/0:18:0,0,18,0	0/0:21:0,0,21,0	0/0:9:0,0,9,0	./.:0:0,0,0,0	0/0:14:0,0,14,0	0/0:72:0,0,72,0	0/0:23:0,0,23,0	0/0:48:0,0,48,0	./.:0:0,0,0,0	./.:0:0,0,0,0	./.:0:0,0,0,0
RAD_4	44	loc4_pos43	G	A	13	PASS	NS=152;DP=2690	GT:DP:CATG	./.:0:0,0,0,0	0/0:32:0,0,0,32	0/0:16:0,0,0,16	0/0:11:0,0,0,11	0/0:21:0,0,0,21	0/0:19:0,0,0,19	0/0:8:0,0,0,8	0/0:7:0,0,0,7	./.:0:0,0,0,0	./.:0:0,0,0,0	./.:0:0,0,0,0	./.:0:0,0,0,0	0/0:16:0,0,0,16	./.:0:0,0,0,0	0/0:6:0,0,0,6	0/0:19:0,0,0,19	0/0:54:0,0,0,54	0/0:47:0,0,0,47	./.:0:0,0,0,0	0/0:6:0,0,0,6	./.:0:0,0,0,0	0/0:6:0,0,0,6	./.:0:0,0,0,0	0/0:10:0,0,0,10	0/0:18:0,0,0,18	0/0:7:0,0,0,7	0/0:14:0,0,0,14	0/0:11:0,0,0,11	0/0:10:0,0,0,10	./.:0:0,0,0,0	./.:0:0,0,0,0	0/0:10:0,0,0,10	0/0:8:0,0,0,8	0/0:20:0,0,0,20	0/0:15:0,0,0,15	0/0:8:0,0,0,8	0/0:17:0,0,0,17	0/0:13:0,0,0,13	0/0:14:0,0,0,14	0/0:14:0,0,0,14	0/0:15:0,0,0,15	0/0:22:0,0,0,22	0/0:12:0,0,0,12	0/0:14:0,0,0,14	0/0:7:0,0,0,7	0/0:31:0,0,0,31	0/0:14:0,0,0,14	0/0:6:0,0,0,6	./.:0:0,0,0,0	0/0:6:0,0,0,6	0/0:15:0,0,0,15	0/0:14:0,0,0,14	0/0:9:0,0,0,9	0/0:11:0,0,0,11	0/0:12:0,0,0,12	0/0:12:0,0,0,12	0/0:18:0,0,0,18	0/0:15:0,0,0,15	0/0:25:0,0,0,25	0/0:8:0,0,0,8	0/0:21:0,0,0,21	0/0:25:0,0,0,25	0/0:43:0,0,0,43	0/0:31:0,0,0,31	0/0:18:0,0,0,18	0/0:12:0,0,0,12	0/0:21:0,0,0,21	0/0:7:0,0,0,7	0/0:19:0,0,0,19	0/0:21:0,0,0,21	./.:0:0,0,0,0	0/0:10:0,0,0,10	0/0:20:0,0,0,20	0/0:23:0,0,0,23	./.:0:0,0,0,0	./.:0:0,0,0,0	./.:0:0,0,0,0	./.:0:0,0,0,0	./.:0:0,0,0,0	0/0:18:0,0,0,18	0/0:22:0,0,0,22	0/0:6:0,0,0,6	0/0:13:0,0,0,13	0/0:6:0,0,0,6	./.:0:0,0,0,0	0/0:23:0,0,0,23	0/0:30:0,0,0,30	./.:0:0,0,0,0	./.:0:0,0,0,0	0/1:19:0,11,0,8	0/0:19:0,0,0,19	0/0:7:0,0,0,7	0/0:17:0,0,0,17	0/0:16:0,0,0,16	0/0:12:0,0,0,12	./.:0:0,0,0,0	0/0:19:0,0,0,19	0/0:10:0,0,0,10	0/0:10:0,0,0,10	0/0:8:0,0,0,8	0/0:6:0,0,0,6	0/0:7:0,0,0,7	0/0:29:0,0,0,29	0/0:12:0,0,0,12	0/0:17:0,0,0,17	0/0:11:0,0,0,11	0/0:14:0,0,0,14	0/0:13:0,0,0,13	0/0:8:0,0,0,8	0/0:34:0,0,0,34	0/0:32:0,0,0,32	0/0:21:0,0,0,21	0/0:7:0,0,0,7	0/0:13:0,0,0,13	0/0:11:0,0,0,11	0/0:9:0,0,0,9	./.:0:0,0,0,0	0/0:8:0,0,0,8	0/0:30:0,0,0,30	0/0:14:0,0,0,14	0/0:12:0,0,0,12	0/0:7:0,0,0,7	./.:0:0,0,0,0	./.:0:0,0,0,0	0/0:8:0,0,0,8	0/0:8:0,0,0,8	0/0:9:0,0,0,9	0/0:13:0,0,0,13	0/0:23:0,0,0,23	0/0:12:0,0,0,12	0/0:10:0,0,0,10	0/0:15:0,0,0,15	0/0:12:0,0,0,12	0/0:9:0,0,0,9	0/0:9:0,0,0,9	0/0:13:0,0,0,13	./.:0:0,0,0,0	0/0:9:0,0,0,9	0/0:8:0,0,0,8	0/0:6:0,0,0,6	0/0:24:0,0,0,24	./.:0:0,0,0,0	./.:0:0,0,0,0	0/0:14:0,0,0,14	./.:0:0,0,0,0	./.:0:0,0,0,0	0/0:8:0,0,0,8	0/0:7:0,0,0,7	0/0:13:0,0,0,13	0/0:14:0,0,0,14	0/0:17:0,0,0,17	0/0:12:0,0,0,12	0/0:9:0,0,0,9	0/0:9:0,0,0,9	0/0:7:0,0,0,7	./.:0:0,0,0,0	./.:0:0,0,0,0	./.:0:0,0,0,0	0/0:10:0,0,0,10	./.:0:0,0,0,0	./.:0:0,0,0,0	0/0:9:0,0,0,9	./.:0:0,0,0,0	0/0:14:0,0,0,14	0/0:32:0,0,0,32	0/0:43:0,0,0,43	0/0:50:0,0,0,50	0/0:58:0,0,0,58	0/0:22:0,0,0,22	0/0:60:0,0,1,59	0/0:44:0,0,0,44	0/0:19:0,0,0,19	0/0:29:0,0,0,29	0/0:42:0,0,0,42	0/0:32:0,0,0,32	0/0:12:0,0,0,12	0/0:34:0,0,0,34	0/0:40:0,0,0,40	0/0:22:0,0,0,22	0/0:25:0,0,0,25	0/0:26:0,0,0,26	0/0:18:0,0,0,18	0/0:21:0,0,0,21	0/0:9:0,0,0,9	./.:0:0,0,0,0	0/0:14:0,0,0,14	0/0:72:0,0,0,72	0/0:23:0,0,0,23	0/0:48:0,0,0,48	./.:0:0,0,0,0	./.:0:0,0,0,0	./.:0:0,0,0,0
RAD_4	66	loc4_pos65	T	A	13	PASS	NS=149;DP=2690	GT:DP:CATG	./.:0:0,0,0,0	0/0:32:0,0,32,0	0/0:16:0,0,16,0	0/0:11:0,0,11,0	0/0:21:0,0,21,0	0/0:19:0,0,19,0	./.:8:0,0,7,1	0/0:7:0,0,7,0	./.:0:0,0,0,0	./.:0:0,0,0,0	./.:0:0,0,0,0	./.:0:0,0,0,0	0/0:16:0,0,16,0	./.:0:0,0,0,0	0/0:6:0,0,6,0	0/0:19:0,0,19,0	0/0:54:0,0,54,0	0/0:47:0,0,47,0	./.:0:0,0,0,0	./.:6:0,1,5,0	./.:0:0,0,0,0	0/0:6:0,0,6,0	./.:0:0,0,0,0	0/0:10:0,0,10,0	0/0:18:0,0,18,0	0/0:7:0,0,7,0	0/0:14:0,0,14,0	0/0:11:0,0,11,0	0/0:10:0,0,10,0	./.:0:0,0,0,0	./.:0:0,0,0,0	0/0:10:0,0,10,0	0/0:8:0,0,8,0	0/0:20:0,0,20,0	0/0:15:0,0,15,0	0/0:8:0,0,8,0	0/0:17:0,0,17,0	0/0:13:0,0,13,0	0/0:14:0,0,14,0	0/0:14:0,0,13,1	0/0:15:0,0,15,0	0/0:22:0,0,22,0	0/0:12:0,0,12,0	0/0:14:0,0,14,0	0/0:7:0,0,7,0	0/0:31:0,0,31,0	0/0:14:0,0,14,0	0/0:6:0,0,6,0	./.:0:0,0,0,0	0/0:6:0,0,6,0	0/0:15:0,0,15,0	0/0:14:0,0,14,0	0/0:9:0,0,9,0	0/0:11:0,0,11,0	0/0:12:0,0,12,0	0/0:12:0,0,12,0	0/0:18:0,0,18,0	0/0:15:0,0,15,0	0/0:25:0,0,25,0	0/0:8:0,0,8,0	0/0:21:0,0,21,0	0/0:25:0,0,25,0	0/0:43:0,0,43,0	0/0:31:0,0,31,0	0/0:18:0,0,18,0	0/0:12:0,0,12,0	0/0:21:0,0,21,0	0/0:7:0,0,7,0	0/0:19:0,0,19,0	0/0:21:0,0,21,0	./.:0:0,0,0,0	0/0:10:0,0,10,0	0/0:20:0,0,20,0	0/0:23:0,1,22,0	./.:0:0,0,0,0	./.:0:0,0,0,0	./.:0:0,0,0,0	./.:0:0,0,0,0	./.:0:0,0,0,0	0/0:18:0,0,18,0	0/0:22:0,0,22,0	0/0:6:0,0,6,0	0/0:13:0,0,13,0	0/0:6:0,0,6,0	./.:0:0,0,0,0	0/0:23:0,0,23,0	0/0:30:0,0,30,0	./.:0:0,0,0,0	./.:0:0,0,0,0	0/0:19:0,0,19,0	0/0:19:0,0,19,0	0/0:7:0,0,7,0	0/0:17:0,0,17,0	0/0:16:0,0,16,0	0/0:12:0,0,12,0	./.:0:0,0,0,0	0/0:19:0,0,19,0	0/0:10:0,0,10,0	0/0:10:0,0,10,0	0/0:8:0,0,8,0	0/0:6:0,0,6,0	0/0:7:0,0,7,0	0/0:29:0,0,29,0	0/0:12:0,0,12,0	0/0:17:0,1,16,0	0/0:11:0,0,11,0	0/0:14:0,0,14,0	0/0:13:0,0,13,0	0/0:8:0,0,8,0	0/0:34:0,0,34,0	0/0:32:0,0,32,0	0/0:21:0,0,21,0	0/0:7:0,0,7,0	0/0:13:0,0,13,0	0/0:11:0,0,11,0	0/0:9:0,0,9,0	./.:0:0,0,0,0	0/0:8:0,0,8,0	0/0:30:0,0,30,0	0/0:14:0,0,14,0	0/0:12:1,0,11,0	0/0:7:0,0,7,0	./.:0:0,0,0,0	./.:0:0,0,0,0	0/0:8:0,0,8,0	0/0:8:0,0,8,0	0/0:9:0,0,9,0	0/0:13:0,0,13,0	0/0:23:0,0,23,0	0/0:12:0,0,12,0	0/0:10:0,0,10,0	0/0:15:0,0,15,0	0/0:12:0,0,12,0	0/0:9:0,0,9,0	0/0:9:0,0,9,0	0/0:13:0,0,13,0	./.:0:0,0,0,0	0/0:9:0,0,9,0	0/0:8:0,0,8,0	0/0:6:0,0,6,0	0/1:24:0,18,6,0	./.:0:0,0,0,0	./.:0:0,0,0,0	./.:14:0,12,2,0	./.:0:0,0,0,0	./.:0:0,0,0,0	0/0:8:0,0,8,0	0/0:7:0,0,7,0	0/0:13:0,0,13,0	0/0:14:0,0,14,0	0/0:17:0,0,17,0	0/0:12:0,0,12,0	0/0:9:0,0,9,0	0/0:9:0,0,9,0	0/0:7:0,0,7,0	./.:0:0,0,0,0	./.:0:0,0,0,0	./.:0:0,0,0,0	0/0:10:0,0,10,0	./.:0:0,0,0,0	./.:0:0,0,0,0	0/0:9:0,0,9,0	./.:0:0,0,0,0	0/0:14:0,0,14,0	0/0:32:0,0,32,0	0/0:43:0,0,43,0	0/0:50:0,0,50,0	0/0:58:0,0,58,0	0/0:22:0,0,22,0	0/0:60:0,0,60,0	0/0:44:0,0,44,0	0/0:19:0,0,19,0	0/0:29:0,0,29,0	0/0:42:0,0,42,0	0/0:32:0,0,32,0	0/0:12:0,0,12,0	0/0:34:0,0,34,0	0/0:40:0,1,39,0	0/0:22:0,0,22,0	0/0:25:0,0,25,0	0/0:26:0,0,26,0	0/0:18:0,0,18,0	0/0:21:0,0,21,0	0/0:9:0,0,9,0	./.:0:0,0,0,0	0/0:14:0,0,14,0	0/0:72:0,0,72,0	0/0:23:0,0,23,0	0/0:48:0,0,48,0	./.:0:0,0,0,0	./.:0:0,0,0,0	./.:0:0,0,0,0
RAD_4	72	loc4_pos71	G	A	13	PASS	NS=152;DP=2686	GT:DP:CATG	./.:0:0,0,0,0	0/0:32:0,0,0,32	0/0:16:0,0,0,16	0/0:11:0,0,0,11	0/0:21:0,0,0,21	0/0:19:0,0,0,19	0/0:8:0,0,0,8	0/0:7:0,0,0,7	./.:0:0,0,0,0	./.:0:0,0,0,0	./.:0:0,0,0,0	./.:0:0,0,0,0	0/0:16:0,0,0,16	./.:0:0,0,0,0	0/0:6:0,0,0,6	0/0:19:0,0,0,19	0/0:54:0,0,0,54	0/0:47:0,0,0,47	./.:0:0,0,0,0	0/0:6:0,0,0,6	./.:0:0,0,0,0	0/0:6:0,0,0,6	./.:0:0,0,0,0	0/0:10:0,0,0,10	0/0:18:0,0,1,17	0/0:7:0,0,0,7	0/0:14:0,0,0,14	0/0:11:0,0,0,11	0/0:10:0,0,0,10	./.:0:0,0,0,0	./.:0:0,0,0,0	0/0:10:0,0,0,10	0/0:8:0,0,0,8	0/0:20:0,0,0,20	0/0:15:0,0,0,15	0/0:8:0,0,0,8	0/0:17:0,0,0,17	0/0:13:0,0,0,13	0/0:14:0,0,0,14	0/0:14:0,0,0,14	0/0:15:0,0,0,15	0/0:22:0,0,0,22	0/0:12:0,0,0,12	0/0:14:0,0,0,14	0/0:7:0,0,0,7	0/0:31:0,0,0,31	0/0:14:0,0,0,14	0/0:6:0,0,0,6	./.:0:0,0,0,0	0/0:6:0,0,0,6	0/0:15:0,0,0,15	0/0:14:0,0,0,14	0/0:9:0,0,0,9	0/0:9:0,0,0,9	0/0:12:0,0,0,12	0/0:12:0,0,0,12	0/0:18:0,0,0,18	0/0:15:0,0,0,15	0/0:25:0,0,0,25	0/0:8:0,0,0,8	0/0:21:0,0,0,21	0/0:25:0,0,0,25	0/0:43:0,0,0,43	0/0:29:0,0,0,29	0/0:18:0,0,0,18	0/0:12:0,0,0,12	0/0:21:0,0,0,21	0/0:7:0,0,0,7	0/0:19:0,0,0,19	0/0:21:0,0,0,21	./.:0:0,0,0,0	0/0:10:0,0,0,10	0/0:20:0,0,0,20	0/0:23:0,0,0,23	./.:0:0,0,0,0	./.:0:0,0,0,0	./.:0:0,0,0,0	./.:0:0,0,0,0	./.:0:0,0,0,0	0/0:18:0,0,0,18	0/0:22:0,0,0,22	0/0:6:0,0,0,6	0/0:13:0,0,0,13	0/0:6:0,0,0,6	./.:0:0,0,0,0	0/0:23:0,0,0,23	0/0:30:0,0,0,30	./.:0:0,0,0,0	./.:0:0,0,0,0	0/0:19:0,0,0,19	0/0:19:0,0,0,19	0/0:7:0,0,0,7	0/0:17:0,0,0,17	0/0:16:0,0,0,16	0/0:12:0,0,0,12	./.:0:0,0,0,0	0/0:19:0,0,0,19	0/0:10:0,0,0,10	0/0:10:0,0,0,10	0/0:8:0,0,0,8	0/0:6:0,0,0,6	0/0:7:0,0,0,7	0/0:29:0,0,0,29	0/0:12:0,0,0,12	0/0:17:0,0,0,17	0/0:11:0,0,0,11	0/0:14:0,0,0,14	0/0:13:0,0,0,13	0/0:8:0,0,0,8	0/0:34:0,0,0,34	0/0:32:0,0,0,32	0/0:21:0,0,0,21	0/0:7:0,0,0,7	0/0:13:0,0,0,13	0/0:11:0,0,0,11	0/0:9:0,0,0,9	./.:0:0,0,0,0	0/0:8:0,0,0,8	0/0:30:0,0,0,30	0/0:14:0,0,0,14	0/0:12:0,0,0,12	0/0:7:0,0,0,7	./.:0:0,0,0,0	./.:0:0,0,0,0	0/0:8:0,0,0,8	0/0:8:0,0,0,8	0/0:9:0,0,0,9	0/0:13:0,0,0,13	0/0:23:0,0,0,23	0/0:12:0,0,0,12	0/0:10:0,0,0,10	0/0:15:0,0,0,15	0/0:12:0,0,0,12	0/0:9:0,0,0,9	0/0:9:0,0,0,9	0/0:13:0,0,0,13	./.:0:0,0,0,0	0/0:9:0,0,0,9	0/0:8:0,0,0,8	0/0:6:0,0,0,6	0/0:24:0,0,0,24	./.:0:0,0,0,0	./.:0:0,0,0,0	0/0:14:0,0,0,14	./.:0:0,0,0,0	./.:0:0,0,0,0	0/0:8:0,0,0,8	0/0:7:0,0,0,7	0/0:13:0,0,0,13	0/0:14:0,0,0,14	0/0:17:0,0,0,17	0/0:12:0,0,0,12	0/0:9:0,0,0,9	0/0:9:0,0,0,9	0/0:7:0,0,0,7	./.:0:0,0,0,0	./.:0:0,0,0,0	./.:0:0,0,0,0	0/0:10:0,0,0,10	./.:0:0,0,0,0	./.:0:0,0,0,0	0/0:9:0,0,0,9	./.:0:0,0,0,0	0/0:14:0,0,0,14	0/0:32:0,0,0,32	0/0:43:0,0,0,43	0/0:50:0,0,0,50	0/0:58:0,0,0,58	0/0:22:0,0,1,21	0/0:60:0,0,0,60	0/0:44:0,0,0,44	0/0:19:0,0,0,19	0/0:29:0,0,0,29	0/0:42:0,0,0,42	0/0:32:0,0,0,32	0/0:12:0,0,0,12	0/0:34:0,0,0,34	0/0:40:0,0,0,40	0/0:22:0,0,0,22	0/0:25:0,0,0,25	0/0:26:0,0,1,25	0/0:18:0,0,0,18	0/0:21:0,0,0,21	0/0:9:0,0,0,9	./.:0:0,0,0,0	0/0:14:0,0,0,14	0/1:72:0,24,0,48	0/1:23:0,4,0,19	0/1:48:0,7,0,41	./.:0:0,0,0,0	./.:0:0,0,0,0	./.:0:0,0,0,0
RAD_4	75	loc4_pos74	G	T	13	PASS	NS=151;DP=2684	GT:DP:CATG	./.:0:0,0,0,0	0/0:32:0,0,0,32	0/0:16:0,0,0,16	0/0:11:0,0,0,11	0/1:21:0,0,7,14	0/0:19:0,0,0,19	0/0:8:0,0,0,8	./.:7:0,1,0,6	./.:0:0,0,0,0	./.:0:0,0,0,0	./.:0:0,0,0,0	./.:0:0,0,0,0	0/0:16:0,0,0,16	./.:0:0,0,0,0	0/0:6:0,0,0,6	0/0:19:0,0,0,19	0/0:54:0,0,0,54	0/0:47:0,0,0,47	./.:0:0,0,0,0	0/0:6:0,0,0,6	./.:0:0,0,0,0	0/0:6:0,0,0,6	./.:0:0,0,0,0	0/0:10:0,0,0,10	0/0:18:0,0,0,18	0/0:7:0,0,0,7	0/0:14:0,0,0,14	0/0:11:0,0,0,11	0/0:10:0,0,0,10	./.:0:0,0,0,0	./.:0:0,0,0,0	0/0:10:0,0,0,10	0/0:8:0,0,0,8	0/0:20:0,0,0,20	0/0:15:0,0,0,15	0/0:8:0,0,0,8	0/0:17:0,0,0,17	0/0:13:0,0,0,13	0/0:14:0,0,0,14	0/0:14:0,0,0,14	0/0:15:0,0,0,15	0/0:22:0,0,0,22	0/0:12:0,0,0,12	0/0:14:0,0,0,14	0/0:7:0,0,0,7	0/0:31:0,0,0,31	0/0:14:0,0,0,14	0/0:6:0,0,0,6	./.:0:0,0,0,0	0/0:6:0,0,0,6	0/0:15:0,0,0,15	0/0:14:0,0,0,14	0/0:9:0,0,0,9	0/0:9:0,0,0,9	0/0:12:0,0,0,12	0/0:12:0,0,0,12	0/0:18:0,0,0,18	0/0:15:0,0,0,15	0/0:25:0,0,0,25	0/0:8:0,0,0,8	0/0:21:0,0,0,21	0/0:24:0,0,0,24	0/0:43:0,0,0,43	0/0:28:0,0,0,28	0/0:18:0,0,0,18	0/0:12:0,0,0,12	0/0:21:0,0,0,21	0/0:7:0,0,0,7	0/0:19:0,1,0,18	0/0:21:0,0,0,21	./.:0:0,0,0,0	0/0:10:0,0,0,10	0/0:20:0,0,0,20	0/0:23:0,0,0,23	./.:0:0,0,0,0	./.:0:0,0,0,0	./.:0:0,0,0,0	./.:0:0,0,0,0	./.:0:0,0,0,0	0/0:18:0,0,0,18	0/0:22:0,0,0,22	0/0:6:0,0,0,6	0/0:13:0,0,0,13	0/0:6:0,0,0,6	./.:0:0,0,0,0	0/0:23:0,0,0,23	0/0:30:0,0,0,30	./.:0:0,0,0,0	./.:0:0,0,0,0	0/0:19:0,0,0,19	0/1:19:0,1,11,7	0/0:7:0,0,0,7	0/1:17:0,0,7,10	0/0:16:0,0,0,16	0/0:12:0,0,0,12	./.:0:0,0,0,0	0/0:19:0,0,0,19	0/0:10:0,0,0,10	0/0:10:0,0,0,10	0/0:8:0,0,0,8	0/0:6:0,0,0,6	0/0:7:0,0,0,7	0/0:29:0,0,0,29	0/0:12:0,0,0,12	0/0:17:0,0,0,17	0/0:11:0,0,0,11	0/0:14:0,0,0,14	0/0:13:0,0,0,13	0/0:8:0,0,0,8	0/0:34:0,0,0,34	0/0:32:0,0,0,32	0/0:21:0,0,0,21	0/0:7:0,0,0,7	0/0:13:1,0,0,12	0/0:11:0,0,0,11	0/0:9:0,0,0,9	./.:0:0,0,0,0	0/0:8:0,0,0,8	0/0:30:0,0,0,30	0/0:14:0,1,0,13	0/0:12:0,0,0,12	0/0:7:0,0,0,7	./.:0:0,0,0,0	./.:0:0,0,0,0	0/0:8:0,0,0,8	0/0:8:0,0,0,8	0/0:9:0,0,0,9	0/0:13:0,0,0,13	0/0:23:0,0,1,22	0/0:12:0,0,0,12	0/0:10:0,0,0,10	0/0:15:0,1,0,14	0/0:12:0,0,0,12	0/0:9:0,0,0,9	0/0:9:0,0,0,9	0/0:13:0,0,0,13	./.:0:0,0,0,0	0/0:9:0,0,0,9	0/0:8:0,0,0,8	0/0:6:0,0,0,6	0/0:24:0,0,0,24	./.:0:0,0,0,0	./.:0:0,0,0,0	0/0:14:0,0,0,14	./.:0:0,0,0,0	./.:0:0,0,0,0	0/0:8:0,0,0,8	0/0:7:0,0,0,7	0/0:13:0,0,0,13	0/0:14:0,0,0,14	0/0:17:0,0,0,17	0/0:12:0,0,0,12	0/0:9:0,0,0,9	0/0:9:0,0,0,9	0/0:7:0,0,0,7	./.:0:0,0,0,0	./.:0:0,0,0,0	./.:0:0,0,0,0	0/0:10:0,0,0,10	./.:0:0,0,0,0	./.:0:0,0,0,0	0/0:9:0,1,0,8	./.:0:0,0,0,0	0/0:14:0,0,0,14	0/0:32:0,0,0,32	0/0:43:0,0,0,43	0/0:50:0,0,0,50	0/0:58:0,0,1,57	0/0:22:0,0,0,22	0/0:60:1,0,0,59	0/0:44:0,0,0,44	0/0:19:0,0,0,19	0/0:29:0,0,0,29	0/0:42:0,0,0,42	0/0:32:0,0,0,32	0/0:12:0,0,0,12	0/0:34:0,0,0,34	0/0:40:1,0,0,39	0/0:22:0,0,0,22	0/0:25:0,0,0,25	0/0:26:0,0,0,26	0/0:18:0,0,0,18	0/0:21:0,0,0,21	0/0:9:0,0,0,9	./.:0:0,0,0,0	0/0:14:0,0,0,14	0/0:72:0,0,0,72	0/0:23:0,0,0,23	0/0:48:0,0,0,48	./.:0:0,0,0,0	./.:0:0,0,0,0	./.:0:0,0,0,0
RAD_4	76	loc4_pos75	C	A,T	13	PASS	NS=152;DP=2684	GT:DP:CATG	./.:0:0,0,0,0	0/0:32:32,0,0,0	0/0:16:16,0,0,0	0/0:11:11,0,0,0	0/1:21:14,7,0,0	0/0:19:19,0,0,0	0/0:8:8,0,0,0	0/0:7:7,0,0,0	./.:0:0,0,0,0	./.:0:0,0,0,0	./.:0:0,0,0,0	./.:0:0,0,0,0	0/0:16:16,0,0,0	./.:0:0,0,0,0	0/0:6:6,0,0,0	0/0:19:19,0,0,0	0/0:54:54,0,0,0	0/0:47:47,0,0,0	./.:0:0,0,0,0	0/0:6:6,0,0,0	./.:0:0,0,0,0	0/0:6:6,0,0,0	./.:0:0,0,0,0	0/0:10:10,0,0,0	0/0:18:18,0,0,0	0/0:7:7,0,0,0	0/0:14:14,0,0,0	0/0:11:11,0,0,0	0/0:10:10,0,0,0	./.:0:0,0,0,0	./.:0:0,0,0,0	0/0:10:10,0,0,0	0/0:8:8,0,0,0	0/0:20:20,0,0,0	0/0:15:15,0,0,0	0/0:8:8,0,0,0	0/0:17:17,0,0,0	0/0:13:13,0,0,0	2/0:14:8,0,6,0	0/0:14:14,0,0,0	0/0:15:15,0,0,0	0/0:22:22,0,0,0	0/0:12:12,0,0,0	0/0:14:14,0,0,0	0/0:7:7,0,0,0	0/0:31:31,0,0,0	0/0:14:14,0,0,0	0/0:6:6,0,0,0	./.:0:0,0,0,0	0/0:6:6,0,0,0	0/0:15:15,0,0,0	0/0:14:14,0,0,0	0/0:9:9,0,0,0	0/0:9:9,0,0,0	0/0:12:12,0,0,0	0/0:12:12,0,0,0	0/0:18:18,0,0,0	0/0:15:15,0,0,0	0/0:25:25,0,0,0	0/0:8:8,0,0,0	0/0:21:21,0,0,0	0/0:24:24,0,0,0	0/0:43:43,0,0,0	0/0:28:28,0,0,0	0/0:18:18,0,0,0	0/0:12:12,0,0,0	0/0:21:21,0,0,0	0/0:7:7,0,0,0	0/0:19:19,0,0,0	0/0:21:20,0,1,0	./.:0:0,0,0,0	0/0:10:10,0,0,0	0/0:20:20,0,0,0	0/0:23:23,0,0,0	./.:0:0,0,0,0	./.:0:0,0,0,0	./.:0:0,0,0,0	./.:0:0,0,0,0	./.:0:0,0,0,0	0/0:18:18,0,0,0	0/0:22:22,0,0,0	0/0:6:6,0,0,0	0/0:13:13,0,0,0	0/0:6:6,0,0,0	./.:0:0,0,0,0	0/0:23:23,0,0,0	0/0:30:30,0,0,0	./.:0:0,0,0,0	./.:0:0,0,0,0	0/0:19:19,0,0,0	0/1:19:8,11,0,0	0/0:7:7,0,0,0	0/1:17:10,7,0,0	0/0:16:16,0,0,0	0/0:12:12,0,0,0	./.:0:0,0,0,0	0/0:19:19,0,0,0	0/0:10:9,1,0,0	0/0:10:10,0,0,0	0/0:8:8,0,0,0	0/0:6:6,0,0,0	0/0:7:7,0,0,0	0/0:29:29,0,0,0	0/0:12:12,0,0,0	0/0:17:17,0,0,0	0/0:11:11,0,0,0	0/0:14:14,0,0,0	0/0:13:13,0,0,0	0/0:8:8,0,0,0	0/0:34:34,0,0,0	0/0:32:32,0,0,0	0/0:21:21,0,0,0	0/0:7:7,0,0,0	0/0:13:13,0,0,0	0/0:11:11,0,0,0	0/0:9:9,0,0,0	./.:0:0,0,0,0	0/0:8:8,0,0,0	0/0:30:30,0,0,0	0/0:14:14,0,0,0	0/0:12:12,0,0,0	0/0:7:7,0,0,0	./.:0:0,0,0,0	./.:0:0,0,0,0	0/0:8:8,0,0,0	0/0:8:8,0,0,0	0/0:9:9,0,0,0	0/0:13:13,0,0,0	0/0:23:23,0,0,0	0/0:12:12,0,0,0	0/0:10:10,0,0,0	0/0:15:15,0,0,0	0/0:12:12,0,0,0	0/0:9:9,0,0,0	0/0:9:9,0,0,0	0/0:13:13,0,0,0	./.:0:0,0,0,0	0/0:9:9,0,0,0	0/0:8:8,0,0,0	0/0:6:6,0,0,0	0/0:24:24,0,0,0	./.:0:0,0,0,0	./.:0:0,0,0,0	0/0:14:14,0,0,0	./.:0:0,0,0,0	./.:0:0,0,0,0	0/0:8:8,0,0,0	0/0:7:7,0,0,0	0/0:13:13,0,0,0	0/0:14:14,0,0,0	0/0:17:17,0,0,0	0/0:12:12,0,0,0	0/0:9:9,0,0,0	0/0:9:9,0,0,0	0/0:7:7,0,0,0	./.:0:0,0,0,0	./.:0:0,0,0,0	./.:0:0,0,0,0	0/0:10:10,0,0,0	./.:0:0,0,0,0	./.:0:0,0,0,0	0/0:9:9,0,0,0	./.:0:0,0,0,0	0/0:14:14,0,0,0	0/0:32:32,0,0,0	0/0:43:43,0,0,0	0/0:50:49,0,0,1	0/0:58:58,0,0,0	0/0:22:22,0,0,0	0/0:60:59,1,0,0	0/0:44:44,0,0,0	0/0:19:19,0,0,0	0/0:29:29,0,0,0	0/0:42:42,0,0,0	0/0:32:32,0,0,0	0/0:12:12,0,0,0	0/0:34:34,0,0,0	0/0:40:40,0,0,0	0/0:22:22,0,0,0	0/0:25:25,0,0,0	0/0:26:26,0,0,0	0/0:18:18,0,0,0	0/0:21:21,0,0,0	0/0:9:9,0,0,0	./.:0:0,0,0,0	0/0:14:14,0,0,0	0/0:72:72,0,0,0	0/0:23:23,0,0,0	0/0:48:48,0,0,0	./.:0:0,0,0,0	./.:0:0,0,0,0	./.:0:0,0,0,0
RAD_4	78	loc4_pos77	A	T	13	PASS	NS=152;DP=2683	GT:DP:CATG	./.:0:0,0,0,0	0/0:32:0,31,0,1	0/0:16:0,16,0,0	0/0:11:0,11,0,0	0/0:21:0,21,0,0	0/0:19:0,19,0,0	0/0:8:0,8,0,0	0/0:7:0,7,0,0	./.:0:0,0,0,0	./.:0:0,0,0,0	./.:0:0,0,0,0	./.:0:0,0,0,0	0/0:16:0,16,0,0	./.:0:0,0,0,0	0/0:6:0,6,0,0	0/0:19:0,19,0,0	0/0:54:0,54,0,0	0/0:47:0,47,0,0	./.:0:0,0,0,0	0/0:6:0,6,0,0	./.:0:0,0,0,0	0/0:6:0,6,0,0	./.:0:0,0,0,0	0/0:10:0,10,0,0	0/0:18:0,18,0,0	0/0:7:0,7,0,0	0/0:14:0,14,0,0	0/0:11:0,11,0,0	0/0:10:0,10,0,0	./.:0:0,0,0,0	./.:0:0,0,0,0	0/0:10:0,10,0,0	1/1:8:0,0,8,0	1/1:20:0,0,20,0	1/1:15:0,1,14,0	0/0:8:0,8,0,0	0/0:17:0,16,1,0	0/0:13:0,13,0,0	0/0:14:0,14,0,0	0/0:14:0,14,0,0	0/0:15:0,15,0,0	0/0:22:0,22,0,0	0/0:12:0,12,0,0	0/0:14:0,14,0,0	0/0:7:0,7,0,0	0/0:31:0,31,0,0	0/0:14:0,14,0,0	0/0:6:0,6,0,0	./.:0:0,0,0,0	0/0:6:0,6,0,0	0/0:15:0,15,0,0	0/0:14:0,14,0,0	0/0:9:0,9,0,0	0/0:9:0,9,0,0	0/0:12:0,12,0,0	0/0:12:0,12,0,0	0/0:18:0,18,0,0	0/0:15:0,15,0,0	0/0:25:0,25,0,0	0/0:8:0,8,0,0	0/0:21:0,21,0,0	0/0:24:0,24,0,0	0/0:43:0,43,0,0	0/0:28:0,28,0,0	0/0:18:0,18,0,0	0/0:12:0,12,0,0	0/0:21:0,21,0,0	0/0:7:0,7,0,0	0/0:19:0,19,0,0	0/0:21:0,21,0,0	./.:0:0,0,0,0	0/0:10:0,10,0,0	0/0:20:0,20,0,0	0/0:23:0,23,0,0	./.:0:0,0,0,0	./.:0:0,0,0,0	./.:0:0,0,0,0	./.:0:0,0,0,0	./.:0:0,0,0,0	0/0:18:0,18,0,0	0/0:22:0,22,0,0	0/0:6:0,6,0,0	0/0:12:0,12,0,0	0/0:6:0,6,0,0	./.:0:0,0,0,0	0/0:23:0,23,0,0	0/0:30:0,30,0,0	./.:0:0,0,0,0	./.:0:0,0,0,0	0/0:19:0,19,0,0	0/0:19:0,19,0,0	0/0:7:0,7,0,0	0/0:17:0,17,0,0	0/0:16:0,16,0,0	0/0:12:0,12,0,0	./.:0:0,0,0,0	0/0:19:0,19,0,0	0/0:10:0,10,0,0	0/0:10:0,10,0,0	0/0:8:0,8,0,0	0/0:6:0,6,0,0	0/0:7:0,7,0,0	0/0:29:0,29,0,0	0/0:12:0,12,0,0	0/0:17:0,17,0,0	0/0:11:0,11,0,0	0/0:14:0,14,0,0	0/0:13:0,13,0,0	0/0:8:0,8,0,0	0/0:34:0,34,0,0	0/0:32:1,31,0,0	0/0:21:0,21,0,0	0/0:7:0,7,0,0	0/0:13:0,13,0,0	0/0:11:0,11,0,0	0/0:9:0,9,0,0	./.:0:0,0,0,0	0/0:8:0,8,0,0	0/0:30:0,30,0,0	0/0:14:0,14,0,0	0/0:12:0,12,0,0	0/0:7:0,7,0,0	./.:0:0,0,0,0	./.:0:0,0,0,0	0/0:8:0,8,0,0	0/0:8:0,8,0,0	0/0:9:0,9,0,0	0/0:13:0,13,0,0	0/0:23:0,23,0,0	0/0:12:0,12,0,0	0/0:10:0,10,0,0	0/0:15:0,15,0,0	0/0:12:0,12,0,0	0/0:9:0,9,0,0	0/0:9:0,9,0,0	0/0:13:0,13,0,0	./.:0:0,0,0,0	0/0:9:0,9,0,0	0/0:8:0,8,0,0	0/0:6:0,6,0,0	0/0:24:0,24,0,0	./.:0:0,0,0,0	./.:0:0,0,0,0	0/0:14:0,14,0,0	./.:0:0,0,0,0	./.:0:0,0,0,0	0/0:8:0,8,0,0	0/0:7:0,7,0,0	0/0:13:0,13,0,0	0/0:14:0,14,0,0	0/0:17:0,17,0,0	0/0:12:0,12,0,0	0/0:9:0,9,0,0	0/0:9:0,9,0,0	0/0:7:0,7,0,0	./.:0:0,0,0,0	./.:0:0,0,0,0	./.:0:0,0,0,0	0/0:10:0,10,0,0	./.:0:0,0,0,0	./.:0:0,0,0,0	0/0:9:0,9,0,0	./.:0:0,0,0,0	0/0:14:0,14,0,0	0/0:32:0,32,0,0	0/0:43:0,43,0,0	0/0:50:0,50,0,0	0/0:58:1,57,0,0	0/0:22:0,22,0,0	0/0:60:0,60,0,0	0/0:44:0,44,0,0	0/0:19:0,19,0,0	0/0:29:0,29,0,0	0/0:42:0,42,0,0	0/0:32:0,32,0,0	0/0:12:0,12,0,0	0/0:34:1,33,0,0	0/0:40:0,40,0,0	0/0:22:0,22,0,0	0/0:25:0,25,0,0	0/0:26:0,26,0,0	0/0:18:0,18,0,0	0/0:21:0,21,0,0	0/0:9:0,9,0,0	./.:0:0,0,0,0	0/0:14:0,14,0,0	0/0:72:0,72,0,0	0/0:23:0,23,0,0	0/0:48:0,48,0,0	./.:0:0,0,0,0	./.:0:0,0,0,0	./.:0:0,0,0,0
RAD_4	82	loc4_pos81	T	C	13	PASS	NS=152;DP=2683	GT:DP:CATG	./.:0:0,0,0,0	0/0:32:0,0,32,0	0/0:16:0,0,16,0	0/0:11:0,0,11,0	0/0:21:0,0,21,0	0/0:19:0,0,19,0	0/0:8:0,0,8,0	0/0:7:0,0,7,0	./.:0:0,0,0,0	./.:0:0,0,0,0	./.:0:0,0,0,0	./.:0:0,0,0,0	0/0:16:0,0,16,0	./.:0:0,0,0,0	0/0:6:0,0,6,0	0/0:19:0,0,19,0	0/0:54:0,0,54,0	0/0:47:0,0,47,0	./.:0:0,0,0,0	0/0:6:0,0,6,0	./.:0:0,0,0,0	0/0:6:0,0,6,0	./.:0:0,0,0,0	0/0:10:0,0,10,0	0/0:18:0,0,18,0	0/0:7:0,0,7,0	0/0:14:0,0,14,0	0/0:11:0,0,11,0	0/0:10:0,0,10,0	./.:0:0,0,0,0	./.:0:0,0,0,0	0/0:10:0,0,10,0	1/1:8:8,0,0,0	1/1:20:20,0,0,0	1/1:15:14,0,1,0	0/0:8:0,0,8,0	0/0:17:0,0,17,0	0/0:13:0,0,13,0	0/0:14:0,0,14,0	0/0:14:0,0,14,0	0/0:15:0,0,15,0	0/0:22:0,0,22,0	0/0:12:0,0,12,0	0/0:14:0,0,14,0	0/0:7:0,0,7,0	0/0:31:0,0,31,0	0/0:14:0,0,14,0	0/0:6:0,0,6,0	./.:0:0,0,0,0	0/0:6:0,0,6,0	0/0:15:0,0,15,0	0/0:14:0,0,14,0	0/0:9:0,0,9,0	0/0:9:0,0,9,0	0/0:12:0,0,12,0	0/0:12:0,0,12,0	0/0:18:0,0,18,0	0/0:15:0,0,15,0	0/0:25:0,0,25,0	0/0:8:0,0,8,0	0/0:21:0,0,21,0	0/0:24:0,0,24,0	0/0:43:0,0,43,0	0/0:28:0,0,28,0	0/0:18:0,0,18,0	0/0:12:0,0,12,0	0/0:21:0,0,21,0	0/0:7:0,0,7,0	0/0:19:0,0,19,0	0/0:21:0,0,21,0	./.:0:0,0,0,0	0/0:10:0,0,10,0	0/0:20:0,0,20,0	0/0:23:0,0,23,0	./.:0:0,0,0,0	./.:0:0,0,0,0	./.:0:0,0,0,0	./.:0:0,0,0,0	./.:0:0,0,0,0	0/0:18:0,0,18,0	0/0:22:0,0,22,0	0/0:6:0,0,6,0	0/0:12:0,0,12,0	0/0:6:0,0,6,0	./.:0:0,0,0,0	0/0:23:0,0,23,0	0/0:30:0,0,30,0	./.:0:0,0,0,0	./.:0:0,0,0,0	0/0:19:0,0,19,0	0/0:19:0,0,19,0	0/0:7:0,0,7,0	0/0:17:0,0,17,0	0/0:16:0,0,16,0	0/0:12:0,0,12,0	./.:0:0,0,0,0	0/0:19:0,0,19,0	0/0:10:0,0,10,0	0/0:10:0,0,10,0	0/0:8:0,0,8,0	0/0:6:0,0,6,0	0/0:7:0,0,7,0	0/0:29:0,1,28,0	0/0:12:0,0,12,0	0/0:17:0,0,17,0	0/0:11:0,0,11,0	0/0:14:0,0,14,0	0/0:13:0,0,13,0	0/0:8:0,0,8,0	0/0:34:0,0,34,0	0/0:32:0,0,32,0	0/0:21:0,0,21,0	0/0:7:0,0,7,0	0/0:13:0,0,13,0	0/0:11:0,1,10,0	0/0:9:0,0,9,0	./.:0:0,0,0,0	0/0:8:0,0,8,0	0/0:30:0,0,30,0	0/0:14:0,0,14,0	0/0:12:0,0,12,0	0/0:7:0,0,7,0	./.:0:0,0,0,0	./.:0:0,0,0,0	0/0:8:0,0,8,0	0/0:8:0,0,8,0	0/0:9:0,0,9,0	0/0:13:0,0,13,0	0/0:23:0,0,23,0	0/0:12:0,0,12,0	0/0:10:0,0,10,0	0/0:15:0,0,15,0	0/0:12:0,0,12,0	0/0:9:0,0,9,0	0/0:9:0,0,9,0	0/0:13:0,0,13,0	./.:0:0,0,0,0	0/0:9:0,0,9,0	0/0:8:0,0,8,0	0/0:6:0,0,6,0	0/0:24:0,0,24,0	./.:0:0,0,0,0	./.:0:0,0,0,0	0/0:14:0,0,14,0	./.:0:0,0,0,0	./.:0:0,0,0,0	0/0:8:0,0,8,0	0/0:7:0,0,7,0	0/0:13:0,0,13,0	0/0:14:0,0,14,0	0/0:17:0,0,17,0	0/0:12:0,0,12,0	0/0:9:0,0,9,0	0/0:9:0,0,9,0	0/0:7:0,0,7,0	./.:0:0,0,0,0	./.:0:0,0,0,0	./.:0:0,0,0,0	0/0:10:0,0,10,0	./.:0:0,0,0,0	./.:0:0,0,0,0	0/0:9:0,0,9,0	./.:0:0,0,0,0	0/0:14:0,0,14,0	0/0:32:0,0,32,0	0/0:43:0,0,42,1	0/0:50:0,0,50,0	0/0:58:0,1,57,0	0/0:22:0,1,21,0	0/0:60:0,2,58,0	0/0:44:0,2,42,0	0/0:19:0,0,19,0	0/0:29:0,1,28,0	0/0:42:0,0,42,0	0/0:32:0,0,32,0	0/0:12:0,0,12,0	0/0:34:0,0,34,0	0/0:40:0,0,40,0	0/0:22:0,0,22,0	0/0:25:0,0,25,0	0/0:26:0,0,26,0	0/0:18:0,0,18,0	0/0:21:0,0,21,0	0/0:9:0,0,9,0	./.:0:0,0,0,0	0/0:14:0,0,14,0	0/0:72:0,0,72,0	0/0:23:0,0,23,0	0/0:48:0,0,48,0	./.:0:0,0,0,0	./.:0:0,0,0,0	./.:0:0,0,0,0
RAD_4	86	loc4_pos85	C	T	13	PASS	NS=151;DP=2681	GT:DP:CATG	./.:0:0,0,0,0	0/0:31:31,0,0,0	0/0:16:16,0,0,0	0/0:11:11,0,0,0	0/0:21:21,0,0,0	0/0:19:19,0,0,0	0/0:8:8,0,0,0	0/0:7:7,0,0,0	./.:0:0,0,0,0	./.:0:0,0,0,0	./.:0:0,0,0,0	./.:0:0,0,0,0	0/0:16:16,0,0,0	./.:0:0,0,0,0	0/0:6:6,0,0,0	0/0:19:19,0,0,0	0/0:54:54,0,0,0	0/0:47:47,0,0,0	./.:0:0,0,0,0	0/0:6:6,0,0,0	./.:0:0,0,0,0	0/0:6:6,0,0,0	./.:0:0,0,0,0	0/0:10:10,0,0,0	0/0:18:18,0,0,0	0/0:7:7,0,0,0	0/0:14:14,0,0,0	0/0:11:11,0,0,0	0/0:10:10,0,0,0	./.:0:0,0,0,0	./.:0:0,0,0,0	0/0:10:10,0,0,0	0/0:8:8,0,0,0	0/0:20:20,0,0,0	0/0:15:15,0,0,0	./.:8:7,1,0,0	0/0:17:17,0,0,0	0/0:13:13,0,0,0	0/0:14:14,0,0,0	0/0:14:14,0,0,0	0/0:15:15,0,0,0	0/0:22:22,0,0,0	0/0:12:12,0,0,0	0/0:14:14,0,0,0	0/0:7:7,0,0,0	0/0:31:31,0,0,0	0/0:14:14,0,0,0	0/0:6:6,0,0,0	./.:0:0,0,0,0	0/0:6:6,0,0,0	0/0:15:15,0,0,0	0/0:14:14,0,0,0	0/0:9:9,0,0,0	0/0:9:9,0,0,0	0/0:12:12,0,0,0	0/0:12:12,0,0,0	0/0:18:18,0,0,0	0/0:14:14,0,0,0	0/0:25:25,0,0,0	0/0:8:8,0,0,0	0/0:21:21,0,0,0	0/0:24:24,0,0,0	0/0:43:43,0,0,0	0/0:28:28,0,0,0	0/0:18:18,0,0,0	0/0:12:12,0,0,0	0/0:21:21,0,0,0	0/0:7:7,0,0,0	0/0:19:19,0,0,0	0/0:21:21,0,0,0	./.:0:0,0,0,0	0/0:10:10,0,0,0	0/0:20:20,0,0,0	0/0:23:23,0,0,0	./.:0:0,0,0,0	./.:0:0,0,0,0	./.:0:0,0,0,0	./.:0:0,0,0,0	./.:0:0,0,0,0	0/0:18:18,0,0,0	0/0:22:22,0,0,0	0/0:6:6,0,0,0	0/0:12:12,0,0,0	0/0:6:6,0,0,0	./.:0:0,0,0,0	0/0:23:23,0,0,0	0/0:30:30,0,0,0	./.:0:0,0,0,0	./.:0:0,0,0,0	0/0:19:19,0,0,0	0/0:19:19,0,0,0	0/0:7:7,0,0,0	0/0:17:17,0,0,0	0/0:16:16,0,0,0	0/0:12:12,0,0,0	./.:0:0,0,0,0	0/0:19:19,0,0,0	0/0:10:10,0,0,0	0/0:10:10,0,0,0	0/0:8:8,0,0,0	0/0:6:6,0,0,0	0/0:7:7,0,0,0	0/0:29:29,0,0,0	0/0:12:12,0,0,0	0/0:17:17,0,0,0	0/0:11:11,0,0,0	0/0:14:13,1,0,0	0/0:13:13,0,0,0	0/0:8:8,0,0,0	0/0:34:34,0,0,0	0/0:32:32,0,0,0	0/0:21:21,0,0,0	0/0:7:7,0,0,0	0/0:13:13,0,0,0	1/0:11:7,0,4,0	0/0:9:9,0,0,0	./.:0:0,0,0,0	0/0:8:8,0,0,0	0/0:30:30,0,0,0	0/0:14:14,0,0,0	0/0:12:12,0,0,0	0/0:7:7,0,0,0	./.:0:0,0,0,0	./.:0:0,0,0,0	0/0:8:8,0,0,0	0/0:8:8,0,0,0	0/0:9:9,0,0,0	0/0:13:13,0,0,0	0/0:23:23,0,0,0	0/0:12:12,0,0,0	0/0:10:10,0,0,0	0/0:15:15,0,0,0	0/0:12:12,0,0,0	0/0:9:9,0,0,0	0/0:9:9,0,0,0	0/0:13:13,0,0,0	./.:0:0,0,0,0	0/0:9:9,0,0,0	0/0:8:8,0,0,0	0/0:6:6,0,0,0	0/0:24:24,0,0,0	./.:0:0,0,0,0	./.:0:0,0,0,0	0/0:14:14,0,0,0	./.:0:0,0,0,0	./.:0:0,0,0,0	0/0:8:8,0,0,0	0/0:7:7,0,0,0	0/0:13:13,0,0,0	0/0:14:14,0,0,0	0/0:17:17,0,0,0	0/0:12:12,0,0,0	0/0:9:9,0,0,0	0/0:9:9,0,0,0	0/0:7:7,0,0,0	./.:0:0,0,0,0	./.:0:0,0,0,0	./.:0:0,0,0,0	0/0:10:10,0,0,0	./.:0:0,0,0,0	./.:0:0,0,0,0	0/0:9:9,0,0,0	./.:0:0,0,0,0	0/0:14:14,0,0,0	0/0:32:32,0,0,0	0/0:43:43,0,0,0	0/0:50:49,1,0,0	0/0:58:58,0,0,0	0/0:22:22,0,0,0	0/0:60:59,0,0,1	0/0:44:44,0,0,0	0/0:19:19,0,0,0	0/0:29:29,0,0,0	0/0:42:42,0,0,0	0/0:32:32,0,0,0	0/0:12:12,0,0,0	0/0:34:34,0,0,0	0/0:40:39,1,0,0	0/0:22:21,1,0,0	0/0:25:25,0,0,0	0/0:26:26,0,0,0	0/0:18:18,0,0,0	0/0:21:21,0,0,0	0/0:9:9,0,0,0	./.:0:0,0,0,0	0/0:14:14,0,0,0	0/0:72:72,0,0,0	0/0:23:23,0,0,0	0/0:48:48,0,0,0	./.:0:0,0,0,0	./.:0:0,0,0,0	./.:0:0,0,0,0
RAD_4	93	loc4_pos92	G	T	13	PASS	NS=151;DP=2674	GT:DP:CATG	./.:0:0,0,0,0	0/0:30:0,0,0,30	0/0:16:0,0,0,16	0/0:11:0,0,0,11	0/0:21:0,0,0,21	0/0:19:0,0,0,19	0/0:8:0,0,0,8	0/0:7:0,0,0,7	./.:0:0,0,0,0	./.:0:0,0,0,0	./.:0:0,0,0,0	./.:0:0,0,0,0	0/0:16:0,0,0,16	./.:0:0,0,0,0	0/0:6:0,0,0,6	0/0:18:0,0,0,18	0/0:54:0,0,0,54	0/0:46:0,0,0,46	./.:0:0,0,0,0	0/0:6:0,0,0,6	./.:0:0,0,0,0	./.:6:1,0,0,5	./.:0:0,0,0,0	0/0:10:0,0,0,10	0/0:18:0,0,0,18	0/0:7:0,0,0,7	0/0:14:0,0,0,14	0/0:11:0,0,0,11	0/0:10:0,0,0,10	./.:0:0,0,0,0	./.:0:0,0,0,0	0/0:10:0,0,0,10	0/0:8:0,0,0,8	0/0:20:0,0,0,20	0/0:15:0,0,0,15	0/0:8:0,0,0,8	0/0:17:0,0,0,17	0/0:13:0,0,0,13	0/0:14:0,0,0,14	0/0:14:0,0,0,14	0/0:15:0,0,0,15	0/0:22:0,0,0,22	0/0:12:0,0,0,12	0/0:14:0,0,0,14	0/0:7:0,0,0,7	0/0:31:0,0,0,31	0/0:14:0,0,0,14	0/0:6:0,0,0,6	./.:0:0,0,0,0	0/0:6:0,0,0,6	0/0:15:0,0,0,15	0/0:14:0,0,0,14	0/0:9:0,0,0,9	0/0:9:0,0,0,9	0/0:12:0,0,0,12	0/0:12:0,0,0,12	0/0:18:0,0,0,18	0/0:14:0,0,0,14	0/0:25:0,0,0,25	0/0:8:0,0,0,8	0/0:21:0,0,0,21	0/0:24:0,0,0,24	0/0:41:0,0,0,41	0/0:28:0,0,0,28	0/0:17:0,0,0,17	0/0:12:0,0,0,12	0/0:21:0,0,0,21	0/0:7:0,0,0,7	0/0:19:0,0,0,19	0/0:21:0,0,0,21	./.:0:0,0,0,0	0/0:10:0,0,0,10	0/0:20:0,0,0,20	0/0:23:0,0,0,23	./.:0:0,0,0,0	./.:0:0,0,0,0	./.:0:0,0,0,0	./.:0:0,0,0,0	./.:0:0,0,0,0	0/0:18:0,0,0,18	0/0:22:0,0,0,22	0/0:6:0,0,0,6	0/0:12:0,1,0,11	0/0:6:0,0,0,6	./.:0:0,0,0,0	0/0:23:0,0,0,23	0/0:30:0,0,0,30	./.:0:0,0,0,0	./.:0:0,0,0,0	0/0:19:0,0,0,19	0/0:19:0,0,0,19	0/0:7:0,0,0,7	0/0:17:0,0,0,17	0/0:16:0,0,0,16	0/0:12:0,0,0,12	./.:0:0,0,0,0	0/0:19:0,0,0,19	0/0:10:0,0,0,10	0/0:10:0,0,0,10	0/0:8:0,0,0,8	0/0:6:0,0,0,6	0/0:7:0,0,0,7	0/0:29:0,0,0,29	0/0:12:0,0,0,12	0/0:17:0,0,0,17	0/0:11:0,0,0,11	0/0:14:0,0,0,14	0/0:13:0,0,0,13	0/0:8:0,0,0,8	0/0:34:0,0,0,34	0/0:32:0,0,0,32	0/0:21:0,0,0,21	0/0:7:0,0,0,7	0/0:13:0,0,0,13	0/0:11:0,0,0,11	0/0:9:0,0,1,8	./.:0:0,0,0,0	0/1:8:0,0,5,3	0/0:30:0,1,0,29	0/0:14:0,0,0,14	0/0:12:0,0,0,12	0/0:7:0,0,0,7	./.:0:0,0,0,0	./.:0:0,0,0,0	0/0:8:0,0,0,8	0/0:8:0,0,0,8	0/0:9:0,0,0,9	0/0:13:0,0,0,13	0/0:23:0,0,0,23	0/0:12:0,0,0,12	0/0:10:0,0,0,10	0/0:15:0,0,0,15	0/0:12:0,0,0,12	0/0:9:0,0,0,9	0/0:9:0,0,0,9	0/0:13:0,0,0,13	./.:0:0,0,0,0	0/0:9:0,0,0,9	0/0:8:0,0,0,8	0/0:6:0,0,0,6	0/0:24:0,0,0,24	./.:0:0,0,0,0	./.:0:0,0,0,0	0/0:14:0,0,0,14	./.:0:0,0,0,0	./.:0:0,0,0,0	0/0:8:0,0,0,8	0/0:7:0,0,0,7	0/0:13:0,0,0,13	0/0:14:0,0,0,14	0/0:17:0,0,0,17	0/0:12:0,0,0,12	0/0:9:0,0,0,9	0/0:9:0,0,0,9	0/0:7:0,0,0,7	./.:0:0,0,0,0	./.:0:0,0,0,0	./.:0:0,0,0,0	0/0:10:0,0,0,10	./.:0:0,0,0,0	./.:0:0,0,0,0	0/0:9:0,0,0,9	./.:0:0,0,0,0	0/0:14:0,0,0,14	0/0:32:0,0,0,32	0/0:43:0,0,0,43	0/0:50:0,0,0,50	0/0:58:0,0,1,57	0/0:22:0,0,0,22	0/0:59:0,0,0,59	0/0:44:0,0,0,44	0/0:19:0,0,0,19	0/0:29:0,0,0,29	0/0:42:0,0,0,42	0/0:32:0,0,0,32	0/0:12:0,0,0,12	0/0:34:0,0,0,34	0/0:40:0,0,0,40	0/0:22:0,0,0,22	0/0:25:0,0,0,25	0/0:26:0,0,0,26	0/0:18:0,0,0,18	0/0:21:0,0,1,20	0/0:9:0,0,0,9	./.:0:0,0,0,0	0/0:14:0,0,0,14	0/0:72:0,0,0,72	0/0:23:0,0,0,23	0/0:48:0,0,0,48	./.:0:0,0,0,0	./.:0:0,0,0,0	./.:0:0,0,0,0
RAD_4	102	loc4_pos101	A	G	13	PASS	NS=150;DP=2631	GT:DP:CATG	./.:0:0,0,0,0	0/0:21:0,21,0,0	0/0:15:0,15,0,0	1/1:11:0,0,0,11	0/0:21:0,21,0,0	0/0:19:0,19,0,0	0/0:8:0,8,0,0	0/0:7:0,7,0,0	./.:0:0,0,0,0	./.:0:0,0,0,0	./.:0:0,0,0,0	./.:0:0,0,0,0	0/0:16:0,16,0,0	./.:0:0,0,0,0	0/0:6:0,6,0,0	0/0:18:0,18,0,0	0/0:54:0,54,0,0	0/0:46:0,46,0,0	./.:0:0,0,0,0	./.:0:0,0,0,0	./.:0:0,0,0,0	0/0:6:0,6,0,0	./.:0:0,0,0,0	0/0:10:0,10,0,0	0/0:18:0,18,0,0	0/0:7:0,7,0,0	0/0:14:0,14,0,0	0/0:11:0,11,0,0	0/0:10:0,10,0,0	./.:0:0,0,0,0	./.:0:0,0,0,0	0/0:10:0,10,0,0	0/0:8:0,8,0,0	0/0:20:0,20,0,0	0/0:15:0,15,0,0	0/0:8:0,8,0,0	0/0:17:0,17,0,0	0/0:13:0,13,0,0	0/0:14:0,14,0,0	0/0:13:0,13,0,0	0/0:15:0,15,0,0	0/0:22:0,22,0,0	0/0:12:0,12,0,0	0/0:14:0,14,0,0	0/0:7:0,7,0,0	0/0:31:0,31,0,0	0/0:13:0,13,0,0	0/0:6:0,6,0,0	./.:0:0,0,0,0	0/0:6:0,6,0,0	0/0:15:0,15,0,0	0/0:14:0,14,0,0	0/0:9:0,9,0,0	0/0:9:0,9,0,0	0/0:11:0,11,0,0	0/0:12:0,12,0,0	0/0:18:0,18,0,0	0/0:14:0,14,0,0	0/0:23:0,23,0,0	0/0:8:0,8,0,0	0/0:21:0,21,0,0	0/0:22:0,22,0,0	0/0:41:0,41,0,0	0/0:28:0,28,0,0	0/0:17:0,17,0,0	0/0:12:0,12,0,0	0/0:21:0,21,0,0	0/0:7:0,7,0,0	0/0:18:0,18,0,0	0/0:21:0,21,0,0	./.:0:0,0,0,0	0/0:8:0,8,0,0	0/0:20:0,20,0,0	0/0:22:0,22,0,0	./.:0:0,0,0,0	./.:0:0,0,0,0	./.:0:0,0,0,0	./.:0:0,0,0,0	./.:0:0,0,0,0	0/0:18:0,18,0,0	0/0:22:0,22,0,0	0/0:6:0,6,0,0	0/0:12:0,12,0,0	0/0:6:0,6,0,0	./.:0:0,0,0,0	0/0:23:0,23,0,0	0/0:30:0,30,0,0	./.:0:0,0,0,0	./.:0:0,0,0,0	0/0:18:0,18,0,0	0/0:19:0,19,0,0	./.:0:0,0,0,0	0/0:16:0,16,0,0	0/0:16:0,16,0,0	0/0:12:0,12,0,0	./.:0:0,0,0,0	0/0:19:0,19,0,0	0/0:10:0,10,0,0	0/0:10:0,10,0,0	0/0:8:0,8,0,0	0/0:6:0,6,0,0	0/0:7:0,7,0,0	0/0:28:0,28,0,0	0/0:12:0,12,0,0	0/0:17:0,17,0,0	0/0:10:0,10,0,0	0/0:14:0,14,0,0	0/0:13:0,13,0,0	0/0:8:0,8,0,0	0/0:34:0,34,0,0	0/0:32:0,32,0,0	0/0:21:0,21,0,0	0/0:7:0,7,0,0	0/0:13:0,13,0,0	0/0:11:0,11,0,0	0/0:8:0,8,0,0	./.:0:0,0,0,0	0/0:8:0,8,0,0	0/0:30:0,30,0,0	1/1:14:0,0,0,14	1/1:11:0,0,0,11	0/0:7:0,7,0,0	./.:0:0,0,0,0	./.:0:0,0,0,0	0/0:8:0,8,0,0	0/0:8:0,8,0,0	0/0:9:0,9,0,0	0/0:13:0,13,0,0	0/0:23:0,23,0,0	0/0:12:0,12,0,0	0/0:10:0,10,0,0	0/0:15:0,15,0,0	0/0:12:0,12,0,0	0/0:9:0,9,0,0	0/0:9:0,9,0,0	0/0:13:0,13,0,0	./.:0:0,0,0,0	0/0:9:0,9,0,0	0/0:8:0,8,0,0	0/0:6:0,6,0,0	0/0:24:0,24,0,0	./.:0:0,0,0,0	./.:0:0,0,0,0	0/0:14:0,14,0,0	./.:0:0,0,0,0	./.:0:0,0,0,0	0/0:8:0,8,0,0	0/0:7:0,7,0,0	0/0:13:0,13,0,0	0/0:14:0,14,0,0	0/0:17:0,17,0,0	0/0:12:0,12,0,0	0/0:9:0,9,0,0	0/0:9:0,9,0,0	0/0:7:0,7,0,0	./.:0:0,0,0,0	./.:0:0,0,0,0	./.:0:0,0,0,0	0/0:10:0,10,0,0	./.:0:0,0,0,0	./.:0:0,0,0,0	0/0:9:0,9,0,0	./.:0:0,0,0,0	0/0:14:0,14,0,0	0/0:32:0,32,0,0	0/0:43:0,43,0,0	0/0:50:0,50,0,0	0/0:57:0,57,0,0	0/0:22:0,22,0,0	0/0:59:0,59,0,0	0/0:44:0,44,0,0	0/0:19:0,19,0,0	0/0:29:0,29,0,0	0/0:42:0,42,0,0	0/0:32:0,32,0,0	0/0:12:0,12,0,0	0/0:34:0,34,0,0	0/0:39:0,39,0,0	0/0:22:0,22,0,0	0/0:25:0,25,0,0	0/0:26:0,26,0,0	0/0:17:0,17,0,0	0/0:21:0,21,0,0	0/0:9:0,9,0,0	./.:0:0,0,0,0	0/0:14:0,14,0,0	0/0:72:0,72,0,0	0/0:23:0,23,0,0	0/0:48:0,48,0,0	./.:0:0,0,0,0	./.:0:0,0,0,0	./.:0:0,0,0,0
RAD_5	12	loc5_pos11	C	T	13	PASS	NS=187;DP=5117	GT:DP:CATG	./.:0:0,0,0,0	1/0:47:36,0,11,0	1/0:31:19,0,12,0	0/0:32:32,0,0,0	0/0:33:33,0,0,0	0/0:32:32,0,0,0	0/0:22:22,0,0,0	0/0:18:17,1,0,0	0/0:7:7,0,0,0	0/0:8:8,0,0,0	0/0:9:9,0,0,0	0/0:12:12,0,0,0	0/0:61:61,0,0,0	0/0:44:44,0,0,0	0/0:37:33,0,4,0	0/0:12:12,0,0,0	0/0:25:25,0,0,0	0/0:33:33,0,0,0	0/0:13:13,0,0,0	0/0:11:11,0,0,0	0/0:15:15,0,0,0	0/0:22:22,0,0,0	0/0:10:10,0,0,0	1/0:43:33,0,10,0	0/0:26:26,0,0,0	0/0:38:38,0,0,0	0/0:22:22,0,0,0	0/0:46:46,0,0,0	0/0:24:24,0,0,0	0/0:11:11,0,0,0	0/0:19:19,0,0,0	0/0:31:31,0,0,0	0/0:44:44,0,0,0	0/0:33:33,0,0,0	0/0:30:30,0,0,0	0/0:22:22,0,0,0	0/0:40:40,0,0,0	0/0:31:31,0,0,0	0/0:27:27,0,0,0	0/0:43:43,0,0,0	0/0:36:36,0,0,0	0/0:58:58,0,0,0	0/0:32:32,0,0,0	0/0:28:28,0,0,0	0/0:25:25,0,0,0	0/0:25:25,0,0,0	0/0:16:16,0,0,0	0/0:33:33,0,0,0	0/0:20:20,0,0,0	0/0:11:11,0,0,0	0/0:30:28,1,0,1	0/0:30:30,0,0,0	0/0:21:21,0,0,0	0/0:20:20,0,0,0	0/0:19:19,0,0,0	0/0:50:50,0,0,0	0/0:20:20,0,0,0	0/0:25:25,0,0,0	0/0:36:36,0,0,0	0/0:27:27,0,0,0	0/0:37:37,0,0,0	0/0:37:36,0,0,1	0/0:18:18,0,0,0	0/0:49:49,0,0,0	0/0:41:41,0,0,0	0/0:15:14,0,0,1	0/0:23:23,0,0,0	0/0:23:23,0,0,0	0/0:37:37,0,0,0	0/0:23:23,0,0,0	0/0:21:21,0,0,0	0/0:23:23,0,0,0	0/0:22:22,0,0,0	0/0:32:32,0,0,0	./.:0:0,0,0,0	./.:0:0,0,0,0	0/0:17:17,0,0,0	0/0:34:34,0,0,0	0/0:14:14,0,0,0	0/0:38:38,0,0,0	0/0:44:44,0,0,0	0/0:13:13,0,0,0	0/0:23:23,0,0,0	0/0:33:33,0,0,0	0/0:42:42,0,0,0	0/0:43:43,0,0,0	0/0:105:105,0,0,0	0/0:33:33,0,0,0	0/0:30:30,0,0,0	0/0:73:73,0,0,0	0/0:71:71,0,0,0	0/0:11:11,0,0,0	0/0:59:59,0,0,0	0/0:17:17,0,0,0	0/0:15:15,0,0,0	0/0:17:17,0,0,0	0/0:73:73,0,0,0	0/0:39:39,0,0,0	0/0:19:19,0,0,0	0/0:32:32,0,0,0	0/0:23:23,0,0,0	0/0:18:18,0,0,0	0/0:70:70,0,0,0	0/0:39:39,0,0,0	0/0:38:38,0,0,0	0/0:21:21,0,0,0	0/0:26:26,0,0,0	0/0:27:27,0,0,0	0/0:16:16,0,0,0	0/0:24:24,0,0,0	0/0:46:46,0,0,0	0/0:25:25,0,0,0	0/0:20:20,0,0,0	0/0:34:34,0,0,0	0/0:21:21,0,0,0	1/0:29:23,0,6,0	1/0:30:24,0,6,0	0/0:16:16,0,0,0	0/0:27:27,0,0,0	0/0:26:26,0,0,0	0/0:25:25,0,0,0	0/0:18:18,0,0,0	0/0:18:18,0,0,0	0/0:21:21,0,0,0	0/0:21:21,0,0,0	0/0:17:17,0,0,0	0/0:30:30,0,0,0	0/0:32:32,0,0,0	0/0:53:53,0,0,0	1/0:82:40,0,42,0	0/0:29:26,0,3,0	1/0:51:30,0,21,0	0/0:15:15,0,0,0	0/0:12:12,0,0,0	0/0:15:15,0,0,0	0/0:21:21,0,0,0	0/0:27:27,0,0,0	0/0:23:23,0,0,0	0/0:26:26,0,0,0	0/0:22:22,0,0,0	0/0:34:34,0,0,0	0/0:7:7,0,0,0	0/0:35:35,0,0,0	0/0:21:21,0,0,0	0/0:21:21,0,0,0	0/0:18:18,0,0,0	0/0:25:25,0,0,0	0/0:21:21,0,0,0	0/0:15:15,0,0,0	0/0:62:62,0,0,0	0/0:19:19,0,0,0	0/0:23:23,0,0,0	0/0:25:25,0,0,0	0/0:17:17,0,0,0	0/0:22:22,0,0,0	0/0:14:14,0,0,0	./.:0:0,0,0,0	0/0:27:27,0,0,0	0/0:23:23,0,0,0	0/0:9:9,0,0,0	0/0:11:11,0,0,0	0/0:12:12,0,0,0	0/0:10:10,0,0,0	0/0:12:12,0,0,0	0/0:10:10,0,0,0	0/0:10:10,0,0,0	0/0:13:13,0,0,0	0/0:13:13,0,0,0	0/0:25:25,0,0,0	0/0:27:27,0,0,0	0/0:13:13,0,0,0	0/0:10:10,0,0,0	0/0:18:18,0,0,0	0/0:30:30,0,0,0	0/0:32:32,0,0,0	0/0:18:18,0,0,0	0/0:35:35,0,0,0	0/0:25:25,0,0,0	0/0:23:23,0,0,0	0/0:18:18,0,0,0	0/0:20:20,0,0,0	0/0:9:9,0,0,0	0/0:21:21,0,0,0	0/0:21:21,0,0,0	1/0:15:12,0,3,0	0/0:11:11,0,0,0	0/0:53:53,0,0,0	1/0:17:14,0,3,0	./.:39:34,0,5,0	0/0:20:20,0,0,0	0/0:13:13,0,0,0	0/0:19:19,0,0,0
RAD_5	18	loc5_pos17	G	A	13	PASS	NS=187;DP=5117	GT:DP:CATG	./.:0:0,0,0,0	0/0:47:0,0,0,47	0/0:31:0,0,0,31	0/0:32:0,0,0,32	0/0:33:0,0,0,33	0/0:32:0,0,0,32	0/0:22:0,0,0,22	0/0:18:0,0,0,18	0/0:7:0,0,0,7	0/0:8:0,0,0,8	0/0:9:0,0,0,9	0/0:12:0,0,0,12	0/0:61:0,0,0,61	0/0:44:0,0,0,44	0/0:37:0,0,0,37	0/0:12:0,0,0,12	0/0:25:0,0,0,25	0/0:33:0,0,0,33	0/0:13:0,0,0,13	0/0:11:0,0,0,11	0/0:15:0,0,0,15	0/0:22:0,0,0,22	0/0:10:0,0,0,10	0/0:43:0,0,0,43	0/0:26:0,0,0,26	0/0:38:0,0,0,38	0/0:22:0,0,0,22	0/0:46:0,0,0,46	0/0:24:0,0,0,24	0/0:11:0,0,0,11	0/0:19:0,0,0,19	0/0:31:0,0,0,31	0/0:44:0,0,0,44	0/0:33:0,0,0,33	0/0:30:0,0,0,30	0/0:22:0,0,0,22	0/0:40:0,0,0,40	0/0:31:0,0,0,31	0/0:27:0,0,0,27	0/0:43:0,0,1,42	0/0:36:0,0,0,36	0/0:58:0,0,0,58	0/0:32:0,0,0,32	0/0:28:0,0,0,28	0/0:25:0,0,0,25	0/0:25:0,0,0,25	0/0:16:0,0,0,16	0/0:33:0,0,0,33	0/0:20:0,0,0,20	0/0:11:0,0,0,11	0/0:30:0,0,0,30	0/0:30:0,0,0,30	0/0:21:0,0,0,21	0/0:20:0,0,0,20	0/0:19:0,0,0,19	0/0:50:0,0,0,50	0/0:20:0,0,0,20	0/0:25:0,0,0,25	0/0:36:0,0,0,36	0/0:27:0,0,0,27	0/0:37:0,0,0,37	0/0:37:0,0,0,37	0/0:18:0,0,0,18	0/0:49:0,0,0,49	0/0:41:0,0,0,41	0/0:15:0,0,0,15	0/0:23:0,0,0,23	0/0:23:0,0,0,23	0/0:37:0,0,0,37	0/0:23:0,0,0,23	0/0:21:0,0,0,21	0/0:23:0,0,0,23	0/0:22:0,0,0,22	0/0:32:0,0,0,32	./.:0:0,0,0,0	./.:0:0,0,0,0	0/0:17:0,0,0,17	0/0:34:0,0,0,34	0/0:14:0,0,0,14	0/0:38:0,0,0,38	0/0:44:0,0,0,44	0/0:13:0,0,0,13	0/0:23:0,0,0,23	0/0:33:0,0,0,33	0/0:42:0,0,0,42	0/0:43:0,0,0,43	0/0:105:0,0,0,105	0/0:33:0,0,0,33	0/0:30:0,0,0,30	0/0:73:0,0,0,73	0/0:71:0,0,0,71	0/0:11:0,0,0,11	0/0:59:0,0,0,59	0/0:17:0,0,0,17	0/0:15:0,0,0,15	0/0:17:0,0,0,17	0/0:73:0,1,0,72	0/0:39:0,0,0,39	0/0:19:0,0,0,19	0/1:32:0,5,0,27	0/0:23:0,0,0,23	0/0:18:0,0,0,18	0/0:70:0,0,0,70	0/1:39:0,7,0,32	0/0:38:0,0,0,38	0/0:21:0,0,0,21	0/0:26:0,0,0,26	0/0:27:0,0,0,27	0/0:16:0,0,0,16	0/0:24:0,0,0,24	0/0:46:0,0,0,46	0/0:25:0,0,0,25	0/0:20:0,0,0,20	0/0:34:0,0,0,34	0/0:21:0,0,0,21	0/0:29:0,0,0,29	0/0:30:0,0,0,30	0/0:16:0,0,0,16	0/0:27:0,0,0,27	0/0:26:0,0,0,26	0/0:25:0,0,0,25	0/0:18:0,0,0,18	0/0:18:0,0,0,18	0/0:21:1,0,0,20	0/0:21:0,0,0,21	0/0:17:0,0,0,17	0/0:30:0,0,0,30	0/0:32:0,0,0,32	0/0:53:0,0,0,53	0/0:82:0,0,0,82	0/0:29:0,0,0,29	0/0:51:0,0,0,51	0/0:15:0,0,0,15	0/0:12:0,0,0,12	0/0:15:0,0,0,15	0/0:21:0,0,0,21	0/0:27:0,0,0,27	0/0:23:0,0,0,23	0/0:26:0,0,0,26	0/0:22:0,0,0,22	0/0:34:0,0,0,34	0/0:7:0,0,0,7	0/0:35:0,0,0,35	0/0:21:0,0,0,21	0/0:21:0,0,0,21	0/0:18:0,0,0,18	0/0:25:0,0,0,25	0/0:21:0,0,0,21	0/0:15:0,0,0,15	0/1:62:0,11,0,51	0/0:19:0,0,0,19	0/0:23:0,0,0,23	0/0:25:0,0,0,25	0/0:17:0,0,0,17	0/0:22:0,0,0,22	0/0:14:0,0,0,14	./.:0:0,0,0,0	0/0:27:0,0,0,27	0/0:23:0,0,0,23	0/0:9:0,0,0,9	0/0:11:0,0,0,11	0/0:12:0,0,0,12	0/0:10:0,0,0,10	0/0:12:0,0,0,12	0/0:10:0,0,0,10	0/0:10:0,0,0,10	0/0:13:0,0,0,13	0/0:13:0,0,0,13	0/0:25:0,0,0,25	0/0:27:0,0,0,27	0/0:13:0,0,0,13	0/0:10:0,0,0,10	0/0:18:0,0,0,18	0/0:30:0,0,0,30	0/0:32:0,0,0,32	0/0:18:0,0,0,18	0/0:35:0,0,0,35	0/0:25:0,0,0,25	0/0:23:0,0,0,23	0/0:18:0,0,0,18	0/0:20:0,0,1,19	0/0:9:0,0,0,9	0/0:21:0,0,0,21	0/0:21:0,0,0,21	0/0:15:0,0,0,15	0/0:11:0,0,0,11	0/0:53:0,0,0,53	0/1:17:0,3,0,14	./.:39:0,5,0,34	0/0:20:0,0,0,20	0/0:13:0,0,0,13	0/0:19:0,0,0,19
RAD_5	33	loc5_pos32	T	C	13	PASS	NS=186;DP=5117	GT:DP:CATG	./.:0:0,0,0,0	0/1:47:11,0,36,0	0/1:31:12,0,19,0	0/0:32:0,0,32,0	0/0:33:0,0,33,0	0/0:32:0,0,32,0	0/0:22:0,0,22,0	0/0:18:0,0,18,0	0/0:7:0,0,7,0	0/0:8:0,0,8,0	0/0:9:0,0,9,0	0/0:12:0,0,12,0	0/0:61:0,0,61,0	0/0:44:0,0,44,0	0/0:37:4,0,33,0	0/0:12:0,0,12,0	0/0:25:0,0,25,0	0/0:33:0,0,33,0	0/0:13:0,0,13,0	0/0:11:0,0,11,0	0/0:15:0,0,15,0	0/0:22:0,0,22,0	0/0:10:0,0,10,0	0/1:43:10,0,33,0	0/0:26:0,0,26,0	0/0:38:0,0,38,0	0/0:22:0,0,22,0	0/0:46:0,0,46,0	0/0:24:0,0,24,0	0/0:11:0,0,11,0	0/0:19:0,0,19,0	0/0:31:0,0,31,0	0/0:44:0,0,44,0	0/0:33:0,0,33,0	0/0:30:0,0,30,0	0/0:22:0,0,22,0	0/0:40:0,0,40,0	0/0:31:0,0,31,0	0/0:27:0,0,27,0	0/0:43:0,0,43,0	0/0:36:0,0,36,0	0/0:58:0,0,58,0	0/0:32:0,0,32,0	0/0:28:0,0,28,0	0/1:25:5,0,20,0	0/0:25:0,0,25,0	./.:16:0,2,14,0	0/0:33:0,0,33,0	0/0:20:0,0,20,0	0/0:11:0,0,11,0	0/0:30:0,0,30,0	0/0:30:0,0,30,0	0/0:21:0,0,21,0	0/0:20:1,0,19,0	0/0:19:0,0,19,0	0/0:50:0,0,50,0	0/0:20:0,0,20,0	0/0:25:1,0,24,0	0/1:36:6,0,30,0	0/1:27:5,0,22,0	0/1:37:13,0,24,0	0/0:37:0,0,37,0	0/0:18:0,0,18,0	0/0:49:1,0,48,0	0/0:41:0,0,41,0	0/0:15:0,0,15,0	0/0:23:0,0,22,1	0/0:23:0,0,23,0	0/0:37:0,0,37,0	0/0:23:0,0,23,0	0/0:21:0,0,21,0	0/0:23:0,0,23,0	0/0:22:0,0,22,0	0/0:32:0,0,32,0	./.:0:0,0,0,0	./.:0:0,0,0,0	0/0:17:0,0,17,0	0/0:34:0,0,34,0	0/0:14:0,0,14,0	0/0:38:1,0,37,0	0/0:44:0,0,44,0	0/0:13:0,0,13,0	0/0:23:0,0,23,0	0/0:33:0,0,33,0	0/0:42:0,0,42,0	0/0:43:0,0,43,0	0/0:105:0,0,105,0	0/0:33:0,0,33,0	0/0:30:0,0,30,0	0/0:73:0,0,73,0	0/0:71:0,0,71,0	0/0:11:0,0,11,0	0/0:59:0,0,59,0	0/0:17:0,0,17,0	0/0:15:0,0,15,0	0/0:17:0,0,17,0	0/0:73:0,0,73,0	0/0:39:0,0,39,0	0/0:19:0,0,19,0	0/0:32:0,0,32,0	0/0:23:0,0,23,0	0/0:18:0,0,18,0	0/0:70:0,0,70,0	0/0:39:0,0,39,0	0/0:38:0,0,38,0	0/0:21:0,0,21,0	0/0:26:0,0,26,0	0/0:27:0,0,27,0	0/0:16:0,0,16,0	0/0:24:0,0,24,0	0/0:46:0,0,46,0	0/0:25:0,0,25,0	0/0:20:0,0,20,0	0/0:34:0,0,34,0	0/0:21:0,0,21,0	0/1:29:6,0,23,0	0/1:30:6,0,24,0	0/0:16:0,0,16,0	0/0:27:0,0,27,0	0/0:26:0,0,26,0	0/0:25:0,0,25,0	0/0:18:0,0,18,0	0/0:18:0,0,18,0	0/0:21:0,0,21,0	0/0:21:0,0,21,0	0/0:17:0,0,17,0	0/0:30:0,0,30,0	0/0:32:0,0,32,0	0/0:53:0,0,53,0	0/1:82:42,0,40,0	0/0:29:3,0,26,0	0/1:51:21,0,30,0	0/0:15:0,0,15,0	0/0:12:0,0,12,0	0/0:15:0,0,15,0	0/0:21:0,0,21,0	0/0:27:0,0,27,0	0/0:23:0,0,23,0	0/0:26:0,0,26,0	0/0:22:0,0,22,0	0/0:34:0,0,34,0	0/0:7:0,0,7,0	0/0:35:0,0,35,0	0/0:21:0,0,21,0	0/0:21:0,0,21,0	0/0:18:0,0,18,0	0/0:25:0,0,25,0	0/0:21:0,0,21,0	0/0:15:0,0,15,0	0/0:62:0,0,62,0	0/0:19:0,0,19,0	0/0:23:0,0,23,0	0/0:25:0,0,25,0	0/0:17:0,0,17,0	0/0:22:0,0,22,0	0/0:14:0,0,14,0	./.:0:0,0,0,0	0/0:27:0,0,27,0	0/0:23:0,0,23,0	0/0:9:0,0,9,0	0/0:11:0,0,11,0	0/0:12:0,0,12,0	0/0:10:0,0,10,0	0/0:12:0,0,12,0	0/0:10:0,0,10,0	0/0:10:0,0,10,0	0/0:13:0,0,12,1	0/0:13:0,0,13,0	0/0:25:0,0,25,0	0/0:27:0,0,27,0	0/0:13:0,0,13,0	0/0:10:0,0,10,0	0/0:18:0,0,18,0	0/0:30:0,0,30,0	0/0:32:0,2,30,0	0/0:18:0,0,18,0	0/0:35:0,1,34,0	0/0:25:0,0,25,0	0/0:23:0,0,23,0	0/0:18:0,0,18,0	0/0:20:0,0,20,0	0/0:9:0,0,9,0	0/0:21:0,0,21,0	0/0:21:0,0,21,0	0/1:15:3,0,12,0	0/0:11:0,0,11,0	0/0:53:0,0,53,0	0/1:17:3,0,14,0	./.:39:5,0,34,0	0/0:20:1,0,19,0	0/0:13:0,0,13,0	0/0:19:0,0,19,0
RAD_5	39	loc5_pos38	A	G	13	PASS	NS=188;DP=5117	GT:DP:CATG	./.:0:0,0,0,0	0/0:47:0,47,0,0	0/0:31:0,31,0,0	0/0:32:0,32,0,0	0/0:33:0,33,0,0	0/0:32:0,32,0,0	0/0:22:0,22,0,0	0/0:18:0,18,0,0	0/0:7:0,7,0,0	0/0:8:0,8,0,0	0/0:9:0,9,0,0	0/0:12:0,12,0,0	0/0:61:0,61,0,0	0/0:44:0,44,0,0	0/0:37:0,37,0,0	0/0:12:0,12,0,0	0/0:25:0,25,0,0	0/0:33:0,33,0,0	0/0:13:0,13,0,0	0/0:11:0,11,0,0	0/0:15:0,15,0,0	0/0:22:0,22,0,0	0/0:10:0,10,0,0	0/0:43:0,43,0,0	0/0:26:0,26,0,0	0/0:38:0,38,0,0	0/0:22:0,22,0,0	0/0:46:0,46,0,0	0/0:24:0,24,0,0	0/0:11:0,11,0,0	0/0:19:0,19,0,0	0/0:31:0,31,0,0	0/0:44:0,44,0,0	0/0:33:0,33,0,0	0/0:30:0,30,0,0	0/0:22:0,22,0,0	0/0:40:0,40,0,0	0/0:31:0,31,0,0	0/0:27:0,27,0,0	0/0:43:0,43,0,0	0/0:36:0,36,0,0	0/0:58:0,58,0,0	0/0:32:0,32,0,0	0/0:28:0,28,0,0	0/0:25:0,25,0,0	0/0:25:0,25,0,0	0/0:16:0,16,0,0	0/0:33:1,32,0,0	0/0:20:0,20,0,0	0/0:11:0,11,0,0	0/0:30:0,30,0,0	0/0:30:0,30,0,0	0/0:21:0,21,0,0	0/0:20:0,20,0,0	0/0:19:0,19,0,0	0/0:50:0,50,0,0	0/0:20:0,20,0,0	0/0:25:0,25,0,0	0/0:36:0,36,0,0	0/0:27:0,27,0,0	0/0:37:0,37,0,0	0/0:37:0,37,0,0	0/0:18:0,18,0,0	0/0:49:0,49,0,0	0/0:41:0,41,0,0	0/0:15:0,15,0,0	0/0:23:0,23,0,0	0/0:23:0,23,0,0	0/0:37:0,37,0,0	0/0:23:0,23,0,0	0/0:21:0,21,0,0	0/0:23:0,23,0,0	0/0:22:0,22,0,0	0/0:32:0,32,0,0	./.:0:0,0,0,0	./.:0:0,0,0,0	0/0:17:0,17,0,0	0/0:34:0,34,0,0	0/0:14:0,14,0,0	0/0:38:1,37,0,0	0/0:44:0,44,0,0	0/0:13:0,13,0,0	0/0:23:0,23,0,0	0/0:33:0,33,0,0	0/0:42:0,42,0,0	0/0:43:0,43,0,0	0/0:105:0,105,0,0	0/0:33:0,33,0,0	0/0:30:0,29,0,1	0/0:73:0,72,1,0	0/0:71:0,71,0,0	0/0:11:0,11,0,0	0/0:59:0,59,0,0	0/0:17:0,17,0,0	0/0:15:0,15,0,0	0/0:17:0,17,0,0	0/0:73:0,73,0,0	0/0:39:0,39,0,0	0/0:19:0,19,0,0	0/0:32:0,32,0,0	0/0:23:0,23,0,0	0/0:18:0,18,0,0	0/0:70:0,70,0,0	0/0:39:0,39,0,0	0/0:38:0,38,0,0	0/0:21:0,21,0,0	0/0:26:0,26,0,0	0/0:27:0,27,0,0	0/0:16:0,16,0,0	0/0:24:0,24,0,0	0/0:46:0,46,0,0	0/0:25:0,25,0,0	0/0:20:0,20,0,0	0/0:34:0,34,0,0	0/0:21:0,21,0,0	0/0:29:0,28,1,0	0/0:30:0,30,0,0	0/0:16:0,16,0,0	0/0:27:0,27,0,0	0/0:26:0,26,0,0	0/0:25:0,25,0,0	0/0:18:0,18,0,0	0/0:18:0,18,0,0	0/0:21:0,21,0,0	0/0:21:0,21,0,0	0/0:17:0,17,0,0	0/0:30:0,30,0,0	0/0:32:0,32,0,0	0/0:53:0,53,0,0	0/0:82:0,82,0,0	0/0:29:0,29,0,0	0/0:51:0,51,0,0	0/0:15:0,15,0,0	0/0:12:0,12,0,0	0/0:15:0,15,0,0	0/0:21:0,21,0,0	0/0:27:0,27,0,0	0/0:23:0,23,0,0	0/0:26:0,26,0,0	0/0:22:0,22,0,0	0/0:34:0,34,0,0	0/0:7:0,7,0,0	0/0:35:0,35,0,0	0/0:21:0,21,0,0	0/0:21:0,21,0,0	0/0:18:0,18,0,0	0/0:25:0,25,0,0	0/0:21:0,21,0,0	0/0:15:0,15,0,0	0/0:62:0,62,0,0	0/0:19:0,19,0,0	0/0:23:0,23,0,0	0/0:25:0,25,0,0	0/0:17:0,17,0,0	0/0:22:0,22,0,0	0/0:14:0,14,0,0	./.:0:0,0,0,0	0/0:27:0,27,0,0	0/0:23:0,23,0,0	1/0:9:0,5,0,4	1/0:11:0,5,0,6	1/0:12:0,9,0,3	0/0:10:0,10,0,0	0/0:12:0,12,0,0	0/0:10:0,10,0,0	0/0:10:0,10,0,0	0/0:13:0,12,1,0	0/0:13:0,13,0,0	0/0:25:0,25,0,0	0/0:27:0,27,0,0	0/0:13:0,13,0,0	0/0:10:0,10,0,0	0/0:18:0,18,0,0	0/0:30:0,30,0,0	0/0:32:0,32,0,0	0/0:18:0,18,0,0	0/0:35:0,35,0,0	0/0:25:0,25,0,0	0/0:23:0,23,0,0	0/0:18:0,18,0,0	0/0:20:0,20,0,0	0/0:9:0,9,0,0	0/0:21:0,21,0,0	0/0:21:0,21,0,0	0/0:15:0,15,0,0	0/0:11:0,11,0,0	0/0:53:0,53,0,0	0/0:17:0,17,0,0	0/0:39:0,39,0,0	0/0:20:0,20,0,0	1/0:13:0,6,0,7	1/0:19:0,12,0,7
RAD_5	45	loc5_pos44	A	G	13	PASS	NS=188;DP=5117	GT:DP:CATG	./.:0:0,0,0,0	0/0:47:0,47,0,0	0/0:31:0,31,0,0	0/0:32:0,32,0,0	0/0:33:0,33,0,0	0/0:32:0,32,0,0	0/0:22:0,22,0,0	0/0:18:0,18,0,0	0/0:7:0,7,0,0	0/0:8:0,8,0,0	0/0:9:0,9,0,0	0/0:12:0,12,0,0	0/0:61:0,61,0,0	0/0:44:0,44,0,0	0/0:37:0,37,0,0	0/0:12:0,12,0,0	0/0:25:0,25,0,0	0/0:33:0,33,0,0	0/0:13:0,13,0,0	0/0:11:0,11,0,0	0/0:15:0,15,0,0	0/0:22:0,22,0,0	0/0:10:0,10,0,0	0/0:43:0,43,0,0	0/0:26:0,26,0,0	0/0:38:0,38,0,0	0/0:22:0,22,0,0	0/0:46:0,46,0,0	0/0:24:0,24,0,0	0/0:11:0,11,0,0	0/0:19:0,19,0,0	0/0:31:0,31,0,0	0/0:44:0,44,0,0	0/0:33:0,33,0,0	0/0:30:0,30,0,0	0/0:22:0,22,0,0	0/0:40:0,40,0,0	0/0:31:0,31,0,0	0/0:27:0,27,0,0	0/0:43:0,43,0,0	0/0:36:0,36,0,0	0/0:58:0,58,0,0	0/0:32:0,32,0,0	0/0:28:0,28,0,0	0/0:25:0,25,0,0	0/0:25:0,25,0,0	0/0:16:0,16,0,0	0/0:33:1,32,0,0	0/0:20:0,20,0,0	0/0:11:0,11,0,0	0/0:30:0,30,0,0	0/0:30:0,30,0,0	0/0:21:0,21,0,0	0/0:20:0,20,0,0	0/0:19:0,19,0,0	0/0:50:0,50,0,0	0/0:20:0,20,0,0	0/0:25:0,25,0,0	0/0:36:0,36,0,0	0/0:27:0,27,0,0	0/0:37:0,37,0,0	0/0:37:0,37,0,0	0/0:18:0,18,0,0	0/0:49:0,49,0,0	0/0:41:0,41,0,0	0/0:15:0,15,0,0	0/0:23:0,23,0,0	0/0:23:0,23,0,0	0/0:37:1,36,0,0	0/0:23:0,23,0,0	0/0:21:0,21,0,0	0/0:23:0,23,0,0	0/0:22:0,22,0,0	0/0:32:0,32,0,0	./.:0:0,0,0,0	./.:0:0,0,0,0	0/0:17:0,17,0,0	0/0:34:0,34,0,0	0/0:14:0,14,0,0	0/0:38:0,38,0,0	0/0:44:0,44,0,0	0/0:13:0,13,0,0	0/0:23:0,23,0,0	0/0:33:0,33,0,0	0/0:42:0,42,0,0	0/0:43:0,43,0,0	0/0:105:0,105,0,0	0/0:33:0,33,0,0	0/0:30:0,30,0,0	0/0:73:0,73,0,0	0/0:71:0,71,0,0	0/0:11:0,11,0,0	0/0:59:0,59,0,0	0/0:17:0,17,0,0	0/0:15:0,15,0,0	0/0:17:0,17,0,0	0/0:73:0,73,0,0	0/0:39:0,39,0,0	0/0:19:0,19,0,0	0/0:32:0,32,0,0	0/0:23:0,23,0,0	0/0:18:0,18,0,0	0/0:70:0,70,0,0	0/0:39:0,39,0,0	0/0:38:0,38,0,0	0/0:21:0,21,0,0	0/0:26:0,26,0,0	0/0:27:0,27,0,0	0/0:16:0,16,0,0	0/0:24:0,24,0,0	0/0:46:0,46,0,0	0/0:25:0,25,0,0	0/0:20:0,20,0,0	0/0:34:0,34,0,0	0/0:21:0,21,0,0	0/0:29:0,29,0,0	0/0:30:0,30,0,0	0/0:16:0,16,0,0	0/0:27:0,27,0,0	0/0:26:0,26,0,0	0/0:25:0,25,0,0	0/0:18:0,18,0,0	0/0:18:0,18,0,0	0/0:21:0,21,0,0	0/0:21:0,21,0,0	0/0:17:0,17,0,0	0/0:30:0,30,0,0	0/0:32:0,32,0,0	0/0:53:0,53,0,0	0/0:82:0,82,0,0	0/0:29:0,29,0,0	0/0:51:0,51,0,0	0/0:15:0,15,0,0	0/0:12:0,12,0,0	0/0:15:0,15,0,0	0/0:21:0,21,0,0	0/0:27:0,27,0,0	0/0:23:0,23,0,0	0/0:26:0,26,0,0	0/0:22:0,22,0,0	0/0:34:0,34,0,0	0/0:7:0,7,0,0	0/0:35:0,35,0,0	0/0:21:0,21,0,0	0/0:21:0,21,0,0	0/0:18:0,18,0,0	0/0:25:0,25,0,0	0/0:21:0,21,0,0	0/0:15:0,15,0,0	0/0:62:0,62,0,0	0/0:19:0,19,0,0	0/0:23:0,23,0,0	0/0:25:0,25,0,0	0/0:17:0,17,0,0	0/0:22:0,22,0,0	0/0:14:0,14,0,0	./.:0:0,0,0,0	0/0:27:0,27,0,0	0/0:23:0,23,0,0	0/0:9:0,9,0,0	0/0:11:0,11,0,0	0/0:12:0,12,0,0	0/0:10:0,10,0,0	0/0:12:0,12,0,0	0/0:10:0,10,0,0	0/0:10:0,10,0,0	0/0:13:0,13,0,0	0/0:13:0,13,0,0	0/0:25:0,25,0,0	0/0:27:0,27,0,0	0/0:13:0,13,0,0	0/0:10:0,10,0,0	0/0:18:0,18,0,0	0/0:30:0,30,0,0	0/0:32:1,31,0,0	0/0:18:0,18,0,0	0/0:35:0,35,0,0	0/0:25:0,25,0,0	0/0:23:0,23,0,0	0/0:18:0,18,0,0	0/0:20:0,20,0,0	0/0:9:0,9,0,0	0/0:21:0,21,0,0	0/0:21:0,21,0,0	0/0:15:0,15,0,0	0/0:11:0,11,0,0	0/0:53:0,53,0,0	0/0:17:0,17,0,0	0/0:39:0,39,0,0	1/0:20:0,14,0,6	0/0:13:0,13,0,0	0/0:19:0,19,0,0
RAD_5	51	loc5_pos50	G	A	13	PASS	NS=188;DP=5117	GT:DP:CATG	./.:0:0,0,0,0	0/0:47:0,0,0,47	0/0:31:0,0,0,31	0/0:32:0,0,0,32	0/0:33:0,0,0,33	0/0:32:0,0,0,32	0/0:22:0,0,0,22	0/0:18:0,0,0,18	0/0:7:0,0,0,7	0/0:8:0,0,0,8	0/0:9:0,0,0,9	0/0:12:0,0,0,12	0/0:61:0,0,0,61	0/0:44:0,0,0,44	0/0:37:0,0,0,37	0/0:12:0,0,0,12	1/1:25:1,24,0,0	0/0:33:0,0,0,33	0/0:13:0,0,0,13	0/0:11:0,0,0,11	0/0:15:0,0,0,15	0/0:22:0,0,0,22	0/0:10:0,0,0,10	0/0:43:0,0,0,43	0/0:26:0,0,0,26	0/0:38:0,0,0,38	0/0:22:0,0,0,22	0/0:46:0,0,0,46	0/0:24:0,0,0,24	0/0:11:0,0,0,11	0/0:19:0,0,0,19	0/0:31:0,0,0,31	0/0:44:0,0,0,44	0/0:33:0,0,0,33	0/0:30:0,0,0,30	0/0:22:0,0,0,22	0/0:40:0,0,0,40	0/0:31:0,0,0,31	0/0:27:0,0,0,27	0/0:43:0,0,0,43	0/0:36:0,1,1,34	0/0:58:0,0,0,58	0/0:32:0,0,0,32	0/0:28:0,0,0,28	0/0:25:0,0,0,25	0/0:25:0,0,0,25	0/0:16:0,0,0,16	0/0:33:0,0,0,33	0/0:20:0,0,0,20	0/0:11:0,0,0,11	0/0:30:0,0,0,30	0/0:30:0,0,0,30	0/0:21:0,0,0,21	0/0:20:0,0,0,20	0/0:19:0,0,0,19	0/0:50:0,0,0,50	0/0:20:0,0,0,20	0/0:25:0,0,0,25	0/0:36:0,0,0,36	0/0:27:0,0,0,27	0/0:37:0,0,0,37	0/0:37:0,0,0,37	0/0:18:0,0,0,18	0/0:49:0,0,0,49	0/0:41:0,0,0,41	0/0:15:0,0,0,15	0/0:23:0,0,0,23	0/0:23:0,0,0,23	0/0:37:0,0,0,37	0/0:23:0,0,0,23	0/0:21:0,0,0,21	0/0:23:0,0,0,23	0/0:22:0,0,0,22	0/0:32:0,0,0,32	./.:0:0,0,0,0	./.:0:0,0,0,0	0/0:17:0,0,0,17	0/0:34:0,0,0,34	0/0:14:0,0,0,14	0/0:38:0,0,0,38	0/0:44:0,0,0,44	0/0:13:0,0,0,13	0/0:23:0,0,0,23	0/0:33:0,0,0,33	0/0:42:0,0,1,41	0/0:43:0,0,0,43	0/0:105:0,0,0,105	0/0:33:0,0,0,33	0/0:30:0,0,0,30	0/0:73:0,1,0,72	0/0:71:0,0,0,71	0/0:11:0,0,0,11	0/0:59:1,0,0,58	0/0:17:0,0,0,17	0/0:15:0,0,0,15	0/0:17:0,0,0,17	0/0:73:0,0,0,73	0/0:39:0,0,0,39	0/0:19:0,0,0,19	0/0:32:0,0,0,32	0/0:23:0,0,0,23	0/0:18:0,0,0,18	0/0:70:0,0,0,70	0/0:39:0,0,0,39	0/0:38:0,0,0,38	0/0:21:0,0,0,21	0/0:26:0,0,0,26	0/0:27:0,0,0,27	0/0:16:0,0,0,16	0/0:24:0,0,0,24	0/0:46:0,0,0,46	0/0:25:0,0,0,25	0/0:20:0,0,0,20	0/0:34:0,1,0,33	0/0:21:0,0,0,21	0/0:29:0,0,0,29	0/0:30:0,0,0,30	0/0:16:0,0,0,16	0/0:27:0,0,0,27	0/0:26:0,0,0,26	0/0:25:0,0,0,25	0/0:18:0,0,0,18	0/0:18:0,0,0,18	0/0:21:0,0,0,21	0/0:21:0,0,0,21	0/0:17:0,0,0,17	0/0:30:0,0,0,30	0/0:32:0,0,0,32	0/0:53:0,0,0,53	0/0:82:0,0,0,82	0/0:29:0,0,0,29	0/0:51:0,0,0,51	0/0:15:0,0,0,15	0/0:12:0,0,0,12	0/0:15:0,0,0,15	0/0:21:0,0,0,21	0/0:27:0,0,0,27	0/0:23:0,0,0,23	0/0:26:0,0,0,26	0/0:22:0,0,0,22	0/0:34:0,0,0,34	0/0:7:0,0,0,7	0/0:35:0,0,0,35	0/0:21:0,0,0,21	0/0:21:0,0,0,21	0/0:18:0,0,0,18	0/0:25:0,0,0,25	0/0:21:0,0,0,21	0/0:15:0,0,0,15	0/0:62:0,0,0,62	0/0:19:0,0,0,19	0/0:23:0,0,0,23	0/0:25:0,0,0,25	0/0:17:0,0,0,17	0/0:22:0,0,0,22	0/0:14:0,0,0,14	./.:0:0,0,0,0	0/0:27:0,0,0,27	0/0:23:0,0,0,23	0/0:9:0,0,0,9	0/0:11:0,0,0,11	0/0:12:0,0,0,12	0/0:10:0,0,0,10	0/0:12:0,0,0,12	0/0:10:0,0,0,10	0/0:10:0,0,0,10	0/0:13:0,0,0,13	0/0:13:0,0,0,13	0/0:25:0,0,0,25	0/0:27:0,0,0,27	0/0:13:0,0,0,13	0/0:10:0,0,0,10	0/0:18:0,0,0,18	0/0:30:0,0,0,30	0/0:32:0,0,0,32	0/0:18:0,0,0,18	0/0:35:0,0,0,35	0/0:25:0,0,0,25	0/0:23:0,0,0,23	0/0:18:0,0,0,18	0/0:20:0,0,0,20	0/0:9:0,0,0,9	0/0:21:0,0,0,21	0/0:21:0,0,0,21	0/0:15:0,0,0,15	0/0:11:0,0,0,11	0/0:53:0,0,0,53	0/0:17:0,0,0,17	0/0:39:0,0,0,39	0/0:20:0,0,0,20	0/0:13:0,0,0,13	0/0:19:0,0,0,19
RAD_5	60	loc5_pos59	C	A	13	PASS	NS=184;DP=5116	GT:DP:CATG	./.:0:0,0,0,0	0/1:47:36,11,0,0	0/1:31:19,12,0,0	0/0:32:32,0,0,0	0/0:33:33,0,0,0	0/0:32:32,0,0,0	0/0:22:21,0,0,1	0/0:17:17,0,0,0	0/0:7:7,0,0,0	0/0:8:8,0,0,0	0/0:9:8,1,0,0	0/0:12:12,0,0,0	0/0:61:61,0,0,0	0/0:44:43,1,0,0	./.:37:32,5,0,0	0/0:12:11,0,0,1	0/0:25:23,1,1,0	0/0:33:33,0,0,0	0/0:13:12,1,0,0	0/0:11:11,0,0,0	0/0:15:15,0,0,0	0/0:22:22,0,0,0	0/0:10:10,0,0,0	0/1:43:32,11,0,0	0/0:26:24,1,1,0	0/0:38:35,1,1,1	0/0:22:21,0,0,1	0/0:46:45,1,0,0	./.:24:19,3,1,1	0/0:11:10,0,0,1	0/0:19:19,0,0,0	0/0:31:31,0,0,0	0/0:44:42,1,1,0	0/0:33:31,2,0,0	0/0:30:30,0,0,0	0/0:22:21,1,0,0	0/0:40:39,0,1,0	0/0:31:30,0,1,0	0/0:27:26,0,0,1	0/0:43:43,0,0,0	0/0:36:35,0,0,1	0/0:58:56,1,0,1	0/0:32:32,0,0,0	0/0:28:26,2,0,0	0/0:25:24,1,0,0	0/0:25:25,0,0,0	0/0:16:16,0,0,0	0/0:33:32,1,0,0	0/0:20:20,0,0,0	0/0:11:10,1,0,0	0/0:30:29,1,0,0	0/0:30:28,2,0,0	0/0:21:21,0,0,0	0/0:20:20,0,0,0	0/0:19:19,0,0,0	0/0:50:50,0,0,0	0/0:20:20,0,0,0	0/0:25:25,0,0,0	0/0:36:35,1,0,0	0/0:27:27,0,0,0	0/0:37:37,0,0,0	0/0:37:37,0,0,0	0/0:18:18,0,0,0	0/0:49:49,0,0,0	0/0:41:41,0,0,0	0/0:15:15,0,0,0	0/0:23:23,0,0,0	0/0:23:23,0,0,0	0/0:37:37,0,0,0	0/0:23:23,0,0,0	0/0:21:21,0,0,0	0/0:23:23,0,0,0	0/0:22:22,0,0,0	0/0:32:32,0,0,0	./.:0:0,0,0,0	./.:0:0,0,0,0	0/0:17:17,0,0,0	0/0:34:33,1,0,0	0/0:14:14,0,0,0	0/0:38:36,2,0,0	0/0:44:43,0,0,1	./.:13:11,2,0,0	0/0:23:23,0,0,0	0/0:33:31,2,0,0	0/0:42:38,3,1,0	0/0:43:43,0,0,0	0/0:105:102,3,0,0	0/0:33:32,1,0,0	0/0:30:29,1,0,0	0/0:73:72,1,0,0	0/0:71:67,3,0,1	0/0:11:11,0,0,0	0/0:59:58,0,0,1	0/0:17:17,0,0,0	0/0:15:15,0,0,0	./.:17:14,1,0,2	0/0:73:71,1,0,1	0/0:39:39,0,0,0	0/0:19:19,0,0,0	0/0:32:32,0,0,0	0/0:23:23,0,0,0	0/0:18:18,0,0,0	0/0:70:66,2,0,2	0/0:39:35,2,2,0	0/0:38:36,2,0,0	0/0:21:21,0,0,0	0/0:26:25,0,0,1	0/0:27:26,0,1,0	0/0:16:16,0,0,0	0/0:24:24,0,0,0	0/0:46:45,0,1,0	0/0:25:24,0,1,0	0/0:20:19,0,0,1	0/0:34:32,1,1,0	0/0:21:21,0,0,0	0/0:29:27,2,0,0	0/0:30:30,0,0,0	0/0:16:16,0,0,0	0/0:27:27,0,0,0	0/0:26:25,1,0,0	0/0:25:24,1,0,0	0/0:18:17,1,0,0	0/0:18:18,0,0,0	0/0:21:21,0,0,0	0/0:21:21,0,0,0	0/0:17:16,1,0,0	0/0:30:30,0,0,0	0/0:32:31,1,0,0	0/0:53:53,0,0,0	0/0:82:78,2,1,1	0/0:29:29,0,0,0	0/0:51:48,2,0,1	0/0:15:15,0,0,0	0/0:12:11,0,0,1	0/0:15:15,0,0,0	0/0:21:21,0,0,0	0/0:27:26,0,1,0	0/0:23:23,0,0,0	0/0:26:25,1,0,0	0/0:22:22,0,0,0	0/0:34:33,0,0,1	0/0:7:7,0,0,0	0/0:35:33,2,0,0	0/0:21:21,0,0,0	0/0:21:20,1,0,0	0/0:18:18,0,0,0	0/0:25:24,1,0,0	0/0:21:21,0,0,0	0/0:15:15,0,0,0	0/0:62:61,0,1,0	0/0:19:19,0,0,0	0/0:23:23,0,0,0	0/0:25:25,0,0,0	0/0:17:16,1,0,0	0/0:22:21,1,0,0	0/0:14:13,1,0,0	./.:0:0,0,0,0	0/0:27:27,0,0,0	0/0:23:23,0,0,0	0/0:9:9,0,0,0	0/0:11:11,0,0,0	0/0:12:11,1,0,0	0/0:10:10,0,0,0	0/0:12:12,0,0,0	0/0:10:10,0,0,0	0/0:10:10,0,0,0	0/0:13:13,0,0,0	0/0:13:13,0,0,0	0/0:25:25,0,0,0	0/0:27:27,0,0,0	0/0:13:12,1,0,0	0/0:10:10,0,0,0	0/0:18:18,0,0,0	0/0:30:29,1,0,0	0/0:32:32,0,0,0	0/0:18:18,0,0,0	0/0:35:35,0,0,0	0/0:25:25,0,0,0	0/0:23:23,0,0,0	0/0:18:18,0,0,0	0/0:20:19,1,0,0	0/0:9:9,0,0,0	0/0:21:21,0,0,0	0/0:21:21,0,0,0	0/0:15:15,0,0,0	0/0:11:11,0,0,0	0/0:53:53,0,0,0	0/0:17:17,0,0,0	0/0:39:39,0,0,0	0/0:20:20,0,0,0	0/0:13:13,0,0,0	0/0:19:19,0,0,0
RAD_5	61	loc5_pos60	A	G	13	PASS	NS=188;DP=5114	GT:DP:CATG	./.:0:0,0,0,0	0/0:47:0,47,0,0	0/0:31:0,31,0,0	0/0:32:0,32,0,0	0/0:33:0,33,0,0	0/0:32:0,32,0,0	0/0:22:0,22,0,0	0/0:17:0,17,0,0	0/0:7:0,7,0,0	0/0:8:0,8,0,0	0/0:9:0,8,1,0	0/0:12:0,12,0,0	0/0:61:0,61,0,0	0/0:44:0,44,0,0	0/0:37:0,37,0,0	0/0:12:0,12,0,0	0/0:25:1,24,0,0	0/0:33:0,33,0,0	0/0:13:0,13,0,0	0/0:11:0,11,0,0	0/0:15:0,15,0,0	0/0:22:0,22,0,0	0/0:10:0,10,0,0	0/0:43:0,43,0,0	0/0:26:0,26,0,0	0/0:38:1,37,0,0	0/0:22:0,22,0,0	0/0:46:0,45,1,0	0/0:24:0,24,0,0	0/0:11:0,11,0,0	0/0:18:0,18,0,0	0/0:31:0,31,0,0	0/0:44:0,43,0,1	0/0:33:0,33,0,0	0/0:30:0,30,0,0	0/0:22:0,22,0,0	0/0:40:0,40,0,0	0/0:31:0,31,0,0	0/0:27:0,27,0,0	0/0:43:0,42,0,1	0/0:36:0,36,0,0	0/0:58:0,58,0,0	0/0:32:0,32,0,0	0/0:28:0,28,0,0	0/0:25:0,25,0,0	0/0:25:0,25,0,0	0/0:16:0,16,0,0	0/0:33:1,32,0,0	0/0:20:0,20,0,0	0/0:11:0,11,0,0	0/0:30:0,30,0,0	0/0:30:0,30,0,0	0/0:21:0,21,0,0	0/0:20:0,20,0,0	0/0:19:1,18,0,0	0/0:50:0,50,0,0	0/0:20:0,20,0,0	0/0:25:0,25,0,0	0/0:36:0,36,0,0	0/0:27:0,27,0,0	0/0:37:0,37,0,0	0/0:37:0,37,0,0	0/0:18:0,18,0,0	0/0:49:1,48,0,0	0/0:41:0,41,0,0	0/0:15:0,15,0,0	0/0:23:0,23,0,0	0/0:22:0,22,0,0	0/0:37:0,37,0,0	0/0:23:0,23,0,0	0/0:21:0,21,0,0	0/0:23:0,23,0,0	0/0:22:0,21,1,0	0/0:32:0,32,0,0	./.:0:0,0,0,0	./.:0:0,0,0,0	0/0:17:0,17,0,0	0/0:34:0,34,0,0	0/0:14:1,13,0,0	0/0:38:0,38,0,0	0/0:44:2,42,0,0	0/0:13:0,13,0,0	0/0:23:0,23,0,0	0/0:33:0,33,0,0	1/1:42:0,0,0,42	0/0:43:0,43,0,0	0/0:105:0,105,0,0	0/0:33:0,33,0,0	0/0:30:0,30,0,0	0/0:73:0,71,1,1	0/0:71:0,71,0,0	0/0:11:0,11,0,0	0/0:59:0,59,0,0	0/0:17:0,17,0,0	0/0:15:0,15,0,0	0/0:17:0,17,0,0	0/0:73:0,73,0,0	0/0:39:0,39,0,0	0/0:19:1,18,0,0	0/0:32:1,31,0,0	0/0:23:0,23,0,0	0/0:18:0,18,0,0	0/0:70:0,70,0,0	0/0:39:0,38,0,1	0/0:38:0,38,0,0	0/0:21:0,21,0,0	0/0:26:0,26,0,0	0/0:27:0,27,0,0	0/0:16:0,16,0,0	0/0:24:0,24,0,0	0/0:46:0,46,0,0	0/0:25:0,25,0,0	0/0:20:0,20,0,0	0/0:34:0,34,0,0	0/0:21:0,21,0,0	0/0:29:0,28,1,0	0/0:30:0,30,0,0	0/0:16:0,15,1,0	0/0:27:0,27,0,0	0/0:26:0,26,0,0	0/0:25:0,25,0,0	0/0:18:0,18,0,0	0/0:18:0,18,0,0	0/0:21:0,21,0,0	0/0:21:0,21,0,0	0/0:17:0,17,0,0	0/0:30:0,29,0,1	0/0:32:0,32,0,0	0/0:53:0,53,0,0	0/0:82:0,82,0,0	0/0:29:1,28,0,0	0/0:51:0,51,0,0	0/0:15:0,15,0,0	0/0:12:0,12,0,0	0/0:15:0,15,0,0	0/0:21:0,21,0,0	0/0:27:0,27,0,0	0/0:23:0,23,0,0	0/0:26:0,26,0,0	0/0:22:0,21,0,1	0/0:34:0,34,0,0	0/0:7:0,7,0,0	0/0:35:0,35,0,0	0/0:21:0,21,0,0	0/0:21:0,21,0,0	0/0:18:0,17,1,0	0/0:25:0,25,0,0	0/0:21:0,21,0,0	0/0:15:0,15,0,0	0/0:62:0,62,0,0	0/0:19:0,19,0,0	0/0:23:0,23,0,0	0/0:25:0,25,0,0	0/0:17:0,17,0,0	0/0:22:0,22,0,0	0/0:14:0,14,0,0	./.:0:0,0,0,0	0/0:27:0,27,0,0	0/0:23:0,23,0,0	0/0:9:0,9,0,0	0/0:11:0,11,0,0	0/0:12:0,12,0,0	0/0:10:0,10,0,0	0/0:12:0,12,0,0	0/0:10:0,10,0,0	0/0:10:0,10,0,0	0/0:13:0,13,0,0	0/0:13:0,13,0,0	0/0:25:0,25,0,0	0/0:27:0,27,0,0	0/0:13:0,13,0,0	0/0:10:0,10,0,0	0/0:18:0,18,0,0	0/0:30:0,29,1,0	0/0:32:0,32,0,0	0/0:18:0,18,0,0	0/0:35:0,35,0,0	0/0:25:0,25,0,0	0/0:23:0,23,0,0	0/0:18:0,18,0,0	0/0:20:0,20,0,0	0/0:9:0,9,0,0	0/0:21:0,21,0,0	0/0:21:0,21,0,0	0/0:15:0,15,0,0	0/0:11:0,11,0,0	0/0:53:0,53,0,0	0/0:17:0,17,0,0	0/0:39:0,39,0,0	0/0:20:0,20,0,0	0/0:13:0,13,0,0	0/0:19:0,18,0,1
RAD_5	79	loc5_pos78	T	G	13	PASS	NS=188;DP=5108	GT:DP:CATG	./.:0:0,0,0,0	0/0:47:0,0,47,0	0/0:31:0,0,31,0	0/0:32:0,0,32,0	0/0:33:0,0,33,0	0/0:32:0,0,32,0	0/0:22:0,0,22,0	0/0:17:0,0,17,0	0/0:7:0,0,7,0	0/0:8:0,0,8,0	0/0:9:0,0,9,0	0/0:12:0,0,12,0	0/0:59:0,0,59,0	0/0:44:0,0,44,0	0/0:37:0,0,37,0	0/0:12:0,0,12,0	0/0:24:0,0,24,0	0/0:33:0,0,33,0	0/0:13:0,0,13,0	0/0:11:0,0,11,0	0/0:15:0,0,15,0	0/0:22:0,0,22,0	0/0:10:0,0,10,0	0/0:43:0,0,43,0	0/0:26:0,0,26,0	0/0:38:0,0,38,0	0/0:22:0,0,21,1	0/0:46:0,0,46,0	0/0:24:0,0,24,0	0/0:11:0,0,11,0	0/0:18:0,0,18,0	0/0:31:0,0,31,0	0/0:44:0,0,44,0	0/0:33:0,0,33,0	0/0:30:0,0,30,0	0/0:22:0,0,22,0	0/0:40:0,0,40,0	0/0:31:0,0,31,0	0/0:27:0,0,27,0	0/0:43:0,0,43,0	0/0:36:0,0,36,0	0/0:58:0,0,58,0	0/0:32:0,0,32,0	0/0:28:0,0,28,0	0/0:25:0,0,25,0	0/0:25:0,0,25,0	0/0:16:0,0,16,0	0/0:33:1,0,32,0	0/0:20:0,0,20,0	0/0:11:0,0,11,0	0/0:30:0,0,29,1	0/0:30:0,0,30,0	0/0:21:0,0,21,0	0/0:20:0,0,20,0	0/0:19:0,0,19,0	0/0:50:0,0,50,0	0/0:20:0,0,20,0	0/0:25:0,0,25,0	0/0:36:0,0,36,0	0/0:27:0,0,27,0	0/0:37:0,0,37,0	0/0:37:0,0,37,0	0/0:18:0,0,18,0	0/0:49:0,0,49,0	0/0:41:0,0,41,0	0/0:15:0,0,15,0	0/0:23:0,0,23,0	0/0:22:0,0,22,0	0/0:37:0,0,37,0	0/0:23:0,0,23,0	0/0:21:0,0,21,0	0/0:23:0,0,23,0	0/0:22:0,0,22,0	0/0:32:0,0,32,0	./.:0:0,0,0,0	./.:0:0,0,0,0	0/0:17:0,0,17,0	0/0:34:0,0,34,0	0/0:14:0,0,14,0	0/0:38:1,0,37,0	0/0:43:0,0,43,0	0/0:13:0,0,13,0	0/0:23:0,0,23,0	0/0:33:0,0,33,0	0/0:42:0,0,42,0	0/0:43:0,0,43,0	0/0:105:0,0,105,0	0/0:33:0,0,33,0	0/0:30:0,0,30,0	0/0:73:0,1,72,0	0/0:71:0,0,71,0	0/0:11:0,0,11,0	0/0:59:0,0,59,0	0/0:17:0,0,17,0	0/0:15:0,0,15,0	0/0:17:0,0,17,0	0/0:73:0,0,73,0	0/0:39:0,0,39,0	0/0:19:0,0,19,0	0/0:32:0,0,32,0	0/0:23:0,0,23,0	0/0:18:0,0,18,0	0/0:70:0,0,70,0	0/0:39:0,0,39,0	0/0:38:0,0,38,0	0/0:21:0,0,21,0	0/0:26:0,0,26,0	0/0:27:0,1,26,0	0/0:16:0,0,16,0	0/0:24:0,0,24,0	0/0:46:0,0,46,0	0/0:25:0,0,25,0	0/0:20:0,0,20,0	0/0:34:0,0,34,0	0/0:21:0,0,21,0	0/0:29:0,0,29,0	0/0:30:0,0,30,0	0/0:16:0,0,16,0	0/0:27:0,1,26,0	0/0:26:0,0,26,0	0/0:25:0,0,25,0	0/0:18:0,0,18,0	0/0:18:0,0,18,0	0/0:21:0,0,21,0	0/0:21:0,0,21,0	0/0:17:0,0,17,0	0/0:30:0,0,30,0	0/0:32:0,0,32,0	0/0:53:0,0,53,0	0/0:82:0,0,82,0	0/0:29:0,0,29,0	0/0:51:0,0,51,0	0/0:15:0,0,15,0	0/0:12:0,0,12,0	0/0:15:0,0,15,0	0/0:21:0,0,21,0	0/0:27:0,0,27,0	0/0:23:0,0,23,0	0/0:26:0,0,26,0	0/0:22:0,0,22,0	0/0:34:0,0,34,0	0/0:7:0,0,7,0	0/0:35:0,0,35,0	0/0:21:0,0,21,0	0/0:21:0,0,21,0	0/0:18:0,0,18,0	0/0:25:0,0,25,0	0/0:21:0,0,21,0	0/0:15:0,0,15,0	0/0:62:1,0,60,1	0/0:19:0,0,19,0	0/0:23:1,0,22,0	0/0:25:0,0,25,0	0/0:17:0,0,17,0	0/0:22:0,0,22,0	0/0:14:0,0,14,0	./.:0:0,0,0,0	0/0:27:0,0,27,0	0/0:23:0,0,23,0	0/0:9:0,0,9,0	0/0:11:0,0,11,0	0/0:12:0,0,12,0	0/0:10:0,0,10,0	0/0:12:0,0,12,0	0/0:10:0,0,10,0	0/0:10:0,0,10,0	0/0:13:0,0,13,0	0/0:13:0,0,13,0	0/0:25:0,1,24,0	0/0:27:0,0,27,0	0/0:13:0,0,13,0	0/0:10:0,0,10,0	0/0:18:0,0,18,0	0/0:30:0,0,30,0	0/0:32:0,0,32,0	0/0:18:0,0,18,0	0/0:35:0,0,35,0	0/0:25:0,0,25,0	0/0:23:0,0,23,0	1/0:18:0,0,15,3	0/0:20:0,0,20,0	0/0:9:0,0,9,0	0/0:21:0,0,21,0	1/0:21:0,0,17,4	0/0:13:0,0,13,0	0/0:11:0,0,11,0	0/0:53:0,0,53,0	0/0:17:0,0,17,0	0/0:39:0,0,39,0	0/0:20:0,0,20,0	0/0:13:0,0,13,0	0/0:19:0,0,19,0
RAD_5	81	loc5_pos80	A	G	13	PASS	NS=188;DP=5108	GT:DP:CATG	./.:0:0,0,0,0	0/0:47:0,47,0,0	0/0:31:0,31,0,0	0/0:32:0,32,0,0	0/0:33:0,33,0,0	0/0:32:0,32,0,0	0/0:22:0,22,0,0	0/0:17:0,17,0,0	0/0:7:0,7,0,0	0/0:8:0,8,0,0	0/0:9:0,9,0,0	0/0:12:0,12,0,0	0/0:59:0,59,0,0	0/0:44:0,44,0,0	0/0:37:0,37,0,0	0/0:12:0,12,0,0	0/0:24:0,24,0,0	0/0:33:0,33,0,0	0/0:13:0,13,0,0	0/0:11:0,11,0,0	0/0:15:1,14,0,0	0/0:22:0,22,0,0	0/0:10:0,10,0,0	0/0:43:0,43,0,0	0/0:26:0,26,0,0	0/0:38:0,38,0,0	0/0:22:0,22,0,0	0/0:46:0,46,0,0	0/0:24:0,24,0,0	0/0:11:0,11,0,0	0/0:18:0,18,0,0	0/0:31:0,31,0,0	0/0:44:0,44,0,0	0/0:33:0,33,0,0	0/0:30:0,30,0,0	0/0:22:0,22,0,0	0/0:40:0,40,0,0	0/0:31:0,31,0,0	0/0:27:0,27,0,0	0/0:43:0,43,0,0	0/0:36:1,35,0,0	0/0:58:0,58,0,0	0/0:32:0,32,0,0	0/0:28:0,28,0,0	0/0:25:0,25,0,0	0/0:25:0,25,0,0	0/0:16:0,16,0,0	0/0:33:0,33,0,0	0/0:20:0,20,0,0	0/0:11:0,11,0,0	0/0:30:0,30,0,0	0/0:30:0,30,0,0	0/0:21:0,21,0,0	0/0:20:0,20,0,0	0/0:19:0,19,0,0	0/0:50:0,50,0,0	0/0:20:0,20,0,0	0/0:25:0,25,0,0	0/0:36:0,36,0,0	0/0:27:0,27,0,0	0/0:37:0,37,0,0	0/0:37:0,37,0,0	0/0:18:0,18,0,0	0/0:49:0,49,0,0	0/0:41:0,41,0,0	0/0:15:0,15,0,0	0/0:23:0,23,0,0	0/0:22:0,22,0,0	0/0:37:0,37,0,0	0/0:23:0,23,0,0	0/0:21:0,21,0,0	0/0:23:0,23,0,0	0/0:22:0,22,0,0	0/0:32:0,32,0,0	./.:0:0,0,0,0	./.:0:0,0,0,0	0/0:17:0,17,0,0	0/0:34:0,34,0,0	0/0:14:0,14,0,0	0/0:38:0,38,0,0	1/0:43:0,28,0,15	1/0:13:0,10,0,3	1/0:23:0,18,0,5	1/0:33:0,27,0,6	0/0:42:0,42,0,0	0/0:43:0,43,0,0	0/0:105:0,105,0,0	0/0:33:0,33,0,0	0/0:30:0,30,0,0	0/0:73:0,73,0,0	0/0:71:0,71,0,0	0/0:11:0,11,0,0	0/0:59:0,59,0,0	0/0:17:0,17,0,0	0/0:15:0,15,0,0	0/0:17:0,17,0,0	0/0:73:1,72,0,0	0/0:39:0,39,0,0	0/0:19:0,19,0,0	0/0:32:0,32,0,0	0/0:23:0,23,0,0	0/0:18:0,18,0,0	0/0:70:0,70,0,0	0/0:39:0,39,0,0	0/0:38:0,38,0,0	0/0:21:0,21,0,0	0/0:26:0,26,0,0	0/0:27:0,26,1,0	0/0:16:0,16,0,0	0/0:24:0,24,0,0	0/0:46:0,46,0,0	0/0:25:0,25,0,0	0/0:20:0,20,0,0	1/0:34:0,22,0,12	0/0:21:0,21,0,0	0/0:29:0,29,0,0	0/0:30:0,30,0,0	0/0:16:0,16,0,0	0/0:27:0,27,0,0	0/0:26:0,26,0,0	0/0:25:0,25,0,0	0/0:18:0,18,0,0	0/0:18:0,18,0,0	0/0:21:0,21,0,0	0/0:21:0,21,0,0	0/0:17:0,17,0,0	0/0:30:0,30,0,0	0/0:32:0,32,0,0	0/0:53:0,53,0,0	0/0:82:0,81,1,0	0/0:29:0,29,0,0	0/0:51:0,51,0,0	0/0:15:0,15,0,0	0/0:12:0,12,0,0	0/0:15:0,14,1,0	0/0:21:0,21,0,0	0/0:27:0,27,0,0	0/0:23:0,23,0,0	0/0:26:0,26,0,0	0/0:22:0,22,0,0	0/0:34:0,34,0,0	0/0:7:0,7,0,0	0/0:35:0,35,0,0	0/0:21:0,21,0,0	0/0:21:0,21,0,0	0/0:18:0,18,0,0	0/0:25:0,25,0,0	0/0:21:0,21,0,0	0/0:15:0,15,0,0	0/0:62:0,62,0,0	0/0:19:0,19,0,0	0/0:23:0,23,0,0	0/0:25:0,25,0,0	0/0:17:0,17,0,0	0/0:22:0,22,0,0	0/0:14:0,14,0,0	./.:0:0,0,0,0	0/0:27:0,27,0,0	0/0:23:0,23,0,0	0/0:9:0,9,0,0	0/0:11:0,11,0,0	0/0:12:0,12,0,0	0/0:10:0,10,0,0	0/0:12:0,12,0,0	0/0:10:0,10,0,0	0/0:10:0,10,0,0	0/0:13:0,13,0,0	0/0:13:0,13,0,0	0/0:25:0,25,0,0	0/0:27:0,27,0,0	0/0:13:0,13,0,0	0/0:10:0,10,0,0	0/0:18:0,18,0,0	0/0:30:0,30,0,0	0/0:32:0,32,0,0	0/0:18:0,18,0,0	0/0:35:0,35,0,0	0/0:25:0,25,0,0	0/0:23:0,23,0,0	0/0:18:0,18,0,0	0/0:20:0,20,0,0	0/0:9:0,9,0,0	0/0:21:0,21,0,0	0/0:21:0,21,0,0	0/0:13:0,13,0,0	0/0:11:0,11,0,0	0/0:53:0,53,0,0	0/0:17:0,17,0,0	0/0:39:0,39,0,0	0/0:20:0,20,0,0	0/0:13:0,13,0,0	0/0:19:0,19,0,0
RAD_5	84	loc5_pos83	C	T	13	PASS	NS=188;DP=5106	GT:DP:CATG	./.:0:0,0,0,0	0/0:47:47,0,0,0	0/0:31:31,0,0,0	0/0:32:32,0,0,0	0/0:33:33,0,0,0	0/0:32:32,0,0,0	0/0:22:22,0,0,0	0/0:17:17,0,0,0	0/0:7:7,0,0,0	0/0:8:8,0,0,0	0/0:9:9,0,0,0	0/0:12:12,0,0,0	0/0:59:59,0,0,0	0/0:44:44,0,0,0	0/0:37:37,0,0,0	0/0:12:12,0,0,0	0/0:24:24,0,0,0	0/0:33:33,0,0,0	0/0:13:13,0,0,0	0/0:11:11,0,0,0	0/0:15:15,0,0,0	0/0:22:22,0,0,0	0/0:10:10,0,0,0	0/0:43:43,0,0,0	0/0:25:25,0,0,0	0/0:38:38,0,0,0	0/0:22:22,0,0,0	0/0:46:46,0,0,0	0/0:24:24,0,0,0	0/0:11:11,0,0,0	0/0:18:18,0,0,0	0/0:31:30,0,1,0	0/0:44:44,0,0,0	0/0:33:33,0,0,0	0/0:30:30,0,0,0	0/0:22:22,0,0,0	0/0:39:39,0,0,0	0/0:31:31,0,0,0	0/0:27:27,0,0,0	0/0:43:42,1,0,0	0/0:36:36,0,0,0	0/0:58:57,1,0,0	0/0:32:32,0,0,0	0/0:28:28,0,0,0	0/0:25:25,0,0,0	0/0:25:25,0,0,0	0/0:16:16,0,0,0	0/0:33:33,0,0,0	0/0:20:20,0,0,0	0/0:11:11,0,0,0	0/0:30:30,0,0,0	0/0:30:30,0,0,0	0/0:21:21,0,0,0	0/0:20:20,0,0,0	0/0:19:19,0,0,0	0/0:50:50,0,0,0	0/0:20:20,0,0,0	0/0:25:25,0,0,0	0/0:36:36,0,0,0	0/0:27:27,0,0,0	0/0:37:37,0,0,0	0/0:37:37,0,0,0	0/0:18:18,0,0,0	0/0:49:49,0,0,0	0/0:41:41,0,0,0	0/0:15:15,0,0,0	0/0:23:23,0,0,0	0/0:22:22,0,0,0	0/0:37:37,0,0,0	0/0:23:23,0,0,0	0/0:21:21,0,0,0	0/0:23:23,0,0,0	0/0:22:22,0,0,0	0/0:32:32,0,0,0	./.:0:0,0,0,0	./.:0:0,0,0,0	0/0:17:17,0,0,0	0/0:34:34,0,0,0	0/0:14:14,0,0,0	0/0:38:37,1,0,0	0/0:43:43,0,0,0	0/0:13:13,0,0,0	0/0:23:23,0,0,0	0/0:33:33,0,0,0	0/0:42:42,0,0,0	0/0:43:43,0,0,0	0/0:105:105,0,0,0	0/0:33:33,0,0,0	0/0:30:30,0,0,0	1/0:73:48,0,25,0	0/0:71:70,0,1,0	0/0:11:11,0,0,0	0/0:59:59,0,0,0	0/0:17:17,0,0,0	0/0:15:14,0,0,1	0/0:17:17,0,0,0	0/0:73:73,0,0,0	0/0:39:39,0,0,0	0/0:19:19,0,0,0	0/0:32:32,0,0,0	0/0:23:23,0,0,0	0/0:18:18,0,0,0	0/0:70:70,0,0,0	0/0:39:39,0,0,0	0/0:38:38,0,0,0	0/0:21:21,0,0,0	0/0:26:26,0,0,0	0/0:27:27,0,0,0	0/0:16:16,0,0,0	0/0:24:24,0,0,0	0/0:46:46,0,0,0	0/0:25:25,0,0,0	0/0:20:20,0,0,0	0/0:34:34,0,0,0	0/0:21:21,0,0,0	0/0:29:28,1,0,0	0/0:30:30,0,0,0	0/0:16:15,1,0,0	0/0:27:27,0,0,0	0/0:26:25,1,0,0	0/0:25:25,0,0,0	0/0:18:18,0,0,0	0/0:18:18,0,0,0	0/0:21:21,0,0,0	0/0:21:21,0,0,0	0/0:17:17,0,0,0	0/0:30:30,0,0,0	0/0:32:32,0,0,0	0/0:53:53,0,0,0	0/0:82:82,0,0,0	0/0:29:29,0,0,0	0/0:51:50,1,0,0	0/0:15:15,0,0,0	0/0:12:12,0,0,0	0/0:15:15,0,0,0	0/0:21:21,0,0,0	0/0:27:27,0,0,0	0/0:23:23,0,0,0	0/0:26:26,0,0,0	0/0:22:22,0,0,0	0/0:34:34,0,0,0	0/0:7:7,0,0,0	0/0:35:35,0,0,0	0/0:21:21,0,0,0	0/0:21:21,0,0,0	0/0:18:18,0,0,0	0/0:25:25,0,0,0	0/0:21:21,0,0,0	0/0:15:15,0,0,0	0/0:62:62,0,0,0	0/0:19:19,0,0,0	0/0:23:23,0,0,0	0/0:25:25,0,0,0	0/0:17:17,0,0,0	0/0:22:22,0,0,0	0/0:14:14,0,0,0	./.:0:0,0,0,0	0/0:27:27,0,0,0	0/0:23:23,0,0,0	0/0:9:9,0,0,0	0/0:11:11,0,0,0	0/0:12:12,0,0,0	0/0:10:10,0,0,0	0/0:12:12,0,0,0	0/0:10:10,0,0,0	0/0:10:10,0,0,0	0/0:13:13,0,0,0	0/0:13:13,0,0,0	0/0:25:25,0,0,0	0/0:27:27,0,0,0	0/0:13:13,0,0,0	0/0:10:10,0,0,0	0/0:18:18,0,0,0	0/0:30:30,0,0,0	0/0:32:32,0,0,0	0/0:18:18,0,0,0	0/0:35:35,0,0,0	0/0:25:25,0,0,0	0/0:23:23,0,0,0	0/0:18:18,0,0,0	0/0:20:20,0,0,0	0/0:9:9,0,0,0	0/0:21:21,0,0,0	0/0:21:21,0,0,0	0/0:13:13,0,0,0	0/0:11:11,0,0,0	0/0:53:53,0,0,0	0/0:17:17,0,0,0	0/0:39:39,0,0,0	0/0:20:19,0,1,0	0/0:13:13,0,0,0	0/0:19:19,0,0,0
RAD_5	86	loc5_pos85	G	C	13	PASS	NS=188;DP=5104	GT:DP:CATG	./.:0:0,0,0,0	0/0:47:0,0,0,47	0/0:31:0,0,0,31	0/0:32:0,0,0,32	0/0:33:0,0,0,33	0/0:32:0,0,0,32	0/0:22:0,0,0,22	0/0:17:0,0,0,17	0/0:7:0,0,0,7	0/0:8:0,0,0,8	0/0:9:0,0,0,9	0/0:12:0,0,0,12	0/0:59:0,0,0,59	0/0:44:0,0,0,44	0/0:37:0,0,0,37	0/0:12:0,0,0,12	0/0:24:0,0,0,24	0/0:33:0,0,0,33	0/0:13:0,0,0,13	0/0:11:0,0,0,11	0/0:15:0,0,0,15	0/0:22:0,0,0,22	0/0:10:0,0,0,10	0/0:43:0,0,0,43	0/0:25:0,0,0,25	0/0:38:0,0,0,38	0/0:22:0,0,0,22	0/0:46:0,0,1,45	0/0:24:0,0,0,24	0/0:11:0,0,0,11	0/0:18:0,0,0,18	0/0:31:0,0,0,31	0/0:44:0,0,0,44	0/0:33:0,0,0,33	0/0:30:0,0,0,30	0/0:22:0,0,0,22	0/0:39:0,0,0,39	0/0:31:0,0,0,31	0/0:27:0,0,0,27	0/0:43:0,0,0,43	0/0:36:0,0,0,36	0/0:58:0,0,0,58	0/0:32:0,0,0,32	0/0:28:0,0,0,28	0/0:25:0,0,0,25	0/0:25:0,0,0,25	0/0:16:0,0,0,16	0/0:33:0,0,0,33	0/0:20:0,0,0,20	0/0:11:0,0,0,11	0/0:30:0,0,0,30	0/0:30:0,0,0,30	0/0:21:0,0,0,21	0/0:20:0,0,0,20	0/0:19:0,0,0,19	0/0:50:0,0,0,50	0/0:20:0,0,0,20	0/0:25:0,0,0,25	0/0:36:0,0,0,36	0/0:27:0,0,0,27	0/0:37:0,0,0,37	0/0:37:0,0,0,37	0/0:18:0,0,0,18	0/0:49:0,0,0,49	0/0:41:0,0,0,41	0/0:15:0,0,0,15	0/0:23:0,0,0,23	0/0:22:0,0,0,22	0/0:37:0,0,0,37	0/0:23:0,0,0,23	0/0:21:0,0,0,21	0/0:23:0,0,0,23	0/0:22:0,0,0,22	0/0:32:0,0,0,32	./.:0:0,0,0,0	./.:0:0,0,0,0	0/0:17:0,0,0,17	0/0:33:0,0,0,33	0/0:14:0,0,0,14	0/0:38:0,0,0,38	0/0:43:0,0,0,43	0/0:13:0,0,0,13	0/0:23:0,0,0,23	0/0:33:0,0,0,33	0/0:41:0,0,0,41	0/0:43:0,0,0,43	0/0:105:0,0,0,105	0/0:33:0,0,0,33	0/0:30:0,0,0,30	0/0:73:0,0,0,73	0/0:71:0,0,1,70	0/0:11:0,0,0,11	0/0:59:0,0,0,59	0/0:17:0,0,0,17	0/0:15:0,0,0,15	0/0:17:0,0,0,17	0/0:73:0,0,0,73	0/0:39:0,0,0,39	0/0:19:0,0,0,19	0/0:32:0,0,0,32	0/0:23:0,0,0,23	0/0:18:0,0,0,18	0/0:70:0,0,0,70	0/0:39:0,0,0,39	0/0:38:0,0,0,38	0/0:21:0,0,0,21	0/0:26:0,0,0,26	0/0:27:0,0,0,27	0/0:16:0,0,0,16	0/0:24:0,0,0,24	0/0:46:0,0,0,46	0/0:25:0,0,0,25	0/0:20:0,0,0,20	0/0:34:0,0,0,34	0/0:21:0,0,0,21	0/0:29:0,0,0,29	0/0:30:0,0,0,30	0/0:16:0,0,0,16	0/0:27:0,0,0,27	0/0:26:0,0,0,26	0/0:25:0,0,0,25	0/0:18:0,0,0,18	0/0:18:0,0,0,18	0/0:21:0,0,0,21	0/0:21:0,0,0,21	0/0:17:0,0,0,17	0/0:30:0,0,0,30	0/0:32:0,0,0,32	0/0:53:0,0,0,53	0/0:82:0,0,0,82	0/0:29:0,0,0,29	0/0:51:0,0,0,51	0/0:15:0,0,0,15	0/0:12:0,0,0,12	0/0:15:0,0,0,15	0/0:21:0,0,0,21	0/0:27:0,0,0,27	0/0:23:0,0,0,23	0/0:26:0,0,0,26	0/0:22:0,0,0,22	0/0:34:0,0,0,34	0/0:7:0,0,0,7	0/0:35:0,0,0,35	0/0:21:0,0,0,21	0/0:21:0,0,0,21	0/0:18:0,0,0,18	0/0:25:0,0,0,25	0/0:21:0,0,0,21	0/0:15:0,0,0,15	0/0:62:0,0,0,62	0/0:19:0,0,0,19	0/0:23:0,0,0,23	0/0:25:0,0,0,25	0/0:17:0,0,0,17	0/0:22:0,0,0,22	0/0:14:0,0,0,14	./.:0:0,0,0,0	0/0:27:0,0,0,27	0/0:23:0,0,0,23	0/0:9:0,0,0,9	0/0:11:0,0,0,11	0/0:12:0,0,0,12	0/0:10:0,0,0,10	0/0:12:0,0,0,12	0/0:10:0,0,0,10	0/0:10:0,0,0,10	0/0:13:0,0,0,13	0/0:13:0,0,0,13	0/0:25:0,0,0,25	0/0:27:0,0,0,27	0/0:13:0,0,0,13	0/0:10:0,0,0,10	0/0:18:0,0,0,18	0/0:30:0,0,0,30	0/0:32:0,0,0,32	0/0:18:0,0,0,18	0/0:35:0,0,0,35	0/0:25:0,0,0,25	0/0:23:0,0,0,23	0/1:18:4,0,0,14	0/0:20:0,0,0,20	0/0:9:0,0,0,9	0/0:21:0,0,2,19	0/0:21:0,0,0,21	0/0:13:0,0,0,13	0/0:11:0,0,0,11	0/0:53:0,0,0,53	0/0:17:1,1,0,15	0/0:39:0,0,0,39	0/0:20:0,0,0,20	0/0:13:0,0,0,13	0/0:19:0,0,0,19
RAD_5	90	loc5_pos89	A	T	13	PASS	NS=188;DP=5098	GT:DP:CATG	./.:0:0,0,0,0	0/0:47:0,47,0,0	0/0:31:0,31,0,0	0/0:32:0,32,0,0	0/0:33:0,33,0,0	0/0:32:0,32,0,0	0/0:22:0,22,0,0	0/0:17:0,17,0,0	0/0:7:0,7,0,0	0/0:8:0,8,0,0	0/0:9:0,9,0,0	0/0:12:0,12,0,0	0/0:59:0,59,0,0	0/0:44:0,44,0,0	0/0:37:0,37,0,0	0/0:12:0,12,0,0	0/0:24:0,24,0,0	0/0:33:0,33,0,0	0/0:13:0,13,0,0	0/0:11:0,11,0,0	0/0:15:0,15,0,0	0/0:22:0,22,0,0	0/0:10:0,10,0,0	0/0:43:0,43,0,0	0/0:25:0,25,0,0	0/0:38:0,38,0,0	0/0:22:0,22,0,0	0/0:46:0,46,0,0	0/0:24:0,24,0,0	0/0:11:0,11,0,0	0/0:18:0,18,0,0	0/0:31:0,31,0,0	0/0:44:1,43,0,0	0/0:33:0,33,0,0	0/0:30:0,30,0,0	0/0:22:0,22,0,0	0/0:39:0,39,0,0	0/0:31:0,31,0,0	0/0:27:0,27,0,0	0/0:43:0,43,0,0	0/0:36:0,36,0,0	0/0:58:0,58,0,0	0/0:32:0,32,0,0	0/0:28:0,28,0,0	0/0:25:0,25,0,0	0/0:25:0,25,0,0	0/0:16:0,16,0,0	0/0:33:0,33,0,0	0/0:20:0,20,0,0	0/0:11:0,11,0,0	0/0:30:0,30,0,0	0/0:30:0,30,0,0	0/0:21:0,21,0,0	0/0:20:0,20,0,0	0/0:19:0,19,0,0	0/0:50:0,50,0,0	0/0:20:0,20,0,0	0/0:25:0,25,0,0	0/0:36:0,35,1,0	0/0:26:0,26,0,0	0/0:37:0,37,0,0	0/0:37:0,37,0,0	0/0:18:0,18,0,0	0/0:49:0,49,0,0	0/0:41:0,41,0,0	0/0:15:0,15,0,0	0/0:23:0,23,0,0	0/0:22:0,22,0,0	0/0:37:0,37,0,0	0/0:23:0,23,0,0	0/0:21:0,21,0,0	0/0:23:0,23,0,0	0/0:22:0,22,0,0	0/0:32:0,32,0,0	./.:0:0,0,0,0	./.:0:0,0,0,0	0/0:17:0,17,0,0	0/0:33:0,33,0,0	0/0:14:1,13,0,0	0/0:38:0,37,0,1	0/0:43:0,43,0,0	0/0:13:0,13,0,0	0/0:23:0,23,0,0	0/0:33:0,33,0,0	0/0:41:0,41,0,0	0/0:43:0,43,0,0	0/0:105:1,104,0,0	0/0:33:0,33,0,0	0/0:30:0,30,0,0	0/0:73:0,73,0,0	0/0:71:0,71,0,0	0/0:11:0,11,0,0	0/0:59:0,59,0,0	0/0:17:0,17,0,0	0/0:15:0,14,0,1	0/0:17:0,17,0,0	1/0:73:0,39,34,0	0/0:39:0,39,0,0	0/0:19:0,19,0,0	0/0:32:0,32,0,0	0/0:23:0,23,0,0	0/0:18:0,18,0,0	0/0:70:0,69,0,1	0/0:39:0,39,0,0	0/0:38:0,38,0,0	0/0:21:0,21,0,0	0/0:26:0,26,0,0	0/0:27:0,27,0,0	0/0:16:0,16,0,0	0/0:24:0,24,0,0	0/0:46:0,46,0,0	0/0:25:0,25,0,0	0/0:20:0,20,0,0	0/0:34:0,34,0,0	0/0:21:0,21,0,0	0/0:29:0,29,0,0	0/0:25:0,25,0,0	0/0:16:0,16,0,0	0/0:27:0,27,0,0	0/0:26:0,26,0,0	0/0:25:0,24,0,1	0/0:18:0,18,0,0	0/0:18:0,18,0,0	0/0:21:0,21,0,0	0/0:21:0,21,0,0	0/0:17:0,17,0,0	0/0:30:0,30,0,0	0/0:32:1,31,0,0	0/0:53:0,53,0,0	0/0:82:0,82,0,0	0/0:29:0,29,0,0	0/0:51:0,51,0,0	0/0:15:0,15,0,0	0/0:12:0,12,0,0	0/0:15:0,15,0,0	0/0:21:0,21,0,0	0/0:27:0,27,0,0	0/0:23:0,23,0,0	0/0:26:0,26,0,0	0/0:22:0,22,0,0	0/0:34:0,34,0,0	0/0:7:0,7,0,0	0/0:35:0,35,0,0	0/0:21:0,21,0,0	0/0:21:0,20,0,1	0/0:18:0,18,0,0	0/0:25:0,25,0,0	0/0:21:0,21,0,0	0/0:15:0,15,0,0	0/0:62:0,62,0,0	0/0:19:0,19,0,0	0/0:23:0,23,0,0	0/0:25:0,25,0,0	0/0:17:0,17,0,0	0/0:22:0,22,0,0	0/0:14:0,14,0,0	./.:0:0,0,0,0	0/0:27:0,27,0,0	0/0:23:0,23,0,0	0/0:9:0,9,0,0	0/0:11:0,11,0,0	0/0:12:0,12,0,0	0/0:10:0,10,0,0	0/0:12:0,12,0,0	0/0:10:1,9,0,0	0/0:10:0,10,0,0	0/0:13:0,13,0,0	0/0:13:0,13,0,0	0/0:25:1,24,0,0	0/0:27:0,27,0,0	0/0:13:0,13,0,0	0/0:10:0,10,0,0	0/0:18:0,18,0,0	0/0:30:1,29,0,0	0/0:32:0,32,0,0	0/0:18:0,18,0,0	0/0:35:0,35,0,0	0/0:25:0,25,0,0	0/0:23:0,23,0,0	0/0:18:0,18,0,0	0/0:20:0,20,0,0	0/0:9:0,9,0,0	0/0:21:0,21,0,0	0/0:21:0,21,0,0	0/0:13:0,13,0,0	0/0:11:0,11,0,0	0/0:53:0,53,0,0	0/0:17:0,17,0,0	0/0:39:0,39,0,0	0/0:20:1,19,0,0	0/0:13:0,13,0,0	0/0:19:0,19,0,0
RAD_6	4	loc6_pos3	T	C	13	PASS	NS=186;DP=10368	GT:DP:CATG	./.:0:0,0,0,0	1/1:20:20,0,0,0	0/0:33:0,0,33,0	0/0:63:0,0,63,0	0/0:31:0,0,31,0	0/0:23:0,0,23,0	0/0:23:0,0,23,0	0/0:25:0,0,25,0	0/0:14:0,0,14,0	0/0:17:0,0,17,0	0/0:26:0,0,26,0	0/0:20:0,0,20,0	0/0:46:0,0,46,0	0/0:20:0,0,20,0	0/0:24:0,0,24,0	0/0:8:0,0,8,0	0/0:45:0,0,45,0	0/0:29:0,0,29,0	0/0:31:0,0,31,0	0/0:28:0,0,28,0	0/0:45:0,0,45,0	0/1:39:9,0,30,0	0/0:26:0,0,26,0	0/0:50:0,0,50,0	0/0:87:0,0,87,0	0/0:106:0,0,106,0	0/0:120:0,0,120,0	0/0:121:0,0,121,0	0/0:91:0,0,91,0	0/0:65:0,0,65,0	0/0:82:0,0,82,0	0/0:117:0,0,117,0	0/0:85:1,0,84,0	0/0:79:0,0,79,0	0/0:82:0,0,82,0	0/0:33:0,0,33,0	0/0:71:0,0,71,0	0/0:30:0,0,30,0	0/0:80:0,0,80,0	0/0:65:0,1,64,0	0/0:33:0,0,33,0	0/0:69:0,0,69,0	0/0:51:0,0,51,0	0/0:58:0,0,58,0	0/0:41:1,0,40,0	0/0:63:0,0,63,0	0/0:54:0,0,54,0	0/0:112:0,0,112,0	0/0:134:0,0,133,1	0/0:125:0,0,125,0	0/0:96:0,0,96,0	0/0:129:0,0,129,0	0/0:144:0,0,144,0	0/0:13:0,0,13,0	0/0:124:0,0,124,0	0/0:114:0,0,114,0	0/0:70:0,0,70,0	0/1:79:17,0,62,0	0/1:113:54,0,59,0	0/1:88:47,0,41,0	0/1:177:42,0,135,0	0/1:144:39,0,105,0	0/1:50:22,0,28,0	0/0:69:0,0,69,0	0/0:65:0,0,65,0	0/0:39:0,0,39,0	0/0:72:0,0,72,0	0/0:81:0,0,81,0	0/0:106:0,0,106,0	0/0:66:1,0,65,0	0/0:39:0,0,39,0	0/0:101:0,0,101,0	0/0:56:0,0,56,0	0/0:88:0,0,88,0	0/0:33:0,0,33,0	0/0:58:0,0,58,0	0/0:26:0,0,26,0	0/0:32:0,0,32,0	0/0:35:0,0,35,0	0/0:82:0,0,82,0	0/0:38:0,0,38,0	0/0:47:0,0,47,0	0/0:54:0,0,54,0	0/0:76:0,0,76,0	0/0:55:0,0,55,0	0/0:43:0,0,43,0	0/0:203:0,0,203,0	0/0:32:0,0,32,0	0/0:30:0,0,30,0	0/0:94:0,0,94,0	0/0:84:0,0,84,0	0/0:46:0,0,46,0	0/0:41:1,0,40,0	0/0:63:0,0,63,0	0/0:49:0,0,49,0	0/1:38:12,0,26,0	0/1:97:55,0,42,0	1/1:68:68,0,0,0	0/0:79:0,1,78,0	0/0:81:0,0,81,0	0/1:49:7,0,42,0	0/1:30:8,0,22,0	0/1:149:39,0,110,0	0/0:98:0,0,98,0	0/0:89:0,0,89,0	0/1:46:25,0,21,0	0/1:72:23,0,49,0	0/0:51:0,0,51,0	0/0:49:0,0,49,0	0/1:107:46,0,61,0	0/0:58:0,0,58,0	0/1:41:19,0,22,0	0/0:61:0,0,61,0	0/0:108:0,0,108,0	0/0:43:0,0,43,0	0/1:32:16,0,16,0	0/0:26:0,0,26,0	0/1:35:19,0,16,0	0/0:46:0,0,46,0	./.:0:0,0,0,0	./.:0:0,0,0,0	0/0:29:0,0,29,0	0/0:12:0,0,12,0	0/0:23:0,0,23,0	0/0:48:0,0,48,0	0/0:30:0,0,30,0	0/0:21:0,0,21,0	0/0:29:0,0,29,0	0/0:113:0,0,113,0	0/0:53:0,0,53,0	0/0:50:0,0,50,0	0/0:51:0,0,51,0	0/0:42:0,0,42,0	0/0:57:0,0,57,0	./.:0:0,0,0,0	0/0:65:0,0,65,0	./.:0:0,0,0,0	./.:0:0,0,0,0	0/0:41:0,0,41,0	0/0:28:0,0,28,0	0/0:46:0,0,46,0	0/0:34:0,0,34,0	0/0:55:0,0,55,0	0/0:31:0,0,31,0	0/0:94:0,0,94,0	0/0:51:0,0,51,0	0/0:64:0,0,64,0	0/0:55:0,0,55,0	0/0:51:0,0,51,0	0/0:163:0,0,163,0	0/0:64:0,0,64,0	0/0:62:0,0,62,0	0/0:35:0,0,35,0	0/0:55:0,0,55,0	0/0:31:0,0,31,0	0/0:21:0,0,21,0	0/0:24:0,0,24,0	0/0:85:0,2,83,0	0/0:42:0,0,42,0	0/0:22:0,0,22,0	0/0:30:0,0,30,0	0/0:19:0,0,19,0	0/0:22:0,0,22,0	0/0:20:0,2,18,0	0/0:29:0,0,29,0	0/0:13:0,0,13,0	0/0:34:0,0,34,0	0/0:70:0,0,70,0	0/0:46:0,0,46,0	0/0:27:0,0,27,0	0/0:15:0,0,15,0	0/0:21:0,0,21,0	0/0:43:0,0,43,0	0/0:38:0,0,38,0	0/0:65:0,0,65,0	0/0:28:0,0,28,0	0/0:57:0,0,57,0	0/0:11:0,0,11,0	0/0:20:0,0,20,0	0/0:26:0,0,26,0	0/1:19:4,0,15,0	0/0:41:0,0,41,0	0/0:22:0,0,22,0	0/0:42:0,0,42,0	0/0:23:0,0,23,0	0/0:18:0,0,18,0	0/0:14:0,0,14,0	0/0:23:0,0,23,0	0/0:21:0,0,21,0	0/0:15:0,0,15,0	0/0:40:0,0,40,0	0/0:42:0,1,41,0
RAD_6	17	loc6_pos16	C	T,G	13	PASS	NS=186;DP=10368	GT:DP:CATG	./.:0:0,0,0,0	0/0:20:20,0,0,0	0/0:33:33,0,0,0	0/0:63:63,0,0,0	0/0:31:31,0,0,0	0/0:23:23,0,0,0	0/0:23:23,0,0,0	0/0:25:25,0,0,0	0/0:14:14,0,0,0	0/0:17:17,0,0,0	0/0:26:26,0,0,0	0/0:20:19,1,0,0	0/0:46:46,0,0,0	0/0:20:20,0,0,0	0/0:24:24,0,0,0	0/0:8:8,0,0,0	0/0:45:45,0,0,0	0/0:29:29,0,0,0	2/0:31:17,0,0,14	0/0:28:28,0,0,0	0/0:45:45,0,0,0	0/0:39:39,0,0,0	0/0:26:26,0,0,0	0/0:50:50,0,0,0	0/0:87:87,0,0,0	0/0:106:106,0,0,0	0/0:120:120,0,0,0	0/0:121:120,1,0,0	0/0:91:91,0,0,0	0/0:65:65,0,0,0	0/0:82:82,0,0,0	0/0:117:117,0,0,0	0/0:85:85,0,0,0	0/0:79:78,1,0,0	0/0:82:82,0,0,0	0/0:33:33,0,0,0	0/0:71:71,0,0,0	0/0:30:30,0,0,0	0/0:80:80,0,0,0	0/0:65:64,1,0,0	0/0:33:33,0,0,0	0/0:69:69,0,0,0	0/0:51:51,0,0,0	0/0:58:58,0,0,0	0/0:41:41,0,0,0	0/0:63:63,0,0,0	0/0:54:54,0,0,0	0/0:112:112,0,0,0	0/0:134:134,0,0,0	0/0:125:125,0,0,0	0/0:96:96,0,0,0	0/0:129:129,0,0,0	0/0:144:144,0,0,0	0/0:13:13,0,0,0	0/0:124:123,0,1,0	0/0:114:113,0,1,0	0/0:70:70,0,0,0	0/0:79:79,0,0,0	0/0:113:113,0,0,0	0/0:88:88,0,0,0	0/0:177:177,0,0,0	0/0:144:144,0,0,0	0/0:50:50,0,0,0	0/0:69:69,0,0,0	0/0:65:65,0,0,0	0/0:39:39,0,0,0	0/0:72:72,0,0,0	0/0:81:81,0,0,0	0/0:106:106,0,0,0	0/0:66:66,0,0,0	0/0:39:39,0,0,0	0/0:101:101,0,0,0	0/0:56:56,0,0,0	0/0:88:88,0,0,0	0/0:33:33,0,0,0	0/0:58:58,0,0,0	0/0:26:26,0,0,0	0/0:32:32,0,0,0	1/0:35:17,0,18,0	1/0:82:38,1,43,0	1/0:38:13,0,25,0	1/0:47:37,0,10,0	1/0:54:38,0,16,0	1/0:76:38,0,38,0	0/0:55:55,0,0,0	0/0:43:43,0,0,0	0/0:203:203,0,0,0	0/0:32:32,0,0,0	0/0:30:30,0,0,0	0/0:94:93,1,0,0	0/0:84:83,0,0,1	0/0:46:46,0,0,0	0/0:41:41,0,0,0	0/0:63:63,0,0,0	0/0:49:49,0,0,0	0/0:38:38,0,0,0	0/0:97:96,1,0,0	0/0:68:68,0,0,0	0/0:79:79,0,0,0	0/0:81:81,0,0,0	0/0:49:49,0,0,0	0/0:30:30,0,0,0	0/0:149:149,0,0,0	0/0:98:98,0,0,0	0/0:89:89,0,0,0	0/0:46:46,0,0,0	0/0:72:72,0,0,0	0/0:51:51,0,0,0	0/0:49:48,0,1,0	0/0:107:107,0,0,0	0/0:58:58,0,0,0	0/0:41:41,0,0,0	0/0:61:61,0,0,0	0/0:108:108,0,0,0	0/0:43:43,0,0,0	0/0:32:32,0,0,0	0/0:26:26,0,0,0	0/0:35:35,0,0,0	0/0:46:46,0,0,0	./.:0:0,0,0,0	./.:0:0,0,0,0	0/0:29:29,0,0,0	0/0:12:12,0,0,0	0/0:23:23,0,0,0	0/0:48:48,0,0,0	0/0:30:30,0,0,0	0/0:21:21,0,0,0	0/0:29:29,0,0,0	0/0:113:113,0,0,0	0/0:53:53,0,0,0	0/0:50:50,0,0,0	0/0:51:51,0,0,0	0/0:42:42,0,0,0	0/0:57:56,1,0,0	./.:0:0,0,0,0	0/0:65:65,0,0,0	./.:0:0,0,0,0	./.:0:0,0,0,0	0/0:41:40,0,1,0	0/0:28:28,0,0,0	1/0:46:19,0,27,0	0/0:34:34,0,0,0	1/0:55:43,0,12,0	1/0:31:22,0,9,0	0/0:94:94,0,0,0	0/0:51:51,0,0,0	0/0:64:64,0,0,0	0/0:55:55,0,0,0	0/0:51:51,0,0,0	0/0:163:163,0,0,0	0/0:64:64,0,0,0	0/0:62:62,0,0,0	0/0:35:35,0,0,0	0/0:55:55,0,0,0	0/0:31:31,0,0,0	0/0:21:21,0,0,0	0/0:24:24,0,0,0	0/0:85:85,0,0,0	0/0:42:42,0,0,0	0/0:22:22,0,0,0	0/0:30:30,0,0,0	0/0:19:19,0,0,0	0/0:22:22,0,0,0	0/0:20:20,0,0,0	0/0:29:29,0,0,0	0/0:13:13,0,0,0	0/0:34:34,0,0,0	0/0:70:70,0,0,0	0/0:46:46,0,0,0	0/0:27:27,0,0,0	0/0:15:15,0,0,0	0/0:21:21,0,0,0	0/0:43:43,0,0,0	0/0:38:38,0,0,0	0/0:65:65,0,0,0	0/0:28:28,0,0,0	0/0:57:57,0,0,0	0/0:11:11,0,0,0	0/0:20:20,0,0,0	0/0:26:26,0,0,0	1/0:19:12,0,7,0	1/0:41:16,0,25,0	1/0:22:14,0,8,0	1/0:42:30,0,12,0	0/0:23:23,0,0,0	0/0:18:18,0,0,0	0/0:14:14,0,0,0	0/0:23:23,0,0,0	0/0:21:21,0,0,0	0/0:15:15,0,0,0	0/0:40:40,0,0,0	0/0:42:42,0,0,0
RAD_6	20	loc6_pos19	C	T	13	PASS	NS=186;DP=10367	GT:DP:CATG	./.:0:0,0,0,0	0/0:20:20,0,0,0	0/0:33:33,0,0,0	0/0:63:63,0,0,0	0/0:31:31,0,0,0	0/0:23:23,0,0,0	0/0:23:23,0,0,0	0/0:25:25,0,0,0	0/0:14:14,0,0,0	0/0:17:17,0,0,0	0/0:26:26,0,0,0	0/0:20:20,0,0,0	0/0:46:46,0,0,0	0/0:20:20,0,0,0	0/0:24:24,0,0,0	0/0:8:8,0,0,0	0/0:45:45,0,0,0	0/0:29:29,0,0,0	0/0:31:31,0,0,0	0/0:28:28,0,0,0	0/0:45:45,0,0,0	0/0:39:39,0,0,0	0/0:26:26,0,0,0	0/0:50:50,0,0,0	0/0:87:87,0,0,0	0/0:106:106,0,0,0	0/0:120:120,0,0,0	0/0:121:121,0,0,0	0/0:91:91,0,0,0	0/0:65:65,0,0,0	0/0:82:82,0,0,0	0/0:117:117,0,0,0	0/0:85:85,0,0,0	0/0:79:79,0,0,0	0/0:82:82,0,0,0	0/0:33:33,0,0,0	0/0:71:71,0,0,0	0/0:30:30,0,0,0	0/0:80:80,0,0,0	0/0:65:65,0,0,0	0/0:33:33,0,0,0	0/0:69:69,0,0,0	0/0:51:51,0,0,0	0/0:58:58,0,0,0	0/0:41:41,0,0,0	0/0:63:63,0,0,0	0/0:54:54,0,0,0	0/0:112:112,0,0,0	0/0:134:134,0,0,0	0/0:125:125,0,0,0	0/0:96:96,0,0,0	0/0:129:129,0,0,0	0/0:144:144,0,0,0	0/0:13:13,0,0,0	0/0:124:124,0,0,0	0/0:114:114,0,0,0	0/0:70:70,0,0,0	0/0:79:79,0,0,0	0/0:113:113,0,0,0	0/0:88:88,0,0,0	0/0:177:177,0,0,0	0/0:144:143,0,1,0	0/0:50:50,0,0,0	0/0:69:69,0,0,0	0/0:65:65,0,0,0	0/0:39:39,0,0,0	0/0:72:72,0,0,0	0/0:81:81,0,0,0	0/0:106:106,0,0,0	0/0:66:66,0,0,0	0/0:39:39,0,0,0	0/0:101:101,0,0,0	0/0:56:55,1,0,0	0/0:88:88,0,0,0	0/0:33:33,0,0,0	0/0:58:58,0,0,0	0/0:26:26,0,0,0	0/0:32:32,0,0,0	0/0:35:35,0,0,0	0/0:82:82,0,0,0	0/0:38:37,0,1,0	0/0:47:47,0,0,0	0/0:54:54,0,0,0	0/0:76:76,0,0,0	0/0:55:55,0,0,0	0/0:43:43,0,0,0	0/0:203:203,0,0,0	0/0:32:32,0,0,0	0/0:30:30,0,0,0	0/0:94:94,0,0,0	0/0:84:84,0,0,0	0/0:46:46,0,0,0	0/0:41:41,0,0,0	0/0:63:63,0,0,0	0/0:49:49,0,0,0	0/0:38:38,0,0,0	0/0:97:97,0,0,0	0/0:68:68,0,0,0	0/0:79:79,0,0,0	0/0:81:81,0,0,0	0/0:49:49,0,0,0	0/0:30:30,0,0,0	0/0:149:149,0,0,0	0/0:98:98,0,0,0	0/0:89:88,0,1,0	0/0:46:45,0,1,0	0/0:72:72,0,0,0	0/0:51:51,0,0,0	0/0:49:48,0,1,0	0/0:107:107,0,0,0	0/0:58:58,0,0,0	0/0:41:41,0,0,0	0/0:61:61,0,0,0	0/0:108:108,0,0,0	0/0:43:43,0,0,0	0/0:32:32,0,0,0	0/0:26:26,0,0,0	0/0:35:35,0,0,0	0/0:46:46,0,0,0	./.:0:0,0,0,0	./.:0:0,0,0,0	0/0:29:29,0,0,0	0/0:12:12,0,0,0	0/0:23:23,0,0,0	0/0:48:48,0,0,0	0/0:30:30,0,0,0	0/0:21:21,0,0,0	0/0:29:29,0,0,0	0/0:113:113,0,0,0	0/0:53:53,0,0,0	0/0:50:50,0,0,0	0/0:51:51,0,0,0	0/0:42:42,0,0,0	0/0:57:57,0,0,0	./.:0:0,0,0,0	0/0:65:65,0,0,0	./.:0:0,0,0,0	./.:0:0,0,0,0	0/0:41:41,0,0,0	0/0:28:28,0,0,0	0/0:46:46,0,0,0	0/0:34:34,0,0,0	0/0:55:54,0,0,1	0/0:31:31,0,0,0	0/0:94:94,0,0,0	0/0:51:51,0,0,0	0/0:64:64,0,0,0	0/0:55:55,0,0,0	0/0:51:51,0,0,0	0/0:163:163,0,0,0	0/0:64:64,0,0,0	0/0:62:62,0,0,0	0/0:35:35,0,0,0	0/0:55:55,0,0,0	0/0:31:31,0,0,0	0/0:21:21,0,0,0	0/0:24:24,0,0,0	0/0:85:85,0,0,0	0/0:42:42,0,0,0	0/0:22:22,0,0,0	0/0:30:30,0,0,0	0/0:19:19,0,0,0	0/0:22:22,0,0,0	0/0:20:20,0,0,0	0/0:29:29,0,0,0	0/0:13:12,1,0,0	0/0:34:33,1,0,0	0/0:70:70,0,0,0	0/0:46:46,0,0,0	0/0:27:27,0,0,0	0/0:15:15,0,0,0	0/0:21:21,0,0,0	0/0:43:43,0,0,0	0/0:38:38,0,0,0	0/0:65:64,1,0,0	0/0:28:28,0,0,0	0/0:57:57,0,0,0	0/0:11:11,0,0,0	0/0:20:20,0,0,0	0/0:26:26,0,0,0	0/0:19:19,0,0,0	0/0:41:41,0,0,0	0/0:22:22,0,0,0	0/0:42:42,0,0,0	0/0:23:23,0,0,0	0/0:18:18,0,0,0	0/0:14:14,0,0,0	0/0:22:22,0,0,0	0/0:21:21,0,0,0	0/0:15:15,0,0,0	1/0:40:30,0,10,0	1/0:42:23,0,19,0
RAD_6	21	loc6_pos20	G	A	13	PASS	NS=186;DP=10368	GT:DP:CATG	./.:0:0,0,0,0	0/0:20:0,0,0,20	0/0:33:0,0,0,33	0/0:63:0,1,0,62	0/0:31:0,0,0,31	0/0:23:0,0,0,23	0/0:23:0,0,0,23	0/0:25:0,0,0,25	0/0:14:0,0,0,14	0/0:17:0,0,0,17	0/0:26:0,0,0,26	0/0:20:0,0,0,20	0/0:46:0,0,0,46	0/0:20:0,0,0,20	0/0:24:0,0,0,24	0/0:8:0,0,0,8	0/0:45:0,0,0,45	0/0:29:0,0,0,29	0/1:31:0,17,0,14	0/0:28:0,0,0,28	0/1:45:0,27,0,18	0/0:39:0,0,0,39	0/0:26:0,0,0,26	0/0:50:0,0,0,50	0/0:87:0,0,0,87	0/0:106:0,0,0,106	0/0:120:0,0,0,120	0/0:121:0,0,0,121	0/0:91:0,0,0,91	0/0:65:0,0,1,64	0/0:82:0,0,0,82	0/0:117:0,0,0,117	0/0:85:0,0,0,85	0/0:79:0,0,0,79	0/0:82:0,0,1,81	0/0:33:0,1,0,32	0/0:71:0,0,0,71	0/0:30:0,0,0,30	0/0:80:0,0,0,80	0/0:65:0,0,0,65	0/0:33:0,0,0,33	0/0:69:0,0,0,69	0/0:51:0,0,0,51	0/0:58:0,0,0,58	0/0:41:0,0,0,41	0/0:63:0,0,0,63	0/0:54:0,1,0,53	0/0:112:0,0,0,112	0/0:134:0,0,0,134	0/0:125:0,1,0,124	0/0:96:0,0,0,96	0/0:129:0,0,0,129	0/0:144:0,0,0,144	0/0:13:0,1,0,12	0/0:124:0,0,0,124	0/0:114:0,0,0,114	0/0:70:0,0,0,70	0/0:79:0,0,0,79	0/0:113:0,0,0,113	0/0:88:0,0,1,87	0/0:177:0,0,0,177	0/0:144:0,0,0,144	0/0:50:0,0,0,50	0/0:69:0,0,0,69	0/0:65:0,0,0,65	0/0:39:0,0,0,39	0/0:72:0,0,0,72	0/0:81:0,0,0,81	0/0:106:0,0,0,106	0/0:66:0,0,0,66	0/0:39:0,0,0,39	0/0:101:0,0,0,101	0/0:56:0,0,0,56	0/0:88:0,0,0,88	0/0:33:0,0,0,33	0/0:58:0,0,0,58	0/0:26:0,0,0,26	0/0:32:0,0,0,32	0/0:35:0,0,0,35	0/0:82:0,0,0,82	0/0:38:0,0,0,38	0/0:47:0,0,0,47	0/0:54:0,0,0,54	0/0:76:0,0,0,76	0/0:55:0,0,0,55	0/0:43:0,0,0,43	0/0:203:0,0,0,203	0/0:32:0,0,0,32	0/0:30:0,0,0,30	0/0:94:0,0,0,94	0/0:84:0,0,0,84	0/0:46:0,0,0,46	0/0:41:0,0,0,41	0/0:63:0,0,0,63	0/0:49:0,0,0,49	0/0:38:0,0,0,38	0/0:97:0,0,0,97	0/0:68:0,0,0,68	0/0:79:0,0,0,79	0/0:81:0,0,0,81	0/0:49:0,0,0,49	0/0:30:0,0,0,30	0/0:149:0,1,0,148	0/0:98:0,1,0,97	0/0:89:0,0,0,89	0/0:46:0,5,0,41	0/0:72:0,0,0,72	0/0:51:0,0,0,51	0/0:49:0,0,0,49	0/0:107:0,0,0,107	0/0:58:0,0,0,58	0/0:41:0,0,0,41	0/0:61:0,0,0,61	0/0:108:0,0,0,108	0/0:43:0,0,0,43	0/0:32:0,0,0,32	0/0:26:0,0,0,26	0/0:35:0,0,0,35	0/0:46:0,0,0,46	./.:0:0,0,0,0	./.:0:0,0,0,0	0/0:29:0,0,0,29	0/0:12:0,0,0,12	0/0:23:0,0,0,23	0/0:48:0,0,0,48	0/0:30:0,0,0,30	0/0:21:0,0,0,21	0/0:29:0,0,0,29	0/0:113:0,0,0,113	0/0:53:0,0,0,53	0/0:50:0,0,0,50	0/0:51:0,0,0,51	0/0:42:0,0,0,42	0/0:57:0,0,0,57	./.:0:0,0,0,0	0/0:65:0,0,0,65	./.:0:0,0,0,0	./.:0:0,0,0,0	0/0:41:0,0,0,41	0/0:28:0,0,0,28	0/0:46:0,0,0,46	0/0:34:0,0,0,34	0/0:55:0,0,0,55	0/0:31:0,0,0,31	0/0:94:0,0,0,94	0/0:51:0,0,0,51	0/0:64:0,0,0,64	0/0:55:0,0,0,55	0/0:51:0,0,0,51	0/0:163:0,0,0,163	0/0:64:0,1,0,63	0/0:62:0,0,0,62	0/0:35:0,0,0,35	0/0:55:0,0,0,55	0/0:31:0,0,0,31	0/0:21:0,0,0,21	0/0:24:0,0,0,24	0/0:85:0,0,0,85	0/0:42:0,0,0,42	0/0:22:0,0,0,22	0/0:30:0,0,0,30	0/0:19:0,0,1,18	0/0:22:0,0,1,21	0/0:20:0,0,0,20	0/0:29:0,0,0,29	0/0:13:0,0,0,13	0/0:34:0,0,0,34	0/0:70:0,0,0,70	0/0:46:1,0,0,45	0/0:27:0,0,0,27	0/0:15:0,0,0,15	0/0:21:0,0,1,20	0/0:43:0,0,0,43	0/0:38:0,0,0,38	0/0:65:1,0,0,64	0/0:28:0,0,0,28	0/0:57:0,0,0,57	0/0:11:0,0,0,11	0/0:20:0,0,0,20	0/0:26:0,0,0,26	0/0:19:0,0,0,19	0/0:41:0,0,0,41	0/0:22:0,0,0,22	0/0:42:0,0,0,42	0/0:23:0,0,0,23	0/0:18:0,0,0,18	0/0:14:0,0,0,14	0/0:23:0,0,0,23	0/0:21:0,0,0,21	0/0:15:0,0,0,15	0/0:40:0,0,0,40	0/0:42:0,0,0,42
RAD_6	26	loc6_pos25	T	G	13	PASS	NS=186;DP=10368	GT:DP:CATG	./.:0:0,0,0,0	0/0:20:0,0,20,0	0/0:33:0,0,33,0	0/0:63:0,0,63,0	0/0:31:0,0,31,0	0/0:23:0,0,23,0	0/0:23:0,0,23,0	0/0:25:0,0,25,0	0/0:14:0,0,14,0	0/0:17:0,0,17,0	0/0:26:0,0,26,0	0/0:20:0,0,20,0	0/0:46:0,0,46,0	0/0:20:0,0,20,0	0/0:24:0,0,24,0	0/0:8:0,0,8,0	0/0:45:0,0,45,0	0/0:29:0,0,29,0	0/0:31:0,0,31,0	0/0:28:0,0,28,0	0/0:45:0,0,45,0	0/0:39:0,0,39,0	0/0:26:0,0,26,0	0/0:50:0,0,50,0	0/0:87:0,0,87,0	0/0:106:0,0,106,0	0/0:120:0,0,120,0	0/0:121:0,0,121,0	0/0:91:0,0,91,0	0/0:65:0,0,65,0	0/0:82:0,0,82,0	0/0:117:0,0,117,0	0/0:85:0,0,85,0	0/0:79:0,0,79,0	0/0:82:0,0,82,0	0/0:33:0,0,33,0	0/0:71:0,0,71,0	0/0:30:0,0,30,0	0/0:80:0,0,80,0	0/0:65:0,0,65,0	0/0:33:0,0,33,0	0/0:69:0,0,69,0	0/0:51:0,0,51,0	0/0:58:0,0,58,0	0/0:41:0,0,41,0	0/0:63:0,0,63,0	0/0:54:0,0,54,0	0/0:112:0,0,112,0	0/0:134:0,0,134,0	0/0:125:0,0,125,0	0/0:96:0,0,96,0	0/0:129:0,0,129,0	0/0:144:0,0,144,0	0/0:13:0,0,13,0	0/0:124:0,0,124,0	0/0:114:0,0,114,0	0/0:70:1,0,69,0	0/0:79:0,0,79,0	0/0:113:0,0,113,0	0/0:88:0,0,88,0	0/0:177:0,0,177,0	0/0:144:0,0,144,0	0/0:50:0,0,50,0	0/0:69:0,0,69,0	0/0:65:0,0,65,0	0/0:39:0,0,39,0	0/0:72:0,0,72,0	0/0:81:0,0,81,0	0/0:106:0,0,106,0	0/0:66:0,0,66,0	0/0:39:0,0,39,0	0/0:101:0,0,101,0	0/0:56:0,0,56,0	0/0:88:0,0,88,0	0/0:33:0,0,33,0	0/0:58:0,0,58,0	0/0:26:0,0,26,0	0/0:32:0,0,32,0	0/0:35:0,1,34,0	0/0:82:0,0,82,0	0/0:38:0,0,38,0	0/0:47:0,0,47,0	0/0:54:0,0,54,0	0/0:76:0,0,76,0	0/0:55:0,0,55,0	0/0:43:0,0,43,0	0/0:203:0,1,202,0	0/0:32:0,0,32,0	0/0:30:0,0,30,0	0/0:94:0,1,93,0	0/0:84:0,0,84,0	0/0:46:0,0,46,0	0/0:41:0,0,41,0	0/0:63:0,0,63,0	0/0:49:0,0,49,0	0/0:38:0,0,38,0	0/0:97:0,0,97,0	0/0:68:0,0,68,0	0/0:79:0,0,79,0	0/0:81:1,0,80,0	0/0:49:0,0,49,0	0/0:30:0,0,30,0	0/0:149:0,0,149,0	0/0:98:0,0,98,0	0/0:89:0,0,89,0	0/0:46:0,0,46,0	0/0:72:0,0,72,0	0/0:51:0,0,51,0	0/0:49:0,0,49,0	0/0:107:0,0,107,0	0/0:58:0,0,58,0	0/0:41:0,0,41,0	0/0:61:0,0,61,0	0/0:108:0,0,108,0	0/0:43:0,0,43,0	0/0:32:0,0,32,0	0/0:26:0,0,26,0	0/0:35:0,0,35,0	0/0:46:0,0,46,0	./.:0:0,0,0,0	./.:0:0,0,0,0	0/0:29:0,0,29,0	0/0:12:0,0,12,0	0/0:23:0,0,23,0	0/0:48:0,0,48,0	0/0:30:0,0,30,0	0/0:21:0,0,21,0	0/0:29:0,0,29,0	0/0:113:0,0,113,0	0/0:53:0,0,53,0	0/0:50:0,0,50,0	0/0:51:0,0,51,0	0/0:42:0,0,42,0	0/0:57:0,0,57,0	./.:0:0,0,0,0	0/0:65:0,0,65,0	./.:0:0,0,0,0	./.:0:0,0,0,0	0/0:41:0,0,41,0	0/0:28:0,0,28,0	0/0:46:0,0,46,0	0/0:34:0,0,34,0	0/0:55:0,0,55,0	0/0:31:0,0,31,0	0/0:94:0,0,94,0	0/0:51:0,0,51,0	0/0:64:0,0,64,0	0/0:55:0,0,55,0	0/0:51:0,0,51,0	0/0:163:0,0,163,0	0/0:64:0,0,64,0	0/0:62:0,0,62,0	0/0:35:0,0,35,0	0/0:55:0,0,55,0	0/0:31:0,0,31,0	0/0:21:0,0,21,0	0/0:24:0,0,24,0	0/0:85:0,0,85,0	0/0:42:0,0,42,0	0/0:22:0,0,22,0	0/0:30:0,0,29,1	0/0:19:0,0,19,0	0/0:22:0,0,22,0	0/0:20:0,0,20,0	0/0:29:0,0,29,0	0/0:13:0,0,13,0	0/0:34:0,0,34,0	0/0:70:0,0,70,0	0/0:46:0,0,46,0	0/0:27:0,0,27,0	0/0:15:0,0,15,0	0/0:21:0,0,21,0	0/0:43:0,0,43,0	0/0:38:0,0,38,0	0/0:65:0,1,64,0	0/0:28:0,0,28,0	0/0:57:0,0,57,0	0/0:11:0,0,11,0	0/0:20:0,1,19,0	0/0:26:0,0,26,0	0/0:19:0,0,19,0	0/0:41:0,0,41,0	1/0:22:0,0,14,8	0/0:42:0,0,42,0	0/0:23:0,0,23,0	0/0:18:0,0,18,0	0/0:14:0,0,14,0	0/0:23:0,0,23,0	0/0:21:0,0,21,0	0/0:15:0,1,14,0	0/0:40:0,0,40,0	0/0:42:0,0,42,0
RAD_6	30	loc6_pos29	G	A	13	PASS	NS=186;DP=10368	GT:DP:CATG	./.:0:0,0,0,0	0/0:20:0,0,0,20	0/0:33:0,0,0,33	0/0:63:0,0,0,63	0/0:31:0,0,0,31	0/0:23:0,0,1,22	0/0:23:0,0,0,23	0/0:25:0,0,0,25	0/0:14:0,0,0,14	0/0:17:0,0,0,17	0/0:26:0,0,0,26	0/0:20:0,0,0,20	0/0:46:0,0,0,46	0/0:20:0,0,0,20	0/0:24:0,0,0,24	0/0:8:0,0,0,8	0/0:45:0,0,0,45	0/0:29:0,0,0,29	0/0:31:0,0,0,31	0/0:28:0,0,0,28	0/0:45:0,0,0,45	0/0:39:0,0,0,39	0/0:26:0,0,0,26	0/0:50:0,0,0,50	0/0:87:0,0,0,87	0/0:106:0,0,0,106	0/0:120:0,0,0,120	0/0:121:0,0,0,121	0/0:91:0,0,0,91	0/0:65:0,0,0,65	0/0:82:0,0,0,82	0/0:117:0,0,0,117	0/0:85:0,0,0,85	0/0:79:0,0,0,79	0/0:82:0,0,0,82	0/0:33:0,0,0,33	0/0:71:0,0,0,71	0/0:30:0,0,0,30	0/0:80:0,0,0,80	0/0:65:0,0,0,65	0/0:33:0,0,0,33	0/0:69:0,0,0,69	0/0:51:0,0,0,51	0/1:58:0,15,0,43	0/0:41:0,0,0,41	0/0:63:0,1,0,62	0/0:54:0,0,0,54	0/0:112:0,0,0,112	0/0:134:0,0,0,134	0/0:125:0,0,0,125	0/0:96:0,0,0,96	0/0:129:0,0,0,129	0/0:144:0,0,0,144	0/0:13:0,0,0,13	0/0:124:0,0,0,124	0/0:114:0,0,0,114	0/0:70:0,1,0,69	0/0:79:0,0,0,79	0/0:113:0,0,0,113	0/0:88:0,0,0,88	0/0:177:0,0,0,177	0/0:144:0,0,0,144	0/0:50:0,0,0,50	0/0:69:0,0,0,69	0/0:65:0,0,0,65	0/0:39:0,0,0,39	0/0:72:0,0,0,72	0/0:81:0,0,0,81	0/0:106:0,0,0,106	0/0:66:0,0,0,66	0/0:39:0,0,0,39	0/0:101:0,0,0,101	0/0:56:0,0,0,56	0/0:88:0,0,0,88	0/0:33:0,0,0,33	0/0:58:0,0,0,58	0/0:26:0,0,0,26	0/0:32:0,0,0,32	0/0:35:0,0,0,35	0/0:82:0,0,0,82	0/0:38:0,0,0,38	0/0:47:0,0,0,47	0/0:54:0,0,0,54	0/0:76:0,0,0,76	0/0:55:0,0,0,55	0/0:43:0,0,0,43	0/0:203:0,0,0,203	0/0:32:0,0,0,32	0/0:30:0,0,0,30	0/0:94:0,0,0,94	0/0:84:0,0,0,84	0/0:46:0,0,0,46	0/0:41:0,0,0,41	0/0:63:0,0,0,63	0/0:49:0,0,0,49	0/0:38:0,0,0,38	0/0:97:0,0,0,97	0/0:68:0,0,0,68	0/0:79:0,0,0,79	0/0:81:0,0,0,81	0/0:49:0,0,0,49	0/0:30:0,0,0,30	0/0:149:0,0,0,149	0/0:98:0,0,0,98	0/0:89:0,0,1,88	0/0:46:0,0,0,46	0/0:72:0,0,0,72	0/0:51:0,0,0,51	0/0:49:0,0,0,49	0/0:107:0,0,0,107	0/0:58:0,0,0,58	0/0:41:0,0,0,41	0/0:61:0,0,0,61	0/0:108:0,0,0,108	0/0:43:0,0,0,43	0/0:32:0,0,0,32	0/0:26:0,0,0,26	0/0:35:0,0,0,35	0/0:46:0,0,0,46	./.:0:0,0,0,0	./.:0:0,0,0,0	0/0:29:0,0,0,29	0/0:12:0,0,0,12	0/0:23:0,0,0,23	0/0:48:0,0,0,48	0/0:30:0,0,0,30	0/0:21:0,0,0,21	0/0:29:0,0,0,29	0/0:113:0,0,0,113	0/0:53:0,0,0,53	0/0:50:0,0,0,50	0/0:51:0,0,0,51	0/0:42:0,0,0,42	0/0:57:0,0,0,57	./.:0:0,0,0,0	0/0:65:0,0,0,65	./.:0:0,0,0,0	./.:0:0,0,0,0	0/0:41:0,0,0,41	0/0:28:0,0,0,28	0/0:46:0,0,0,46	0/0:34:0,0,0,34	0/0:55:0,0,0,55	0/0:31:0,0,0,31	0/0:94:0,0,0,94	0/0:51:0,0,0,51	0/0:64:0,0,0,64	0/0:55:0,0,0,55	0/0:51:0,0,0,51	0/0:163:0,0,0,163	0/0:64:0,0,0,64	0/0:62:0,0,0,62	0/0:35:0,0,0,35	0/0:55:2,0,0,53	0/0:31:0,0,0,31	0/0:21:0,0,0,21	0/0:24:0,0,0,24	0/0:85:0,0,0,85	0/0:42:1,0,0,41	0/0:22:0,0,0,22	0/0:30:0,0,0,30	0/0:19:0,0,0,19	0/0:22:0,0,0,22	0/0:20:0,0,1,19	0/0:29:0,0,0,29	0/0:13:0,0,0,13	0/0:34:0,0,0,34	0/0:70:0,0,1,69	0/0:46:0,0,0,46	0/0:27:0,0,0,27	0/0:15:0,0,0,15	0/0:21:0,0,0,21	0/0:43:0,0,0,43	0/0:38:0,0,0,38	0/0:65:0,0,0,65	0/0:28:0,0,0,28	0/0:57:0,0,1,56	0/0:11:0,0,0,11	0/0:20:0,0,0,20	0/0:26:0,0,0,26	0/0:19:0,0,0,19	0/0:41:0,0,1,40	0/0:22:0,0,0,22	0/0:42:0,0,0,42	0/0:23:0,0,0,23	0/0:18:0,0,0,18	0/0:14:0,0,0,14	0/0:23:0,0,0,23	0/0:21:0,0,0,21	0/0:15:0,0,0,15	0/0:40:0,0,0,40	0/0:42:0,0,0,42
RAD_6	32	loc6_pos31	C	T	13	PASS	NS=186;DP=10368	GT:DP:CATG	./.:0:0,0,0,0	0/0:20:20,0,0,0	0/0:33:33,0,0,0	0/0:63:63,0,0,0	0/0:31:31,0,0,0	0/0:23:23,0,0,0	0/0:23:23,0,0,0	0/0:25:25,0,0,0	0/0:14:14,0,0,0	0/0:17:17,0,0,0	0/0:26:26,0,0,0	0/0:20:20,0,0,0	0/0:46:46,0,0,0	0/0:20:20,0,0,0	0/0:24:24,0,0,0	0/0:8:8,0,0,0	0/0:45:45,0,0,0	0/0:29:29,0,0,0	0/0:31:31,0,0,0	0/0:28:28,0,0,0	0/0:45:44,0,1,0	0/0:39:39,0,0,0	0/0:26:26,0,0,0	0/0:50:50,0,0,0	0/0:87:87,0,0,0	0/0:106:106,0,0,0	0/0:120:120,0,0,0	0/0:121:119,1,1,0	0/0:91:91,0,0,0	0/0:65:65,0,0,0	0/0:82:82,0,0,0	0/0:117:117,0,0,0	0/0:85:85,0,0,0	0/0:79:79,0,0,0	0/0:82:82,0,0,0	0/0:33:33,0,0,0	0/0:71:71,0,0,0	0/0:30:30,0,0,0	0/0:80:80,0,0,0	0/0:65:65,0,0,0	0/0:33:33,0,0,0	0/0:69:69,0,0,0	0/0:51:51,0,0,0	0/0:58:58,0,0,0	0/0:41:41,0,0,0	0/0:63:63,0,0,0	0/0:54:54,0,0,0	0/0:112:112,0,0,0	0/0:134:134,0,0,0	0/0:125:125,0,0,0	0/0:96:96,0,0,0	0/0:129:129,0,0,0	0/0:144:143,1,0,0	0/0:13:13,0,0,0	0/0:124:124,0,0,0	0/0:114:114,0,0,0	0/0:70:69,1,0,0	0/0:79:79,0,0,0	0/0:113:113,0,0,0	0/0:88:88,0,0,0	0/0:177:177,0,0,0	0/0:144:144,0,0,0	0/0:50:50,0,0,0	0/0:69:69,0,0,0	0/0:65:65,0,0,0	0/0:39:39,0,0,0	0/0:72:72,0,0,0	0/0:81:81,0,0,0	0/0:106:106,0,0,0	0/0:66:66,0,0,0	0/0:39:39,0,0,0	0/0:101:101,0,0,0	0/0:56:56,0,0,0	0/0:88:88,0,0,0	0/0:33:33,0,0,0	0/0:58:58,0,0,0	0/0:26:26,0,0,0	0/0:32:32,0,0,0	0/0:35:35,0,0,0	0/0:82:82,0,0,0	0/0:38:38,0,0,0	0/0:47:47,0,0,0	0/0:54:54,0,0,0	0/0:76:75,0,1,0	0/0:55:55,0,0,0	0/0:43:43,0,0,0	0/0:203:202,1,0,0	0/0:32:32,0,0,0	0/0:30:30,0,0,0	1/1:94:0,0,94,0	1/0:84:43,0,41,0	1/1:46:0,0,45,1	0/0:41:41,0,0,0	1/0:63:32,0,31,0	0/0:49:49,0,0,0	0/0:38:38,0,0,0	0/0:97:97,0,0,0	0/0:68:68,0,0,0	0/0:79:79,0,0,0	0/0:81:81,0,0,0	0/0:49:49,0,0,0	0/0:30:30,0,0,0	0/0:149:148,0,0,1	0/0:98:97,0,0,1	0/0:89:89,0,0,0	0/0:46:46,0,0,0	0/0:72:72,0,0,0	0/0:51:51,0,0,0	0/0:49:49,0,0,0	0/0:107:107,0,0,0	0/0:58:58,0,0,0	0/0:41:41,0,0,0	0/0:61:61,0,0,0	0/0:108:108,0,0,0	0/0:43:43,0,0,0	0/0:32:32,0,0,0	0/0:26:26,0,0,0	0/0:35:35,0,0,0	0/0:46:46,0,0,0	./.:0:0,0,0,0	./.:0:0,0,0,0	0/0:29:28,0,1,0	0/0:12:12,0,0,0	0/0:23:23,0,0,0	0/0:48:48,0,0,0	0/0:30:30,0,0,0	0/0:21:21,0,0,0	0/0:29:29,0,0,0	0/0:113:113,0,0,0	0/0:53:53,0,0,0	0/0:50:50,0,0,0	0/0:51:51,0,0,0	0/0:42:42,0,0,0	0/0:57:57,0,0,0	./.:0:0,0,0,0	0/0:65:65,0,0,0	./.:0:0,0,0,0	./.:0:0,0,0,0	0/0:41:41,0,0,0	0/0:28:28,0,0,0	0/0:46:46,0,0,0	0/0:34:33,1,0,0	0/0:55:54,1,0,0	0/0:31:31,0,0,0	0/0:94:94,0,0,0	0/0:51:51,0,0,0	0/0:64:64,0,0,0	0/0:55:55,0,0,0	0/0:51:51,0,0,0	1/0:163:100,0,63,0	1/0:64:37,0,27,0	1/0:62:31,0,31,0	1/0:35:17,0,18,0	1/0:55:25,0,30,0	1/0:31:13,0,18,0	1/0:21:9,0,12,0	1/0:24:13,0,11,0	0/0:85:85,0,0,0	0/0:42:42,0,0,0	0/0:22:22,0,0,0	0/0:30:30,0,0,0	0/0:19:19,0,0,0	1/1:22:0,0,22,0	1/1:20:0,0,20,0	1/1:29:0,1,28,0	1/1:13:0,0,13,0	1/1:34:0,0,34,0	0/0:70:70,0,0,0	0/0:46:46,0,0,0	0/0:27:27,0,0,0	0/0:15:15,0,0,0	1/0:21:14,0,7,0	1/0:43:23,0,20,0	1/0:38:17,0,21,0	0/0:65:65,0,0,0	0/0:28:28,0,0,0	0/0:57:57,0,0,0	0/0:11:11,0,0,0	0/0:20:20,0,0,0	0/0:26:26,0,0,0	0/0:19:19,0,0,0	0/0:41:41,0,0,0	0/0:22:22,0,0,0	0/0:42:42,0,0,0	0/0:23:23,0,0,0	0/0:18:18,0,0,0	0/0:14:14,0,0,0	0/0:23:23,0,0,0	0/0:21:21,0,0,0	0/0:15:15,0,0,0	0/0:40:40,0,0,0	0/0:42:42,0,0,0
RAD_6	35	loc6_pos34	C	T	13	PASS	NS=186;DP=10367	GT:DP:CATG	./.:0:0,0,0,0	0/0:20:20,0,0,0	0/0:33:33,0,0,0	0/0:63:63,0,0,0	0/0:31:31,0,0,0	0/0:23:23,0,0,0	0/0:23:23,0,0,0	0/0:25:25,0,0,0	0/0:14:14,0,0,0	0/0:17:17,0,0,0	0/0:26:26,0,0,0	0/0:20:20,0,0,0	0/0:46:46,0,0,0	0/0:20:20,0,0,0	0/0:24:24,0,0,0	0/0:8:8,0,0,0	1/0:45:25,0,20,0	0/0:29:29,0,0,0	0/0:31:31,0,0,0	0/0:28:28,0,0,0	0/0:45:45,0,0,0	0/0:39:39,0,0,0	0/0:26:26,0,0,0	0/0:50:50,0,0,0	0/0:87:87,0,0,0	0/0:106:106,0,0,0	0/0:120:120,0,0,0	0/0:121:121,0,0,0	0/0:91:91,0,0,0	0/0:65:65,0,0,0	0/0:82:82,0,0,0	0/0:117:117,0,0,0	0/0:85:85,0,0,0	0/0:79:79,0,0,0	0/0:82:82,0,0,0	0/0:33:33,0,0,0	0/0:71:71,0,0,0	0/0:30:30,0,0,0	0/0:80:80,0,0,0	0/0:65:64,1,0,0	0/0:33:33,0,0,0	0/0:69:69,0,0,0	0/0:51:51,0,0,0	0/0:58:58,0,0,0	0/0:41:41,0,0,0	0/0:63:63,0,0,0	0/0:54:54,0,0,0	0/0:112:112,0,0,0	0/0:134:134,0,0,0	0/0:125:125,0,0,0	0/0:96:96,0,0,0	0/0:129:129,0,0,0	0/0:144:143,1,0,0	0/0:13:13,0,0,0	0/0:124:124,0,0,0	0/0:114:114,0,0,0	0/0:70:70,0,0,0	0/0:79:79,0,0,0	0/0:113:113,0,0,0	0/0:88:88,0,0,0	0/0:177:177,0,0,0	0/0:144:144,0,0,0	0/0:50:50,0,0,0	0/0:69:68,0,1,0	0/0:65:65,0,0,0	0/0:39:39,0,0,0	0/0:72:72,0,0,0	0/0:81:81,0,0,0	0/0:106:106,0,0,0	0/0:66:66,0,0,0	0/0:39:39,0,0,0	0/0:101:101,0,0,0	0/0:56:56,0,0,0	0/0:88:87,0,1,0	0/0:33:33,0,0,0	0/0:58:57,1,0,0	0/0:26:26,0,0,0	0/0:32:32,0,0,0	0/0:35:35,0,0,0	0/0:82:82,0,0,0	0/0:38:38,0,0,0	0/0:47:47,0,0,0	0/0:54:54,0,0,0	0/0:76:76,0,0,0	0/0:55:54,1,0,0	0/0:43:43,0,0,0	0/0:203:202,1,0,0	0/0:32:32,0,0,0	0/0:30:30,0,0,0	0/0:94:94,0,0,0	0/0:84:84,0,0,0	0/0:46:46,0,0,0	0/0:41:41,0,0,0	0/0:63:63,0,0,0	0/0:49:49,0,0,0	0/0:38:38,0,0,0	0/0:97:97,0,0,0	0/0:68:68,0,0,0	0/0:79:79,0,0,0	0/0:81:81,0,0,0	0/0:49:49,0,0,0	0/0:30:30,0,0,0	0/0:149:149,0,0,0	0/0:98:98,0,0,0	0/0:89:89,0,0,0	0/0:45:45,0,0,0	0/0:72:72,0,0,0	0/0:51:51,0,0,0	0/0:49:49,0,0,0	0/0:107:107,0,0,0	0/0:58:58,0,0,0	0/0:41:41,0,0,0	0/0:61:61,0,0,0	0/0:108:108,0,0,0	0/0:43:42,0,1,0	0/0:32:32,0,0,0	0/0:26:26,0,0,0	0/0:35:35,0,0,0	0/0:46:46,0,0,0	./.:0:0,0,0,0	./.:0:0,0,0,0	0/0:29:29,0,0,0	0/0:12:12,0,0,0	0/0:23:23,0,0,0	0/0:48:48,0,0,0	0/0:30:30,0,0,0	0/0:21:21,0,0,0	0/0:29:29,0,0,0	0/0:113:113,0,0,0	0/0:53:53,0,0,0	0/0:50:50,0,0,0	0/0:51:50,0,0,1	0/0:42:42,0,0,0	0/0:57:57,0,0,0	./.:0:0,0,0,0	0/0:65:65,0,0,0	./.:0:0,0,0,0	./.:0:0,0,0,0	0/0:41:41,0,0,0	0/0:28:28,0,0,0	0/0:46:46,0,0,0	0/0:34:34,0,0,0	0/0:55:55,0,0,0	0/0:31:31,0,0,0	0/0:94:94,0,0,0	0/0:51:51,0,0,0	0/0:64:64,0,0,0	0/0:55:55,0,0,0	0/0:51:51,0,0,0	0/0:163:163,0,0,0	0/0:64:64,0,0,0	0/0:62:62,0,0,0	0/0:35:35,0,0,0	0/0:55:55,0,0,0	0/0:31:31,0,0,0	0/0:21:21,0,0,0	0/0:24:24,0,0,0	0/0:85:85,0,0,0	0/0:42:42,0,0,0	0/0:22:22,0,0,0	0/0:30:30,0,0,0	0/0:19:19,0,0,0	0/0:22:22,0,0,0	0/0:20:20,0,0,0	0/0:29:29,0,0,0	0/0:13:13,0,0,0	0/0:34:34,0,0,0	0/0:70:70,0,0,0	0/0:46:46,0,0,0	0/0:27:27,0,0,0	0/0:15:14,1,0,0	0/0:21:21,0,0,0	0/0:43:43,0,0,0	0/0:38:38,0,0,0	0/0:65:65,0,0,0	0/0:28:28,0,0,0	0/0:57:56,1,0,0	0/0:11:11,0,0,0	0/0:20:19,1,0,0	0/0:26:26,0,0,0	0/0:19:19,0,0,0	0/0:41:41,0,0,0	0/0:22:22,0,0,0	0/0:42:42,0,0,0	0/0:23:23,0,0,0	0/0:18:18,0,0,0	0/0:14:14,0,0,0	0/0:23:23,0,0,0	0/0:21:21,0,0,0	0/0:15:15,0,0,0	0/0:40:40,0,0,0	0/0:42:42,0,0,0
RAD_6	38	loc6_pos37	A	G	13	PASS	NS=186;DP=10367	GT:DP:CATG	./.:0:0,0,0,0	0/0:20:0,20,0,0	0/0:33:0,33,0,0	0/0:63:0,63,0,0	0/0:31:0,31,0,0	0/0:23:0,23,0,0	0/0:23:0,23,0,0	0/0:25:0,25,0,0	0/0:14:0,14,0,0	0/0:17:0,17,0,0	0/0:26:0,26,0,0	0/0:20:0,20,0,0	0/0:46:0,46,0,0	0/0:20:0,20,0,0	0/0:24:0,24,0,0	0/0:8:0,8,0,0	0/0:45:0,45,0,0	0/0:29:0,29,0,0	0/0:31:0,31,0,0	0/0:28:0,28,0,0	0/0:45:0,45,0,0	1/0:39:0,30,0,9	0/0:26:0,26,0,0	0/0:50:0,50,0,0	0/0:87:0,87,0,0	0/0:106:0,106,0,0	0/0:120:0,120,0,0	0/0:121:0,121,0,0	0/0:91:1,90,0,0	0/0:65:0,65,0,0	0/0:82:0,82,0,0	0/0:117:0,117,0,0	0/0:85:0,85,0,0	0/0:79:0,79,0,0	0/0:82:0,82,0,0	0/0:33:0,33,0,0	0/0:71:0,71,0,0	0/0:30:0,30,0,0	0/0:80:0,80,0,0	0/0:65:0,65,0,0	0/0:33:0,33,0,0	0/0:69:0,69,0,0	0/0:51:0,51,0,0	1/0:58:0,34,0,24	0/0:41:0,41,0,0	0/0:63:0,63,0,0	0/0:54:0,54,0,0	0/0:112:0,112,0,0	0/0:134:0,134,0,0	0/0:125:0,125,0,0	0/0:96:0,96,0,0	0/0:129:0,129,0,0	0/0:144:0,144,0,0	0/0:12:0,12,0,0	0/0:124:0,124,0,0	0/0:114:0,114,0,0	0/0:70:0,70,0,0	0/0:79:0,79,0,0	0/0:113:0,113,0,0	0/0:88:1,87,0,0	0/0:177:1,176,0,0	0/0:144:0,144,0,0	0/0:50:0,50,0,0	0/0:69:0,69,0,0	0/0:65:0,65,0,0	0/0:39:0,39,0,0	0/0:72:0,72,0,0	0/0:81:0,81,0,0	0/0:106:0,106,0,0	0/0:66:0,66,0,0	0/0:39:0,39,0,0	0/0:101:0,101,0,0	0/0:56:0,56,0,0	0/0:88:0,88,0,0	0/0:33:0,33,0,0	0/0:58:0,58,0,0	0/0:26:0,26,0,0	0/0:32:0,32,0,0	0/0:35:0,35,0,0	0/0:82:0,82,0,0	0/0:38:0,38,0,0	0/0:47:0,47,0,0	0/0:54:0,53,0,1	0/0:76:0,76,0,0	0/0:55:0,55,0,0	0/0:43:0,43,0,0	0/0:203:0,203,0,0	0/0:32:0,32,0,0	0/0:30:0,30,0,0	0/0:94:0,94,0,0	0/0:84:0,84,0,0	0/0:46:0,46,0,0	0/0:41:0,41,0,0	0/0:63:0,63,0,0	0/0:49:0,49,0,0	0/0:38:0,38,0,0	0/0:97:0,97,0,0	0/0:68:0,68,0,0	0/0:79:0,79,0,0	0/0:81:0,81,0,0	0/0:49:0,49,0,0	0/0:30:0,30,0,0	0/0:149:0,149,0,0	0/0:98:0,98,0,0	0/0:89:0,89,0,0	0/0:46:0,46,0,0	0/0:72:0,72,0,0	0/0:51:0,51,0,0	0/0:49:0,49,0,0	0/0:107:0,107,0,0	0/0:58:0,58,0,0	0/0:41:0,41,0,0	0/0:61:0,61,0,0	0/0:108:0,108,0,0	1/0:43:0,32,0,11	0/0:32:0,32,0,0	0/0:26:0,26,0,0	0/0:35:0,35,0,0	0/0:46:0,46,0,0	./.:0:0,0,0,0	./.:0:0,0,0,0	0/0:29:0,29,0,0	0/0:12:0,12,0,0	0/0:23:0,23,0,0	0/0:48:0,48,0,0	0/0:30:0,30,0,0	0/0:21:0,21,0,0	0/0:29:0,29,0,0	0/0:113:0,113,0,0	0/0:53:0,53,0,0	0/0:50:0,50,0,0	0/0:51:0,50,0,1	0/0:42:0,42,0,0	0/0:57:0,57,0,0	./.:0:0,0,0,0	0/0:65:0,65,0,0	./.:0:0,0,0,0	./.:0:0,0,0,0	0/0:41:0,41,0,0	0/0:28:0,28,0,0	0/0:46:0,46,0,0	0/0:34:0,34,0,0	0/0:55:0,55,0,0	0/0:31:0,31,0,0	0/0:94:0,94,0,0	0/0:51:0,51,0,0	0/0:64:0,64,0,0	0/0:55:0,55,0,0	0/0:51:0,51,0,0	0/0:163:0,163,0,0	0/0:64:0,64,0,0	0/0:62:0,62,0,0	0/0:35:0,35,0,0	0/0:55:0,55,0,0	0/0:31:0,31,0,0	0/0:21:0,21,0,0	0/0:24:0,24,0,0	0/0:85:0,85,0,0	0/0:42:0,42,0,0	0/0:22:0,22,0,0	0/0:30:0,30,0,0	0/0:19:0,19,0,0	0/0:22:0,22,0,0	0/0:20:0,20,0,0	0/0:29:0,29,0,0	0/0:13:0,13,0,0	0/0:34:0,34,0,0	0/0:70:0,70,0,0	0/0:46:0,46,0,0	0/0:27:0,27,0,0	0/0:15:0,15,0,0	0/0:21:0,21,0,0	0/0:43:0,43,0,0	0/0:38:0,38,0,0	0/0:65:0,65,0,0	0/0:28:0,28,0,0	0/0:57:0,57,0,0	0/0:11:0,11,0,0	0/0:20:0,20,0,0	0/0:26:0,26,0,0	0/0:19:0,19,0,0	0/0:41:0,41,0,0	0/0:22:0,22,0,0	0/0:42:0,42,0,0	0/0:23:0,23,0,0	0/0:18:0,18,0,0	0/0:14:0,14,0,0	0/0:23:0,23,0,0	0/0:21:0,21,0,0	0/0:15:0,15,0,0	0/0:40:0,40,0,0	0/0:42:0,42,0,0
RAD_6	51	loc6_pos50	G	A	13	PASS	NS=186;DP=10366	GT:DP:CATG	./.:0:0,0,0,0	0/0:20:0,0,0,20	0/0:33:0,0,0,33	0/0:63:0,0,0,63	0/0:31:0,0,0,31	0/0:23:0,0,0,23	0/0:23:0,0,0,23	0/0:25:0,0,0,25	0/0:14:0,0,0,14	0/0:17:0,0,0,17	0/0:26:0,0,0,26	0/0:20:0,0,0,20	0/0:46:0,0,0,46	0/0:20:0,0,0,20	0/0:24:0,0,0,24	0/0:8:0,0,0,8	0/0:45:0,0,0,45	0/0:29:0,1,0,28	0/0:31:0,0,0,31	0/0:28:0,0,0,28	0/0:45:0,0,0,45	0/0:39:0,1,0,38	0/0:26:0,0,0,26	0/0:50:0,0,0,50	0/0:87:0,0,0,87	0/0:106:0,0,0,106	0/0:120:0,0,1,119	0/0:121:0,0,0,121	0/0:91:0,0,0,91	0/0:65:0,0,0,65	0/0:82:0,1,0,81	0/0:117:0,0,1,116	0/0:85:0,0,0,85	0/0:79:0,0,0,79	0/1:82:0,37,0,45	0/0:33:0,0,0,33	0/0:71:0,0,0,71	0/0:30:0,0,0,30	0/0:80:0,0,0,80	0/0:65:0,0,0,65	0/0:33:0,0,0,33	0/0:69:0,0,0,69	0/0:51:0,0,0,51	0/0:58:0,0,0,58	0/0:41:0,0,0,41	0/0:63:0,0,0,63	0/0:54:0,0,0,54	0/0:112:0,0,0,112	0/0:134:0,0,0,134	0/0:125:0,0,0,125	0/0:96:0,0,0,96	0/0:129:0,0,0,129	0/0:144:0,0,0,144	0/0:12:0,0,0,12	0/0:123:0,0,0,123	0/0:114:0,0,0,114	0/0:70:0,0,0,70	0/0:79:0,0,0,79	0/0:113:0,0,0,113	0/0:88:0,0,0,88	0/0:177:0,0,0,177	0/0:144:0,0,0,144	0/0:50:0,0,0,50	0/0:69:0,0,0,69	0/0:65:0,0,0,65	0/0:39:0,0,0,39	0/0:72:0,0,0,72	0/0:81:0,0,0,81	0/0:106:0,0,0,106	0/0:66:0,0,0,66	0/0:39:0,0,0,39	0/0:101:0,0,0,101	0/0:56:0,0,0,56	0/0:88:0,0,0,88	0/0:33:0,0,0,33	0/0:58:0,0,0,58	0/0:26:0,0,0,26	0/0:32:0,0,0,32	0/0:35:0,0,0,35	0/0:82:0,0,0,82	0/0:38:0,0,0,38	0/0:47:0,0,0,47	0/0:54:0,0,0,54	0/0:76:0,0,0,76	0/0:55:0,0,0,55	0/0:43:0,0,0,43	0/0:203:0,0,0,203	0/0:32:0,0,0,32	0/0:30:0,0,0,30	0/0:94:0,0,0,94	0/0:84:0,0,0,84	0/0:46:0,0,0,46	0/0:41:0,0,0,41	0/0:63:0,0,0,63	0/0:49:0,0,0,49	0/0:38:0,0,0,38	0/0:97:0,0,0,97	0/0:68:0,0,0,68	0/0:79:0,0,0,79	0/0:81:0,0,0,81	0/0:49:0,0,0,49	0/0:30:0,0,0,30	0/0:149:0,0,0,149	0/0:98:0,0,0,98	0/0:89:0,0,0,89	0/0:46:0,0,0,46	0/0:72:0,0,0,72	0/0:51:0,0,0,51	0/0:49:0,0,0,49	0/0:107:0,0,0,107	0/0:58:0,0,0,58	0/0:41:0,0,0,41	0/0:61:0,0,0,61	0/0:108:0,0,0,108	0/0:43:0,0,0,43	0/0:32:0,0,0,32	0/0:26:0,0,0,26	0/0:35:0,0,0,35	0/0:46:0,0,0,46	./.:0:0,0,0,0	./.:0:0,0,0,0	0/0:29:0,0,0,29	0/0:12:0,0,0,12	0/0:23:0,0,0,23	0/0:48:0,0,0,48	0/0:30:0,0,0,30	0/0:21:0,0,0,21	0/0:29:0,0,0,29	0/0:113:0,0,0,113	0/0:53:0,0,0,53	0/0:50:0,0,0,50	0/0:51:0,1,0,50	0/0:42:0,0,0,42	0/0:57:0,0,0,57	./.:0:0,0,0,0	0/0:65:0,0,0,65	./.:0:0,0,0,0	./.:0:0,0,0,0	0/0:41:0,0,0,41	0/0:28:0,0,0,28	0/0:46:0,0,0,46	0/0:34:0,0,0,34	0/0:55:0,0,0,55	0/0:31:0,0,0,31	0/0:94:0,0,0,94	0/0:51:0,0,0,51	0/0:64:0,0,0,64	0/0:55:0,0,0,55	0/0:51:0,0,0,51	0/0:163:0,0,0,163	0/0:64:0,0,0,64	0/0:62:0,0,0,62	0/0:35:0,0,0,35	0/0:55:0,0,0,55	0/0:31:0,0,0,31	0/0:21:0,0,0,21	0/0:24:0,0,0,24	0/0:85:0,0,0,85	0/0:42:0,0,0,42	0/0:22:0,0,0,22	0/0:30:0,0,0,30	0/0:19:0,0,0,19	0/0:22:0,0,1,21	0/0:20:0,0,0,20	0/0:29:0,0,0,29	0/0:13:0,0,0,13	0/0:34:0,0,0,34	0/0:70:0,0,0,70	0/0:46:0,0,0,46	0/0:27:0,0,0,27	0/0:15:0,0,0,15	0/0:21:0,0,0,21	0/0:43:0,0,0,43	0/0:38:0,0,0,38	0/0:65:0,0,0,65	0/0:28:0,0,0,28	0/0:57:0,0,0,57	0/0:11:0,0,0,11	0/0:20:0,0,0,20	0/0:26:0,0,1,25	0/0:19:0,0,0,19	0/0:41:0,0,0,41	0/0:22:0,0,0,22	0/0:42:0,0,0,42	0/0:23:0,0,0,23	0/0:18:0,0,0,18	0/0:14:0,0,0,14	0/0:23:0,0,0,23	0/0:21:0,0,0,21	0/0:15:0,0,0,15	0/0:40:0,0,0,40	0/0:42:0,0,0,42
RAD_6	55	loc6_pos54	T	C	13	PASS	NS=186;DP=10366	GT:DP:CATG	./.:0:0,0,0,0	0/0:20:0,0,20,0	0/0:33:0,0,33,0	1/1:63:63,0,0,0	0/0:31:0,0,31,0	0/0:23:0,0,23,0	0/0:23:0,0,23,0	0/0:25:0,0,25,0	0/0:14:0,0,14,0	0/0:17:0,0,17,0	0/0:26:0,0,26,0	0/0:20:0,0,20,0	0/0:46:0,0,46,0	0/0:20:0,0,20,0	0/1:24:10,0,14,0	0/0:8:0,0,8,0	0/0:45:0,0,45,0	0/0:29:0,0,29,0	0/0:31:0,0,31,0	0/0:28:0,0,28,0	0/0:45:0,0,45,0	0/0:39:0,0,39,0	0/0:26:0,0,26,0	1/1:50:50,0,0,0	0/1:87:41,0,46,0	0/0:106:0,0,106,0	0/0:120:0,0,120,0	0/0:121:0,0,121,0	0/0:91:0,0,91,0	0/0:65:0,0,65,0	0/0:82:0,0,82,0	0/0:117:0,0,117,0	0/0:85:0,0,85,0	0/0:79:0,0,79,0	0/0:82:0,0,82,0	0/0:33:0,0,33,0	0/0:71:0,0,71,0	0/0:30:0,0,30,0	0/0:80:0,0,80,0	0/0:65:0,0,65,0	0/0:33:0,0,33,0	0/0:69:0,0,69,0	0/0:51:0,0,51,0	0/0:58:0,0,58,0	0/0:41:0,0,41,0	0/0:63:0,0,63,0	0/0:54:0,0,54,0	0/0:112:0,0,112,0	0/0:134:0,0,134,0	0/0:125:1,0,124,0	0/0:96:0,0,96,0	0/0:129:0,0,129,0	0/0:144:0,0,144,0	1/1:12:12,0,0,0	0/1:123:51,0,72,0	0/0:114:0,0,114,0	0/0:70:0,0,70,0	0/1:79:20,0,59,0	0/0:113:0,0,113,0	0/0:88:0,0,88,0	0/1:177:55,0,122,0	0/0:144:0,0,144,0	0/1:50:10,0,40,0	0/0:69:0,0,69,0	0/0:65:0,0,65,0	0/0:39:0,0,39,0	0/0:72:0,0,72,0	0/0:81:0,0,81,0	0/0:106:0,0,106,0	0/0:66:0,0,66,0	0/1:39:12,0,27,0	0/1:101:21,0,80,0	0/1:56:19,0,37,0	0/0:88:0,0,88,0	0/0:33:0,0,33,0	0/0:58:0,0,58,0	0/0:26:0,0,26,0	0/0:32:0,0,32,0	0/0:35:0,0,35,0	0/0:82:0,0,82,0	0/0:38:0,0,38,0	0/0:47:0,0,47,0	0/0:54:0,0,54,0	0/0:76:0,0,76,0	0/0:55:0,0,55,0	1/1:43:43,0,0,0	0/1:203:81,0,122,0	0/0:32:0,0,32,0	0/0:30:0,0,30,0	0/0:94:1,0,93,0	0/0:84:0,0,84,0	0/0:46:0,0,46,0	0/0:41:0,0,41,0	0/0:63:0,0,63,0	0/0:49:0,0,49,0	0/0:38:0,0,38,0	0/0:97:0,0,97,0	0/0:68:0,0,68,0	0/0:79:0,0,79,0	0/0:81:0,0,80,1	0/0:49:0,1,48,0	0/0:30:0,0,30,0	0/0:149:0,0,149,0	0/0:98:0,0,98,0	0/0:89:0,0,89,0	0/0:46:0,0,46,0	0/0:72:0,0,72,0	0/0:51:0,0,51,0	0/0:49:0,0,49,0	0/0:107:0,0,107,0	0/0:58:0,0,58,0	0/0:41:0,0,41,0	0/0:61:0,0,61,0	0/0:108:0,0,108,0	0/0:43:0,0,43,0	0/0:32:0,0,32,0	0/0:26:0,0,26,0	0/0:35:0,0,35,0	0/0:46:0,0,46,0	./.:0:0,0,0,0	./.:0:0,0,0,0	0/0:29:0,0,29,0	0/0:12:0,0,12,0	1/1:23:23,0,0,0	0/0:48:0,2,46,0	0/0:30:0,0,30,0	0/0:21:0,0,21,0	0/0:29:0,0,29,0	0/0:113:0,1,112,0	0/0:53:0,0,53,0	0/0:50:0,0,50,0	0/0:51:0,0,51,0	0/0:42:0,0,42,0	0/0:57:0,0,57,0	./.:0:0,0,0,0	0/1:65:33,0,32,0	./.:0:0,0,0,0	./.:0:0,0,0,0	0/0:41:0,0,41,0	0/0:28:0,0,28,0	0/0:46:0,0,46,0	0/0:34:0,1,33,0	0/0:55:0,0,55,0	0/0:31:0,0,31,0	0/0:94:0,0,94,0	0/0:51:0,0,51,0	0/0:64:0,0,64,0	0/0:55:0,0,55,0	0/0:51:0,0,51,0	0/0:163:0,0,163,0	0/0:64:0,0,64,0	0/0:62:0,0,62,0	0/0:35:0,0,35,0	0/0:55:1,0,54,0	0/0:31:0,0,31,0	0/0:21:0,0,21,0	0/0:24:0,0,24,0	0/0:85:0,0,85,0	0/0:42:0,0,42,0	0/0:22:0,0,22,0	0/0:30:0,0,30,0	0/0:19:0,0,19,0	0/0:22:0,0,22,0	0/0:20:0,0,20,0	0/0:29:0,0,29,0	0/0:13:0,0,13,0	0/0:34:0,0,34,0	0/0:70:0,0,70,0	0/0:46:0,1,45,0	0/0:27:0,0,27,0	0/0:15:0,0,15,0	0/0:21:0,0,21,0	0/0:43:0,0,43,0	0/0:38:0,0,38,0	0/0:65:0,0,65,0	1/1:28:27,1,0,0	0/1:57:20,0,37,0	1/1:11:11,0,0,0	0/1:20:4,0,16,0	0/0:26:1,0,25,0	0/0:19:0,0,19,0	0/0:41:0,0,41,0	0/0:22:0,0,22,0	0/0:42:0,0,42,0	0/0:23:0,0,23,0	0/0:18:0,0,18,0	0/0:14:0,0,14,0	0/0:23:0,0,23,0	0/0:21:0,0,21,0	0/0:15:0,0,15,0	0/0:40:0,0,40,0	0/0:42:0,0,42,0
RAD_6	56	loc6_pos55	C	T	13	PASS	NS=185;DP=10366	GT:DP:CATG	./.:0:0,0,0,0	0/0:20:20,0,0,0	0/0:33:33,0,0,0	0/0:63:63,0,0,0	0/0:31:31,0,0,0	0/0:23:23,0,0,0	0/0:23:23,0,0,0	0/0:25:25,0,0,0	0/0:14:14,0,0,0	0/0:17:17,0,0,0	0/0:26:26,0,0,0	0/0:20:20,0,0,0	0/0:46:46,0,0,0	0/0:20:20,0,0,0	0/0:24:24,0,0,0	0/0:8:8,0,0,0	0/0:45:45,0,0,0	0/0:29:29,0,0,0	0/0:31:31,0,0,0	0/0:28:28,0,0,0	0/0:45:45,0,0,0	0/0:39:39,0,0,0	0/0:26:26,0,0,0	0/0:50:50,0,0,0	1/0:87:41,0,46,0	0/0:106:106,0,0,0	0/0:120:120,0,0,0	0/0:121:121,0,0,0	0/0:91:91,0,0,0	0/0:65:65,0,0,0	0/0:82:82,0,0,0	0/0:117:116,1,0,0	0/0:85:84,1,0,0	0/0:79:79,0,0,0	0/0:82:82,0,0,0	0/0:33:33,0,0,0	0/0:71:71,0,0,0	0/0:30:30,0,0,0	0/0:80:80,0,0,0	0/0:65:65,0,0,0	0/0:33:33,0,0,0	0/0:69:69,0,0,0	0/0:51:51,0,0,0	0/0:58:58,0,0,0	0/0:41:41,0,0,0	0/0:63:62,1,0,0	0/0:54:54,0,0,0	0/0:112:112,0,0,0	0/0:134:134,0,0,0	0/0:125:123,1,0,1	0/0:96:95,1,0,0	0/0:129:129,0,0,0	0/0:144:144,0,0,0	0/0:12:12,0,0,0	0/0:123:123,0,0,0	0/0:114:114,0,0,0	0/0:70:70,0,0,0	0/0:79:79,0,0,0	0/0:113:113,0,0,0	0/0:88:88,0,0,0	0/0:177:177,0,0,0	0/0:144:144,0,0,0	0/0:50:50,0,0,0	0/0:69:69,0,0,0	0/0:65:65,0,0,0	0/0:39:39,0,0,0	0/0:72:72,0,0,0	0/0:81:81,0,0,0	0/0:106:106,0,0,0	0/0:66:65,1,0,0	0/0:39:39,0,0,0	0/0:101:101,0,0,0	0/0:56:56,0,0,0	0/0:88:88,0,0,0	0/0:33:33,0,0,0	0/0:58:58,0,0,0	0/0:26:26,0,0,0	0/0:32:32,0,0,0	0/0:35:35,0,0,0	0/0:82:82,0,0,0	0/0:38:38,0,0,0	0/0:47:47,0,0,0	0/0:54:54,0,0,0	0/0:76:76,0,0,0	0/0:55:55,0,0,0	0/0:43:43,0,0,0	0/0:203:203,0,0,0	0/0:32:32,0,0,0	0/0:30:30,0,0,0	0/0:94:94,0,0,0	0/0:84:84,0,0,0	0/0:46:46,0,0,0	0/0:41:41,0,0,0	0/0:63:63,0,0,0	0/0:49:49,0,0,0	0/0:38:38,0,0,0	0/0:97:97,0,0,0	0/0:68:68,0,0,0	0/0:79:79,0,0,0	0/0:81:81,0,0,0	0/0:49:49,0,0,0	0/0:30:30,0,0,0	0/0:149:149,0,0,0	0/0:98:98,0,0,0	0/0:89:89,0,0,0	0/0:46:46,0,0,0	0/0:72:72,0,0,0	0/0:51:51,0,0,0	0/0:49:49,0,0,0	0/0:107:107,0,0,0	0/0:58:58,0,0,0	0/0:41:41,0,0,0	0/0:61:61,0,0,0	0/0:108:107,0,1,0	0/0:43:43,0,0,0	0/0:32:31,1,0,0	0/0:26:26,0,0,0	0/0:35:35,0,0,0	0/0:46:46,0,0,0	./.:0:0,0,0,0	./.:0:0,0,0,0	0/0:29:29,0,0,0	0/0:12:12,0,0,0	0/0:23:23,0,0,0	0/0:48:48,0,0,0	0/0:30:30,0,0,0	0/0:21:21,0,0,0	0/0:29:29,0,0,0	0/0:113:113,0,0,0	0/0:53:53,0,0,0	0/0:50:50,0,0,0	0/0:51:51,0,0,0	0/0:42:42,0,0,0	0/0:57:57,0,0,0	./.:0:0,0,0,0	0/0:65:65,0,0,0	./.:0:0,0,0,0	./.:0:0,0,0,0	0/0:41:41,0,0,0	0/0:28:28,0,0,0	0/0:46:46,0,0,0	0/0:34:34,0,0,0	0/0:55:55,0,0,0	0/0:31:31,0,0,0	0/0:94:94,0,0,0	0/0:51:51,0,0,0	0/0:64:64,0,0,0	0/0:55:55,0,0,0	0/0:51:50,0,1,0	0/0:163:163,0,0,0	0/0:64:64,0,0,0	0/0:62:62,0,0,0	0/0:35:35,0,0,0	0/0:55:55,0,0,0	0/0:31:31,0,0,0	0/0:21:21,0,0,0	0/0:24:24,0,0,0	0/0:85:85,0,0,0	0/0:42:42,0,0,0	0/0:22:22,0,0,0	0/0:30:30,0,0,0	0/0:19:19,0,0,0	0/0:22:22,0,0,0	0/0:20:20,0,0,0	0/0:29:29,0,0,0	0/0:13:13,0,0,0	0/0:34:34,0,0,0	0/0:70:70,0,0,0	0/0:46:46,0,0,0	0/0:27:27,0,0,0	0/0:15:15,0,0,0	0/0:21:20,1,0,0	0/0:43:43,0,0,0	0/0:38:38,0,0,0	0/0:65:65,0,0,0	0/0:28:28,0,0,0	0/0:57:57,0,0,0	0/0:11:11,0,0,0	0/0:20:20,0,0,0	0/0:26:26,0,0,0	0/0:19:18,1,0,0	0/0:41:41,0,0,0	0/0:22:22,0,0,0	0/0:42:41,1,0,0	0/0:23:23,0,0,0	./.:18:2,1,15,0	0/0:14:14,0,0,0	0/0:23:23,0,0,0	0/0:21:21,0,0,0	0/0:15:15,0,0,0	0/0:40:40,0,0,0	0/0:42:42,0,0,0
RAD_6	60	loc6_pos59	C	T	13	PASS	NS=186;DP=10366	GT:DP:CATG	./.:0:0,0,0,0	0/0:20:20,0,0,0	0/0:33:33,0,0,0	0/0:63:63,0,0,0	0/0:31:31,0,0,0	0/0:23:23,0,0,0	0/0:23:23,0,0,0	0/0:25:25,0,0,0	0/0:14:14,0,0,0	0/0:17:17,0,0,0	0/0:26:26,0,0,0	0/0:20:20,0,0,0	0/0:46:45,1,0,0	0/0:20:20,0,0,0	0/0:24:24,0,0,0	0/0:8:8,0,0,0	0/0:45:45,0,0,0	0/0:29:29,0,0,0	0/0:31:31,0,0,0	0/0:28:27,1,0,0	0/0:45:45,0,0,0	0/0:39:39,0,0,0	0/0:26:26,0,0,0	0/0:50:50,0,0,0	0/0:87:87,0,0,0	0/0:106:106,0,0,0	0/0:120:119,1,0,0	0/0:121:121,0,0,0	0/0:91:91,0,0,0	0/0:65:65,0,0,0	0/0:82:82,0,0,0	0/0:117:117,0,0,0	0/0:85:85,0,0,0	0/0:79:79,0,0,0	0/0:82:82,0,0,0	0/0:33:33,0,0,0	0/0:71:70,1,0,0	0/0:30:30,0,0,0	0/0:80:80,0,0,0	0/0:65:65,0,0,0	0/0:33:33,0,0,0	0/0:69:69,0,0,0	0/0:51:51,0,0,0	0/0:58:58,0,0,0	0/0:41:41,0,0,0	0/0:63:62,1,0,0	0/0:54:54,0,0,0	0/0:112:112,0,0,0	0/0:134:134,0,0,0	0/0:125:125,0,0,0	0/0:96:96,0,0,0	0/0:129:129,0,0,0	0/0:144:144,0,0,0	0/0:12:12,0,0,0	0/0:123:122,1,0,0	0/0:114:113,1,0,0	0/0:70:70,0,0,0	0/0:79:79,0,0,0	0/0:113:113,0,0,0	0/0:88:88,0,0,0	0/0:177:177,0,0,0	0/0:144:143,1,0,0	0/0:50:50,0,0,0	0/0:69:69,0,0,0	0/0:65:65,0,0,0	0/0:39:39,0,0,0	0/0:72:72,0,0,0	0/0:81:81,0,0,0	0/0:106:106,0,0,0	0/0:66:66,0,0,0	0/0:39:39,0,0,0	0/0:101:101,0,0,0	0/0:56:56,0,0,0	0/0:88:88,0,0,0	0/0:33:33,0,0,0	0/0:58:58,0,0,0	0/0:26:26,0,0,0	0/0:32:32,0,0,0	0/0:35:35,0,0,0	0/0:82:82,0,0,0	0/0:38:38,0,0,0	0/0:47:47,0,0,0	0/0:54:54,0,0,0	0/0:76:75,1,0,0	0/0:55:55,0,0,0	0/0:43:43,0,0,0	0/0:203:203,0,0,0	0/0:32:32,0,0,0	0/0:30:30,0,0,0	0/0:94:94,0,0,0	0/0:84:84,0,0,0	0/0:46:46,0,0,0	0/0:41:40,1,0,0	0/0:63:63,0,0,0	0/0:49:49,0,0,0	0/0:38:38,0,0,0	0/0:97:97,0,0,0	0/0:68:68,0,0,0	0/0:79:79,0,0,0	0/0:81:81,0,0,0	0/0:49:49,0,0,0	0/0:30:29,0,1,0	0/0:149:149,0,0,0	0/0:98:98,0,0,0	0/0:89:89,0,0,0	0/0:46:46,0,0,0	0/0:72:72,0,0,0	0/0:51:51,0,0,0	0/0:49:48,1,0,0	0/0:107:107,0,0,0	0/0:58:58,0,0,0	0/0:41:41,0,0,0	0/0:61:61,0,0,0	0/0:108:108,0,0,0	0/0:43:42,0,0,1	0/0:32:32,0,0,0	1/0:26:19,0,7,0	0/0:35:35,0,0,0	0/0:46:46,0,0,0	./.:0:0,0,0,0	./.:0:0,0,0,0	0/0:29:29,0,0,0	0/0:12:12,0,0,0	0/0:23:23,0,0,0	0/0:48:48,0,0,0	0/0:30:30,0,0,0	0/0:21:21,0,0,0	0/0:29:29,0,0,0	0/0:113:113,0,0,0	0/0:53:53,0,0,0	0/0:50:50,0,0,0	0/0:51:51,0,0,0	0/0:42:42,0,0,0	0/0:57:57,0,0,0	./.:0:0,0,0,0	0/0:65:65,0,0,0	./.:0:0,0,0,0	./.:0:0,0,0,0	0/0:41:41,0,0,0	0/0:28:28,0,0,0	0/0:46:46,0,0,0	0/0:34:34,0,0,0	0/0:55:55,0,0,0	0/0:31:31,0,0,0	0/0:94:94,0,0,0	0/0:51:51,0,0,0	0/0:64:64,0,0,0	0/0:55:55,0,0,0	0/0:51:51,0,0,0	0/0:163:163,0,0,0	0/0:64:63,1,0,0	0/0:62:62,0,0,0	0/0:35:35,0,0,0	0/0:55:55,0,0,0	0/0:31:31,0,0,0	0/0:21:21,0,0,0	0/0:24:24,0,0,0	0/0:85:85,0,0,0	0/0:42:42,0,0,0	0/0:22:22,0,0,0	0/0:30:30,0,0,0	0/0:19:19,0,0,0	0/0:22:21,1,0,0	0/0:20:20,0,0,0	0/0:29:28,1,0,0	0/0:13:12,1,0,0	0/0:34:34,0,0,0	0/0:70:70,0,0,0	0/0:46:46,0,0,0	0/0:27:27,0,0,0	0/0:15:15,0,0,0	0/0:21:21,0,0,0	0/0:43:43,0,0,0	0/0:38:38,0,0,0	0/0:65:65,0,0,0	0/0:28:28,0,0,0	0/0:57:57,0,0,0	0/0:11:11,0,0,0	0/0:20:20,0,0,0	0/0:26:26,0,0,0	0/0:19:19,0,0,0	0/0:41:40,1,0,0	0/0:22:22,0,0,0	0/0:42:41,1,0,0	0/0:23:23,0,0,0	0/0:18:18,0,0,0	0/0:14:14,0,0,0	0/0:23:23,0,0,0	0/0:21:21,0,0,0	0/0:15:15,0,0,0	0/0:40:40,0,0,0	0/0:42:41,1,0,0
RAD_7	8	loc7_pos7	T	C	13	PASS	NS=146;DP=6344	GT:DP:CATG	0/0:13:0,0,13,0	0/0:27:0,0,27,0	0/0:44:0,0,44,0	./.:0:0,0,0,0	0/1:38:24,0,14,0	0/1:33:22,0,11,0	0/0:14:0,0,14,0	0/0:38:0,0,38,0	0/0:16:0,0,16,0	0/0:7:0,0,7,0	0/0:7:0,0,7,0	0/1:19:9,0,10,0	0/0:26:0,0,26,0	0/0:8:0,0,8,0	./.:0:0,0,0,0	0/0:19:0,0,19,0	./.:0:0,0,0,0	0/0:91:0,0,91,0	./.:0:0,0,0,0	./.:0:0,0,0,0	./.:0:0,0,0,0	./.:0:0,0,0,0	./.:0:0,0,0,0	./.:0:0,0,0,0	./.:0:0,0,0,0	./.:0:0,0,0,0	0/0:67:0,0,67,0	0/0:98:0,0,98,0	0/0:65:0,0,65,0	0/0:45:0,0,45,0	0/0:68:0,0,68,0	0/0:125:0,0,125,0	0/0:93:0,0,93,0	0/0:93:0,0,93,0	0/0:64:0,0,63,1	0/0:32:0,0,32,0	0/0:106:0,0,106,0	0/0:12:0,0,12,0	0/0:80:1,0,79,0	0/0:68:0,0,68,0	0/0:41:0,0,41,0	0/0:59:0,0,59,0	0/0:38:0,0,38,0	0/0:41:0,0,41,0	0/0:37:0,0,37,0	0/0:50:0,0,50,0	0/0:32:0,0,32,0	0/0:38:0,0,38,0	0/0:95:0,0,95,0	0/0:115:0,0,115,0	0/0:33:0,0,33,0	0/0:58:0,0,58,0	0/0:82:0,0,82,0	./.:0:0,0,0,0	./.:0:0,0,0,0	0/0:144:0,0,144,0	0/0:108:0,0,108,0	0/0:59:0,0,59,0	0/0:63:0,0,63,0	0/0:49:0,0,49,0	0/0:110:0,0,109,1	0/0:63:0,0,63,0	0/0:53:0,0,53,0	0/0:135:0,0,135,0	0/0:170:0,0,170,0	0/0:83:0,0,83,0	0/0:108:0,0,108,0	0/0:129:0,0,129,0	./.:0:0,0,0,0	./.:0:0,0,0,0	0/0:38:0,0,38,0	0/0:57:0,0,57,0	0/0:29:0,0,29,0	0/0:73:0,0,73,0	0/0:12:0,0,12,0	0/0:17:0,0,17,0	./.:0:0,0,0,0	./.:0:0,0,0,0	0/0:9:0,0,9,0	0/0:26:0,0,26,0	0/0:22:0,0,22,0	0/0:20:0,0,20,0	0/0:47:0,0,47,0	0/0:49:0,0,49,0	0/0:57:0,0,57,0	./.:0:0,0,0,0	./.:0:0,0,0,0	./.:0:0,0,0,0	./.:0:0,0,0,0	1/1:51:51,0,0,0	./.:0:0,0,0,0	0/0:24:0,0,24,0	1/1:37:37,0,0,0	1/1:56:56,0,0,0	./.:0:0,0,0,0	0/1:35:15,0,20,0	./.:0:0,0,0,0	0/0:18:0,0,18,0	0/0:13:0,0,13,0	0/0:28:0,0,28,0	0/0:14:0,0,14,0	0/0:16:0,0,16,0	0/0:68:0,0,68,0	0/0:52:0,0,52,0	0/0:76:0,0,76,0	0/0:37:0,0,37,0	0/0:43:0,0,43,0	0/0:33:0,0,33,0	0/0:27:0,0,27,0	0/0:24:1,0,23,0	0/0:8:0,0,8,0	0/0:18:1,0,17,0	0/0:36:0,0,36,0	0/0:43:0,0,43,0	0/0:22:1,0,21,0	0/0:55:0,0,55,0	0/0:11:0,0,11,0	0/0:10:0,0,10,0	0/0:31:0,0,31,0	./.:0:0,0,0,0	./.:0:0,0,0,0	./.:0:0,0,0,0	./.:0:0,0,0,0	./.:0:0,0,0,0	0/0:33:0,0,33,0	0/0:22:0,0,22,0	0/0:24:0,0,24,0	0/0:23:0,0,23,0	0/0:47:0,0,47,0	1/1:41:41,0,0,0	1/1:23:23,0,0,0	1/1:70:70,0,0,0	1/1:39:39,0,0,0	./.:0:0,0,0,0	./.:0:0,0,0,0	0/0:9:0,0,9,0	./.:0:0,0,0,0	./.:0:0,0,0,0	./.:0:0,0,0,0	0/0:22:0,0,22,0	0/0:57:0,0,57,0	0/0:47:0,0,47,0	0/0:31:0,1,30,0	0/0:12:0,0,12,0	0/0:65:0,0,65,0	0/0:58:0,0,58,0	0/0:65:0,0,65,0	0/0:54:0,0,54,0	0/0:48:0,0,48,0	0/0:78:0,0,78,0	0/0:32:0,0,32,0	0/0:28:0,0,28,0	0/1:43:18,0,25,0	0/0:21:0,0,21,0	0/0:23:0,0,23,0	0/0:7:0,0,7,0	0/0:7:0,0,7,0	./.:0:0,0,0,0	./.:0:0,0,0,0	0/0:12:0,0,12,0	0/0:15:0,0,15,0	0/0:15:0,0,15,0	1/1:21:21,0,0,0	1/1:29:29,0,0,0	./.:0:0,0,0,0	./.:0:0,0,0,0	1/1:14:14,0,0,0	0/1:63:27,0,36,0	0/1:40:7,0,33,0	0/1:43:24,0,19,0	0/1:36:19,0,17,0	0/1:32:17,0,15,0	0/1:27:11,0,16,0	0/1:48:26,0,22,0	./.:0:0,0,0,0	./.:0:0,0,0,0	./.:0:0,0,0,0	./.:0:0,0,0,0	./.:0:0,0,0,0	0/0:9:0,0,9,0	0/0:12:0,0,12,0	0/0:36:0,0,36,0	0/0:32:0,1,31,0	./.:0:0,0,0,0	./.:0:0,0,0,0	./.:0:0,0,0,0	0/0:9:0,0,9,0	0/0:13:0,0,13,0	0/0:11:0,0,11,0	0/0:13:0,0,13,0	0/0:22:0,0,22,0	0/0:12:0,0,12,0
RAD_7	23	loc7_pos22	G	A,C	13	PASS	NS=146;DP=6344	GT:DP:CATG	0/0:13:0,0,0,13	0/0:27:0,0,0,27	0/0:44:0,0,0,44	./.:0:0,0,0,0	0/0:38:0,0,0,38	0/0:33:0,0,0,33	0/0:14:0,0,0,14	0/0:38:0,0,0,38	0/0:16:0,0,0,16	0/0:7:0,0,0,7	0/0:7:0,0,0,7	0/0:19:0,0,0,19	0/0:26:0,0,0,26	0/0:8:0,0,0,8	./.:0:0,0,0,0	0/0:19:0,0,0,19	./.:0:0,0,0,0	0/0:91:0,0,0,91	./.:0:0,0,0,0	./.:0:0,0,0,0	./.:0:0,0,0,0	./.:0:0,0,0,0	./.:0:0,0,0,0	./.:0:0,0,0,0	./.:0:0,0,0,0	./.:0:0,0,0,0	0/0:67:0,0,0,67	0/0:98:0,0,0,98	0/0:65:0,0,0,65	0/0:45:0,0,0,45	0/0:68:0,0,0,68	0/0:125:0,0,0,125	0/0:93:0,0,0,93	0/0:93:0,0,0,93	0/0:64:0,0,0,64	0/0:32:0,0,0,32	0/0:106:0,0,0,106	0/0:12:0,0,0,12	0/0:80:0,1,0,79	0/0:68:0,0,0,68	0/0:41:0,0,0,41	0/0:59:0,0,0,59	0/0:38:0,0,0,38	0/0:41:0,0,0,41	0/0:37:0,0,0,37	0/0:50:0,0,0,50	0/0:32:0,0,0,32	0/0:38:0,0,0,38	0/0:95:0,0,0,95	0/0:115:0,0,0,115	0/0:33:0,0,0,33	0/0:58:0,0,0,58	0/0:82:0,0,0,82	./.:0:0,0,0,0	./.:0:0,0,0,0	0/0:144:0,0,0,144	0/0:108:0,1,0,107	0/0:59:0,0,0,59	0/0:63:0,0,0,63	0/0:49:0,0,0,49	0/0:110:0,0,0,110	0/0:63:0,0,0,63	0/0:53:0,0,0,53	0/0:135:0,0,0,135	0/0:170:0,0,0,170	0/0:83:0,0,0,83	0/0:108:0,0,0,108	0/0:129:0,0,0,129	./.:0:0,0,0,0	./.:0:0,0,0,0	0/0:38:0,0,0,38	0/0:57:0,0,0,57	0/0:29:0,0,0,29	0/0:73:0,0,0,73	0/0:12:0,0,0,12	0/0:17:0,0,0,17	./.:0:0,0,0,0	./.:0:0,0,0,0	0/0:9:0,0,0,9	0/0:26:0,0,0,26	0/0:22:0,0,0,22	0/0:20:0,0,0,20	0/0:47:0,0,0,47	0/0:49:0,0,0,49	0/0:57:0,0,0,57	./.:0:0,0,0,0	./.:0:0,0,0,0	./.:0:0,0,0,0	./.:0:0,0,0,0	0/0:51:0,1,0,50	./.:0:0,0,0,0	0/0:24:0,1,0,23	0/0:37:0,0,0,37	0/0:56:0,0,0,56	./.:0:0,0,0,0	0/0:35:0,0,0,35	./.:0:0,0,0,0	0/0:18:0,0,0,18	0/0:13:0,0,0,13	0/0:28:0,0,0,28	0/0:14:0,0,0,14	0/0:16:0,0,0,16	0/0:68:0,1,0,67	0/0:52:0,0,0,52	0/0:76:0,0,0,76	0/0:37:0,0,0,37	0/0:43:0,0,0,43	0/0:33:0,0,0,33	0/0:27:0,0,0,27	0/0:24:0,0,0,24	0/0:8:0,0,0,8	0/0:18:0,0,0,18	0/0:36:0,0,0,36	0/0:43:0,0,0,43	0/1:22:0,14,0,8	0/0:55:0,0,0,55	0/0:11:0,0,0,11	0/0:10:0,0,0,10	0/0:31:0,0,0,31	./.:0:0,0,0,0	./.:0:0,0,0,0	./.:0:0,0,0,0	./.:0:0,0,0,0	./.:0:0,0,0,0	0/0:33:0,0,0,33	0/0:22:0,0,0,22	0/0:24:0,0,0,24	0/0:23:0,0,0,23	0/0:47:0,0,0,47	0/0:41:0,0,0,41	0/0:23:0,0,0,23	0/0:70:0,0,0,70	0/0:39:0,0,0,39	./.:0:0,0,0,0	./.:0:0,0,0,0	2/2:9:9,0,0,0	./.:0:0,0,0,0	./.:0:0,0,0,0	./.:0:0,0,0,0	0/0:22:0,0,0,22	0/1:57:0,16,0,41	0/0:47:0,0,0,47	0/0:31:0,0,0,31	0/0:12:0,0,0,12	0/0:65:0,0,0,65	0/0:58:0,0,0,58	0/0:65:0,0,0,65	0/0:54:0,0,0,54	0/0:48:0,0,0,48	0/0:78:0,0,0,78	0/0:32:0,0,0,32	0/0:28:0,0,0,28	0/0:43:0,0,0,43	0/0:21:0,0,0,21	0/0:23:0,0,0,23	0/0:7:0,0,0,7	0/0:7:0,0,0,7	./.:0:0,0,0,0	./.:0:0,0,0,0	0/0:12:0,0,0,12	0/0:15:0,0,0,15	0/0:15:0,1,0,14	0/0:21:0,0,0,21	0/0:29:0,0,0,29	./.:0:0,0,0,0	./.:0:0,0,0,0	0/0:14:0,0,0,14	0/0:63:0,0,0,63	0/0:40:0,0,0,40	0/0:43:0,0,1,42	0/0:36:0,0,0,36	0/0:32:0,0,0,32	0/0:27:0,0,0,27	0/0:48:0,1,0,47	./.:0:0,0,0,0	./.:0:0,0,0,0	./.:0:0,0,0,0	./.:0:0,0,0,0	./.:0:0,0,0,0	0/0:9:0,0,0,9	0/0:12:0,0,0,12	0/0:36:0,0,0,36	0/0:32:0,0,0,32	./.:0:0,0,0,0	./.:0:0,0,0,0	./.:0:0,0,0,0	0/0:9:0,0,0,9	0/0:13:0,0,0,13	0/0:11:0,0,0,11	0/0:13:0,0,0,13	0/0:22:0,0,0,22	0/0:12:0,0,0,12
RAD_7	36	loc7_pos35	T	C	13	PASS	NS=145;DP=6344	GT:DP:CATG	0/0:13:0,0,13,0	0/1:27:12,0,15,0	0/0:44:0,0,44,0	./.:0:0,0,0,0	0/0:38:0,0,38,0	0/0:33:0,0,32,1	0/0:14:0,0,14,0	0/0:38:3,0,35,0	0/0:16:0,0,16,0	1/1:7:7,0,0,0	1/1:7:7,0,0,0	0/1:19:10,0,9,0	0/0:26:0,0,26,0	0/0:8:0,0,8,0	./.:0:0,0,0,0	0/0:19:0,0,19,0	./.:0:0,0,0,0	0/0:91:0,0,91,0	./.:0:0,0,0,0	./.:0:0,0,0,0	./.:0:0,0,0,0	./.:0:0,0,0,0	./.:0:0,0,0,0	./.:0:0,0,0,0	./.:0:0,0,0,0	./.:0:0,0,0,0	0/0:67:0,0,67,0	0/0:98:0,0,98,0	0/0:65:0,0,65,0	0/0:45:0,0,45,0	0/0:68:0,0,68,0	0/0:125:0,0,125,0	0/0:93:0,0,93,0	0/0:93:0,0,93,0	0/0:64:0,0,64,0	0/0:32:0,0,32,0	0/1:106:13,0,93,0	0/0:12:0,0,12,0	0/0:80:0,0,80,0	0/0:68:0,0,68,0	0/1:41:13,0,28,0	0/0:59:0,0,59,0	0/0:38:0,0,38,0	0/1:41:14,0,27,0	0/0:37:0,0,37,0	0/1:50:11,0,39,0	0/0:32:0,1,31,0	0/0:38:0,0,38,0	0/0:95:0,0,95,0	0/0:115:0,0,115,0	0/0:33:0,0,33,0	0/0:58:0,0,58,0	0/0:82:0,0,82,0	./.:0:0,0,0,0	./.:0:0,0,0,0	0/0:144:0,0,144,0	0/0:108:0,0,108,0	0/0:59:0,0,59,0	0/0:63:0,0,63,0	0/0:49:1,0,48,0	0/0:110:0,0,110,0	0/0:63:0,0,63,0	0/0:53:0,0,53,0	0/0:135:0,0,135,0	0/0:170:0,0,170,0	0/0:83:0,0,82,1	0/0:108:0,0,108,0	0/0:129:0,0,129,0	./.:0:0,0,0,0	./.:0:0,0,0,0	0/0:38:0,0,38,0	0/0:57:0,0,57,0	0/0:29:0,0,29,0	0/0:73:0,0,73,0	0/0:12:0,0,12,0	0/0:17:0,0,17,0	./.:0:0,0,0,0	./.:0:0,0,0,0	0/0:9:0,0,9,0	0/0:26:0,0,26,0	0/0:22:0,0,22,0	0/0:20:0,0,20,0	./.:47:6,0,41,0	0/1:49:8,0,41,0	0/0:57:0,0,57,0	./.:0:0,0,0,0	./.:0:0,0,0,0	./.:0:0,0,0,0	./.:0:0,0,0,0	0/0:51:0,0,51,0	./.:0:0,0,0,0	1/1:24:24,0,0,0	0/0:37:0,0,37,0	0/0:56:0,0,56,0	./.:0:0,0,0,0	0/0:35:0,0,35,0	./.:0:0,0,0,0	1/1:18:18,0,0,0	1/1:13:13,0,0,0	0/0:28:0,0,28,0	0/0:14:0,0,14,0	0/0:16:0,0,16,0	0/0:68:0,0,68,0	0/0:52:0,0,52,0	0/0:76:8,0,68,0	0/0:37:0,0,37,0	0/0:43:0,0,43,0	0/0:33:0,0,33,0	0/0:27:0,0,27,0	0/0:24:0,0,24,0	1/1:8:8,0,0,0	0/0:18:0,0,18,0	0/1:36:8,0,28,0	0/0:43:0,0,43,0	0/0:22:0,0,22,0	0/0:55:0,0,55,0	1/1:11:11,0,0,0	0/0:10:0,0,10,0	0/0:31:0,0,31,0	./.:0:0,0,0,0	./.:0:0,0,0,0	./.:0:0,0,0,0	./.:0:0,0,0,0	./.:0:0,0,0,0	0/0:33:0,0,33,0	0/0:22:0,0,22,0	0/0:24:0,0,24,0	0/0:23:0,0,23,0	0/0:47:0,0,47,0	0/0:41:0,0,41,0	0/0:23:0,0,23,0	0/0:70:0,0,70,0	0/0:39:0,0,39,0	./.:0:0,0,0,0	./.:0:0,0,0,0	1/1:9:9,0,0,0	./.:0:0,0,0,0	./.:0:0,0,0,0	./.:0:0,0,0,0	0/0:22:0,0,22,0	0/1:57:9,0,48,0	0/0:47:0,0,47,0	0/0:31:0,0,31,0	0/0:12:0,0,12,0	0/0:65:0,0,65,0	0/0:58:0,0,58,0	0/0:65:0,0,65,0	0/0:54:0,0,54,0	0/0:48:0,0,48,0	0/0:78:0,0,78,0	0/0:32:0,0,32,0	0/0:28:0,0,28,0	0/0:43:0,0,43,0	0/0:21:0,0,21,0	0/0:23:0,0,23,0	0/0:7:0,0,7,0	0/0:7:0,0,7,0	./.:0:0,0,0,0	./.:0:0,0,0,0	0/0:12:0,0,12,0	0/0:15:0,0,15,0	0/0:15:0,0,15,0	0/0:21:0,0,21,0	0/0:29:0,0,29,0	./.:0:0,0,0,0	./.:0:0,0,0,0	0/0:14:0,0,14,0	0/0:63:0,0,63,0	0/0:40:0,0,40,0	0/0:43:0,1,42,0	0/0:36:0,0,36,0	0/0:32:0,0,32,0	0/0:27:0,0,27,0	0/0:48:0,0,48,0	./.:0:0,0,0,0	./.:0:0,0,0,0	./.:0:0,0,0,0	./.:0:0,0,0,0	./.:0:0,0,0,0	0/0:9:0,0,9,0	0/0:12:0,0,11,1	0/0:36:3,0,33,0	0/0:32:0,0,32,0	./.:0:0,0,0,0	./.:0:0,0,0,0	./.:0:0,0,0,0	0/0:9:0,0,9,0	0/0:13:0,0,13,0	0/0:11:0,0,11,0	0/0:13:0,0,13,0	0/0:22:0,0,22,0	0/0:12:0,0,12,0
RAD_7	53	loc7_pos52	T	C	13	PASS	NS=146;DP=6343	GT:DP:CATG	0/0:13:0,0,13,0	0/0:27:0,0,27,0	0/0:44:0,0,44,0	./.:0:0,0,0,0	0/0:38:0,0,38,0	0/0:33:0,0,33,0	0/0:14:0,0,14,0	0/0:38:0,0,38,0	0/0:16:0,0,16,0	0/0:7:0,0,7,0	0/0:7:0,0,7,0	0/0:19:0,0,19,0	0/0:26:0,0,26,0	0/0:8:0,0,8,0	./.:0:0,0,0,0	0/0:19:0,0,19,0	./.:0:0,0,0,0	0/0:91:0,0,91,0	./.:0:0,0,0,0	./.:0:0,0,0,0	./.:0:0,0,0,0	./.:0:0,0,0,0	./.:0:0,0,0,0	./.:0:0,0,0,0	./.:0:0,0,0,0	./.:0:0,0,0,0	0/0:67:0,0,67,0	0/0:98:0,1,97,0	0/0:65:0,0,65,0	0/0:45:0,0,45,0	0/0:68:0,0,68,0	0/0:125:0,0,125,0	0/0:93:0,0,93,0	0/0:93:0,0,93,0	0/0:64:0,0,64,0	0/0:32:0,0,32,0	0/0:106:0,0,106,0	0/0:12:0,0,12,0	0/0:80:0,0,80,0	0/0:68:0,0,68,0	0/0:41:0,0,41,0	0/0:59:0,0,59,0	0/0:38:0,1,37,0	0/0:41:0,0,41,0	0/0:37:0,0,37,0	0/0:50:0,0,50,0	0/0:32:0,0,32,0	0/0:38:0,0,38,0	0/0:95:0,0,95,0	0/0:115:0,0,115,0	0/0:33:0,0,33,0	0/0:58:0,0,58,0	0/0:81:0,0,81,0	./.:0:0,0,0,0	./.:0:0,0,0,0	0/0:144:0,0,144,0	0/0:108:0,0,108,0	0/0:59:0,0,59,0	0/0:63:0,0,63,0	0/0:49:0,0,49,0	0/0:110:0,0,110,0	0/0:63:0,0,63,0	0/0:53:0,0,53,0	0/0:135:0,0,135,0	0/0:170:1,0,169,0	0/0:83:0,0,83,0	0/0:108:0,0,108,0	0/0:129:0,0,129,0	./.:0:0,0,0,0	./.:0:0,0,0,0	0/0:38:1,0,37,0	0/0:57:0,0,57,0	0/0:29:0,0,29,0	0/0:73:0,0,73,0	0/0:12:0,0,12,0	0/0:17:0,0,17,0	./.:0:0,0,0,0	./.:0:0,0,0,0	0/0:9:0,0,9,0	0/0:26:0,0,26,0	0/0:22:0,0,22,0	0/0:20:0,0,20,0	0/0:47:0,0,47,0	0/0:49:0,0,49,0	0/0:57:0,0,57,0	./.:0:0,0,0,0	./.:0:0,0,0,0	./.:0:0,0,0,0	./.:0:0,0,0,0	0/0:51:0,0,51,0	./.:0:0,0,0,0	0/0:24:0,0,24,0	0/0:37:0,0,37,0	0/0:56:0,0,56,0	./.:0:0,0,0,0	0/1:35:15,0,20,0	./.:0:0,0,0,0	0/0:18:0,0,18,0	0/0:13:0,0,13,0	0/0:28:0,0,28,0	0/0:14:0,0,14,0	0/0:16:0,0,16,0	0/0:68:0,0,68,0	0/0:52:0,0,52,0	0/0:76:0,0,76,0	0/0:37:0,0,37,0	0/0:43:0,0,43,0	0/0:33:0,0,33,0	0/0:27:0,0,27,0	0/0:24:0,0,24,0	0/0:8:0,0,8,0	0/0:18:0,0,18,0	0/0:36:0,0,36,0	0/0:43:0,0,43,0	0/0:22:0,0,22,0	0/0:55:0,0,55,0	0/0:11:0,0,11,0	0/0:10:0,0,10,0	0/0:31:0,0,31,0	./.:0:0,0,0,0	./.:0:0,0,0,0	./.:0:0,0,0,0	./.:0:0,0,0,0	./.:0:0,0,0,0	0/0:33:0,0,33,0	0/0:22:0,0,22,0	0/0:24:0,0,24,0	0/0:23:0,0,23,0	0/0:47:0,0,47,0	0/0:41:0,0,41,0	0/0:23:0,0,23,0	0/0:70:0,0,70,0	0/0:39:0,0,39,0	./.:0:0,0,0,0	./.:0:0,0,0,0	0/0:9:0,0,9,0	./.:0:0,0,0,0	./.:0:0,0,0,0	./.:0:0,0,0,0	0/0:22:0,0,22,0	0/0:57:0,0,57,0	0/0:47:0,0,47,0	0/0:31:0,0,31,0	0/0:12:0,0,12,0	0/0:65:0,0,65,0	0/0:58:0,0,58,0	0/0:65:1,0,64,0	0/0:54:0,0,54,0	0/0:48:0,0,48,0	0/0:78:0,0,78,0	0/0:32:0,0,32,0	0/0:28:0,0,28,0	0/0:43:0,0,43,0	0/0:21:0,0,21,0	0/0:23:0,0,23,0	0/0:7:0,0,7,0	0/0:7:0,0,7,0	./.:0:0,0,0,0	./.:0:0,0,0,0	0/0:12:0,0,12,0	0/0:15:0,0,15,0	0/0:15:0,0,15,0	0/0:21:0,0,21,0	0/0:29:0,0,29,0	./.:0:0,0,0,0	./.:0:0,0,0,0	0/0:14:0,0,14,0	0/0:63:0,0,63,0	0/0:40:0,0,40,0	0/0:43:0,0,43,0	0/0:36:0,0,36,0	0/0:32:0,0,32,0	0/0:27:0,0,27,0	0/0:48:0,0,47,1	./.:0:0,0,0,0	./.:0:0,0,0,0	./.:0:0,0,0,0	./.:0:0,0,0,0	./.:0:0,0,0,0	0/0:9:0,0,9,0	0/0:12:0,0,12,0	0/0:36:0,0,36,0	0/0:32:0,0,32,0	./.:0:0,0,0,0	./.:0:0,0,0,0	./.:0:0,0,0,0	0/0:9:0,0,9,0	0/0:13:0,0,13,0	0/0:11:0,0,11,0	0/0:13:0,0,13,0	0/0:22:0,0,22,0	0/0:12:0,0,12,0
RAD_7	56	loc7_pos55	T	C	13	PASS	NS=146;DP=6342	GT:DP:CATG	0/0:13:0,0,13,0	0/0:27:0,0,27,0	0/0:44:0,0,44,0	./.:0:0,0,0,0	0/0:38:0,0,38,0	0/0:33:0,0,33,0	0/0:14:0,0,14,0	0/0:38:0,0,38,0	0/0:16:0,0,16,0	0/0:7:0,0,7,0	0/0:7:0,0,7,0	0/0:19:1,0,18,0	0/0:26:0,0,26,0	0/0:8:0,0,8,0	./.:0:0,0,0,0	0/0:19:0,0,19,0	./.:0:0,0,0,0	0/0:91:0,0,91,0	./.:0:0,0,0,0	./.:0:0,0,0,0	./.:0:0,0,0,0	./.:0:0,0,0,0	./.:0:0,0,0,0	./.:0:0,0,0,0	./.:0:0,0,0,0	./.:0:0,0,0,0	0/0:67:0,0,67,0	0/0:98:0,0,98,0	0/0:65:0,0,65,0	0/0:45:0,0,45,0	0/0:68:0,0,68,0	0/0:125:0,1,124,0	0/0:93:0,0,93,0	0/0:93:0,0,93,0	0/0:64:0,0,64,0	0/0:32:0,0,32,0	0/0:106:0,0,106,0	0/0:12:0,0,12,0	0/0:80:0,0,80,0	0/0:68:0,0,68,0	0/0:41:0,0,41,0	0/0:59:0,0,59,0	0/0:38:0,0,38,0	0/0:41:0,0,41,0	0/0:37:0,0,37,0	0/0:50:0,0,50,0	0/0:32:0,0,32,0	0/0:38:0,0,38,0	0/0:95:0,0,95,0	0/0:115:0,0,115,0	0/0:33:0,0,33,0	0/0:58:0,0,58,0	0/0:80:0,0,80,0	./.:0:0,0,0,0	./.:0:0,0,0,0	0/0:144:0,0,144,0	0/0:108:0,0,108,0	0/0:59:0,0,59,0	0/0:63:0,0,63,0	0/0:49:0,0,49,0	0/0:110:0,0,110,0	0/0:63:0,0,63,0	0/0:53:0,0,53,0	0/0:135:1,0,134,0	0/0:170:0,0,170,0	0/0:83:0,0,83,0	0/0:108:0,0,108,0	0/0:129:0,0,129,0	./.:0:0,0,0,0	./.:0:0,0,0,0	0/0:38:0,0,38,0	0/0:57:0,0,57,0	0/0:29:0,0,29,0	0/0:73:0,0,73,0	0/0:12:0,0,12,0	0/0:17:0,0,17,0	./.:0:0,0,0,0	./.:0:0,0,0,0	0/0:9:0,0,9,0	0/0:26:0,0,26,0	0/0:22:0,0,22,0	0/0:20:0,0,20,0	0/0:47:0,0,47,0	0/0:49:0,0,49,0	0/0:57:0,0,57,0	./.:0:0,0,0,0	./.:0:0,0,0,0	./.:0:0,0,0,0	./.:0:0,0,0,0	0/0:51:0,0,51,0	./.:0:0,0,0,0	0/0:24:0,0,24,0	0/0:37:0,0,37,0	0/0:56:0,0,56,0	./.:0:0,0,0,0	0/0:35:0,0,35,0	./.:0:0,0,0,0	0/0:18:0,0,18,0	0/0:13:0,0,13,0	0/0:28:0,0,28,0	0/0:14:0,0,14,0	0/0:16:0,0,16,0	0/0:68:0,0,68,0	0/0:52:0,0,52,0	0/0:76:0,0,76,0	0/0:37:0,0,37,0	0/0:43:0,0,43,0	0/0:33:0,0,33,0	0/0:27:0,0,27,0	0/0:24:0,0,24,0	0/0:8:0,0,8,0	0/0:18:0,0,18,0	0/0:36:0,0,36,0	0/0:43:1,0,42,0	0/0:22:0,0,22,0	0/0:55:0,0,55,0	0/0:11:0,0,11,0	0/0:10:0,0,10,0	0/0:31:0,0,31,0	./.:0:0,0,0,0	./.:0:0,0,0,0	./.:0:0,0,0,0	./.:0:0,0,0,0	./.:0:0,0,0,0	0/0:33:0,0,33,0	0/0:22:0,0,22,0	0/0:24:0,0,24,0	0/0:23:0,0,23,0	0/0:47:0,0,47,0	0/0:41:0,0,41,0	0/0:23:0,0,23,0	0/0:70:0,0,70,0	0/0:39:0,0,39,0	./.:0:0,0,0,0	./.:0:0,0,0,0	0/0:9:0,0,9,0	./.:0:0,0,0,0	./.:0:0,0,0,0	./.:0:0,0,0,0	0/0:22:0,0,22,0	0/0:57:0,0,57,0	0/0:47:0,0,47,0	0/0:31:0,0,31,0	0/0:12:0,0,12,0	0/0:65:0,0,65,0	0/0:58:0,0,58,0	0/0:65:0,0,65,0	0/0:54:0,0,54,0	0/0:48:0,0,48,0	0/0:78:0,0,78,0	0/0:32:0,0,32,0	0/0:28:0,0,28,0	0/0:43:0,0,43,0	0/0:21:0,0,21,0	0/0:23:0,0,23,0	0/0:7:0,0,7,0	0/0:7:0,0,7,0	./.:0:0,0,0,0	./.:0:0,0,0,0	0/0:12:0,0,12,0	0/0:15:0,0,15,0	0/0:15:0,0,15,0	0/0:21:0,0,21,0	0/0:29:0,0,29,0	./.:0:0,0,0,0	./.:0:0,0,0,0	0/0:14:0,0,14,0	0/0:63:0,0,63,0	0/0:40:0,0,40,0	0/0:43:0,0,43,0	0/0:36:0,0,36,0	0/0:32:0,0,32,0	0/0:27:0,0,26,1	0/0:48:0,0,48,0	./.:0:0,0,0,0	./.:0:0,0,0,0	./.:0:0,0,0,0	./.:0:0,0,0,0	./.:0:0,0,0,0	0/1:9:6,0,3,0	0/0:12:0,0,12,0	0/0:36:0,0,36,0	0/0:32:0,0,32,0	./.:0:0,0,0,0	./.:0:0,0,0,0	./.:0:0,0,0,0	0/0:9:0,0,9,0	0/0:13:0,0,13,0	0/0:11:0,0,11,0	0/0:13:0,0,13,0	0/0:22:0,0,22,0	0/0:12:0,0,12,0
RAD_7	73	loc7_pos72	G	A	13	PASS	NS=145;DP=6333	GT:DP:CATG	0/0:13:0,0,0,13	0/1:27:0,12,0,15	0/0:44:0,0,0,44	./.:0:0,0,0,0	0/0:38:0,0,0,38	0/0:33:0,0,0,33	0/0:14:0,0,0,14	0/0:38:0,0,0,38	0/0:16:0,0,0,16	0/0:7:0,0,0,7	0/0:7:0,0,0,7	0/0:19:0,0,0,19	0/0:26:0,0,0,26	0/0:8:0,0,0,8	./.:0:0,0,0,0	0/0:19:0,0,0,19	./.:0:0,0,0,0	0/0:91:0,0,0,91	./.:0:0,0,0,0	./.:0:0,0,0,0	./.:0:0,0,0,0	./.:0:0,0,0,0	./.:0:0,0,0,0	./.:0:0,0,0,0	./.:0:0,0,0,0	./.:0:0,0,0,0	0/0:67:0,0,0,67	0/0:98:0,0,0,98	0/0:65:0,0,0,65	0/0:45:0,0,0,45	0/0:68:0,0,0,68	0/0:125:0,0,0,125	0/0:93:0,0,0,93	0/0:93:0,0,0,93	0/0:64:0,0,0,64	0/0:32:0,0,0,32	0/0:106:0,0,0,106	0/0:12:0,0,0,12	0/0:80:0,0,0,80	0/0:68:0,0,0,68	0/0:41:0,0,0,41	0/0:59:0,0,0,59	0/0:38:0,0,0,38	0/0:41:0,0,0,41	0/0:37:0,0,0,37	0/0:50:0,0,0,50	0/0:32:0,0,0,32	0/0:38:0,0,0,38	0/0:95:0,0,0,95	0/0:115:0,0,0,115	0/0:33:0,0,0,33	0/0:58:0,0,0,58	0/0:79:0,0,0,79	./.:0:0,0,0,0	./.:0:0,0,0,0	0/0:144:0,2,0,142	0/0:108:0,0,0,108	0/0:58:0,0,0,58	0/0:63:0,1,0,62	0/0:49:0,0,0,49	0/0:108:0,1,0,107	0/0:63:0,0,0,63	0/0:53:0,0,0,53	0/0:133:0,1,0,132	0/0:169:0,0,0,169	0/0:83:0,1,0,82	0/0:107:0,0,0,107	0/0:129:0,0,0,129	./.:0:0,0,0,0	./.:0:0,0,0,0	0/0:38:0,0,0,38	0/0:57:0,0,0,57	0/0:29:0,0,0,29	0/0:72:0,0,0,72	0/0:12:0,0,0,12	0/0:17:0,0,0,17	./.:0:0,0,0,0	./.:0:0,0,0,0	0/0:9:0,0,0,9	0/0:26:0,0,0,26	0/0:22:0,0,0,22	0/0:20:0,0,0,20	0/0:47:0,0,0,47	0/0:49:0,0,0,49	0/0:57:0,0,0,57	./.:0:0,0,0,0	./.:0:0,0,0,0	./.:0:0,0,0,0	./.:0:0,0,0,0	0/0:51:0,0,0,51	./.:0:0,0,0,0	0/0:24:0,0,0,24	0/0:37:0,0,0,37	0/0:56:0,0,0,56	./.:0:0,0,0,0	0/0:35:0,0,0,35	./.:0:0,0,0,0	0/0:18:0,0,0,18	0/0:13:0,0,0,13	0/0:28:0,0,0,28	0/0:14:0,0,0,14	0/0:16:0,0,0,16	0/0:68:0,0,0,68	0/0:52:0,0,0,52	0/0:76:0,0,0,76	0/0:37:0,0,0,37	0/0:43:0,0,0,43	0/0:33:0,0,0,33	0/0:27:0,0,0,27	0/0:24:0,0,0,24	0/0:8:0,0,0,8	0/0:18:0,0,0,18	0/0:36:0,0,0,36	0/0:43:0,0,0,43	0/0:22:0,0,0,22	0/0:55:0,0,0,55	0/0:11:0,0,0,11	0/0:10:0,0,0,10	0/0:31:0,0,0,31	./.:0:0,0,0,0	./.:0:0,0,0,0	./.:0:0,0,0,0	./.:0:0,0,0,0	./.:0:0,0,0,0	0/0:33:0,0,0,33	0/0:22:0,0,0,22	0/0:24:0,0,0,24	0/0:23:0,0,0,23	0/0:47:0,0,0,47	0/0:41:0,0,0,41	0/0:23:0,0,0,23	0/0:70:0,0,0,70	0/0:39:0,0,0,39	./.:0:0,0,0,0	./.:0:0,0,0,0	0/0:9:0,0,0,9	./.:0:0,0,0,0	./.:0:0,0,0,0	./.:0:0,0,0,0	0/0:22:0,0,0,22	0/0:57:0,0,0,57	0/0:47:0,0,0,47	0/0:31:0,0,0,31	0/0:12:0,0,0,12	0/0:65:0,1,0,64	0/0:58:0,0,0,58	0/0:65:0,0,0,65	0/0:54:0,0,0,54	0/0:48:0,0,0,48	0/0:78:0,0,0,78	0/0:32:0,0,0,32	0/0:28:0,0,0,28	0/0:43:0,0,0,43	0/0:21:0,0,0,21	0/0:23:0,0,0,23	./.:7:0,1,0,6	0/0:7:0,0,0,7	./.:0:0,0,0,0	./.:0:0,0,0,0	0/0:12:0,0,0,12	0/0:15:0,0,0,15	0/0:15:0,0,0,15	0/0:21:0,0,0,21	0/0:29:0,0,0,29	./.:0:0,0,0,0	./.:0:0,0,0,0	0/0:14:0,0,0,14	0/0:63:0,0,0,63	0/0:40:0,0,0,40	0/0:43:0,0,0,43	0/0:36:0,0,0,36	0/0:32:0,0,1,31	0/0:27:0,0,0,27	0/0:48:0,0,0,48	./.:0:0,0,0,0	./.:0:0,0,0,0	./.:0:0,0,0,0	./.:0:0,0,0,0	./.:0:0,0,0,0	0/0:9:0,0,0,9	0/0:12:0,0,0,12	0/0:36:0,0,0,36	0/0:32:0,0,0,32	./.:0:0,0,0,0	./.:0:0,0,0,0	./.:0:0,0,0,0	0/0:9:0,0,0,9	0/0:13:0,0,0,13	0/0:11:0,0,0,11	0/0:13:0,0,0,13	0/0:22:0,0,0,22	0/0:12:0,0,0,12
RAD_7	78	loc7_pos77	G	A	13	PASS	NS=146;DP=6322	GT:DP:CATG	1/1:13:0,13,0,0	0/0:27:0,0,0,27	0/0:44:0,0,0,44	./.:0:0,0,0,0	0/0:38:0,0,0,38	0/0:33:0,0,0,33	0/0:14:0,0,0,14	0/0:38:0,0,0,38	0/0:16:0,0,0,16	0/0:7:0,0,0,7	0/0:7:0,0,0,7	0/0:19:0,0,0,19	0/0:26:0,0,0,26	0/0:8:0,0,0,8	./.:0:0,0,0,0	0/1:19:0,12,0,7	./.:0:0,0,0,0	0/0:91:0,0,0,91	./.:0:0,0,0,0	./.:0:0,0,0,0	./.:0:0,0,0,0	./.:0:0,0,0,0	./.:0:0,0,0,0	./.:0:0,0,0,0	./.:0:0,0,0,0	./.:0:0,0,0,0	0/0:67:0,0,0,67	0/0:98:0,0,0,98	0/0:65:0,0,0,65	0/0:45:0,0,0,45	0/0:68:0,0,0,68	0/0:125:0,0,0,125	0/0:93:0,0,0,93	0/0:93:0,0,0,93	0/0:64:0,0,0,64	0/0:32:0,0,0,32	0/0:106:0,0,0,106	0/0:12:0,0,0,12	0/0:80:0,0,0,80	0/0:67:0,0,0,67	0/0:41:0,0,0,41	0/0:59:0,0,0,59	0/0:38:0,0,0,38	0/0:41:0,0,0,41	0/0:37:0,0,0,37	0/0:50:0,1,0,49	0/0:32:0,0,0,32	0/0:38:0,0,0,38	0/0:95:0,0,0,95	0/0:115:0,0,0,115	0/0:33:0,0,0,33	0/0:58:0,1,0,57	0/0:79:0,0,0,79	./.:0:0,0,0,0	./.:0:0,0,0,0	0/0:144:0,0,0,144	0/0:107:0,0,0,107	0/0:58:0,0,0,58	0/0:63:0,0,0,63	0/0:49:0,0,0,49	0/0:107:0,0,0,107	0/0:63:0,0,0,63	0/0:53:0,0,0,53	0/0:132:0,0,1,131	0/0:169:0,0,0,169	0/0:81:0,0,0,81	0/0:105:0,0,0,105	0/0:129:0,0,0,129	./.:0:0,0,0,0	./.:0:0,0,0,0	0/0:38:0,0,0,38	0/0:57:0,0,0,57	0/0:29:0,0,0,29	0/0:72:0,0,0,72	0/0:12:0,0,0,12	0/0:17:0,0,0,17	./.:0:0,0,0,0	./.:0:0,0,0,0	0/0:9:0,0,0,9	0/0:26:0,0,0,26	0/0:22:0,0,0,22	0/0:20:0,0,0,20	0/0:47:0,0,0,47	0/0:49:0,0,0,49	0/0:57:0,0,0,57	./.:0:0,0,0,0	./.:0:0,0,0,0	./.:0:0,0,0,0	./.:0:0,0,0,0	0/0:51:0,0,0,51	./.:0:0,0,0,0	0/0:24:0,0,0,24	0/0:37:0,0,0,37	0/0:56:0,0,0,56	./.:0:0,0,0,0	0/0:35:0,0,0,35	./.:0:0,0,0,0	0/0:18:0,0,0,18	0/0:13:0,0,0,13	0/0:28:0,0,0,28	0/0:14:0,0,0,14	0/0:16:0,0,0,16	0/0:68:0,0,0,68	0/0:52:0,0,0,52	0/0:76:0,0,0,76	0/0:37:0,0,0,37	0/0:43:0,0,0,43	0/0:33:0,0,0,33	0/0:27:0,0,0,27	0/0:24:0,0,0,24	0/0:8:0,0,0,8	0/0:18:0,0,0,18	0/0:36:0,0,0,36	0/0:43:0,0,0,43	0/0:21:0,0,0,21	0/0:55:0,0,0,55	0/0:11:0,0,0,11	0/0:10:0,0,0,10	0/0:31:0,0,0,31	./.:0:0,0,0,0	./.:0:0,0,0,0	./.:0:0,0,0,0	./.:0:0,0,0,0	./.:0:0,0,0,0	0/0:32:0,0,0,32	0/0:22:0,0,0,22	0/0:24:0,0,0,24	0/0:23:0,0,0,23	0/0:47:0,0,0,47	0/0:41:0,0,0,41	0/0:23:0,0,0,23	0/0:70:0,0,0,70	0/0:39:0,0,0,39	./.:0:0,0,0,0	./.:0:0,0,0,0	0/0:9:0,0,0,9	./.:0:0,0,0,0	./.:0:0,0,0,0	./.:0:0,0,0,0	0/0:22:0,0,0,22	0/0:57:0,0,0,57	0/0:47:0,0,0,47	0/0:31:0,0,0,31	0/0:12:0,0,0,12	0/0:65:0,0,0,65	0/0:58:0,0,0,58	0/0:65:0,0,0,65	0/0:54:0,0,0,54	0/0:48:0,0,0,48	0/0:78:0,0,0,78	0/0:32:0,0,0,32	0/0:28:0,0,0,28	0/0:43:0,0,0,43	0/0:21:0,0,0,21	0/0:23:0,0,0,23	0/0:7:0,0,0,7	0/0:7:0,0,0,7	./.:0:0,0,0,0	./.:0:0,0,0,0	0/0:12:0,0,0,12	0/0:15:0,0,0,15	0/0:15:0,0,0,15	0/0:21:0,0,0,21	0/0:29:0,0,0,29	./.:0:0,0,0,0	./.:0:0,0,0,0	0/0:13:0,0,0,13	0/0:63:0,0,0,63	0/0:40:0,0,0,40	0/0:43:0,0,0,43	0/0:36:0,0,0,36	0/0:32:0,0,0,32	0/0:27:0,0,0,27	0/0:48:0,0,0,48	./.:0:0,0,0,0	./.:0:0,0,0,0	./.:0:0,0,0,0	./.:0:0,0,0,0	./.:0:0,0,0,0	0/0:9:0,0,0,9	0/0:12:0,0,0,12	0/0:36:0,0,0,36	0/0:32:0,0,0,32	./.:0:0,0,0,0	./.:0:0,0,0,0	./.:0:0,0,0,0	0/0:9:0,0,0,9	0/0:13:0,0,0,13	0/0:11:0,0,0,11	0/0:13:0,0,0,13	0/0:22:0,0,0,22	0/0:12:0,0,0,12
RAD_7	81	loc7_pos80	C	T	13	PASS	NS=146;DP=6294	GT:DP:CATG	0/0:13:13,0,0,0	0/0:27:27,0,0,0	0/0:44:44,0,0,0	./.:0:0,0,0,0	0/0:38:38,0,0,0	0/0:32:32,0,0,0	0/0:14:14,0,0,0	0/0:38:38,0,0,0	0/0:16:16,0,0,0	0/0:7:7,0,0,0	0/0:7:7,0,0,0	0/0:19:19,0,0,0	0/0:26:26,0,0,0	0/0:8:8,0,0,0	./.:0:0,0,0,0	0/0:19:19,0,0,0	./.:0:0,0,0,0	0/0:90:90,0,0,0	./.:0:0,0,0,0	./.:0:0,0,0,0	./.:0:0,0,0,0	./.:0:0,0,0,0	./.:0:0,0,0,0	./.:0:0,0,0,0	./.:0:0,0,0,0	./.:0:0,0,0,0	0/0:66:66,0,0,0	0/0:98:98,0,0,0	0/0:65:65,0,0,0	0/0:45:45,0,0,0	0/0:68:68,0,0,0	0/0:125:125,0,0,0	0/0:93:93,0,0,0	0/0:92:92,0,0,0	0/0:64:64,0,0,0	0/0:31:31,0,0,0	0/0:106:106,0,0,0	0/0:12:12,0,0,0	0/0:78:78,0,0,0	0/0:67:67,0,0,0	0/0:41:41,0,0,0	0/0:58:58,0,0,0	0/0:38:38,0,0,0	0/0:41:41,0,0,0	0/0:37:37,0,0,0	0/0:50:50,0,0,0	0/0:32:32,0,0,0	0/0:38:38,0,0,0	0/0:94:94,0,0,0	0/0:115:115,0,0,0	0/0:33:33,0,0,0	0/0:58:58,0,0,0	0/0:77:77,0,0,0	./.:0:0,0,0,0	./.:0:0,0,0,0	0/0:144:144,0,0,0	0/0:106:106,0,0,0	0/0:58:58,0,0,0	0/0:63:63,0,0,0	0/0:48:48,0,0,0	0/0:106:106,0,0,0	0/0:62:62,0,0,0	0/0:53:53,0,0,0	0/0:132:132,0,0,0	0/0:169:169,0,0,0	0/0:81:81,0,0,0	0/0:105:105,0,0,0	0/0:129:129,0,0,0	./.:0:0,0,0,0	./.:0:0,0,0,0	0/0:37:37,0,0,0	0/0:57:57,0,0,0	0/0:29:29,0,0,0	0/0:72:72,0,0,0	0/0:12:12,0,0,0	0/0:17:17,0,0,0	./.:0:0,0,0,0	./.:0:0,0,0,0	0/0:9:9,0,0,0	0/0:26:26,0,0,0	0/0:22:22,0,0,0	0/0:20:20,0,0,0	0/0:47:47,0,0,0	0/0:49:49,0,0,0	0/0:57:57,0,0,0	./.:0:0,0,0,0	./.:0:0,0,0,0	./.:0:0,0,0,0	./.:0:0,0,0,0	0/0:51:51,0,0,0	./.:0:0,0,0,0	0/0:24:24,0,0,0	0/0:37:37,0,0,0	0/0:56:56,0,0,0	./.:0:0,0,0,0	0/0:35:35,0,0,0	./.:0:0,0,0,0	0/0:18:18,0,0,0	0/0:13:13,0,0,0	0/0:28:28,0,0,0	0/0:14:14,0,0,0	0/0:16:16,0,0,0	0/0:68:67,0,1,0	0/0:52:52,0,0,0	0/0:74:74,0,0,0	0/0:36:36,0,0,0	0/0:43:43,0,0,0	0/0:32:32,0,0,0	0/0:27:27,0,0,0	0/0:24:24,0,0,0	0/0:8:8,0,0,0	0/0:18:18,0,0,0	0/0:36:36,0,0,0	0/0:43:43,0,0,0	0/0:21:21,0,0,0	0/0:54:54,0,0,0	0/0:11:11,0,0,0	0/0:10:10,0,0,0	0/0:31:31,0,0,0	./.:0:0,0,0,0	./.:0:0,0,0,0	./.:0:0,0,0,0	./.:0:0,0,0,0	./.:0:0,0,0,0	0/0:32:32,0,0,0	0/0:22:22,0,0,0	0/0:24:24,0,0,0	0/0:23:23,0,0,0	0/0:47:47,0,0,0	0/0:41:41,0,0,0	0/0:23:23,0,0,0	0/0:70:70,0,0,0	0/0:38:38,0,0,0	./.:0:0,0,0,0	./.:0:0,0,0,0	0/0:9:9,0,0,0	./.:0:0,0,0,0	./.:0:0,0,0,0	./.:0:0,0,0,0	0/0:22:22,0,0,0	0/0:57:56,1,0,0	0/0:47:47,0,0,0	0/0:31:31,0,0,0	0/0:12:12,0,0,0	0/0:65:65,0,0,0	0/0:58:58,0,0,0	0/0:65:64,1,0,0	0/0:54:53,1,0,0	0/0:48:48,0,0,0	0/0:78:78,0,0,0	0/0:32:32,0,0,0	0/0:28:28,0,0,0	0/0:43:43,0,0,0	0/0:20:20,0,0,0	0/0:23:23,0,0,0	0/0:7:7,0,0,0	0/0:7:7,0,0,0	./.:0:0,0,0,0	./.:0:0,0,0,0	0/0:12:12,0,0,0	0/0:15:15,0,0,0	0/0:15:15,0,0,0	0/0:20:20,0,0,0	0/0:29:29,0,0,0	./.:0:0,0,0,0	./.:0:0,0,0,0	0/0:13:13,0,0,0	0/0:63:63,0,0,0	0/0:40:40,0,0,0	0/0:43:43,0,0,0	0/0:35:35,0,0,0	0/0:31:30,1,0,0	0/0:27:27,0,0,0	0/0:48:48,0,0,0	./.:0:0,0,0,0	./.:0:0,0,0,0	./.:0:0,0,0,0	./.:0:0,0,0,0	./.:0:0,0,0,0	1/0:8:5,0,3,0	1/0:12:8,0,3,1	0/0:36:36,0,0,0	0/0:32:32,0,0,0	./.:0:0,0,0,0	./.:0:0,0,0,0	./.:0:0,0,0,0	0/0:9:9,0,0,0	0/0:13:13,0,0,0	0/0:11:11,0,0,0	0/0:13:13,0,0,0	0/0:21:21,0,0,0	0/0:12:12,0,0,0
RAD_7	82	loc7_pos81	G	A	13	PASS	NS=146;DP=6238	GT:DP:CATG	0/0:12:0,0,0,12	0/0:27:0,0,0,27	0/0:44:0,0,0,44	./.:0:0,0,0,0	0/0:37:0,0,0,37	0/0:32:0,0,0,32	0/0:12:0,0,0,12	0/0:38:0,0,0,38	0/0:16:0,0,0,16	0/0:7:0,0,0,7	0/0:7:0,0,0,7	0/0:19:0,0,0,19	0/0:26:0,0,0,26	0/0:8:0,0,0,8	./.:0:0,0,0,0	0/1:19:0,7,0,12	./.:0:0,0,0,0	0/0:89:0,0,0,89	./.:0:0,0,0,0	./.:0:0,0,0,0	./.:0:0,0,0,0	./.:0:0,0,0,0	./.:0:0,0,0,0	./.:0:0,0,0,0	./.:0:0,0,0,0	./.:0:0,0,0,0	0/0:65:0,0,0,65	0/0:98:0,0,0,98	0/0:64:0,0,0,64	0/0:45:0,0,0,45	0/0:67:0,0,0,67	0/0:124:0,0,0,124	0/0:92:0,0,0,92	0/0:92:0,0,0,92	0/0:64:0,0,0,64	0/0:31:0,0,0,31	0/0:105:0,0,0,105	0/0:12:0,0,0,12	0/0:76:0,0,0,76	0/0:67:0,0,0,67	0/0:41:0,0,0,41	0/0:58:0,0,0,58	0/0:38:0,0,0,38	0/0:41:0,0,0,41	0/0:37:0,0,0,37	0/0:50:0,0,0,50	0/0:31:0,0,0,31	0/0:38:0,0,0,38	0/0:94:0,0,0,94	0/0:111:0,0,0,111	0/0:33:0,0,0,33	0/0:58:0,0,0,58	0/0:77:0,0,0,77	./.:0:0,0,0,0	./.:0:0,0,0,0	0/0:144:0,0,0,144	0/0:106:0,0,0,106	0/0:58:0,0,0,58	0/0:63:0,0,0,63	0/0:48:0,0,0,48	0/0:106:0,0,0,106	0/0:61:0,0,0,61	0/0:53:0,0,0,53	0/0:132:0,0,0,132	0/0:169:0,0,0,169	0/0:81:0,0,0,81	0/0:104:0,0,0,104	0/0:128:0,0,0,128	./.:0:0,0,0,0	./.:0:0,0,0,0	0/0:37:0,0,0,37	0/0:57:0,0,0,57	0/0:29:0,0,0,29	0/0:72:0,0,0,72	0/0:12:0,0,0,12	0/0:17:0,0,0,17	./.:0:0,0,0,0	./.:0:0,0,0,0	0/0:9:0,0,0,9	0/0:26:0,0,0,26	0/0:22:0,0,0,22	0/0:18:0,0,0,18	0/0:47:0,0,0,47	0/0:49:0,0,0,49	0/0:54:0,0,0,54	./.:0:0,0,0,0	./.:0:0,0,0,0	./.:0:0,0,0,0	./.:0:0,0,0,0	0/0:49:0,0,0,49	./.:0:0,0,0,0	0/0:24:0,0,0,24	0/0:37:0,0,0,37	0/0:55:0,0,0,55	./.:0:0,0,0,0	0/0:35:0,0,0,35	./.:0:0,0,0,0	0/0:17:0,0,0,17	0/0:13:0,0,0,13	0/0:27:0,0,0,27	0/0:14:0,0,0,14	0/0:16:0,0,0,16	0/0:68:0,0,0,68	0/0:52:0,0,0,52	0/0:73:0,0,0,73	0/0:36:0,0,0,36	0/0:41:0,0,0,41	0/0:32:0,0,0,32	0/0:27:0,0,0,27	0/0:24:0,0,0,24	0/0:8:0,0,0,8	0/0:17:0,0,0,17	0/0:36:0,0,0,36	0/0:43:0,0,0,43	0/0:21:0,0,0,21	0/0:54:0,0,0,54	0/0:11:0,0,0,11	0/0:10:0,0,0,10	0/0:31:0,0,0,31	./.:0:0,0,0,0	./.:0:0,0,0,0	./.:0:0,0,0,0	./.:0:0,0,0,0	./.:0:0,0,0,0	0/0:32:0,0,0,32	0/0:21:0,0,0,21	0/0:24:0,0,0,24	0/0:23:0,0,0,23	0/0:47:0,0,0,47	0/0:40:0,0,0,40	0/0:23:0,0,0,23	0/0:70:0,0,0,70	0/0:38:0,0,0,38	./.:0:0,0,0,0	./.:0:0,0,0,0	0/0:9:0,0,0,9	./.:0:0,0,0,0	./.:0:0,0,0,0	./.:0:0,0,0,0	0/0:21:0,0,0,21	0/0:54:0,0,0,54	0/0:47:0,0,0,47	0/0:30:0,0,0,30	0/0:12:0,0,0,12	0/0:64:0,0,0,64	0/0:58:0,0,0,58	0/0:65:0,0,0,65	0/0:54:0,0,0,54	0/0:47:0,0,0,47	0/0:75:0,0,0,75	0/0:32:0,0,0,32	0/0:28:0,0,0,28	0/0:43:0,0,0,43	0/0:20:0,0,0,20	0/0:22:0,0,0,22	0/0:7:0,0,0,7	0/0:7:0,0,0,7	./.:0:0,0,0,0	./.:0:0,0,0,0	0/0:11:0,0,0,11	0/0:15:0,0,0,15	0/0:14:0,0,0,14	0/0:20:0,0,0,20	0/0:29:0,0,0,29	./.:0:0,0,0,0	./.:0:0,0,0,0	0/0:13:0,0,0,13	0/0:63:0,0,0,63	0/0:40:0,0,0,40	0/0:43:0,0,0,43	0/0:35:0,0,0,35	0/0:31:0,0,1,30	0/0:24:0,0,0,24	0/0:47:0,0,0,47	./.:0:0,0,0,0	./.:0:0,0,0,0	./.:0:0,0,0,0	./.:0:0,0,0,0	./.:0:0,0,0,0	0/0:8:0,0,0,8	0/0:12:0,0,0,12	0/0:36:0,0,0,36	0/0:31:0,0,0,31	./.:0:0,0,0,0	./.:0:0,0,0,0	./.:0:0,0,0,0	0/0:9:0,0,0,9	0/0:13:0,0,0,13	0/0:11:0,0,0,11	0/0:13:0,0,0,13	0/0:20:0,0,0,20	0/0:12:0,0,0,12
RAD_7	83	loc7_pos82	A	G	13	PASS	NS=16;DP=198	GT:DP:CATG	./.:0:0,0,0,0	0/0:12:0,12,0,0	./.:0:0,0,0,0	./.:0:0,0,0,0	./.:0:0,0,0,0	./.:0:0,0,0,0	./.:0:0,0,0,0	./.:0:0,0,0,0	./.:0:0,0,0,0	./.:0:0,0,0,0	./.:0:0,0,0,0	./.:0:0,0,0,0	./.:0:0,0,0,0	./.:0:0,0,0,0	./.:0:0,0,0,0	1/1:7:0,0,0,7	./.:0:0,0,0,0	./.:0:0,0,0,0	./.:0:0,0,0,0	./.:0:0,0,0,0	./.:0:0,0,0,0	./.:0:0,0,0,0	./.:0:0,0,0,0	./.:0:0,0,0,0	./.:0:0,0,0,0	./.:0:0,0,0,0	./.:0:0,0,0,0	./.:0:0,0,0,0	./.:0:0,0,0,0	./.:0:0,0,0,0	./.:0:0,0,0,0	./.:0:0,0,0,0	./.:0:0,0,0,0	./.:0:0,0,0,0	./.:0:0,0,0,0	./.:0:0,0,0,0	./.:0:0,0,0,0	1/1:6:0,0,0,6	./.:0:0,0,0,0	./.:0:0,0,0,0	1/0:17:0,13,0,4	./.:0:0,0,0,0	1/1:12:0,0,0,12	1/0:19:0,14,0,5	./.:0:0,0,0,0	0/0:11:0,11,0,0	./.:0:0,0,0,0	./.:0:0,0,0,0	./.:0:0,0,0,0	./.:0:0,0,0,0	./.:0:0,0,0,0	./.:0:0,0,0,0	./.:0:0,0,0,0	./.:0:0,0,0,0	./.:0:0,0,0,0	./.:0:0,0,0,0	./.:0:0,0,0,0	./.:0:0,0,0,0	./.:0:0,0,0,0	./.:0:0,0,0,0	./.:0:0,0,0,0	./.:0:0,0,0,0	./.:0:0,0,0,0	./.:0:0,0,0,0	./.:0:0,0,0,0	./.:0:0,0,0,0	./.:0:0,0,0,0	./.:0:0,0,0,0	./.:0:0,0,0,0	./.:0:0,0,0,0	./.:0:0,0,0,0	./.:0:0,0,0,0	./.:0:0,0,0,0	./.:0:0,0,0,0	./.:0:0,0,0,0	./.:0:0,0,0,0	./.:0:0,0,0,0	./.:0:0,0,0,0	./.:0:0,0,0,0	./.:0:0,0,0,0	./.:0:0,0,0,0	./.:0:0,0,0,0	./.:0:0,0,0,0	./.:10:0,8,0,2	./.:0:0,0,0,0	./.:0:0,0,0,0	./.:0:0,0,0,0	./.:0:0,0,0,0	./.:0:0,0,0,0	./.:0:0,0,0,0	./.:0:0,0,0,0	0/0:24:0,24,0,0	./.:0:0,0,0,0	./.:0:0,0,0,0	./.:0:0,0,0,0	./.:0:0,0,0,0	./.:0:0,0,0,0	0/0:17:0,17,0,0	0/0:13:0,13,0,0	./.:0:0,0,0,0	./.:0:0,0,0,0	./.:0:0,0,0,0	./.:0:0,0,0,0	./.:0:0,0,0,0	./.:0:0,0,0,0	./.:0:0,0,0,0	./.:0:0,0,0,0	./.:0:0,0,0,0	./.:0:0,0,0,0	./.:0:0,0,0,0	0/0:8:0,8,0,0	./.:0:0,0,0,0	0/0:8:0,8,0,0	./.:0:0,0,0,0	./.:0:0,0,0,0	./.:0:0,0,0,0	0/0:11:0,11,0,0	./.:0:0,0,0,0	./.:0:0,0,0,0	./.:0:0,0,0,0	./.:0:0,0,0,0	./.:0:0,0,0,0	./.:0:0,0,0,0	./.:0:0,0,0,0	./.:0:0,0,0,0	./.:0:0,0,0,0	./.:0:0,0,0,0	./.:0:0,0,0,0	./.:0:0,0,0,0	./.:0:0,0,0,0	./.:0:0,0,0,0	./.:0:0,0,0,0	./.:0:0,0,0,0	./.:0:0,0,0,0	./.:0:0,0,0,0	0/0:9:0,9,0,0	./.:0:0,0,0,0	./.:0:0,0,0,0	./.:0:0,0,0,0	./.:0:0,0,0,0	./.:0:0,0,0,0	./.:0:0,0,0,0	./.:0:0,0,0,0	./.:0:0,0,0,0	./.:0:0,0,0,0	./.:0:0,0,0,0	./.:0:0,0,0,0	./.:0:0,0,0,0	./.:0:0,0,0,0	./.:0:0,0,0,0	./.:0:0,0,0,0	./.:0:0,0,0,0	./.:0:0,0,0,0	./.:0:0,0,0,0	./.:0:0,0,0,0	./.:0:0,0,0,0	./.:0:0,0,0,0	./.:0:0,0,0,0	./.:0:0,0,0,0	./.:0:0,0,0,0	./.:0:0,0,0,0	./.:0:0,0,0,0	./.:0:0,0,0,0	./.:0:0,0,0,0	./.:0:0,0,0,0	./.:0:0,0,0,0	./.:0:0,0,0,0	./.:0:0,0,0,0	./.:0:0,0,0,0	./.:0:0,0,0,0	./.:0:0,0,0,0	./.:0:0,0,0,0	./.:0:0,0,0,0	./.:0:0,0,0,0	./.:0:0,0,0,0	./.:0:0,0,0,0	./.:0:0,0,0,0	./.:0:0,0,0,0	./.:0:0,0,0,0	./.:0:0,0,0,0	./.:0:0,0,0,0	./.:0:0,0,0,0	./.:0:0,0,0,0	./.:0:0,0,0,0	./.:0:0,0,0,0	./.:0:0,0,0,0	1/1:6:0,0,0,6	1/1:8:0,0,0,8	./.:0:0,0,0,0	./.:0:0,0,0,0	./.:0:0,0,0,0	./.:0:0,0,0,0
RAD_7	89	loc7_pos88	G	A	13	PASS	NS=16;DP=198	GT:DP:CATG	./.:0:0,0,0,0	0/0:12:0,0,0,12	./.:0:0,0,0,0	./.:0:0,0,0,0	./.:0:0,0,0,0	./.:0:0,0,0,0	./.:0:0,0,0,0	./.:0:0,0,0,0	./.:0:0,0,0,0	./.:0:0,0,0,0	./.:0:0,0,0,0	./.:0:0,0,0,0	./.:0:0,0,0,0	./.:0:0,0,0,0	./.:0:0,0,0,0	1/1:7:0,7,0,0	./.:0:0,0,0,0	./.:0:0,0,0,0	./.:0:0,0,0,0	./.:0:0,0,0,0	./.:0:0,0,0,0	./.:0:0,0,0,0	./.:0:0,0,0,0	./.:0:0,0,0,0	./.:0:0,0,0,0	./.:0:0,0,0,0	./.:0:0,0,0,0	./.:0:0,0,0,0	./.:0:0,0,0,0	./.:0:0,0,0,0	./.:0:0,0,0,0	./.:0:0,0,0,0	./.:0:0,0,0,0	./.:0:0,0,0,0	./.:0:0,0,0,0	./.:0:0,0,0,0	./.:0:0,0,0,0	1/1:6:0,6,0,0	./.:0:0,0,0,0	./.:0:0,0,0,0	0/1:17:0,4,0,13	./.:0:0,0,0,0	1/1:12:0,12,0,0	0/1:19:0,5,0,14	./.:0:0,0,0,0	0/0:11:0,0,0,11	./.:0:0,0,0,0	./.:0:0,0,0,0	./.:0:0,0,0,0	./.:0:0,0,0,0	./.:0:0,0,0,0	./.:0:0,0,0,0	./.:0:0,0,0,0	./.:0:0,0,0,0	./.:0:0,0,0,0	./.:0:0,0,0,0	./.:0:0,0,0,0	./.:0:0,0,0,0	./.:0:0,0,0,0	./.:0:0,0,0,0	./.:0:0,0,0,0	./.:0:0,0,0,0	./.:0:0,0,0,0	./.:0:0,0,0,0	./.:0:0,0,0,0	./.:0:0,0,0,0	./.:0:0,0,0,0	./.:0:0,0,0,0	./.:0:0,0,0,0	./.:0:0,0,0,0	./.:0:0,0,0,0	./.:0:0,0,0,0	./.:0:0,0,0,0	./.:0:0,0,0,0	./.:0:0,0,0,0	./.:0:0,0,0,0	./.:0:0,0,0,0	./.:0:0,0,0,0	./.:0:0,0,0,0	./.:0:0,0,0,0	./.:0:0,0,0,0	./.:0:0,0,0,0	./.:0:0,0,0,0	./.:10:0,2,0,8	./.:0:0,0,0,0	./.:0:0,0,0,0	./.:0:0,0,0,0	./.:0:0,0,0,0	./.:0:0,0,0,0	./.:0:0,0,0,0	./.:0:0,0,0,0	0/0:24:0,0,0,24	./.:0:0,0,0,0	./.:0:0,0,0,0	./.:0:0,0,0,0	./.:0:0,0,0,0	./.:0:0,0,0,0	0/0:17:0,0,0,17	0/0:13:0,0,0,13	./.:0:0,0,0,0	./.:0:0,0,0,0	./.:0:0,0,0,0	./.:0:0,0,0,0	./.:0:0,0,0,0	./.:0:0,0,0,0	./.:0:0,0,0,0	./.:0:0,0,0,0	./.:0:0,0,0,0	./.:0:0,0,0,0	./.:0:0,0,0,0	0/0:8:0,0,0,8	./.:0:0,0,0,0	0/0:8:0,0,0,8	./.:0:0,0,0,0	./.:0:0,0,0,0	./.:0:0,0,0,0	0/0:11:0,0,0,11	./.:0:0,0,0,0	./.:0:0,0,0,0	./.:0:0,0,0,0	./.:0:0,0,0,0	./.:0:0,0,0,0	./.:0:0,0,0,0	./.:0:0,0,0,0	./.:0:0,0,0,0	./.:0:0,0,0,0	./.:0:0,0,0,0	./.:0:0,0,0,0	./.:0:0,0,0,0	./.:0:0,0,0,0	./.:0:0,0,0,0	./.:0:0,0,0,0	./.:0:0,0,0,0	./.:0:0,0,0,0	./.:0:0,0,0,0	0/0:9:0,0,0,9	./.:0:0,0,0,0	./.:0:0,0,0,0	./.:0:0,0,0,0	./.:0:0,0,0,0	./.:0:0,0,0,0	./.:0:0,0,0,0	./.:0:0,0,0,0	./.:0:0,0,0,0	./.:0:0,0,0,0	./.:0:0,0,0,0	./.:0:0,0,0,0	./.:0:0,0,0,0	./.:0:0,0,0,0	./.:0:0,0,0,0	./.:0:0,0,0,0	./.:0:0,0,0,0	./.:0:0,0,0,0	./.:0:0,0,0,0	./.:0:0,0,0,0	./.:0:0,0,0,0	./.:0:0,0,0,0	./.:0:0,0,0,0	./.:0:0,0,0,0	./.:0:0,0,0,0	./.:0:0,0,0,0	./.:0:0,0,0,0	./.:0:0,0,0,0	./.:0:0,0,0,0	./.:0:0,0,0,0	./.:0:0,0,0,0	./.:0:0,0,0,0	./.:0:0,0,0,0	./.:0:0,0,0,0	./.:0:0,0,0,0	./.:0:0,0,0,0	./.:0:0,0,0,0	./.:0:0,0,0,0	./.:0:0,0,0,0	./.:0:0,0,0,0	./.:0:0,0,0,0	./.:0:0,0,0,0	./.:0:0,0,0,0	./.:0:0,0,0,0	./.:0:0,0,0,0	./.:0:0,0,0,0	./.:0:0,0,0,0	./.:0:0,0,0,0	./.:0:0,0,0,0	./.:0:0,0,0,0	./.:0:0,0,0,0	1/1:6:0,6,0,0	1/1:8:0,8,0,0	./.:0:0,0,0,0	./.:0:0,0,0,0	./.:0:0,0,0,0	./.:0:0,0,0,0
RAD_7	96	loc7_pos95	C	G	13	PASS	NS=17;DP=198	GT:DP:CATG	./.:0:0,0,0,0	0/0:12:12,0,0,0	./.:0:0,0,0,0	./.:0:0,0,0,0	./.:0:0,0,0,0	./.:0:0,0,0,0	./.:0:0,0,0,0	./.:0:0,0,0,0	./.:0:0,0,0,0	./.:0:0,0,0,0	./.:0:0,0,0,0	./.:0:0,0,0,0	./.:0:0,0,0,0	./.:0:0,0,0,0	./.:0:0,0,0,0	0/0:7:7,0,0,0	./.:0:0,0,0,0	./.:0:0,0,0,0	./.:0:0,0,0,0	./.:0:0,0,0,0	./.:0:0,0,0,0	./.:0:0,0,0,0	./.:0:0,0,0,0	./.:0:0,0,0,0	./.:0:0,0,0,0	./.:0:0,0,0,0	./.:0:0,0,0,0	./.:0:0,0,0,0	./.:0:0,0,0,0	./.:0:0,0,0,0	./.:0:0,0,0,0	./.:0:0,0,0,0	./.:0:0,0,0,0	./.:0:0,0,0,0	./.:0:0,0,0,0	./.:0:0,0,0,0	./.:0:0,0,0,0	0/0:6:6,0,0,0	./.:0:0,0,0,0	./.:0:0,0,0,0	0/0:17:17,0,0,0	./.:0:0,0,0,0	0/0:12:12,0,0,0	0/0:19:19,0,0,0	./.:0:0,0,0,0	0/0:11:11,0,0,0	./.:0:0,0,0,0	./.:0:0,0,0,0	./.:0:0,0,0,0	./.:0:0,0,0,0	./.:0:0,0,0,0	./.:0:0,0,0,0	./.:0:0,0,0,0	./.:0:0,0,0,0	./.:0:0,0,0,0	./.:0:0,0,0,0	./.:0:0,0,0,0	./.:0:0,0,0,0	./.:0:0,0,0,0	./.:0:0,0,0,0	./.:0:0,0,0,0	./.:0:0,0,0,0	./.:0:0,0,0,0	./.:0:0,0,0,0	./.:0:0,0,0,0	./.:0:0,0,0,0	./.:0:0,0,0,0	./.:0:0,0,0,0	./.:0:0,0,0,0	./.:0:0,0,0,0	./.:0:0,0,0,0	./.:0:0,0,0,0	./.:0:0,0,0,0	./.:0:0,0,0,0	./.:0:0,0,0,0	./.:0:0,0,0,0	./.:0:0,0,0,0	./.:0:0,0,0,0	./.:0:0,0,0,0	./.:0:0,0,0,0	./.:0:0,0,0,0	./.:0:0,0,0,0	./.:0:0,0,0,0	0/0:10:10,0,0,0	./.:0:0,0,0,0	./.:0:0,0,0,0	./.:0:0,0,0,0	./.:0:0,0,0,0	./.:0:0,0,0,0	./.:0:0,0,0,0	./.:0:0,0,0,0	1/1:24:0,0,0,24	./.:0:0,0,0,0	./.:0:0,0,0,0	./.:0:0,0,0,0	./.:0:0,0,0,0	./.:0:0,0,0,0	0/0:17:17,0,0,0	0/0:13:13,0,0,0	./.:0:0,0,0,0	./.:0:0,0,0,0	./.:0:0,0,0,0	./.:0:0,0,0,0	./.:0:0,0,0,0	./.:0:0,0,0,0	./.:0:0,0,0,0	./.:0:0,0,0,0	./.:0:0,0,0,0	./.:0:0,0,0,0	./.:0:0,0,0,0	0/0:8:8,0,0,0	./.:0:0,0,0,0	0/0:8:8,0,0,0	./.:0:0,0,0,0	./.:0:0,0,0,0	./.:0:0,0,0,0	0/0:11:11,0,0,0	./.:0:0,0,0,0	./.:0:0,0,0,0	./.:0:0,0,0,0	./.:0:0,0,0,0	./.:0:0,0,0,0	./.:0:0,0,0,0	./.:0:0,0,0,0	./.:0:0,0,0,0	./.:0:0,0,0,0	./.:0:0,0,0,0	./.:0:0,0,0,0	./.:0:0,0,0,0	./.:0:0,0,0,0	./.:0:0,0,0,0	./.:0:0,0,0,0	./.:0:0,0,0,0	./.:0:0,0,0,0	./.:0:0,0,0,0	0/0:9:9,0,0,0	./.:0:0,0,0,0	./.:0:0,0,0,0	./.:0:0,0,0,0	./.:0:0,0,0,0	./.:0:0,0,0,0	./.:0:0,0,0,0	./.:0:0,0,0,0	./.:0:0,0,0,0	./.:0:0,0,0,0	./.:0:0,0,0,0	./.:0:0,0,0,0	./.:0:0,0,0,0	./.:0:0,0,0,0	./.:0:0,0,0,0	./.:0:0,0,0,0	./.:0:0,0,0,0	./.:0:0,0,0,0	./.:0:0,0,0,0	./.:0:0,0,0,0	./.:0:0,0,0,0	./.:0:0,0,0,0	./.:0:0,0,0,0	./.:0:0,0,0,0	./.:0:0,0,0,0	./.:0:0,0,0,0	./.:0:0,0,0,0	./.:0:0,0,0,0	./.:0:0,0,0,0	./.:0:0,0,0,0	./.:0:0,0,0,0	./.:0:0,0,0,0	./.:0:0,0,0,0	./.:0:0,0,0,0	./.:0:0,0,0,0	./.:0:0,0,0,0	./.:0:0,0,0,0	./.:0:0,0,0,0	./.:0:0,0,0,0	./.:0:0,0,0,0	./.:0:0,0,0,0	./.:0:0,0,0,0	./.:0:0,0,0,0	./.:0:0,0,0,0	./.:0:0,0,0,0	./.:0:0,0,0,0	./.:0:0,0,0,0	./.:0:0,0,0,0	./.:0:0,0,0,0	./.:0:0,0,0,0	./.:0:0,0,0,0	0/0:6:6,0,0,0	0/0:8:8,0,0,0	./.:0:0,0,0,0	./.:0:0,0,0,0	./.:0:0,0,0,0	./.:0:0,0,0,0
RAD_8	3	loc8_pos2	T	A	13	PASS	NS=191;DP=8707	GT:DP:CATG	./.:0:0,0,0,0	0/0:58:0,0,58,0	0/0:26:0,0,26,0	0/0:41:0,0,41,0	0/0:51:0,0,51,0	0/0:38:0,0,38,0	0/0:26:0,0,26,0	0/0:29:0,0,29,0	0/0:17:0,0,17,0	0/0:12:0,0,12,0	0/0:15:0,0,15,0	0/0:12:0,0,12,0	0/0:28:0,0,28,0	0/0:29:0,0,29,0	0/0:26:0,0,26,0	0/0:15:0,0,15,0	0/0:39:0,0,39,0	0/0:36:0,0,36,0	0/0:22:0,0,22,0	0/0:15:0,0,15,0	0/0:25:0,0,25,0	0/0:23:1,0,22,0	0/0:16:0,0,16,0	0/0:51:0,0,51,0	0/0:63:0,0,63,0	0/0:60:0,1,59,0	0/0:48:0,0,48,0	0/0:76:0,0,76,0	0/0:63:0,0,63,0	0/0:33:0,0,33,0	0/0:58:0,0,58,0	0/0:82:0,0,82,0	0/0:59:0,0,59,0	0/0:66:0,0,66,0	0/0:50:0,0,50,0	0/0:32:0,0,32,0	0/0:87:0,0,87,0	0/0:60:0,0,60,0	0/0:60:0,0,60,0	0/0:65:0,0,65,0	0/0:69:0,0,69,0	0/0:63:0,0,63,0	0/0:51:0,0,51,0	0/0:68:0,0,68,0	0/0:53:0,0,53,0	0/0:50:0,0,50,0	0/0:59:0,0,59,0	0/0:39:0,0,39,0	0/0:39:0,0,39,0	0/0:37:0,0,37,0	0/0:40:0,0,40,0	0/0:56:0,0,56,0	0/0:81:0,0,81,0	0/0:48:0,0,48,0	0/0:74:0,0,74,0	0/0:112:0,0,112,0	0/0:41:0,0,41,0	0/0:55:0,0,55,0	0/0:69:0,0,69,0	0/0:49:0,0,49,0	0/0:83:0,0,83,0	0/0:37:0,0,37,0	0/0:41:0,0,41,0	0/0:57:0,0,57,0	0/0:89:0,0,89,0	0/0:32:0,0,32,0	0/0:50:0,0,50,0	0/0:62:0,0,62,0	0/0:55:0,0,55,0	0/0:37:0,0,37,0	0/0:39:0,0,39,0	0/0:54:0,0,54,0	0/0:34:0,0,34,0	0/0:81:0,0,81,0	0/0:13:0,0,13,0	0/0:26:0,0,26,0	0/0:40:0,0,40,0	0/0:37:0,0,37,0	0/0:31:0,0,31,0	0/0:73:0,0,73,0	0/0:47:0,0,47,0	0/0:30:0,0,30,0	0/0:50:0,0,50,0	0/0:43:0,0,43,0	0/0:48:0,0,48,0	0/0:74:0,0,74,0	0/0:167:0,0,167,0	0/0:35:0,0,35,0	0/0:39:0,0,39,0	0/0:82:0,0,82,0	0/0:85:0,0,85,0	0/0:64:1,0,63,0	0/0:45:0,0,45,0	0/0:38:0,0,38,0	0/0:42:0,0,42,0	0/0:31:0,0,31,0	0/0:112:0,0,112,0	0/0:46:0,0,46,0	0/0:63:0,0,63,0	0/0:79:1,0,78,0	0/0:40:0,0,40,0	0/0:29:0,0,29,0	0/0:116:0,0,116,0	0/0:63:0,0,63,0	0/0:74:0,0,74,0	0/0:23:0,0,23,0	0/0:35:0,0,35,0	0/0:41:0,0,41,0	0/0:28:0,0,28,0	0/0:72:0,0,72,0	0/1:35:0,9,26,0	0/0:52:0,0,52,0	0/0:29:0,0,29,0	0/0:36:0,0,36,0	0/0:37:0,0,37,0	0/0:51:0,0,51,0	0/0:45:0,0,45,0	0/0:40:0,0,40,0	0/0:63:0,0,63,0	0/0:38:0,0,38,0	0/0:42:0,0,42,0	0/0:44:0,0,44,0	0/0:30:0,0,30,0	0/0:32:0,0,32,0	0/0:34:0,0,34,0	0/0:24:0,0,24,0	0/0:40:0,0,40,0	0/0:62:0,0,62,0	0/0:84:0,1,83,0	0/0:61:0,0,61,0	0/0:34:0,0,34,0	0/0:34:0,0,34,0	0/0:37:0,0,37,0	0/0:34:0,0,34,0	0/0:30:0,0,30,0	0/0:44:0,0,44,0	0/0:37:0,0,37,0	0/0:47:0,0,47,0	0/0:38:0,0,38,0	0/0:51:0,0,51,0	0/0:56:0,0,56,0	0/0:23:0,0,23,0	0/0:47:0,0,47,0	0/0:25:0,0,25,0	0/0:42:0,0,42,0	0/0:33:0,0,33,0	0/0:38:0,0,38,0	0/0:32:0,0,32,0	0/0:31:0,0,31,0	0/0:102:0,0,102,0	0/0:43:0,0,43,0	0/0:44:0,0,44,0	0/0:28:0,0,28,0	0/0:28:0,0,28,0	0/0:47:0,0,47,0	0/0:34:0,0,34,0	0/0:28:0,0,28,0	0/0:41:0,0,41,0	0/0:36:0,0,36,0	0/0:11:0,0,11,0	0/0:14:0,0,14,0	0/0:10:0,0,10,0	0/0:25:0,0,25,0	0/0:20:0,0,20,0	0/0:28:0,0,28,0	0/0:33:0,0,33,0	0/0:21:0,0,21,0	0/0:60:0,0,60,0	0/0:41:0,0,41,0	0/0:46:0,0,46,0	0/0:50:0,0,50,0	0/0:23:0,0,23,0	0/0:27:0,0,27,0	0/0:58:0,0,58,0	0/0:53:0,0,53,0	0/0:93:0,0,93,0	0/0:100:0,1,99,0	0/0:49:0,0,49,0	0/0:43:0,0,43,0	0/0:33:0,0,33,0	0/0:43:0,0,43,0	0/0:47:0,0,47,0	0/0:56:0,0,56,0	0/0:45:0,0,45,0	0/0:17:0,0,17,0	0/0:30:0,0,30,0	0/0:29:0,0,29,0	0/0:29:0,0,29,0	0/0:23:0,0,23,0	0/0:27:0,0,27,0	0/0:7:0,0,7,0	0/0:16:0,0,16,0
RAD_8	6	loc8_pos5	C	T	13	PASS	NS=191;DP=8707	GT:DP:CATG	./.:0:0,0,0,0	0/0:58:58,0,0,0	0/0:26:26,0,0,0	0/0:41:41,0,0,0	0/0:51:51,0,0,0	0/0:38:38,0,0,0	0/0:26:26,0,0,0	0/0:29:29,0,0,0	1/0:17:13,0,4,0	0/0:12:12,0,0,0	0/0:15:15,0,0,0	0/0:12:12,0,0,0	0/0:28:28,0,0,0	0/0:29:29,0,0,0	0/0:26:26,0,0,0	0/0:15:15,0,0,0	0/0:39:39,0,0,0	0/0:36:36,0,0,0	0/0:22:22,0,0,0	0/0:15:15,0,0,0	0/0:25:25,0,0,0	0/0:23:23,0,0,0	0/0:16:16,0,0,0	0/0:51:51,0,0,0	0/0:63:63,0,0,0	0/0:60:60,0,0,0	0/0:48:48,0,0,0	0/0:76:76,0,0,0	0/0:63:63,0,0,0	0/0:33:33,0,0,0	0/0:58:58,0,0,0	0/0:82:82,0,0,0	0/0:59:59,0,0,0	0/0:66:66,0,0,0	0/0:50:50,0,0,0	1/0:32:23,0,9,0	0/0:87:87,0,0,0	0/0:60:60,0,0,0	0/0:60:60,0,0,0	0/0:65:65,0,0,0	0/0:69:69,0,0,0	0/0:63:63,0,0,0	0/0:51:51,0,0,0	0/0:68:68,0,0,0	1/0:53:43,0,10,0	0/0:50:50,0,0,0	0/0:59:59,0,0,0	0/0:39:39,0,0,0	0/0:39:39,0,0,0	0/0:37:37,0,0,0	0/0:40:40,0,0,0	0/0:56:56,0,0,0	0/0:81:81,0,0,0	0/0:48:48,0,0,0	0/0:74:74,0,0,0	0/0:112:112,0,0,0	0/0:41:41,0,0,0	0/0:55:55,0,0,0	0/0:69:69,0,0,0	0/0:49:49,0,0,0	0/0:83:83,0,0,0	0/0:37:37,0,0,0	0/0:41:41,0,0,0	0/0:57:57,0,0,0	0/0:89:89,0,0,0	0/0:32:32,0,0,0	0/0:50:50,0,0,0	0/0:62:62,0,0,0	0/0:55:55,0,0,0	0/0:37:37,0,0,0	0/0:39:39,0,0,0	0/0:54:54,0,0,0	0/0:34:34,0,0,0	0/0:81:81,0,0,0	0/0:13:13,0,0,0	0/0:26:26,0,0,0	0/0:40:40,0,0,0	0/0:37:37,0,0,0	0/0:31:31,0,0,0	0/0:73:73,0,0,0	0/0:47:47,0,0,0	0/0:30:30,0,0,0	0/0:50:50,0,0,0	0/0:43:43,0,0,0	0/0:48:48,0,0,0	0/0:74:74,0,0,0	0/0:167:166,0,1,0	0/0:35:35,0,0,0	0/0:39:39,0,0,0	0/0:82:81,1,0,0	0/0:85:85,0,0,0	0/0:64:64,0,0,0	0/0:45:45,0,0,0	0/0:38:38,0,0,0	0/0:42:42,0,0,0	0/0:31:31,0,0,0	0/0:112:112,0,0,0	0/0:46:45,1,0,0	0/0:63:63,0,0,0	0/0:79:79,0,0,0	0/0:40:40,0,0,0	0/0:29:29,0,0,0	0/0:116:116,0,0,0	0/0:63:63,0,0,0	0/0:74:74,0,0,0	0/0:23:23,0,0,0	0/0:35:35,0,0,0	0/0:41:41,0,0,0	0/0:28:28,0,0,0	0/0:72:72,0,0,0	0/0:35:34,1,0,0	0/0:52:52,0,0,0	0/0:29:29,0,0,0	0/0:36:36,0,0,0	0/0:37:37,0,0,0	0/0:51:51,0,0,0	0/0:45:42,0,3,0	0/0:40:40,0,0,0	0/0:63:63,0,0,0	0/0:38:38,0,0,0	0/0:42:42,0,0,0	0/0:44:44,0,0,0	0/0:30:30,0,0,0	0/0:32:32,0,0,0	0/0:34:34,0,0,0	0/0:24:24,0,0,0	0/0:40:40,0,0,0	0/0:62:62,0,0,0	0/0:84:84,0,0,0	0/0:61:61,0,0,0	0/0:34:34,0,0,0	0/0:34:34,0,0,0	0/0:37:37,0,0,0	0/0:34:34,0,0,0	0/0:30:30,0,0,0	0/0:44:44,0,0,0	0/0:37:37,0,0,0	0/0:47:47,0,0,0	0/0:38:37,0,0,1	0/0:51:51,0,0,0	0/0:56:56,0,0,0	0/0:23:23,0,0,0	0/0:47:47,0,0,0	0/0:25:25,0,0,0	0/0:42:42,0,0,0	0/0:33:33,0,0,0	0/0:38:38,0,0,0	0/0:32:32,0,0,0	0/0:31:31,0,0,0	0/0:102:102,0,0,0	0/0:43:43,0,0,0	0/0:44:44,0,0,0	0/0:28:28,0,0,0	0/0:28:28,0,0,0	0/0:47:47,0,0,0	0/0:34:34,0,0,0	0/0:28:28,0,0,0	0/0:41:41,0,0,0	0/0:36:36,0,0,0	0/0:11:11,0,0,0	0/0:14:14,0,0,0	0/0:10:10,0,0,0	0/0:25:25,0,0,0	0/0:20:20,0,0,0	0/0:28:28,0,0,0	0/0:33:33,0,0,0	0/0:21:21,0,0,0	0/0:60:60,0,0,0	0/0:41:41,0,0,0	0/0:46:46,0,0,0	0/0:50:50,0,0,0	0/0:23:23,0,0,0	0/0:27:27,0,0,0	0/0:58:58,0,0,0	0/0:53:53,0,0,0	0/0:93:93,0,0,0	0/0:100:100,0,0,0	0/0:49:49,0,0,0	0/0:43:42,1,0,0	0/0:33:33,0,0,0	0/0:43:43,0,0,0	0/0:47:47,0,0,0	0/0:56:56,0,0,0	0/0:45:45,0,0,0	1/0:17:12,0,5,0	0/0:30:30,0,0,0	0/0:29:29,0,0,0	0/0:29:29,0,0,0	0/0:23:23,0,0,0	0/0:27:27,0,0,0	0/0:7:7,0,0,0	0/0:16:16,0,0,0
RAD_8	13	loc8_pos12	T	C	13	PASS	NS=191;DP=8707	GT:DP:CATG	./.:0:0,0,0,0	0/0:58:0,0,58,0	0/0:26:0,0,26,0	0/0:41:0,0,41,0	0/0:51:0,0,51,0	0/0:38:0,0,38,0	0/0:26:0,0,26,0	0/0:29:0,0,29,0	0/0:17:0,0,17,0	0/0:12:0,0,12,0	0/0:15:0,0,15,0	0/0:12:0,0,12,0	0/0:28:0,0,28,0	0/0:29:0,0,29,0	0/0:26:0,0,26,0	0/0:15:0,0,15,0	0/0:39:0,0,39,0	0/0:36:0,0,36,0	0/0:22:0,0,22,0	0/0:15:0,0,15,0	0/0:25:0,0,25,0	0/0:23:0,0,23,0	0/0:16:0,0,16,0	0/0:51:0,0,51,0	0/0:63:0,0,63,0	0/0:60:0,0,60,0	0/0:48:0,0,48,0	0/0:76:0,0,76,0	0/0:63:0,0,63,0	0/0:33:0,0,33,0	0/0:58:0,0,58,0	0/0:82:0,0,82,0	0/0:59:0,0,59,0	0/0:66:0,0,66,0	0/0:50:0,0,50,0	0/0:32:0,0,32,0	0/0:87:0,0,87,0	0/0:60:0,0,60,0	0/0:60:0,0,60,0	0/0:65:0,0,65,0	0/0:69:0,0,69,0	0/0:63:0,0,63,0	0/0:51:0,0,51,0	0/0:68:0,0,68,0	0/0:53:0,0,53,0	0/0:50:0,0,50,0	0/0:59:0,0,59,0	0/0:39:0,0,39,0	0/0:39:0,0,39,0	0/0:37:0,0,37,0	0/0:40:0,0,40,0	0/0:56:0,0,56,0	0/0:81:0,0,81,0	0/0:48:0,0,48,0	0/0:74:0,0,74,0	0/0:112:0,0,112,0	0/0:41:0,0,41,0	0/0:55:0,0,55,0	0/0:69:0,0,69,0	0/0:49:0,0,49,0	0/0:83:0,0,83,0	0/0:37:0,0,37,0	0/0:41:0,0,41,0	0/0:57:0,0,57,0	0/0:89:0,0,89,0	0/0:32:0,0,32,0	0/0:50:0,0,50,0	0/0:62:0,0,62,0	0/0:55:0,0,55,0	0/0:37:0,0,37,0	0/0:39:0,0,39,0	0/0:54:0,0,54,0	0/0:34:0,0,34,0	0/0:81:0,0,81,0	0/0:13:0,0,13,0	0/0:26:0,0,26,0	0/0:40:0,0,40,0	0/0:37:0,0,37,0	0/0:31:0,0,31,0	0/0:73:0,0,73,0	0/0:47:0,0,47,0	0/0:30:0,0,30,0	0/0:50:0,0,50,0	0/0:43:0,0,43,0	0/0:48:0,0,48,0	0/0:74:0,0,74,0	0/0:167:0,0,167,0	0/0:35:0,0,35,0	0/0:39:0,0,39,0	0/0:82:1,0,81,0	0/0:85:0,0,85,0	0/0:64:0,0,64,0	0/0:45:0,0,45,0	0/0:38:0,0,38,0	0/0:42:0,0,42,0	0/0:31:0,0,31,0	0/0:112:0,0,112,0	0/0:46:0,0,46,0	0/0:63:0,0,63,0	0/0:79:0,0,79,0	0/0:40:0,0,40,0	0/0:29:0,0,29,0	0/0:116:0,0,116,0	0/0:63:0,0,63,0	0/0:74:0,0,74,0	0/0:23:0,0,23,0	0/0:35:0,0,35,0	0/0:41:0,0,41,0	0/0:28:0,0,28,0	0/0:72:0,0,72,0	0/0:35:0,0,35,0	0/0:52:0,0,52,0	0/0:29:0,0,29,0	0/0:36:0,0,36,0	0/0:37:0,0,37,0	0/0:51:0,0,51,0	0/0:45:0,0,45,0	0/0:40:0,0,40,0	0/0:63:0,0,63,0	0/0:38:0,0,38,0	0/0:42:0,0,42,0	0/0:44:0,0,44,0	0/0:30:0,0,30,0	0/0:32:0,0,32,0	0/0:34:0,0,34,0	0/0:24:0,0,24,0	0/0:40:0,0,40,0	0/0:62:0,0,62,0	0/0:84:0,0,84,0	0/0:61:0,0,61,0	0/0:34:0,0,34,0	0/0:34:0,0,34,0	0/0:37:0,0,37,0	0/0:34:0,0,34,0	0/0:30:0,0,30,0	0/0:44:0,0,44,0	0/0:37:0,0,37,0	0/0:47:0,0,47,0	0/0:38:0,0,38,0	0/0:51:0,0,51,0	0/0:56:0,0,56,0	0/0:23:0,0,23,0	0/0:47:0,0,47,0	0/0:25:0,0,25,0	0/0:42:0,0,42,0	0/0:33:0,0,33,0	0/0:38:0,0,38,0	0/0:32:0,0,32,0	0/0:31:0,0,31,0	0/0:102:0,0,102,0	0/0:43:0,0,43,0	0/0:44:0,0,44,0	0/0:28:0,0,28,0	0/0:28:0,0,28,0	0/0:47:0,0,47,0	0/0:34:0,0,34,0	0/0:28:0,0,28,0	0/0:41:0,0,41,0	0/0:36:0,0,36,0	0/0:11:0,0,11,0	0/0:14:0,0,14,0	0/0:10:0,0,10,0	0/0:25:0,0,25,0	0/0:20:0,0,20,0	0/0:28:0,0,28,0	0/0:33:0,0,33,0	0/0:21:0,0,21,0	0/0:60:0,0,60,0	0/0:41:0,0,41,0	0/0:46:0,0,46,0	0/0:50:0,1,49,0	0/0:23:0,0,23,0	0/0:27:0,0,27,0	0/0:58:0,0,58,0	0/0:53:0,0,53,0	0/0:93:0,0,93,0	0/0:100:0,0,100,0	0/0:49:0,0,49,0	0/0:43:0,0,43,0	0/0:33:0,0,33,0	0/0:43:0,1,42,0	0/0:47:0,0,47,0	0/0:56:0,0,55,1	0/0:45:0,0,45,0	0/0:17:0,0,17,0	0/0:30:0,0,30,0	0/1:29:9,0,20,0	0/0:29:0,0,29,0	0/0:23:0,0,23,0	0/0:27:0,0,27,0	0/0:7:0,0,7,0	0/0:16:0,0,16,0
RAD_8	14	loc8_pos13	T	C	13	PASS	NS=191;DP=8707	GT:DP:CATG	./.:0:0,0,0,0	0/0:58:0,0,58,0	0/0:26:0,0,26,0	0/0:41:0,0,41,0	0/0:51:0,0,51,0	0/0:38:0,0,38,0	0/0:26:0,0,26,0	0/0:29:0,0,29,0	0/0:17:0,0,17,0	0/0:12:0,0,12,0	0/0:15:0,0,15,0	0/0:12:0,0,12,0	0/0:28:0,0,28,0	0/0:29:0,0,29,0	0/0:26:0,0,26,0	0/0:15:0,0,15,0	0/0:39:0,0,39,0	0/0:36:0,0,36,0	0/0:22:0,0,22,0	0/0:15:0,0,15,0	0/0:25:0,0,25,0	0/0:23:0,0,23,0	0/0:16:0,0,16,0	0/0:51:0,0,51,0	0/0:63:0,0,63,0	0/0:60:0,0,60,0	0/0:48:0,0,48,0	0/0:76:0,0,76,0	0/0:63:0,1,62,0	0/0:33:0,0,33,0	0/0:58:0,0,58,0	0/0:82:0,0,82,0	0/0:59:0,0,59,0	0/0:66:0,0,66,0	0/0:50:0,0,50,0	0/0:32:0,0,32,0	0/0:87:0,0,87,0	0/0:60:0,0,60,0	0/0:60:0,0,60,0	0/0:65:0,0,65,0	0/0:69:0,0,69,0	0/0:63:0,0,63,0	0/0:51:0,0,51,0	0/0:68:0,0,68,0	0/0:53:0,0,53,0	0/0:50:0,0,50,0	0/0:59:0,0,59,0	0/0:39:0,0,39,0	0/0:39:0,0,39,0	0/0:37:0,0,37,0	0/0:40:0,0,40,0	0/0:56:0,0,56,0	0/0:81:0,0,81,0	0/0:48:0,0,48,0	0/0:74:0,0,74,0	0/0:112:0,0,112,0	0/0:41:0,0,41,0	0/0:55:0,0,55,0	0/0:69:0,0,69,0	0/0:49:0,0,49,0	0/0:83:0,0,83,0	0/0:37:0,0,37,0	0/0:41:0,0,41,0	0/0:57:0,0,57,0	0/0:89:0,0,89,0	0/0:32:0,0,32,0	0/0:50:0,0,50,0	0/0:62:0,0,62,0	0/0:55:0,0,55,0	0/0:37:0,0,37,0	0/0:39:0,0,39,0	0/0:54:0,0,54,0	0/0:34:0,0,34,0	0/0:81:0,0,81,0	0/0:13:0,0,13,0	0/0:26:0,0,26,0	0/0:40:0,0,40,0	0/0:37:0,0,37,0	0/0:31:0,0,31,0	0/0:73:0,0,73,0	0/0:47:0,0,47,0	0/0:30:0,0,30,0	0/0:50:0,0,50,0	0/0:43:0,0,43,0	0/0:48:0,0,48,0	0/0:74:0,0,74,0	0/0:167:0,0,167,0	0/0:35:0,0,35,0	0/0:39:0,0,39,0	0/0:82:0,0,82,0	0/0:85:0,0,85,0	0/0:64:0,0,64,0	0/0:45:0,0,45,0	0/0:38:0,0,38,0	0/0:42:0,0,42,0	0/0:31:0,0,31,0	0/0:112:0,0,112,0	0/0:46:0,0,46,0	0/0:63:0,0,63,0	0/0:79:0,0,79,0	0/0:40:0,0,40,0	0/0:29:0,0,29,0	0/0:116:1,0,115,0	0/0:63:0,0,63,0	0/0:74:0,0,74,0	0/0:23:0,0,22,1	0/0:35:0,0,35,0	0/0:41:0,0,41,0	0/0:28:0,0,28,0	0/0:72:0,0,72,0	0/0:35:0,0,35,0	0/0:52:0,0,52,0	0/0:29:0,0,29,0	0/0:36:0,0,36,0	0/0:37:0,0,37,0	0/0:51:0,0,51,0	0/0:45:0,0,45,0	0/0:40:0,0,40,0	0/0:63:0,0,63,0	0/0:38:0,0,38,0	0/0:42:0,0,42,0	0/0:44:0,0,44,0	0/0:30:0,0,30,0	0/0:32:0,0,32,0	0/0:34:0,0,34,0	0/0:24:0,0,24,0	0/0:40:0,0,40,0	0/0:62:0,0,62,0	0/0:84:0,0,84,0	0/0:61:0,0,61,0	0/0:34:0,0,34,0	0/0:34:0,0,34,0	0/0:37:0,0,37,0	0/0:34:0,0,34,0	0/0:30:0,0,30,0	0/0:44:0,0,44,0	0/0:37:0,0,37,0	0/0:47:0,0,47,0	0/0:38:0,0,38,0	0/0:51:0,0,51,0	0/0:56:0,0,56,0	0/0:23:0,0,23,0	0/0:47:0,0,47,0	0/0:25:0,0,25,0	0/0:42:0,0,42,0	0/0:33:0,0,33,0	0/0:38:0,0,38,0	0/0:32:0,0,32,0	0/0:31:0,0,31,0	0/0:102:0,0,102,0	0/0:43:0,0,43,0	0/0:44:0,0,44,0	0/0:28:0,0,28,0	0/0:28:0,0,28,0	0/1:47:10,1,36,0	0/0:34:0,0,34,0	0/0:28:0,0,28,0	0/0:41:0,0,41,0	0/0:36:0,0,36,0	0/0:11:0,0,11,0	0/0:14:0,0,14,0	0/0:10:0,0,10,0	0/0:25:0,0,25,0	0/0:20:0,0,20,0	0/0:28:0,0,28,0	0/0:33:0,0,33,0	0/0:21:0,0,21,0	0/0:60:0,0,60,0	0/0:41:0,0,41,0	0/0:46:0,0,46,0	0/0:50:0,0,50,0	0/0:23:0,0,23,0	0/0:27:0,0,27,0	0/0:58:0,1,57,0	0/0:53:0,0,53,0	0/0:93:0,1,92,0	0/0:100:0,0,100,0	0/0:49:0,0,49,0	0/0:43:0,0,43,0	0/0:33:0,0,33,0	0/0:43:0,1,42,0	0/0:47:0,0,47,0	0/0:56:0,0,56,0	0/0:45:0,0,45,0	0/0:17:0,0,17,0	0/0:30:0,0,30,0	0/0:29:0,0,29,0	0/0:29:0,0,29,0	0/0:23:0,0,23,0	0/0:27:0,0,27,0	0/0:7:0,0,7,0	0/0:16:0,0,16,0
RAD_8	15	loc8_pos14	G	A	13	PASS	NS=190;DP=8707	GT:DP:CATG	./.:0:0,0,0,0	0/0:58:0,0,0,58	0/0:26:0,0,0,26	0/0:41:0,0,0,41	0/0:51:0,0,0,51	0/0:38:0,0,0,38	0/0:26:0,0,0,26	0/0:29:0,0,0,29	0/0:17:0,0,0,17	0/0:12:0,0,0,12	0/0:15:0,0,0,15	0/0:12:0,0,0,12	0/0:28:0,0,0,28	0/0:29:0,0,0,29	0/0:26:0,0,0,26	0/0:15:0,0,0,15	0/0:39:0,0,0,39	0/0:36:0,0,0,36	0/0:22:0,0,0,22	0/0:15:0,0,0,15	0/0:25:0,0,0,25	0/0:23:0,0,0,23	0/0:16:0,0,0,16	0/0:51:0,1,0,50	0/0:63:0,0,0,63	0/0:60:0,0,0,60	0/0:48:0,0,0,48	0/0:76:0,0,0,76	0/0:63:0,0,0,63	0/0:33:0,0,0,33	0/0:58:0,0,0,58	0/0:82:0,0,0,82	0/0:59:0,0,0,59	0/0:66:0,0,0,66	0/0:50:0,0,0,50	0/0:32:0,1,0,31	0/0:87:0,0,0,87	0/0:60:0,0,0,60	0/0:60:0,0,0,60	0/0:65:0,0,0,65	0/0:69:0,0,0,69	0/0:63:0,0,0,63	0/0:51:0,0,0,51	0/0:68:0,0,0,68	0/0:53:0,0,0,53	0/0:50:0,0,0,50	0/0:59:0,0,0,59	0/0:39:0,0,0,39	0/0:39:0,0,0,39	0/0:37:0,0,0,37	0/0:40:0,0,0,40	0/0:56:0,0,0,56	0/0:81:0,0,0,81	0/0:48:0,0,0,48	0/0:74:0,0,0,74	0/0:112:0,0,1,111	0/0:41:0,0,0,41	0/0:55:0,0,0,55	0/0:69:0,0,0,69	0/0:49:0,0,0,49	0/0:83:0,0,0,83	0/0:37:0,0,0,37	0/0:41:0,0,0,41	0/0:57:0,0,0,57	0/0:89:0,0,0,89	0/0:32:0,0,0,32	0/0:50:0,0,0,50	0/0:62:0,0,0,62	0/0:55:0,0,0,55	0/0:37:0,0,0,37	0/0:39:0,0,0,39	0/0:54:0,0,0,54	0/0:34:0,0,0,34	0/0:81:0,0,0,81	0/0:13:0,0,0,13	0/0:26:0,0,0,26	0/0:40:0,0,0,40	0/0:37:0,0,0,37	./.:31:0,4,0,27	0/1:73:0,20,0,53	0/0:47:0,0,0,47	0/0:30:0,0,0,30	0/1:50:0,12,0,38	0/0:43:0,0,0,43	0/0:48:0,0,0,48	0/0:74:0,0,0,74	0/0:167:0,0,0,167	0/0:35:0,0,0,35	0/0:39:0,0,0,39	0/0:82:0,0,0,82	0/0:85:0,0,0,85	0/0:64:0,0,0,64	0/0:45:0,0,0,45	0/0:38:0,0,0,38	0/0:42:0,0,0,42	0/0:31:0,0,0,31	0/0:112:0,0,0,112	0/0:46:0,0,0,46	0/0:63:0,0,0,63	0/0:79:0,1,0,78	0/0:40:0,0,0,40	0/0:29:0,0,0,29	0/0:116:0,1,0,115	0/0:63:0,0,0,63	0/0:74:0,0,0,74	0/0:23:0,0,0,23	0/0:35:0,0,0,35	0/0:41:0,0,0,41	0/0:28:0,0,0,28	0/0:72:1,1,0,70	0/0:35:0,1,0,34	0/0:52:0,0,0,52	0/0:29:0,0,0,29	0/0:36:0,0,0,36	0/0:37:0,0,0,37	0/0:51:0,0,0,51	0/0:45:0,0,0,45	0/0:40:0,0,0,40	0/0:63:0,0,0,63	0/0:38:0,0,0,38	0/0:42:0,0,0,42	0/0:44:0,0,0,44	0/0:30:0,0,0,30	0/0:32:0,0,0,32	0/0:34:0,0,0,34	0/0:24:0,0,0,24	0/0:40:0,0,0,40	0/0:62:0,0,0,62	0/0:84:0,0,0,84	0/0:61:0,0,0,61	0/0:34:0,0,0,34	0/0:34:0,0,0,34	0/0:37:0,0,0,37	0/0:34:0,0,0,34	0/0:30:0,0,0,30	0/0:44:0,0,0,44	0/0:37:0,0,0,37	0/0:47:0,0,0,47	0/0:38:0,0,0,38	0/0:51:0,0,0,51	0/0:56:0,0,0,56	0/0:23:0,0,0,23	0/0:47:0,0,0,47	0/0:25:0,0,0,25	0/0:42:0,0,0,42	0/0:33:0,0,0,33	0/0:38:0,0,0,38	0/0:32:0,0,0,32	0/0:31:0,0,0,31	0/0:102:0,0,0,102	0/0:43:0,0,0,43	0/0:44:0,0,0,44	0/0:28:0,0,0,28	0/0:28:0,0,0,28	0/0:47:0,0,0,47	0/0:34:0,0,0,34	0/0:28:0,0,0,28	0/0:41:0,0,0,41	0/0:36:0,0,0,36	0/0:11:0,0,0,11	0/0:14:0,0,0,14	0/0:10:0,0,0,10	0/0:25:0,0,0,25	0/0:20:0,0,0,20	0/0:28:0,0,0,28	0/0:33:0,0,0,33	0/0:21:0,0,0,21	0/0:60:0,0,0,60	0/0:41:0,0,0,41	0/0:46:0,0,0,46	0/0:50:0,0,0,50	0/0:23:1,0,0,22	0/0:27:0,0,0,27	0/0:58:0,0,0,58	0/0:53:0,0,0,53	0/0:93:0,0,0,93	0/0:100:0,0,0,100	0/0:49:0,0,0,49	0/0:43:0,0,0,43	0/0:33:0,0,0,33	0/0:43:1,0,0,42	0/0:47:0,0,0,47	0/0:56:0,0,0,56	0/0:45:0,0,0,45	0/0:17:0,0,0,17	0/0:30:0,0,0,30	0/0:29:0,0,0,29	0/0:29:0,0,0,29	0/0:23:0,0,0,23	0/0:27:0,0,0,27	0/0:7:0,0,0,7	0/0:16:0,0,0,16
[truncated: 93,674,569 more chars]
