# Supplementary material for: Disentangling Crocus Series Verni and Its Polyploids
Source: Biology (Basel). 2023 Feb 14;12(2):303. doi: 10.3390/biology12020303 (PMC9953621; doi:10.3390/biology12020303)
Supplement: Supplementary file 1 [file biology-12-00303-s001.zip › DatasetS3_unlinked_ SNPmatrix_Crocus_series_Verni_ingroup.u.geno]

929222229222992929099922229999992929299999999222992222299999999999990922299222222222922222222222222222222299222229129222222222222222922222222229999999999222219999222222222922222222922299299999
922222229999222292992299229229292292222222222229999992922229292222222299299922222922222222222229222222222992922222229992229229222222922999022922999292222229299999922222222222292292222929222292
922222222992922990222922222222229992222222222229999922222222222299222222229922222222222222292922222999992222222222222222222299999999992222222222222222222222292999999292222222222222222292999999
929222229999222922929999922299222229292922222229992999922229292299922292229922922292922222222922229292221991292192929292229922222292929229292922229992229929299999922222222222222222922999292292
922222229999292222929292212229922222222222222222922222222222222222222292229999922222912992222229222222222222222222229222229922222222222292222992992222222229992992922222222222222222222292222999
922222222222222222222222222222222222222222222222222222222222222222222222229922222222222222222222122222222222222222222222222222222222222222222222222222222222922222222222222222222222222222222222
922222222222222222222222222222222222222222212222222222222222222222222222222222222222222222222222222222222222222222222229922222222222229299222222222222222222222222222222222222222222222222222222
212922222001229292999999992222222222122212212122222229922222222222229922222299222291299992902292900222222222220212220229999922222222299099921222222222222222299222229922222222999992222999222222
922222222222222222222222222222222222222222222222222222222222222222222222222222222222222222222222222222222222221222222222222222222222222222222222222222222222222222222222222222222222222222222222
922222229992222122222222222222222222222222222222222222222222222222222222222222222212222222222221222222222222222222222222222222222222222292222212222222222222222222229222222222222222222222222222
222222222222222222222222222222222222222222222222222222222222222222222222221122222222222222222222222111112222222222222222222211111222222222222222222222222222222929222222222222222222222222929922
922222222992229292922222222222222222222222222222222222222222222222222222222999299992222922222222222222212999999999222222222222222222222222299999222222222222222222922292222222222229992922222222
929922299999922292992999229299992229222222229229999992922229222222222222229922922222292222222999222299922999222292299229229922222222922999922222999222992929999999922222222222291222222299222292
922991219999229922992129992222222222922221992292222229922911119222999992299929221191299299909092009211122129212121111129999921111202902922922122222229922292299999990902111111999992111119222992
922222222222222292222222222222222222222222222222222222222222222222222222222222222222222222222222222222222222222222222222222222222222222222222222222221122122222222222222222222222222222222222222
211900919112129292212119992222220001122112211112222229911122111222002212122999111191199992212002221292221111121211212119999919999010019999912091100111112211192191001000000000999991111119121199
222222229992222292292222222222222222221222222222222222222222222222222992229922222222222292222222222229222222222222222222222222222929992222222222222222222222229222292922222222222222222222222222
922229929222222999999222229222922222222222222222999922229222222229229922222292222229222222222229222222222222222222222222222222222929292222222222229221901000029222222222222229222222222222929222
922222229222222929222222222222222221222221211222222222929222222222222222222222222222922222222222222222222222222222222222222222222222222222222222222222222222222222922222222222222222922922222222
222922222222222222999222222222229992222222222229929929222222229222229992919922222222222992929222222929992222222222222229999999999999292999922222222222222222299222292222222222222222222222292222
222922222999229292222929992222229992222222222222222229922222222222222222222299222222299999999992999222222299229299222229999922222999999999922222292922229222291222999992229922999992992229222922
992292299222222922222992229222222229229222292222292222222222222922992222229222222222922229929229222229222992222222922292222222222222222222222222999992222922222222192299929222222222222999222222
292222229229292222922222229999992222222922222222992222229922992999999222222222222222922222929922922222222222222222222291112222222222222222222222999929222222922222299992222222222222922292222222
922929922222299922222229992292922222222222222129999929992922222999992222222299222222999992222222222222222222292222222229999922222222229999992229299222222222292999222229222299999992922229222292
222221222222212292222229992222222222222222222222222229912211222222112222222222222222299222222222222222222222222222222221122222222222220211122222222222222222222222222222222221222922222229222222
122222922229222912291212222291219091912122122211222222222222222222222222222222222222222222222222222222222222222222222222222222222222222222222122222222922292222222222922222221122929222212922222
222222922222222292222222222222222222222222222292222292222222222222222222222222222222222222222222222222222222222222222222222222222222222222222222922222222222222212222222222222222222222222222219
922222229999222292992122229929222299222222922222922229222292122222222999219922929922222221209229222212222122219122191992229929122222299222922222299922292222292929992229229299999991121999299999
922222222922222222999222222222229992222222222222222222222222222222229922222222222222222222222292999222221221122212222222222222222999992222212212222222222222229222222222222222222222222222222222
922222122222929292222222222222222222222222222222222229222222222222222222222200222222222002222222222222222222222222222222222222222222222222222222222222222222222222929222222222222222222222222222
922222929292229292992999222299229999222222222222992222922222222222992922992999222222222992222222222292222919222222292929299229222222222922992922299222929222292999922922221222999922292999999992
229222229999222222999992292229222222222222222222992999222211222229222229229922222222222222222229222222222222222222222222229229222222229222229922222222229229222929922222222222222222222292222292
922222222222222292222222222222229992222222222222222222222222222222222222222222222222222222222222222222222222222222222222222222222222222222222222222222222222222922922222222222222222222222222122
992222229299229222929992299229922229292922292222292229922229222229222299929999222212122229929929292299292922912192922292222299299229222222299922222122229929922922922222222222222222222192229992
222222222229222292222222222222229222222222222222222222222222222222222222222222222222222222292222222222222222222222222222222222222292222222222222222221111221122222000212222222222222222222222222
229922299999222999992229222222292222222222992292992202922222229222222292299922922222222992999229222222222222922222229222229229222222929222222222222922929929922992999992222222222222222229222292
922222222222222292929222992222229922929222222929299929992299192222999922229222222229222222929999222229222222222222122029999922222222229299222222222299099999292999999992222222222222222222222229
922922929299229292222229999929229992292222222222922299922222222222222222229299922222299922222222222222222222222222222229999922222222229999922222222222222222292929999992222912999992922299299992
221212222999222292999992999992992122992129299222222292992922222222999222299212222222229229922212991222929299999922929292292292999999992299229222922922222222292222221212222212222222229222222222
922222222222222222292222222222229992222222222222222222222222222222222222229922221211222222222222222222222222222222222222222222222222222222222222222222222222222222922222222922222222222292992292
192922922222229299999229992222229992222222222222222229992222222222229922222992222222299222222222222222222222222222222929999922292222229999922222222229999299999222222222292222999992929229222222
222222229292992222929292222299992122222222222222992299229222222929222222229922922229922222222222222222222229999929222222222222922222922222292922299992229222222922222222222222222222229222222222
222222222992222229922222222222222922222222222222992222222222222999229922222299222222292992222222292222222222222222222222222922221292292929292222222229222222229922222229229922999992222222222299
922922222999999292299229999922222229922222222292222229922222222222229222229922222229299222922292999999999222229229222229999929222292229999992222222922222222292222222292222222999992921229922229
922022229222222292222992222222222922222222222922222229922222222222222222222222222222222222222222222222222922222222292992292222222222229029222222222222222222202922222222222222922992222229292922
922222222222222202222222222222222222222222222222222222222222222222222222222222222222222222222222222222222222222222222222222222222222222222222222222222222222222222222229922922222222222222222222
222222222222222222222222222222222222222222222222222229922222222222222222222222222222222222222222222222222222222222222229922222222222222222222222222222222222222222222222222222222221222229222222
911929222222222222222229992222222222222222222222222229922222222222222222222222222922299222222222222222222222222222222229999922222222229999922222222222222222992222222229229292999992229229222222
222222222229292292222222222222222229999929299292222222222922222222992222292222999999222222222222222229922999992992992222222229992222222222299299222222922222222222222222229292222229999222221922
922222222222992929222222229999999992222222222229999922299222222999222222222222222222222992222222222229222222222222222229922222222121222292222922999992222222222222922222922922222222922222222222
222222222222229222222222222222222222222222222222222222222222222222222222222222222222222222222222222222222222222222222222222222222222222222222222222222222222222222222222222222222222222222111122
922222222222222999222222292299992222222222222222222222292222222222992222222222222222222222222222222222222222222222222222222222222222222222222222999292222222222111222222222222222922222292222292
912221222222212222292222222222221112222221122221111112221211222900222221122222111212122992222222222222221112122221112222222222222222222222212111221211111911129121211202222222222221111192112212
222222229299229292291999999222222992292922222922992299922222222229222292299999922222292222222222222222222222222222929929999922222292929999929229222222222222291999922222222222999992222299222292
922922912222999922222229999999992222212222222229999999922222222999992222229299222222999992222222222222222222222222222299999922222222229999922222999992222222292992929222229222999992922929222292
929222229999222222999222992229292292222222222929992999929922229299292292929922929222222222222299922222222222922292219222999229222229999992222922999292999999992999922222222222222222222299222292
922222122222221292222222222222222222222222222222222222222222222222222222222200222222222002222222222222222222222222222222222222222222222222222222222229929222222222222222222222222222222222292922
111912110292002192222119990000002221110111111111111199992111111111009211111122111112099222222221222111111111191991119119999911111222229999921111112011111011192111222292212922999991291119000001
922222022222990999929222222222222222222222222229992222299222222999992922222200222922922002222222222222222222222222292222222222222222222222222222999992222222229229222222222222222222222222292229
922222222222992999222222299999992292222222222229999922999222222999992222292222222222999922222229222222222222222222222222222222222222229299222222999992222222222222222222212222222222222222222222
999012991101209202021990900110112221219999999992222220292222992222229299191100221221220000090011210111111011211991999990002019111111001292212112219129909129929191111111190229202091011122090199
299222299922222222222222222222222229999999999992222222222222222222222222222222222222222222222222222222229099999999222222222222222222222222299099222222222222222222222222222222222229999922222222
222222222222222292992222222222222222222222222222222222222122222222222222212222222222222222222222222222222222222222212222222222222222222922222222222222222222222222222222222222222222222222222222
221222219992222922999119112222221111211112112212992292922222111222112211111122999929219222222222221111112229122922911119999111111222229292121222222222992222222992922222222222911912222211121292
222222022229222292222222222211112222222222222222112222212222222122002222222229221211222999999921222222222111110111222222222222222222922222212122202111201110922222999992222222222221911122222222
921922219999222292999222902222222292222222222221011129922922111111119922222222110012290229999992999222221122122221221219990922222999999992912292222112222222229111992222229922999991001099111191
929922222999002999999229992222229992222222222222922229922222222922229922222222222229299229999992999222222222222222222229999922222999999999922222222922222222299929999992222222999992222229222222
222222222922222222222222222222222222222222222222222222222222222222222222222222222222222222222222222222222222222222222222222222222222222222222222222222222222222222222222222222222221222122222222
922222222222219292222229992222229222222222222222222229922222222222222222219222222222299992222222222222222212222222222222229222222222229922222222111222222222222922222222222222999992122299222222
229911229929229292229229992292222222222222222229299929922222222922999922292222222222999992222222229222222912222222222229999922222222229999922212999922222222292999992221111111999992222229292202
922222222992222222222222222222222222222222222222222222222222222222222222222922222222221222222222222222222222222222222222222222222222221222222222222222222222222922992222222222112129222222292992
922122122222222990929292222222222292222222222222222211101222222211002222129999991922212992222222222222222222222222222220000022222222222202022222929222222222229992222222222222222212222221292229
222222229222222292999999922222220122222222222222222229922222222222222922222222929999222222222222222222229999999229222222222922222222222222299999222222222222222222922222222222999999992992999292
999999299999992999999999999999999999999999999999999999999999999999999999999922999999999229999999999999999999999999999999999999999909099999999999999999999999999999999999999999999999999999999999
201999222999222299200999200000009992222229292221010099099922000022220921202222909990099229999992929222221110121201929909909022222999292222212911922902221129222929999999999999202021220290999910
922222299222022222992922222222222292222222922222222222222299292222222299929922222222222222222229222222222222222292222922222922222222922922222222022222229992222992929222222222222222922229999992
922299222222999299999222229999992222222222222229999922229222222999229922222292992292922229999922222222922299229229992222222221222222222222222992999992992222229222999992299999292929229222999922
922222229299222999999992229229222222999222992292992999999222299229992922229922922292222292229229222222222222992122222222229229222222929292222922992222229922229999922222222222999292292299222299
922222222222229292222222222222221122222222222222222222922222222222222222222299222222299992222222222222222222222222222222222222222222222222222222222222222222222222992222222222292929922229292222
922922222999229292999219992222229992222222222222222299922222222222229922222299992922299229999992999222222222222222222222292922222999999299929292222222222222299222999992222222999992922229229299
922222229999292291999999992299992229222222299222992999922229222222222222229922912229202992212229199299992929929292929912299929999219992222291929992992222922229221922222222222222222922299009292
222922222922222222222212222222222222222222222222222222222222222222222222222222222222222222222222222222222222222222222222222222222222222222222222222222222222222222222222222222222222222211222222
222222222222222292222222222222229222222922222222222222222222222222221929292222222222222222222222222222222222222222222222222222222222222222222922222222222222222222222222222222222222222222222222
922222229292922229222222292222229992222222222222222222222222222222222222222222222222229222222222222222222222222222222222222222222222222222222222222222222222222222922222222222222222222292221292
222922229922229992992299922222222292222229292222292299922222222222222222229922922222299222222222222222922221222222222229999922222222229929922229222222992229992922922222222222292222222229292292
922222029922229222922222222222222222222222222222222229222222222222222222229200222222222002222222222222222222222222222222222222222222222222922222222222229229292999929222222222222222222122222292
922229222222992999299222229999992222222222222229999929299222222999992922222222222222922999929222222222222222222222229222222222222292222222292222999992222209222999922229999922222222222222922299
922222299929222222299992229222292222222222292999992992992929229229222992929922922929201222222222222292222292222292299222229929222222929292922929922922922229292992922222222222222222222292222292
922222222999922999999222922222229992222922222229222229922222222222999922922222222222222222992992999222221111222292222229922222222999992922222222222222222222229929999992222222222222222229999222
922222229299229292999992292222229999292222922922212222922222299222229922229999222292292292929922222222222222222222222222299222222292929222299292222229292999229999299292229922922222222292999299
929229222222929929222222222222222222222222222222222222222222222222222222222299992920222992222222222222222222222222222222222222222222222222222222222222222222222222222222222222222222922922922922
222222222222222222222212222222222221112111111122222229222222222222222222222222222222222220922222222222221112111122111122222222222222222222211222222222222222222222292992222222222221111192222222
222222222222222292212222222222229222222222222222222222222222222222222222222222222222222222222222222222222222222222222222222222222222222222222222222222222222222922222222222222222222222222222222
922222222999292292222222222222229922222222222222992222299222222999992222229922922929222222292222222222222222222922222222222222222222222222222222999292222222222292292229929292229292912299222222
229999222222992222222222222222222222222222222922222299999999999999999999992222229922222992222229222229222222222229222222222229222222222292222922222222222222222222992299299999222222922922922921
999222229292222922922222222229299992921112112219999992922222222222222929929922222222222222222222222222222292222222222222222922222222222222222222222229929292222929999299922922299922292999999999
222992222999229299999229992222229992222222222222292229922222222222229922222299222222299999999992999222222222222222222229999922222999999999922222222222222222299222999992222222999992222029222222
222222222222222222222222222222222122222222222222222222222222222229222222222222222222222222222222222222222222222222222222222222222222222222222222222222222222222222922222222222222222222222222222
299222222929222222222920292222222929299922292922222292222999929222222229992222222222290222222222222222222222222222999992292222222222222222922222222222222222222222222222222222222222222292222922
911222929999222222999999222999922229222222222229992222922222222222222222229922922299222922222229222292229229921991229222999999222222922229221912992292929922999999922222222222222221212992999999
922222222222222222222222222222222222222222222222222222222222222222222222222222222222222222222222222222222222222222222222222222222222222222222222222222222222222222222222222222222222222222222122
922222222222222222222222222222222222222222222222222222222222222222222222222222222222222222222222222222222222222222222222222222222212112222222222222222222222222222222222222222222222222222222222
222222222992222922922222229222222222222222222222222922222222222222222212222222222222222222222222922222222222222222222229929922222222222929922222222222222222222222922222222292222222222222222222
922222222222222292222222222222222222222222222222222222222222222222222222222222222222222222222222222222222222222222122212222222222222292222222222229222222222222222222222222222222222222222222222
222922222222229222299229922222229992222222222229929999999222922299222229292222222222299222222222222222222222222222222229999922222202009999922292222222222222299212222222222222999999929929922299
922222222222292222222222222222222222222222222222222222222222222222222222222222222222222222222222222222222222222222222222222222222222922222222222222922222222222222222222222222222222222122222222
291222122222222192222112222222221112112221121121111122212222192211112212111122111111222222222221211010001101111111111112222211111191202222211111121202222222222212222222222222222221121112122212
222922229299292222999992922229222229222221222192992922992929290222222299999922922222299222222222222999222299992292922929992229222292292229299229999222929992929999222222222222222222222292292292
222222222229222292999222992222229992222222992222222229922222222222222922222222222222299222222222222222222222222212222222222222222929292222222222222222222222229222222222222222999992222229222222
922222222299222222222222222222222222222222222222222222222222222222221222229922222222222222222222292222222222222222222222222222222999922222222222222222222222221292222222222222222222222222999922
922299299299292922992992222299222229929292299929999922992222222999999292299922922992922229929922222222222922222222999222229229292292992292222222222992229929229929999992222222222222222292111292
992222999222222222292222222222222929999929999992222222922922222222222292922222992292222292222229292999999999222222929292222292299222222222222922292922222222229222922922222222222222192222292922
922222222222229292222222222222222222222222222222222222222222222222222222222222222222222222222222222222222222222222222222222222222222222222222222222222222222222929222222222222222222122222222222
222922119229122290999299992222222222220122211219222229901222222229229922229999922222299992222222222222222222219999222229999922222222229999922922101222222112199222292922222222999991992299212192
912222211222212999992102221111112221111199109992212222212111212222002901111922111112122222229221222011111222221212111112222211111222222222211291011111111000122101922222222222222221101112121121
922222222222222292922222292222229922222222222222222222292222922222992222922222222222922222222222222222222222222222222229929222222999229292222222222222121292222922222229922922929222222222222229
999229229222992299222229929999992222222222292229999922922922222999222922992222222922922222292222222222222222222222222229992922222222229292929222999299212919992922922222229299992992222292222222
229022929992220292922290002222222222222222222222292219022229222222222222229999229222900999222222229999222229222222222220009099292999920000022292222222222222202999922292229922000002229299222222
222222222222292221222222222222222222222222222222222222222122122222222222122222222222222222222222222222222221222292222122222222222222222222222212222222222222222222222222222222222221221122222222
922222222222222222222222222222222222222222222222222222222222222222222222221122222222222222222222222111112222222222222222222211111222222222222222222222222222222229222222222222222222222222222222
922222222992222292999222222222222222222222222222222222222222212222229922222222222222222229992292999222222222222222222222222222222999992222222222222222222222229222999992222222222222222222222222
929222129292221992999992222222229902222222222222222222222222222122222992929900222221222009229922999222229119922292222922222229222292992222222919222022222222929999222222229922221212992992111229
922922929222999929929229999999999992222222222229999999999222222999999222222299112220999992222222222222222112222222222229992922222222222922922222999992222222222999222222222222229992222229999999
229292922922992292292992219999992222292219222929992209929191209999221992992222222922901922222122222299920990109092922222222992222992229090021222999922229222292991990022229222990090991091292919
222922229299222292299122922222222992222222222222222222222222222222222222222922222222222222222222222222222222222222222229999922222222222929922222222222222222292922222222222222222222222292222222
229922999222222290929229922222222229992922222229929929922222222299222292292922222922299992222299929292922222222222999999999299929999992992929222222222222222229922222229992922999922222299222229
222222222222222222222222222222222222222222222222222222222222222222222222222222222222222222222222222222222212222222222222222222222222222222222222222222222222222212222222222222222222222222222222
122222229299222922992292222299999222222222222222992292922222222292292222229922922222222222222222222292222222222292222222229229222292922992222222222292229929222999922222222222222222222292222292
922222222222222292222222222222222222222222222222222222222222222222222222222222222222222222222222222222222222222222222222222222222222222222222222222222222222222222221192222222222222222222222222
922222122999229292999229992222229992222222222222222222222222222222119922222999922222299999999999999222222222222222222222222222222999992922222222222222229299929999999992222222999992992229292292
922922229222222292922929992222222222222222222222222292222222222222222222222222229222999222222222222229222222222299222229999922222222229999922922212112222222292999222222222222299922222222222222
922222929999292222999999222292922222292292222222999992922929222229222929929929922222212222229229222229229992929222222229922229222292999999929222999992922229222999222222222222222222229292222292
929229299229222999229292222222229999999999999992222222222999922222992299922222222222922222222292222222922222222222222222222299922222222222222222299922222222222121292222222222222222292292999929
922222229292222222992299222299222922992222222229992999922222229222222292229922229922922222222229222222222292929299922222292922222292922299292922922292929222922999922222222222999992222292121292
922922922222222229292222992299999222222222222229999922222222222999992222222929222222222992222221222222222222222292222222299922222222222929922222222222222222222992222222222222299992292292222222
922922229229229202999229992222229992222222222222222229922222222222229922222299222922299999999922222222222222222222222229999922222292222929922222222222222222299992999992222222999992222299222222
922222222222222222222222222222222222222222222222222222222222222222222222229299221222222992299222222222222222222222222222222222222292222222222222222222222222222222222922222222222222222222222222
222222222222222222222222922222222222222222222222222222222222111222222211112222222222229222222222222222222222222222222222292222222222229229222222222222222222222222222222222222999992222229222222
222122222299229222222229992222222222292922229222222212922222222222222222229999222222222992222229229999292292222222222222221192292929922111222222222222222222292929229922222222222222222222222229
922222192999222222999222222222222222222222222222222222222222222222229922222222222222222229999992999222222222222222222222222222222999992222222222222222222222229922222222222222222222229222222292
922922222999229292999229992222229992222222222222222229922222222222229922222299222922299999999992999229222222222222222229999922222999999999922229222221222222299222999992222222999992299229222292
922222929929222999922922922222229999222222922922992229922229229222222229219299922929222992222229222222229222292292222922922222222222929292222922999292222929229999222222222222222222222222222292
222229222999222222922222222222229992222292222222222222922222222222229222222229222222222229999992999222222222222222222222222222222999992222922929222222222229929222999992922222222222292222129222
922922299999222212992992999299222229292222222229999922222222222222222222229922922222222222229292222229222292922292299990999929222222229999992922292992129999222999922222222222222222222292999999
222222222222222292222222292222222222222222222222222222222222222222222222222222222222222229229222222222222222222222222212222222222222922222922222222222222222292222222222222222229222222222222222
922222212229222229922222222222222221211112121212222222222222222222222922222222222222222292922992221222222222222222222222222222222222222222222929222222222922229222922292222222222222292222999121
922229229922229929292229229999992222222222222222222229299222222222992222220922922922922222222212222210229999222292292222222222122121222292292999929222222222229999222229929922222222222992222299
922222229999222222299999222222222999992222292229999222922929222222222222929922922222222222222292222229222222922292229929222222222222922222222929922221292229299999922222222222292222222229222292
922222229222222222222192222229222222222222222222292222222222222222222222229922111111222222222222222222222222222221222222222222222222222222221211222222222229222992222222222222222222111122222292
992299299999222292992292229299929292222122299222922922222222922222222292229922922922922222999999222222222229922292222222222222222292922222292229992992929992929292922222292299222222222292222292
922222299999222202229992222229292229999292222992222222922229929222229929999999222222222222222222222222229292222922992222229222222292222222222929292222222229999999999222222222222222992999292999
922222222222222202222222222222222222222222222222222222222222222222222222222222222222222222222222222222222222222222222222222222222222222222222222222222222222292222222222222222222222222222222222
922222299999222922999992222299929292222222222229999922222229222222222212229922922929922222222299222299222292222292299999929222222292929999292922999292292292999999922222222222222222222292999999
922222992922222922222929922222222222222222222222222292922992229222222222229222222222292229992222222222222222222992222222222222222222222222222922222222122222222222922222222229999992299299222292
929922229999922222992992222222229922222222222222222922222222222299229212922290222222222999292299222922922222222222222222222222222999292222299299299299922229229929229999922922292292922229229229
922222222222222292229222222222229922222222222222222222222222222222222222222222222222222222222222222222222222222222222229922222222222222222222222222222222222222222222222222222222222222222292122
922222229999222292999222222222222222222229992922222222222222222222229922229222111111229999999992929222222222222222222222222222222999992222222112222222222222229992999992222922222222222222222292
922222222222222222222222222222222222222222222222222222222222222222229222222229222222222929229922922222222222222222221222222222222999222222222222222222222222222222992922222222222222222222222922
922222929222222999999919292222221229922921929212222229922222222292999912229922222222229222222229222299999292929999222122222299999222222222229229222929222229299222211222922922929222222229292291
222222222222222292222222222222222222299992222222222222222999292222222222292292222222222222222222222222222222222221222222222222222222222222222222222222222292222922222222222222222222222222222222
922222229299222922222222222222222222222222222222222222222222222222222222229222222222222222222222222222922122222222222222229922222929222229922222222222222229222992922222222222222222222992299292
922022299999222292929999922229222229222292292222999999922929229229922922229922922222222222222222222229222292922229922229129929222299222222992292292992222229292999922222229222229112229929222992
922222299292922129999992222299999992222222222222222222222229229222229992229922922222922222222292222222222922222292222292222299222999222222222222222222299229229999229222222222222222222292222922
922222222222992299999992292299992222222222222229999999999222992999992222992222999999929222222299229222222999222222922222222222222999992222222922999992222022992222222222222222929299922222999922
922222222222229222222222222222222222222222222222222222222222222222222222222229222222222222222222222222221221122222222222222222222222222222222222222222222222222222222222222222222222222222222222
222222299222222292222222222222222222922229299222292229222222222222222222222222222222222222292222222222222222222222222929999922222222222929212212222222222222222292292222222222229922222222222222
222222222222222202222222222222222222222222222222222222222222222222222222222222222222222222222222222222222222222222222222222222222222222222222222222222222222222222222222222222222222222222222222
922999222222292222299292222229229992222222222222222299922222222922222222222229222922222292999992292222222922222222222229999922299999992222292929222222222229222212999999929922922922222222222221
222222229999229292929222222222229992222222222222222222222222229222229922222222229222221229999992999292222222222222222222222229922999992222222222222222222222229292999992222222292222922229222222
222122222222221222999222122222229992222222222222222222222222222222229922222222222222221222222222229222222222222222222291111122222222222222122222222222222222229222299922222222112212222222922222
922222222222222229222222222222222222222222222222222222222222222222222222222222222222222222222222222222222222222222222222222222222222222222222222222222222222222222222222222222222222222222122122
222222222222222202222222222222222222222222222222222222222222222222222222222222222222222222222222222222222222222222222222222222222222222222222222222222222222222222222222222222222222222222222222
222222299222222202999222222222222229999299099992222222222222222222229922222222222222222222922929222222222222222222222292222222292222222222222222222222222222229929299292222222222222222222292229
222222222222222222299922222222229992992999292922222292222222922222992929292299992292299222222222222222229222222292222222222292222222222222222292222292222212222999222222222222229922229222229299
922922229999222202999992222229229992222222222222992292922229292222222299229922222222292222299299222229292222922292992922299222222229222992222929292222992222222999222222222222222222222292299292
922222929992222922992992222229222222922222292229192992222222222222119922929922222222211222222222222222222222222222222221119222222921229911122222222222922222229999922222222222222222222299999299
222922222999299922222922229922222222222221229229999922222222229999992292222292999929292999999992999222222299922229292222222222222999992229222222222222222222291222999992222222229229299299222922
922222222222222222222222222222222222222222222221221122222222222222222222222222222222222222222222222222222222222222222222222222222222222222222222222222222222222212222222222222222222222222222222
922222929929222222992299222229922222992221222222992299929922222222222922929222922222229222222292222222222922222222222922299222222222229999922222292992222222292292922222222222999922222229222292
922222222222222222222222222222222922222222222222222222222222222222222222222222222222222222222222222222222222222222222222222222222222222229222222222221222222222222222222222222222222222222222122
922222222222222202222222222222222222222222222222222222222222222222222222222222222222222222222222222222222222222222222222222222222222222222222222222222222229222222222222222222222222222222222222
922222229222222222222222222222222222122922212122222222222222222222222222222222222222222222222222222222222222222222222222222222222222222222222222222222222222222222992222222222222222992292222222
222922229992222202222222222222222222222222222222222222222222222222229222222922222222222222222222222222222222222222222222222222222222222222222222222222222222222922292292222222222222222222222222
922222222222222222222222222222222222222222222221111122222222222111222292222222222222222222222222222222222222222222222222222922222222222222222222222222222222222222222222222222222222222222222222
922222229999222290222292222222229992222222222222222222222222222222222222222222922292222229999992999222229222922292122222222222222999992222222922222222222222222922999992222222222229222212222222
929222299299222222992999229229922929999299999929992992222229299222222999229922922222922222222222222222222229922292929922299929212222922222299922992222999999922999922222222222222229222292222292
922999222229229292292299292222222229222229222229999999929222222999992222992292222222222229999922229222222222222222222229999922222222229999922192222292222222292992999999999999999992222929222222
229222229992212292999292222222222222222922222222922222229229222122112229229222992929222222222992229299222999929292222222222229222929992222292999222222299999922922992292229222222222222292222222
222911222999999992222229222229229992222222222222222229922222222229222222229999922222299990000029222229292222922222222222292222192292929292222222222221299910992999100101119111222222222222999222
229222229222222222222222292222222222222222929922222229222999229222222221222222222222222222222222222229222222222222922229992222222222222929929922222222222222292222222222222222222222222229222222
022922922222229090299229992222229992222222222222222229922222222222229922222299222222299999999922929222222222222222222229999922222222229999929222222222222222292922999992222222999992222229299292
222011222222221292000220002222229992222222222222222210022222222222220022222222222222200220000022222222222111122222222220000022222222220000021211222221111111100222000001111111000002121120222222
922222029999220222222222922222922229922222229222222222922222992222222222222200222222292009999999999222222222222222222222292222222999992222222222222222222222222929999992222222999922222222229992
992292299222992929222222222222222222922922922220119929222299929222222222229922999299992222222229222999992992299999229292222299999222222222299922999929222292222222222229292299222222922229222222
222222212112222292222122222222220921212221122212222222222222222222222922291122222922222222222201002112112222222222222222222211122222119222922222292222222222222222222222222222222222222222222222
922212922222999292222292292222229992222222222222299299299222222299222222929299922992229990100022222222222222922222222229922222222222222222222929992992211222222999011002902202222922222292292992
222222222222222222222222222222222222222222222222222222222222222222222222221222222222222222222222222222222222222222222222222222222222222222222222222222222222222222222222222222222222222222222222
922222229229992992222222229999999992292222222229999922299299222999992222229929229222922222222229222222222221222222222222222222222222222222221222999999999999922922992222222222222222922222292992
922222199999222292222222222222229999229999299999299922222992229222222299299922922222222229999992999222222222222222292292229229222999992222222922222222229922222992999992999229222222222999992999
222222222222222222000222222222222222222222222222222222222222222222229022222222222222222222222222222222222222222222222222222222222222222222222222222222222222220222222222222222222222922222222222
922222222222222222222212222222222222222222222222222222222222222222222222222222222222222222222222222222222222222222222222222222222222222222222222222222222222222222222222222222222222222222222222
222222229922222292212922222222222222992292929222222222222222222222221222222229999292222222222222222222222922299922222922222222222222222222292992222229299299222222222222222222222229992922222222
922922222222292999229229229999992222222222222222222299229222222222992222229922992999229922929221220229222222922292222229999922222222299299992292222222229299222222929922222222292992992929999992
919911119999002090222992220000002291111111111110090019900191112009002222119922900009022222222221222222221090910119112222292929222222222229209919191101111119122999222221111111222221122192111111
222222999922222222222222222222222222222222299222222222222222292222222229222222229212222222222222222222222222222222222229992922222222222292222222222222222222222922222222222222222229222292192222
922222222222229292222222222222222222222222222222222292222222222222222292222299222222222992222222222222221122222222222222222222222222222222299222229222222222222929222222222222222222222222922292
999222222222929999222222229922229992222222222222222222222222222999222229222222992222922222222222222222222292222292222222222222222222222222212929299922222222222222222222222222222229929222292222
922222229999222292922992222222229992222222222922992222222222222222222222229999199292222990999992999299222221299929222222222222222090002222299929222222229222922992999992229922222229929292992999
211222299000222292222222222222220001919191919992222222222999919222222299992922111111222222222201909292229219919129112912222221991000002222292292222222292222222222222222229222222221121992222222
922222229222222222292222222222221102222222222222222222222222222222222222222222221229222222222222222222222222222222222229929222229222222292222222999222222222222922222222222222222222222229229222
922222229999222292221992222222222222222222222222292222222222222222221129229922222222222222222222220111122222222222222222222229112999222222222222222222222222222222222222222222922222222222222222
922222922222922222222222222222222222299222999929999922299222922299992299922222999929922222222222222222229992992922299222222222222222222222212292222292222222222299222222222222222229229299299992
122122229992221922922221112222222222222922222922292229122222222222222222222222222222211222222222222222222222222222222221110222222222121111122222222222222222222292922222222222111112222199222292
922922222999199209121229992222229992222222222222122229922122211222222221221199222222199999999292999111112222222912192229999919111999999999922922222222222229291229992222292222999992222229999992
922222299999229222992292229229222292222922222222922222922222922222222922229992222922922992922999992222222229222222222222222222222292922292922922292292222222222999222222222222222222222292122222
299222229999222922922999292222222222222222222222999999922222222229222222229922222922222222222299992222222222922222222222299222222222999292222222222992229929292929992292222222222222222221222292
222222222222222292222222229999992222222222222222222222229222222222992222222222222222222222222922222222222222222222222222222222222222222222222222099922222222222222229922222222222229299222929922
229022299999221292912222222222229992222222222222292222122222229229222229229922922222222999999992222229222292292222222222209229222222922222292222922222999299922929999992222222222222222220222222
922992229999922992222922922229222222222222229222992299222922222222222292229922922222222229222222222222222292222292222222929922222222229292299222292292999229922922992999929299999299992999221122
929222299299299922292299222299229992292222122999999999922299299229222922229999929222292992222222222222222292922222222922999922222222229222222922229222222229299929922222222222999992222999222292
922922229999222992999299222229222222222222222299999299929229222229292292229922922222222922222229222222292229222222222222229222222922222292222922229222222299222229922222222222222222222220222292
922922222999222292999229992222229999222222222222222229922222222222229922222222222222299229999992999222222212222222212229999922222999999999922222222222222222299222999992222222999992222299922222
222922222222222222222222292222229992222222222222222222222222222222222222222299222212222999999922222222222222222222222229999922222222229999922222222222222222292222999992222222222222922222222222
222222222222222222222222222222222222229222222222222222222222222222222222222229222222222222222222222222222222222222222222222222222222222222222222222222222222222222222222222222222222222222221222
922222229292222222222222222222222222222922912222222222222222922222222222222222222222222222222222222222222222222222222222222222222222222222222222222222222222222922222922222222222222222292222292
911229229999222929222122222222229992220222122112222222299111222222222222219922222222922222222292999999992222222222221212222299999999992222222222222222222222222222222229229229222222222212929222
922992222222922922222222222299992222222222222229999922299222222999992922222221222222922222922922222222222222222222222222222222222222229999922222299922222222292929222229992222222222222222222292
922222222222222222292222222222222222222222222222922222222222922222222222222222222222222222222222222222222222222222222222222222222222222222222222222222222222222222992222222292291122222222292299
222022222922221222222220002222222222222222222222222210022222222222222222222222222222200222222222222222222222222222222220000022222222220000022222222222222229202292922222222222000002922229222222
922222229222222202222222222222222222222222222222222222222222222222222222222299222222222292222222222222222222222229222222222222222222222222222222222222222222222222222222222222222222222292222222
922292922922229999222922922222222222222222222222222222922922229222222122299299222222229992222222222222222222922292222222222222222222222222222922222222222222292999222229999999292222222229999992
222222222212222222222222222222222222222222222222222222222222222222222222222222222222222222222222222222222222222222222222222222222222222222222222222222222222222222222222222222222222222222222222
222292992999222292999222222222229999229999229922222222292222222222229920222299229222922999999992999222292222222222922222222222222999992222229222922222222222929222999992229222222222229222229929
922222299299222222291222222229222222222222222222292222222222222222221222229922222222222222222222222222222222222222222222222222222222222222222222222222222222122222222292222222222222222229229292
922222222222222992222922222229222212222222222229229922222222229922222222222922222222222222222222222222222222929222222222222222922222222222222222222222222222222222222222222222222222222222922212
922222129222921929992922292222222922222222222222222222299292229229292992222200222292922002922999292222222222222292222222222222222222222222222929999922222222222222222222222222222222999222999222
922222222222222202222222222222222222222222222222222222222222222222992222222222222222222222222222222222222222222222222222222222222222222222222222222222222222222222222222222222222222222222222222
211222211222222292222119222222222222111111112212222229222122111222222212122222222222222222222222222222122122221212112122229922222222222222222222222222222222222222292222222222229992222212229222
922222122292122022222222222222222222221222222221011129222222222100112222222222222222222292222221292222221111222222222222222222222222222222222122121202222222222222222222222222222222121222222222
222922222999229292999229992222229992222222222222222229922222222222229911122299222222299999999992999222222222222222222229999922222999999999922222222222222222299999999992222222999992222229999999
222222222992222292222912222222222222222222222222222222222222222222222222222222222222222222222222222222222222222222222222222222222222222222222222222222222222222222222222222222222222222222229222
922222211222222292222222222222222221211221111222222222222111212222222212229999222222222992222222222999999099999999219922222299999222922222222222222222222222222222222222222222222222222222222222
922222922299922922922222229999992222222222292229999922229222222999992222229199922229922992222222222111222222222222222222222221222222222299222222999922222222222999222222222929222229222222222292
929922299992992292229992212299222222222222229229999992929222299229222229229922922922212222222229222992222992922229229222229222229222992922222929929292929222292992922222222222222222222229222292
992222922222292292222292222222222222222222229222222222222222292222222299212299222222922992222222222222222222222222229222222222222222222222222222292922222222222222222222222292222222222222222222
222222222222222222222222222222222222222222222222222222222222222222222222222211222222222292222222222222222222222222222222222222222222222222222222222222222222222222222222222222222222222222222222
929922299999222222992992222229922229222222292299999922222922222222222229229922922222922222292229222222222929222222922922299922212222992292292929222992999222929292922222222222222222229992999999
929222929229122990999222221100009999992222222291111112200211022100229991022222192222022229999222222222221212222222222222222222222222292222222222100002292999929999999992292922222221121192909992
222222222222222222222222222222222222222222222222222222222222222222221222222222222222222222922222222222222222222222222222222222222222222222222222222222222222222222222222222222222222222222212229
922222222999222222222292220029222222222222222222222222222222222292992922222299222229222999999992299222222222222222222222222222222929292222292222222292992222922222299992222222222222222222292292
922222229992222292222222222222220002222222222222222222222222222222222222222299222222222999999992299222222222222222222222222222222222222222222222222222922292222222999992222222222222222222222222
222222222999229222222222222222222222222222222222222222222222222222222222222299222222222992222222292222222222222222222222222222222999992222222222222222222222222222222222222222202022222222222222
922222222222222292222222222222222222222222222222222222222222222222222222222222222222222222222222222222222222222222222222222222222222222222222222222222222222222121222222222999222222222222292222
222211221222992209000219229999990002221211212229999912200222211999990022221129999999022222222221222111111911199111112222222211111222222222211999999991111111120222222221111111222229991122229222
922222929999222292999222222222229922222222222222292222222222222222229912229999222222222999999992999222222222222222222229999222222999992992211222222222222222992222999992222222222222222222222222
922222229992222992292292222292229999292222292222992222222222229229222922229922912292222222222222222922229222922222222929929922929222222222222222292922222229222292992222222222222222222292922999
292922222222929292922229292299990212222222222222922222222222222999222222222299222222999992222292929222222222222222229229999922222292229999222222299922222222292922999992222222999992222229222222
222299922222220292299122222222220102299229199222222292292999212222229922222200222299222002222922212292299299922292112922222299999999229292299292009922922292229222222229999922292229220229292229
929222222999222929929229222222222222222222222292222222292222229229222299209999222222292992222222222222222922222292222222222292222299222201222222222222929929922999929992229922922922222292222299
922922222292222222222222222222222222222222222222222222222222222222222222222222222222222222222222929222222222222222222229929222222222222222222222222222202212222222222222222222222222222222222222
922222929999292292999992229999992922222222922220090922212222222111992222229922922222222292222222929111112192222222222222222211111999992222222222221292222222222292999992922299222222922999222292
929229299999922992992992209999992992292992222222922222992222292922222999929222992292222229992222222292222929922292292222229229222999992222292222299992292222229992992222222222292222222292292999
929222229999992992999992229299992292222222222222992299992229229229292992299922222222922222222229222999222292222222929992292229922929999222222222922292999929929992922222222222222222222292122292
922221992222222222922222922222229992222222922229999991999222222999222292229922222922922992222222212999992222222222222222222229222222222222922222292922222292229222229922222229922922229222229919
922222222222222222222222222222222222222222222222222222222222222222222222229222222222222222222222222222222222222222229122222222222222222222222222222222222222222222922222222222222222222222222922
222222222222222222222222222222222922222222222222222222222222222222222222229222222222222222222222222222222222222222222222222222222222222222222222222222222222292222222212222222122212222229222122
992922229999222292992222222222222222929292229992222229922992292222229292922211229222222992222999229292999222222292229992222229229222922229992222292222229292222222992222222222299292922292222922
222922122999222299999229229999999992222222222229999992229222222999229922222222222222929229999992999222222222222222222222222222222999992929222222922999999999992222999992222222292992922222222222
922922222222222999999229222222221102222222222222222222222222222222222222222222222222222299292222222222222222222222222222222922229222222229222222222922222222222222299922222222222222292229222222
222222299992222222222222222292292229212122222222222222222111111222222291112222222222222222222222222222222222222222222222222222222222222222222222222222222222222222922222222222222222222222222292
212222222222222222222222222222222222221222222212022222222222222222222222222222111221222222222222222222221211121222222222222222222222922222222222222221121211122111222222222222222222222222222221
922922922999222109999229992222222222222222222222222229922222222222229922229929922222229992222222222222222222222222222229999929222222229999922922299222222222299999922222292922292292222229999999
922222229222222222222222222222222222222222222222992222222222222222222222229222222222222222992222222222222222122222222222222222222222222222222222222221111111922222921222222222222222922222229292
922222222222222292222222222222222222222222222222222222222222292222222222222222222212222222292222222222222222222222222292222222222222222222222222222222222222222222222229222222222222212122222292
922922222292222222202229992222229292222222222222229229922222222222221222229222222222299222222222222222222222222222222229999922222222229999922222222222222222291992922222222292999992222299222292
929929922999229292999229992222229992222222922222922299922222222299229922229299222202299992222922222202110211012100202229999922222121119999910111222222021921299922992929222222999991121019992222
922299929292992992222222222222229992222222222222222222292222929222992222222299222122292999999992929222222929222229222922222222222929992222292292222292299922222222999992229222922922222229992222
291222911000229292212912222222229001111111111112222222222111191222221211112900991111222000111109002999999119119111111112222299999000102222291111222221229222222191222222222222222229111992919291
922922299999992992999222222299222222292222222229999229292229229292929999299922222222222222222222222222222929922222222292222222222922292299222222222222222222922229992292222222922922922229122992
929222229999992992999999992229922222222222222929992299992229222229292299929922922222222222229299222929229922922292222299292929292222292292992222929292929229999992922222222222212222222299222292
222222222222222222222222222229222222222222222222222222222222222222222222222222222222222222222222222222222222222222222222222222222222222222222222111222222222222222222222222222222222222222222222
922912929222999999222229990009009992222222222229999999999222222999992222222299222922999992222222222222222222222222222229999922222222229999922222999992222222292222222222222221999992222229999922
922922222222222222011229992222222222222222222222222229922222222222221222222222222222299222022222222222222222222222222229999922222222229999922222222222222222290222112222222222999992222229222222
222222222222221292222222222222222222222222222222222222222222222222229222222212222222222222222222222222222922992999222222222222222222222222299299222222222222222222222222222222222222222222222222
922922122222912090222119920000002222211111111211001119900111111000002211119222991911299292992221222222229199991911111192292222122222222292911111000009119911121292929222222222999999999912999122
922222929999222922992999929292229292222222299229999929922222229222222222229922922292992222222229222292222299922292922229999929229292999191292229992222222229999999922222222222292222222222292292
922922222999229292222229992222222222222222222222222229922222222222222222222299221222299992222292999222222222222222222229999922222999999999922222222222222222292292922222222922999992222229222292
922222229999222292999222222222229922222222222222222222222222222222229922229299222222222999999992999222222222222222222229999222222999992992222222222220100200992222999992222222222222222222222222
922222222922292922122222222222222222222222222222222222222222222222992222229922222222299222222222222222292222222222222222222222222222222929922222929292222229222929922222222222229229222229222922
922222229992222292292222222222222222222222222222992222222222299222222222229922922222222222222222222922922922222222222229929922222222222212222222222222222222292999992222992292999929929292299299
922222222222222222222222222222222222222222222222222222222222222222222222222222222222222229929222222222222221222222222222222222222222222222222222222222222222222222999992922922222222222222222222
222922222992229292999229992222229992222222222222222229922222222222229922222299222222299992292222999222229222922222222229999922222929299999922222222222222212299222222222222222999992222229922222
222222222222222292222222222222222222222222222222222222222222222222222222222222222222222222222222222222222222222222222222222222222222222222221222222222222122222222222222222222222222922222222222
922222299999222999992992229229922222222992229922999299992999292222229299199922222992222229999992992292222992222292299222229222222292929222222999222992222229229922922222222992222229292292222292
222222222222222292222222222922222222222222222222222222222222222222222222292222992992222222222222222222222292222222222222222922222222222222292222222222222292222222111102222222222222222222222292
222222222222222222222222222222222222222222222222222222222222222222222222222222222222222222222222222222222222222222222222222222222222222222222122222222222222222222222222222222222222222222222222
222022222999221222922220002222222222222222222222222210022222222222222222222222222222200222222292992222222222222222222220000022222292290000022222222222222222202222222222222222000002222220222222
222222229222992992222222222222222222222222222222222222222222222922222222222299999011222992229222222229922222292992222222222292922222222222229222221299922222222222999992222222222222222222222922
922222122299220292299222222222222222222222222222222229922222222222222922222200222222222002222222292222222222222222222222999222222292229292922222222222222222299229992292222222922222222229222292
922222229922222992222222222222222222222212212222992222222222222222222222229222222222922222222222222222222222222222222222222222222222222222222222222222222222222222222222222222222222922922222992
222222222222229922011222222222229292222222222222222229222222222222222222222229222222222222222222222222222222222222222222222222222929992222222222222222222222222222999222222222222222922222222222
991929229992222292222222222222222222222222222292229222291222222222221222229222222222222222222222999222222222222222222222222222222999992222222222222222222222212222222222222222222222222222222222
992229222992992222222229222222222229222222222222222229222222222222222222222222222222222222222201299222222222222222222222299222222929922222292292222222222229222222222222222222222222222299222922
222222922222222222222222222222222222222222222222222222292222222222222222222222222222222222222222222222222222222222222222222222222222222222222222222221222222222299222222222222222222222222222992
922292299999222299999129222222229999222202229022222222222099229299229902202299222222222999929992999222222222222222022229999922222999999929999222992922222222299111999992292229222222222912922200
229222222222222222222222112222222222222222222222222210222222222222222222222222222222221222222222222222222222222222222222212122222222222221222222222222222222202222222222222222222222222222222222
929922929299222299999299992222222922222292922222222222922222299222222992929922922292992222222229221222222222922222222222299922222222229229222222222292222229992999922222222222929292222299222292
929222222922299922299929902222222229222922222922992229999222922299229922222299229922292992222222222222229229222292222292292222222999999229222222222992222222229222222222222222999992292299292222
222222222222222222999222222222222222222222222222222222222222222222229922221122222222222222222222222111112222222222222222222211111222222222222222222222222222229222222222222222222222222222222222
222222222222222292222222222222222222222222229222222222222222229222222222222222222222222222222222222222222222222222222222222222222222222222222292222222222222222222222222222222222221211222222222
222922229922992292222229992222222229292222222222292229922222222222222922229222222221299222222222222222229299229229222229999922222222229999922222222292229929992299929992222222999999229229222292
222222229299222222999999992222222222222222222222222299922222222222222229229921222222299222222222222222222222222222222229999922222222229999992222222299222222292922222222222222999999222222222222
222222222222222922222222222222229922222222222222222222222222222222222222222222222222222292222222222222222922222222222222222222222222222222222222222222222222222222929922222222222222222222222122
922922922999229292999229992222229992222222222222222229922122222222229922222299222222299999999992999222222222222221222229999922222999999999922222222222229222299222999992222222999992922299992922
922222222222222292222222222222222222222222222222222222222222222222222222222222222222222222222222222222221112211122222222222222222222222222221111222222222222222222222222222222222221211122222222
922222222222222292222222221111112922222222222222222222222222222222222222222222222222222222222222222222222222222222222222222222222222222222222222222222222292222222222222222222222222922222292222
222222929222992292222222222222229992222222222222222222222922222222222222222299222299922992222222222222221122222202222222222222222222222222222222229222222222922222222229222992222222929222222222
922222999299220229299990009222929999999999999999922900022999999222229299999992922992200292222222222222229999922222299292222229292222222222292929999992222222922222222222222222000002222290222222
929222229999222292999292222222222229222222292221999129222229229222922299929922922292222222222222222222222922222292222222229922222222229922222929292222222229222929222922222222222222222222222222
222222299999299292929299922222222222222222229222992229922229229222292992229999222222299992222292222929292222222222222222229999292229992229221122222222222222292929222992222222229292222292222992
922222922222222999222222229999992222222222222222922222299222222999992222222222222222922222222222222222222222922222222222222222222222222222222922999292222222222909222222222222222222922222222212
922222112222192292222992222222222229999999991911221122222922291222222292112222222222122222222222222222222929222222292992222922222222222222222222222222222222222222222222222222222222222212992022
922222222222222222922222222222222222222222222222222222222222222222222222222222222222222222222222222222222222222222222222222222222222222222222222222222222222222222222222222222222222222222122222
922222222999222292999222222222222222222222222222222222222222222222229922222922222222222229299992292222222222222222222222222229222292922222222292222222222222220111999992222222222222222222222212
999211291000222222222112222222222229191919111912222222222111191222222291921122222222222220000011000111112222222222129112222211111000002222922229222221111111122222000001111112222222222212222222
929222299999222992999992922929922292222222229229992229922229929222992992929922922212222222992222222292222292992999299292299222222999222929222922222222222229922999999292222222222222992292222292
922222222222222992299222222299992222222222222222922292992222222222229922222222222222292222222222222222222222922222992992222222222222222929222222222222929192929222222222229999999292222299222222
929229999929292992922292222222222229121022090292222229929991991222229299999299222222222999292222222922222222992992122912299222222222222229222999222222929929929922222222222222222229292229999992
929222229999992999292922229999922299292222222229999922222222222229992222922922922222222222999929929222222922222222292222222299229999992222222222999992999999922222999992222222222222229222121992
919299291000229299222112222222222221211221911222222222222999911222222219991129222222222990000009000112221011111111991112222211111000102222222222222221222222222229000001111999222222222992222222
922922222999999992992222222299992222222222222229929922299222222999229922222999222929922922222292999922222122222219222229999922992292999999922922929992929222999222222222222222922222110222222222
911219219992299091219992221100002229191212111119992299901111199299902119199122922992222991009021922011912292190921910992299919111222222292221912112191111911129992990990999900222929992999099990
922922211222922992229929999999992222122222222222922299222222222999222222229929229222229922922229292929992222222222222229999922229929922929922222222222222222292929229992299222999992222229299922
922222299999222999999992222299292222292222222229999922222229222229229922929922922919222222229229292929222992922292929992999922222222999222292929992992222229999999922222222222222222222292222992
222222929999222999999299992229222222222222222222992299922229222229992922229992922222922992222229222222222222922222929929999922222222229999992922999922229229999992922222222222222222222229999990
222222229299229222222992221199992222222222222222222222222229222222222992299922922212222222222222222222222992222221222222222222222222222292922922222122222229922922922222222222222222221299222222
922222999999222222992992222222222222222229922222222222222929999222222222929122222292222222222999999229222222222222922929929922222999292922922222229292222922992292922222222299222229299999999999
922999929999229292229222299922222229222222229222222222229222229222992922222222229222999299299922229222222222212122292229999922222222229999929219222222909929999929999229299999999992222212222292
922922222222299992999229992222222292222222222229929929922222222999229922222299229222299999222222229222222222222222222229999929222292999999922222922122222222299222222222222222999992222229229922
922222222222229292229992222222222222922229222222222222222222192222222229912222222222222222222222222222222222222222222222222222222222222222222222222222222222229222222222222222222222222212122229
922222222922222909222222222222222222222222222222222222222222222222222222222222222222222992222222222222222222222222222222222222222222222222222222222222222222222222222222212222222222222222222222
229929229999229292999992222222222222222292229922992299922222929229999999999922921222222229229922292222222292922222929999999292222229229222222922292292229229292992999992222922222222222292222292
222222222222222222222221222222222222222222222222222229222222222222222222222222222222222222222222222222222222222222222222222222222222222222222222222222222222222222222222222222222222222222222222
229922222999222292222222922222222222222222222222222222222299222222992292219222222222222222222222222222292222222222222229922222922292992922222222222222222222222929222222222222222222222222222222
929222299299222222992299222229292222229222222222292922299222222299292222222922922222992222222299992222222222922222222222222222222222229229222922222292992999222922299222222292222222122299299999
922229222922222222222229229922222222222222222222292222222222222922222222222222222222222222222212121222222122221222222222222222222222222222222222222222222222292222929292222292222222222222292222
222922222222292192229229992222222222222222222222922299922222222299222222222222229999299222222222222222222222222222222229999922222222229999922222222922222222292222222222222222999992922229992222
221222222222222222299122229922222221111111111112222222222222121222222222222222222222222222201222222222222222222222222222222222222222222222222222222222222222222222222222222222222222222222222222
922222222222222299222929222222222222222222222922222222222922922222222222229222992292229222292299292922222222222292222222222299292929992992912292292992222222222222292222222222292222922222222929
922299299991992992292299299999992222222222222222992222222222222999222222229922222922999222222299292222222922292222222222292220900090012229222222999992992229222999922999922929999999999929292292
922922122999229299299222092222222292229222922229929919922222922222222999992299111111299222929292999222222922222222222220099922222929229202229222222222222222299922999992222222009001222920222229
992222229929229992999922222222222222222222222222222222222222212222222222229999922222222992222922222222222292222222222222222222222222222222229222222222121212222929292222222292222222222222222222
991222929229229999292992222222222222291121111112222222922929909222222299929999922222222999999921222999922992222222999192292999229929922929992999222121011110192999992292229222222222929299221922
222999229992992999992229292222229922222222922229999922292222222222222229929222222122929222299222222229222922222222222222222222222929222222222922999222229922229922999299999999992292292222222229
222222229999222222992292229222222222212122221292992292922222229222222292229222922222922222229222222929222299922222229222222222222222222222222222292222222222222992922222222222222222222292222292
222222229999222222222292222229222222222222222222922229222222222222221922229922222222222222222292299222222222222222222222229229922999222222222922222222222292292992992922292222222222922222222292
922922229999229292999199992222229992229292929222222229922222222222229922222299222222299999999992999222222222222222222229999922222999999999222222222222222222229222999992222922999992222229229222
922922222229229929999229292222229222222229222222222222222222222222229222222222222222929222222292922222222222222222222222292922222999222992922222222922222222299921222222222222922222229222922921
922122222992221292222221192222222222222222222222922220022222222222222222222222222222211222222222222222222222222229222222222222222292922011222922222222222229212292922222222222120222222229292992
922229229992229299222222222222229922922222222229999922229222222999222222229999222222222992210292999222222222222222222222222292222929992222222222222922222222222292929292299222222222222292292992
222222222222222292222922922222222222222222222922222229222222222222222222222222222222222922222222222222222222222229222229922922222222222292222222222222222222222222922222222222222222222222221292
222222222222222292222222222222222222229922292222222222222222222222222222222299222222222992222229222222222222222212222222222222222222222222222229222222222222222222222222222222222222222222222222
292222129222220292222922922222222222929929229222222229922299999222222299222200229999299002222222222222229299999929229299999922222222229992929999222222222222222222222222222222999992999999999922
922222222222222922222222222222222222222222222222222222222222222222222222212222222222222222221122222222222222222222222222222222222222222222222222222222222222222222222222222222222222222222292222
999099999999999999999999999999999992192929292999999999999222999999999929929999999999999999999999999999999999999999129999990999999999999999999999999999999999999999999999999999999999999999999999
922222222222992222222222222229222222222221222222992222222222222229222222299222222222222222222222222222222222222222222222222222222222222222222229222222222922221922922222222292222222222922292292
011211912222009020222112220900002221119119111110900012200111191000009291119999111111022992222221222191191111122221112112222211211229222222299192000009992191122999222221121192222229929912111209
022922222222222020992222222222222222222222222222222222222222222222229222222222222222222222222222222222222222222222222222222222222222222222222222222222222222222222222222222222222222222222112122
922222229922222922222222222222222222222222222229229922222222222922222222222222222222222222222222222222222222922222122222222222222222222222292222222222222222222922229922222222222222922292222222
922222229292992999222222229999992222122222222229999922299222211999992222229222922222922222222222292222222222222222222222222229922222222222222222999992222222222999222222222222222222222222999999
222229922992929922222222229222222222222221222222222292229222222999222222222999222222229992222222121992292222292992222222222222222222222222222922222292222922222292222292229292222222222222222222
922222222222222222222222222222222222222222222222222222222222222222222222222222222222222222222222222222222222222212222222222222222222222222222222222222222222222222222222222222222222222222222222
911011111922001020222999110000002222221112111111001111100221212000002221112222111111001222222221222222221111111112221221100122222222220011111111000001111111112111922221111111111111111191111101
222222222222222222222222222222222992222222222222222222222222222222222222222222222222221222222222222222222222222222222221121222222222222222222222222222222222222222222222222222222222222222222222
922222222299222222222229229922222222292922222222222222292222222222222222222222222929922222222222221222222222222222222922229922222222222292229222929222222222222922222222222222222222222222922222
222922922999299222222229992222222222222222222222222229922222222222112222222222222222299222222292999222222222229229222229999922222999999999922222222222222222292999222222299922999999922229299999
922922929999222292292999992222229992222222222222222229922222222222222222222992222122299999999992999222222222222222222229999922222999999999922222222222222222292922999992222222999999922299222292
922222222922222222222222222222222222222222222222222292222222222222222222222222222222222222222222222222222222222222222222222222222222292222222222222222222222222222222222222222222222222229122222
922222222999922292222222222222222222222222222222992222222222222222222222222299222221222999999992999222222222222222222222222222222999992222222222222222222222222222999992222922222222222222222222
222222222222222202222222222222222222222222222222222222222222222222222222222222222222222222222222222222222222222222222222222222222222222222221221222222222222222222222222222222222222222222212222
929222929999292999922992222222229999222222222229999922222929222922222222229922922222922229999922222999992222220290992922222299299222222222299299999922222222222922999299222922222209222292222229
922222222222922222212222222222222129222222222222922222292222222222222222222222222222222229222222222222222222222222222222222222222222222222222222992222222222222222922222222222222222222222222222
222922222999222299999229229999999992222222222229999992229222222999229922222222222222929229999992999222222222122222222222222222222999992929222222222999999999992922999992222222292992222222922222
922222129929222999222992222222222222222221222122222229299292129222999299999222222922222222222221222222222122222222229222229222222222222222222222222221111119929999222222222222222222222299929299
222929299999222222999999222222220002222292222222922229222929299222229922299922992299299222222222222222222922299299222222929229222222922299999999222222222222999922922222222222292299992229222222
922222229292992921922292222222222222222222222222992222222222929222222222222922222211922222222222222222222222222222222229922222222222222222222222222222222222222922929292229292222222922292292292
222222299299222222922992222222222222292222222222222229222222222222222212219222222222222222222222222222222222922222292222222222222222222222222222222222222222222292222222222222222222222222222222
922222129922212992999292222222222222922222222229929922222222229922229922222222229222222229999922222222222211022222922212229222222999222222222129222922222222229929999992222222222221922292299292
222222229299222222110292222222222222222222222222222292222222222229222292229922222222222222222222222222222222222222222222299922222222222292222222222222222222292922222222222222292922222229222222
922222222222922222020222222222222222222222222222222222222222222222222222222122222222222222222222222211212222222222222222222222222121122222222222222222222222221222222222222222222222222222222222
222222222222222222222222222222222221212222122222222222222222222222222222222222222222222222292222222222222222222222229222222222222222222222222222222222222222222222992992222222222222222222222222
922222229992922922929292229992222229222222222222999922222222222222929922299922922222222222222292222229222222922922222222929922222222222222292122922292229929229999922222222222222222222222222292
922222222222222920222222222222222222222222222222222222222222222222222222222222222222222222222222222222222222222222222222222222222222222222222222222222222222222222222222222222222222222222222222
922999229222912202299292222222222222222229922221221122292222212222292222229222221121299229999222222992299991229292229929999999929222299929292999292219922229992222299929999999222992922922222229
999229219099999992999992292229229992212222912919292222222199219222229922219922922292222920011919200919212211222212229992222299999000092222222292222292222229992999991992992909222229922999222992
292222919922229292922222222222222222292292299292222222222229222222222222222292222222222292222222222222229222292922222922222222222222222222222992222292222222922222992922229922222222229992222222
922922222299229222229222229922222222222222229222222222222222222222222922229999222222129992229292929222222222222222222229922222222999992222222222222922222222222922222222222222222222222222222222
222222229220222222112292222222220022992992222922222222222299292222222292991922222222222222222211222211912292222222922222222222129212222222212992222229992292222222292222222222222222222222222222
922922222222222292222222222222222222222222222222922222222222222299229921229929222222222222222229222999292229922222222222299222222929222292222222299292222222229222222229222222222222222222222222
922229222222222992222229992299992222222222222222222229922222222222222222222222222222299222292922222222222222229229222229999922222222229999222222222222292299292222222222222222999992122229222222
222222222222222292999229222222222222222222222229929929222222222999229922222222222222292222222292999222222222222222222229992222212929992922922222999992222222229992922222222222299992222222222299
222922229929222192292299992222222222222222222222292229922222222222222222229922222222222222222222222292222222222222222229999922222929299999922229922222222222222922922222292922999992229299222222
922999922222999922999229992222229992222222222222922229922222222229229922229299229222229999229922222222122222222222222222292222222222229929222229222222222222299999999999929299222299929292999992
922222222222222222222222222222222222222222222222222222222222222222222222222222222222222222222222222222222221222222222222222222222222222222212222222222222222222111222222222222222222222222222211
922922299999119922992990101199110229909909919299999999121219229299009999929922222292222222222292992292299291212129911912929922922999992222221912921122222299999999922222222222212222112192212292
222222209999222222999292222222229292110000011012222222222111212222229902219922222222222229999992999002022222222222001102222200011999992222222222222222229222229212999992222929222222222992222222
922222229299229222999992292299220022222222222222999222922229222222222229229999922229922222222222222299229922292922292222222229222222929229292299922992229229222999922222222222222222992922922292
992222222999222292992992222222229922222299222922222229212222299222229922222922112222229229999992999222229999922229222222222229222999999922922221222222222229299929999992929222992292922292222222
922222222222222292222222222222222222222222222222292222222222222229222222221122222212222222222222222111112222222222222222222211111222222222222222292222222222222222222222222222222222222222292222
222222222222222292222222222222222222222222222222222222222222222222222221122299222222222992222222922222222222222222212222222222222222222222222222222222222222292222222222222222222222222222222222
922222229292992999292292229999992222222229222299999922299222299999992222999922222122922222222292992999992222222222222222222229299222222222222222999992222229922929922222229229222222222292999992
212922222999222292999229992222229999222222222292222299929222222222229929292222222222229229999992992222222222222222222229999922222222229999922222222229999999999992999992222229999992222229292292
222222292999222992222222222222222222222222222222222222222222222222222222222222222222222222922292999222122222222222222222222222222999992222222222222222222222222222222222222222222222222222222222
922222222222222222222222222222222222222222222222222222222222222222222222222222222222222222222222222222222222222222222222222222222222222222222222222222222222222222222222222222222222222222222221
222222222222292222222229222222222222222222222222222222222222222222222222222299222222222992222222222222222222222222222222222222222222122222222222222222222222222222222222222222222222222222222222
922222229999222222229212222222222221222111122122292222222222222222222222122222222222222222222222222222222222222212222222222222222222222222221222222222222222222222992222222222222229112292229292
222222292922222292999292222222221212222222292292222222222222222222229929922222999999222922222222922222229999929299992222222222222222222222299999222222222222229222222229222222222229999992229222
922222222222222992222222220900002222222222222222999922222222222922222222222922222229222222222222222222222222922222222222222222222222222222222922222222222222222222222222222222222229222222222292
922922229222229292222219992222222229222222292222922229922211111922222222229999222222229999999929299222222222222222222229999922229222229999922222222222222222292222999992922222992992222299222222
902992229922222999222922229999992222229922229992222292229222992222992222992222222222299222222229922222222212222222292229999922222999999999912222222299299229992999929992222222999922212229229999
929922229999222909222229992222222222992922292922292299929222222999222222229999222222999222222299999922292229222222922999999992222222229999922299999992222922292222222222929222999992922229292922
999999999999999999999999999999990099999929299999999999999999999999999999999999999999999999999999999999999999999999999999999999999999999999999999999999999999992999999999999999999999999999999999
222222222222222202222222222222229222222222222222222222222222222222222222222222222222222222222222222222222222222222222222222222222222222222222222222222222222222222222222222222222222222222222222
222222229992222222929292229229222222222212922222222222222222229222222222922999222222222992222222222222222292222222222222929222222222222222222222222222222222222999922222222222222222222222222222
229222929992222222992292222299992222222201122222222229222222222222222992929922222922222222929292292292222922222299292922222229222999922222292922222229999299922929922222222222222222222299229222
922222229299222222222222222229222222222222222222222222222222222222222222229222922222222221122229222222222222222222222222222222222222222222222222222229999999922292222222222222222222222292222222
999222229999922292992922292222222222292222222222922222922222222222222992229929222292222992222222922222222929229229222222229292222222922222292922222222222229221992992222222222222229929992299292
222022222222221222999220002222222222222222222222222210022222222222229922222222222222200222222222222222222222222222222220000022222222220000022222222222222222209222222222222222000002222220222222
929222229999222992222222222222222222222222222222992222222222222222222222229922222222222222222222222222222222222222222222222922222222222222222922222222222229292922999222222222292229222292229291
222922222222222222222222222222221122222222222222222222222222222222222222222222222222222222222222222222222222222222222222229222222222229222922222222222222222222222222222222222229222222222222222
922222229999229222922222222222222222222222222222292222222229229222222922229292222229222992222292999292222221922222222922222229222292222222222922222222229222922922922222222222222222222292222292
912922909009291900999192022222229222111119110110190922212222011111220122299900110000022000009929212000009999912190111211129010000909191201111110009020090009922199992992229912222222922211909099
922222222922922292222222229999992222211221122122222222222122922922992211212222222992922222222222222222229929922292212122222222222222222222229992999922222229222921222222222222222229299992222222
911011199292111299292910001111912299900100999999999999011099099099102200009922900999200222222229222129120999000990999990009991212222220000099990099091122919902991992221111111009009999999292292
911292929999292292229119222292229291111111111112222292992211211222229219119922922222222221200092999222222229902011119119922222222999992999922992992292221222292992090999229929292921991112292292
922211109992002020229192220090009221111111111110990092900111119000002211119222911111022222222221222211111111111110912112222211111222222222211111000001111111122999222221111111222221111112090090
222922229999229222999299992222222222292222222929992999922229229222229922929922222222299222999922222222222999922929222999999922222999999999922222222221911929999922922222222222999992222222222292
222922222999229292999229992222229992222122222222222229922222222222229922222299222222299999999992999222222222222222222229999922222999999999922222222222222222299222999992222222999992222229292222
922922299222222922119222229999922229222222222229299929222222222929921122229222222222929222222222292222922222222222222222222229222222222222222222999992222222291929222222222229299992922222222222
299222222229222292202222222222221229292992992292222222222222222222222122992222222222222222222229222292292222292922222222222292922222222222222222222229292299921222222222222222222229922222222222
922922222999299292999229992222229999222222222222222229922222222222229922222299222222299992229292999222222222222222222229999992222929299999922221222222222222299922292222222922999992222299299922
902000919229209292200990002222222222092102220112012290220011900211220200209992110100009299992921922992290902920201222229909992929292920209919012000001921229910101292290000999012100199122990109
922222222222222292222292222222222222222222222222222222222222229222222222229222922922922222222222222222222222222222222222222222222222222222222222222222929299222229222222222922222222922212222222
929922229992222992992999929299922222222222292222999992999222299229292999229922922292222222222222222122222222222292292292229299222929999222292922292922229229999999922222222222229222222222222292
222922229999222122922929992999992299222292922222992999929222229922292999229922222222299222222222222222222222222222999229999922222222229999992222929292222929292929922222222222999992222299222292
211110111000221222000110102222220001111111111112222222992111111222221211119100111111111000101101000119991111111110199911122119199000002222211211111221191111120222100001999999221211121110222122
929222929992992299992992229299922229222222222222999929992299299229292299999922222922922222222222222222222129922222222292292929222222222222292229999292222922292299922222222222222222222292222292
992222222929229992221222222222229992292222222229299929222222222222222222229999222222222999922922299999999222222222222222222999999929292222222222299922222229222222999992222222222992222229992222
922222222222222222222222222222222222222222222222222222222222222222222222222222222222222222222222222222222222222222222222222222222222222222222222222221222222221222222222222222222222222222222299
922922222999229292992229992222229992222222222222222229922222222222229292229299222222299999999922922222222222222222922229999922222292229999922212222222222222292922999992222222999992222229222292
921022999099221292991910002222922221111119111922292219022111111222920011112922229222200220990009100292921111122219911110099092222090900000022912229222229229900919999999929992000009999919991999
922222929222229222222222222222220002222222222222222222222222222222222222222299222222222992222222222222222222222222292222222222222222222222222229222222222222222992922222929229222222222292921292
122299222222992292222222222222222222222222222222222292292222222222222222222292222222222222222222222222222222222222222222222222222222222222222222222222222222222222222222222222222222222222222222
912922222999212222222212291100002222222222212221221122222111011222222221211922222922292222222291292110002222222222212119999909000222229999922222222112222222292991292222222222229222221222122921
222922222222229292999999922222222292222222222222222229922222222222229929222299111222299929222292229222922222922222222229999922292999299999922292222229229229999222222222222222999992292229292222
922922229299229292999292292222229992222222222222222229922222222222229922229299922292299999999992999222222222222222222229999922222999929999922121222222222222299929999992222922999991922222222292
922212129999921222222222222222229222222222222222292222222222222222222222229210222222222101009122222222222222222222222222222222222929222222222222222992222229222992901902929992222222222292222292
222922222222292222222222922222229992222222222222222222222222222222222222222221222222229222222222222222222222222222222922222222222222229999922222299992222292292222222292222222922922222222222222
222222222222222292222222222222222222222222222222222222222222222222222222222222222222222222222222999222222222212122222222222222222999922222222222222122222222222222222222222222222222222222922222
222022122222101222222220222211112222222222222222212210001222222222222222220122111122100222222221222111912111911111222220001011111222221911111111219219999999912222222222222222020211112121292292
222922222222229999222229992922222202922292229222222229922222222222222292222222222229299229222222222222222222222292222229999922222222229999922222299292222222299222222229222222999992222229922292
299222122999229222222222222222229999229222229992222222222299229222222299922200222222222002222222222222222222229222299992222222222222222292222222222222222922292999222222222222222222222222222999
191911122222991121292921112222229199212122292112922221222111121192221122122221219222912222229211211222929922222222111122211212222111112111121192111212222112121229211221111111111111111912999911
222222222222222222022222222222222222222222222222222222222222222222222222222222222222222222222222222222222222222222222222222222222222222222222222222222222222222222922222222222222222222222222292
222222229929222292222222222222222222222222222292222229922922222222222999299922222222222222222222902222222222222222222222222222222222222222222222222222222222222922992222222222222929222292222222
922122222222222292212222222222222222222222222222222222222222222222221222922222222222222222222922222222292222222222222222222222922222222212222222222229222222222222999922222222222222222222292922
922922299299222922992992222999922229292222222292999222922929222222222222229222922222922222222992222292222292922222229922229229922292929229222929992292229229922999922222222222222222222212222292
922222229999222222999992222229222222222222222222292299922922912222222299929922922222222222222222222222222222222292222222222229222222222222292922222222229229222992992222222222222222222229222292
299922222992222292999299922222229222292222222222922222222222922299229992922292222229292999992222999212229999922299292922222222222222222222229929222222222222222222922992222222222222229222999222
922922022999221999999222922222229992222222222222222222222222222222229922222200222222222999999992999222222292222222222229999922222999999222922222222222222222229922999992222222999992222222222222
922222222222992999909221229999992222222222222222292202299022212999990012112222992992212229992929222222222999299999292220012122222222222112229222222992222229220922992929222299222229922221999922
999922922992992922999222222222229991121111121112222299922229922222222929122299222222299999222222222222222922222222192229999922222222922222922292222222222222292229222222922222292222222229222222
922222922222999999922229229999999222222222222222222292299222222222992922222299222292929992222222222222222222222222222229999922222222229990922222999992222222292929222222222222999992222229999922
922222229222222292222222222222222222222222222222222222222222222222222222222222222222222222222222222222222222222222222222222222222222222222222222222222222222222992222222222222222222222222000292
922222229999229292999292222222229992222222222222222222222222222222229991229299922222222999999992929222222222222222222922222229222999992222222229222222222229229299999999922929222222929992299992
922222222922222222222222222222222222222222222222222222222222222222222222229222222222222222222222222222222222221222222222222222222222222222222222222222222222222292222222222222222221222222222222
292922929922229229222922222299999992922929922229229929222222222222222222992299222922922992922929299222222922299919222222222222222222292922222229999929999999922999222222222222222299299929999999
222922299992922292222229992222229929999992922929909992299222222922992299992222222222999222222292929222229222229209999999999922222222229999922222999990202222292222222222222222222229999929922292
222222222222222292222222222222229222222222122222292222222222222222222222222222222222122222222222222299292222222222222222222222222929222222222222222222222222222222222222222222229222222222222222
922122229999222222222291902222222222222222222222992920922222222222222222229922922222212222222222222222222222222222922929099922222222929992222222292222222222292999922222222222201192222221222292
222200222999222292292222222222229992222222222222222222222922222222222222222222222292222229999992999222229222222222222222222222222999992222222922222222222222222222999990000000222222222222222222
922222222999222922222222229922222222222222222222222222212222222222222222222222222222222222222222222222222222222222222222222222222222222222222222222229999292222222922999999999222222222222222222
929922222999229292999929992222229992222222222222122229922222222222229922292299222222299999999992999222222222229222222229922922222999999292222222222222222222299222999992222222929292922229222999
222222222222222222222222222222222222222222222222222222222222222222222222222222222222922222222222222222222222222222222222222222222222222222229221299292222222222222222222222222222222222222222222
299222229222992992222292222999992222222222222229992222222229222222992291222222999999222222222222222222229992292999222222222222222222222222299929222922222229229929922292222222222229999992929999
229299299229222222222222222222222222922929992992222222222999292222222229292222222222222222222222222222222222292922212912222222222292222222222222229292222222222222222222222222222229292222922922
222222222222222222922222222222222222222222222222222222222222222222229222222222222222222222222222222222222222222222222222222222222222222222222222222222222222229222222222222222222222222222221222
992222922222992999222222229999999992222222222229999922299222222999992222222299999992922992122222222222229229292992222222222222222222222222292999999992222222222999222222222222222229222222999999
911222221999992999999111009999999991212111121112299209222111129299229911112299922222200222222299999222229929999999111912201022222999999199299999222992222222299922222222222222111109999910212222
922922229922992292999922292229229992222222222222292229922122221222229922229992922222999992222222222222222229222222222229999922222222229222922222292922299999929922999999929992292929222999999292
922222222222222222222222222222222222222222222222222222222222222222222222222222222222222222292222222222221222222221222222222222222929222222222222222222222222222222222222292222222222222222222222
922222222299292929999222222222222222222222222221221122222222222222222222222229222222222229299922222222222222222222222222222222222222222222222222222222229229222222999992229292222222222929299922
222222222222222292222222222222222222222222222222222222222222222222222222222222222222222222222222222222222212222222222222222222222222222222222222222222222222222222222222222222222222222222222222
222222229229922222222922222229222229222222222222222229222222922222222222222299929222222992222222222299122222922222222229922222922222222222292222292222222222222929992292292222222229922222222222
299222222229229222222222222222222222922999922992222222222222222222222222222122992229222222222222222919212292299922222221121122999222222121222222222222222222212222229292222222222212222222222222
922222922222222992292222929222229992222212122122292222222222222222229222229229992222922992222222222999292222222222222222222222222992992222222222222222222229222222222222229222222222222222222222
929222229999222922999922222222292222222292192121221192222111921222222222229922999999222222222222222222221922229212992122222222222222222299229912222222222222222999222222222222222229929299191191
229222299999222922999992229999999929929922222229992999222222229222222292229922922222922222222222222222222992922222919992999222222222922222292922992921292299229999992222222222292222229999222292
992222222222922292222222292222222222222229222222222299222222222222222122222222229229222222222222222222992222222222292992222922222929992222222222222222222922221999222222222222229292922229222229
222222222292229222222222922229222222221222222222222222922222222222222222222299222222292222222222222222222222222222222222222222222222229292922222222222222222222229922292222229222222922222222292
222922222222222222222229992222229992222222222999929922222222222922222222222222222222999222222222222222922222222222222219999922222222229999922292222292222222222292229222222222999992222229222222
922222222229229992922222222222222222222222222222222222222292222222222222222299222222222992222222222222222222222222122222222222222222222222222222999922222222222222222222222222222222222222292922
922200999000992999222222229999992222222922229299999922229222222999992201121099001000922920000001000000002220102020222112222200000000019999910029999990090000092999990000000000222999001212999999
922222212222222222222222222222229221119111211212222222222122221222222222222922222222222992222222222222222222222222221222222222222999292222222222222222222222222222222222222222222222222292222222
922212222222222222222222222222222222222222222222222222222222222222222222222222292922222222222222222222222222222222222222222222222222222222222292222222222222222222122222212211222222222222222222
222222222222222292222222222222220922222222222222222222222222222222222222222222222222222222222222222222222222222222222222222222222222222222222222222222222222222222222222222222222222222222222222
222922299999229222292992222229222222222292922292292292222299222229222292229999222222222992222222222222222222222222229920029022222222229992122222222922222229222222922222222222222222222292222222
922929222999999292999229992222229992222222222222222229992222222222229912212299222222229999999992922222222222222222222229999922222292299999922222222222222222299222999992222992999992222229999222
222222222222222222222222222222222222222222222222222222222222222299222222222222222222222222222212011222122222222222222222222222222020212222222222222222222222222222222222222222222222222222222222
222299222299292222929999229999999992292222222229999922229222222299222222229992222222222222222292229922222222229292922229999222222222299992292929992992292299229929922122222222222222222222922222
999222229292222292922992229222222222922222222222922292222222222222222222229222222222229222222222222222222222222222222222229922222222222222222222222222222222992922122222222222222292222229222222
222922199999221122299292222929229229222292222222992299999922299229992292299911922222222112222222222222222922222222222229929929222222229922222922222992229229292999922222922922222222222299222192
929299922222992929222222229999999992222212222229929922222922222991992222221122992122922222222221222111122922229212229222222211111222222929912122222922222222292222222222299222222291121129229229
929222299999222222929999229229992229222292222122999222999222929222292222229922922922922222229292229999222229922292929922299929922222922222292922999992299292992999999292222222222222222292922292
922222229929222222992292222292222212222222222222222222222222229229222222222922222222222292222222222222222222222222222292222222222222222222222222292222222222222992222222222222222222222292292222
911222222222292221222992229999992229222922292112222222292222129222992222222922222222922222222222222222222222222222112292222222222222222222222922999922229229222922292222222222222222922222222292
299292222222222222222222922222222222222222222222222222222222222222222222222222222222222222222222222222222222222222222222299222222222222222222212222222222222222222922229922222222222222222222222
922922929299222222229992929222229292222222222222992999929229222299992992229922222922922922222229222922222292219199922912229222222222922999299999222292229999922999999922222222292922222299222222
999222229222922902999922222299222222292292992299222222292229299222229922229999999999922222222229922222222229922222222222222222222222922222222922922299999999929199999292222922222222222222299991
222222222922222222222222222229222222222222222222222222222222222222222222222299222222222992222222222222222222211112222222222222222222222222222222222222222222222292222222222222222229222222222222
222222122222222291229122221111112222122222222221111129222111122111112221122122992292222222222229222222221211122222212112222922222222222222222212222221111111122999222222222222222222221299999999
992222992222229999229992222222229292222222229222222222222222229222229292929929929229022292222292929292229222292992292929229222922929222222922229992992222229222922922292222222299992222229222222
922222922999222922999922229999999992222222222222292222222222229922999922229299222212122992222299999222222922229222229222222292229999992222229929929222222222229229222922222222222222922292999992
022000222999109090190229992211110002112220222122112229922122212222222210110099110910199999992991999001000200012112111120000011110999999999100200212012222222292101229290111211999992092109110109
922222222222992292222222222222222222222222222222222292229222222222222222222222222222922222222222222222222222211111222222222222222222222222222222222292222222222222222222222222222222222222222292
922929922222992999222299999999992222222222222229999999999222222299992222222222222992929222222222222222222222222222222229999922222222229999922222999992222222292222222212222222999992922299999992
922222292222292999222992229999999992222222222222292222222999999999992229922222222292922229929922222222222922222222222222222222222222222222292299222929292992222222999902222222222229929922229222
292999299999229199999229992222229999292299999929229929922922299222229999992299992292299999999992999222229222292922222229999922222999999999922222222222992999999929999999999999999999929929922992
222222222222222922222222222222222222222222222212222222222211222222222222222222222222222229222222222222222222222222222222222222222222222222222222222229292229222222222222222222222222222922222222
922222122222922222222222222222222222222222222222222222222222222222222222222222222222222222222222222222222222222222222222222222222222222222222222222222222222222222222222222222222222222222222222
922222222929222222222229222222222222292222299222229299222222222222222222229999222292222992222229222222229222222222222922299299222222229292292922222222222222222222222222222222222222122222222222
999299292999222919229222102222222229222922029222222229922222222222229222922222222222212229999992999222222222992922022122222222222999992222222222922222222222222922999999999222092009229229222222
222211922902299292222222222222229992222222222222222222222222222222222922221999222222222220000001000911219991911119222222222219191111202222219999222221111111122929000001111111222221111122999222
922299222222222999929929292222222222222222222222222292222211212222222222229229220922929229999222222222222299922292222222222222222222222922222229229222222222222222999999999999999992292929222222
922922229992222292929999229222222222222222222222299299922922222229992999229929222222222222222222222222222222222222222922229922222222229112122929222292229929299999222222222222222222222222222292
922222229222222222222222222222222222229222222222992222222211219222222222229222222222222222222222222222222222222222222922222222222222222222222222222222222222922992922922222222229222222222222292
222222122992229292222229292222229992222222222222222229922222222222222922220299999999292992999221299222112222222222222229922212212999992929922222222222222222292222922999222222999992222229112222
990222209000222922222992222222229999122229909992222222222100110299222211012299222922222990100909009122219999929222111112222221911099902222299999222222222222222222000109229929222222921919999299
922222222222222222222222222222222222229122992922222222222222211222222222122222222222222222222222222222222222222222222222222222222222222222222222222222222222222222999222222222222222222222222222
922299222292222222222222222222222222292222222222222222222222222222222222222222222222222229929922222222292222222222222222222222292222222222222922292221001219922992999992299299222222999222992292
922222222222992999999222229999992999222992299292999222299222222999999922222222222922922222222222222222222222222222229292222222222222222222222222999992229929229222222222222222222222212292229922
222222222222292292222222992222222222222222222222222222222222222922222222222222222222222222222222222229222222212121222222222222222222222222222222222222222222222222222229299929222222922922222222
222222222222222222222222222222220012222222222222222222222222222222222222222222222222222222222222222222222222222222222222222222222222222222222222222222222222222222222222222222222222222222222222
922292222292222222222222222222222222222222222222222222222222222222222222222222222222122222222222222222222222222222222229922222222222222222222222222222222222222222222222222222222222222222222222
229299222229229929222222222222222222222222222222222222222222222222222222222922222922222222222222222992222299922222922299922922292222222222222122222222222292222222922229999992229222222292222929
222222229999222222999922222222222222222221922222292222222222229222229229229922222222222222222229222229222222222222222222222222222222222222222222222222222229229929922222222292222222222299222292
922222222222122222222222221122222222222222222222122222222222222211112222222222222222222222222222222222222212222222222222222222222222222222222222222222222222222222222222222222222222222222222222
222992222999129292999229992222229992222222222222222229992222222222229922222299222222299999999992999222222222222222922229999922222999999999922922222222222222299222999992229222999992222229222222
222222222222992229222222229999992222222222222222222222299222222222991122222222222222922222222222222222222222222222222222222222222222222222222222999992222222221999222222222222222222922222229222
222222122222112220221222221111112222222222222222222222220222222222222222222222111112022222222222222222222222222222222222222222222222222222222222111012222222222222222222222222222222222222222222
922222229999222992999292222222229992292222292222222229222922222222229922922222222222922229999992999222222922222292222922222222222222222222292929222222922222929222999992292922222292222292221292
922222222222222222222222222222222222222222222222222222222122222222222222222222222222222222222222222222222222222222222222222222222222222222222222222222222222222222222222222222222222222222222922
922222229999222922222912222222229992222212222122222222222111219222222222129222222222222229999992999222222292222222222222222222922999992222222222222222222222222222999992229292222222922292222292
922222222222222292222222222222222222222222222222222222211222222222112222929222222222222222222222222222222212222222222222222222222222222222222222222222222222222222922292922222222222922292222222
911900011222220000290111922222229001111111111112212229911111111222222011110000922221229009999921209010002122211112211102299200001111129922911212222221011222122922999990000100001101911219222222
222222222222222292222222222222222222222221212222222222222922222222222222222222222222222222222222222222229122922212222222222222222222222222222222222222222222222222222222222222222222222222922222
922222122222222292222222222222222222222222222222222222222222222222222222222200222222222002222222222222222222222222222222229222222222222222222222222222222222222222929292222222229222922222299229
222922222222222222221229992222222222222222222222222229922222222222222222222222222222999222222222222222222222222222222229999922222222229999922222222222222222292929222222222222999992222229222222
222299222929222192222222229999992222222222222222222222292222222222222222222222222222922922292299992992922299229229222222222229992222992229222222922229929922992222222222299222292922292222292299
922122922222222992929222112222222222222222222222922222229222222299929922222299922992222992222222222222222222222222222221121129222222221212122222222222222222209222222222222222222222222922222292
999999299922992222922222222222222222222222222992222229229929999299999999299222222222222222222222222222222222222222222222222222222222102222222222222222222222292222222222222222929222222229222292
222222222222222292222222222222222222222222292922222222222222222222222222221222222222222222222222212112222222222222222222222212222222292222222222222222222222222222222222229922222222222292222229
229222299999222922999992222222222229222922229992292229922999299222221299999922222222222229999999929222222992222222222922929229222999992222292922222222222992922992999992222222229222222299222222
922299299992199222222929221119112292992222222222992222919299292222112222929999929992222229999922222222229299922222222922229222922222229292292219912109911199992992999099999999222229922992222291
222222222222222222222222222222222222222222222222222222222222221222222222222222222222222222222222222222221222122222222222222222222222222222222222222222222222222222222222222222222222222222222222
199209199299221920999212222229222222122291222222992219219211222211222292219990909019922001120229222222220219991192921012229222212222922222291919299912222929222999900119900990222229121212990992
222222222222292222222222222222222222222222222222222222222222211222222222222222222222222222222222222222222222222222222222222222222222222222222222222222222222222222222222222222222222222222222222
922922299929929222999229992222229922222222222222222209920922222299229922222999222222299992229992929222222222922222222229999922222222229999929229222222229229299922999992222222999999999929222992
922222222222222222222222222222222222222222122212292222222222222222222222222222222222222222222222222222222222222222222222222222222222222222222222222222222222222222222222222222222222222222222222
222222211222222222222222222222222222211211111122222222222222222222222222212222222222222222222222222222222222222222222222222222222222222222222222222222222222222222222222222222222222222222222222
922222222222222222222222222222222222222222222222222222222222222222222222222222222222222222222222222222222222222222222222222222222222222222222222222222222222222222222212222222222122222222221222
912222222999222299292922222222229992222222222222222229222222929222222999292922222222222999292922999229992292222222222222229222229929292222222222222222929999922929999992222222222229992292292222
922222229292222222222292222222222222222222222222222222229222222222222222229292112222222222222222222222222222222222222222222222222222229222222922222222222222222922222222222222222222222229222222
222922222222222222999222222222222292222222222122222222222222222222229922229222222222222222292222222222222222222222222229999922222222229999922222222222222222299222222222222222222222222222292122
222229229929222292929212222222222222292222222222222222222222229222229222929222222222222229999991299929922222222222222922222292292999992222222222299222299929222222999999922929922222222222292222
922222219199999929211292929922222221121229212222922222222211212299229222220211999992222112222211120999992111122212222122222219001000009222299922222222222222222222922222222222222229992222222292
992222299222222292299222222299992222222222222222222222222222222222222222222299222222292292222222222222222222222222222222222222222999222222222222222222222222222299999992222222222229922292111199
222222222222222222222222222222222222222222222222922222222222222222222222222222222992222222222222222222222222222222212222222222222222222222222222222222222222222222222222222222222222222222222222
922229222222992999999222229999992222222222222929999922292222222922999929222222222222922222222222222222222222222222222222222222222222222222200011999222222922229292222922229922222221922222299192
922292222222229222222922222222922222222222222222222229222222922222222222222222222922222222222222222222222222222222299292222222022222222222222222222229992922222222222222992922222229922222922222
222299922222222222222292222222222229999999992922222222222922292222222292221929999999222222222929222991992229999999992992222219999222222222299999222229229299222222222221111991222229999922222222
922922229922222999292222929999992022222222222229999922299222222999992222222222922222929992222292992290202222222292222222222299999292992222229929999992999929922222292222222222229299999299299922
222222222222992222222222222222222222212222222211221122222222222222222922222222222222222222222222222222222222222222222222222222222222222222222222222222222222292121222222222222222222222222999992
929222022222991999909222229922222222222222222222992222922222222999999022222200222222922002222222222222222229222222212222222222222222222922922222999992922222229999222222222222922292222922929999
222222222222221222222222222222222222222222992229229922222222222222222222222222222222222222222222222222222222222229229222222222222222222222222292222222222222222929222922222222222222222222229922
929222229999292992990992222222222222222292222222222222922222229222229922229292222222222222292299229222222992222292222222229222222929222222222222222922222229229999922222229992222292922292999929
922222222922229222222222222222220002222222222222222222922222222222222222222299222222292992222222222222222222222222222222222222222222222222222222222222222122222222222922222222229222222229222222
922222222999229292222222222222222222222222222222222222222222922222222222222299222222222992222292999222222222222222222222222222222999992222222222222222222222222922222222222222222222222292202222
922222222222222212222222222222222222222222222222222222222222222222222222222222222222222222222222222222222222222222222222222222222222222222922222222222222222222929992222222222222222222222222292
922222229222222222222222222222222222222222222222222222222222222222222222222222222222222222222222222222222222222222222222222222222222222222222222201222222222222222222222222222222222222222222292
911921111000221909000119292222222221111111111112222222922111111222220011111211112111222900000001000111111222212122111119929291111000009999922222222221212121290121009901111122999229221219129201
922922299299222292292292222229222222222999999992222222222222222222222292229922222219222222922222229222222222222222222222222229222222222222292222222222222222222922999992229222222222292292229992
222222222222222292222922222222222222222222222222222222222222222222222222222222222222222222222222222222222222222222222222222222222222222222222221222222292292222292222222222222222222222222222222
222022229222221292222221102222222121222222222222222290922222222222222222221122112222211221222211202111112212222221212220010012111010001012022222222222122111102222299292222222211002222220222929
992222999222992999222922229999999992222222222229999922299222222999992222222290222222922992222222222222222222222222222222222222222222222222222222999992222222222999222222222292222222222222999999
922222222222222222222222222222222222222222222222222222222222222222222222221222222222222222222222211222222222222222222222222222222222222222222222222222222222222222922222222222222222222222292222
922922229229222222222292922222222222222222222222222229222222222222222222222922222222222222222222922222222222222222922292229222222222299999922222222222222229992222992222222222229222122299222292
922299922222999929299922222222221112222222222222929992229222922999999222222299229929992229999299292992229922992922222222222222922222222222299992929222222222229999292999292929222229299292922222
922222299222222922222222222222222222222222222222222222222222229222222222212222229999222222222222222222222222292922211222222222222222222222222222222222222222222222222222222222222222222292999222
922929222922229292222299222299992299192222202112222222222222222222222222229999222222229992222292222222222222222222222222299999999222299299922922292222222222292222922292229922222222222229222222
922222229999222922222992222222222222222222222222222222222222222222222292229222222222222222222222222222222222222222222222222222222222222222222922222222222222222999222222222222222222222212222292
222222222929222212222222922222222222222222222222222222222222222222222222222922222222222222222292222229922222222222222222222299222222222222222222222222222222122222222222222222222222222222222222
921222222229222292222122222222222222222222222222222222222222222222222222222222222222222222222992922222221129111129222922222222222222222222222222222222222222222222222222222222222222222222922222
922292292229222229992922229299222229222222222222222222222222222222222222992222222992222222229222222222999922222222299222222222222222222222222292292292222222222222922222222222222229229291999922
222222222222222222222222222222222222222222222222222222222222222222222222222229222222222222222222222222222222222222222222222222222222222222222222222222222222222111222222222222222222222222222222
221222222222222222922222222222222229929292922222222222222111222222222222222222912222222222222222222222222222222212222222222222222222222222212222222222222222222222222222222222222222222222222222
922922222999222999292922922222229999919929229222222229922222222222222229992222222222299229999992999292222222222222222299999929222999999999922229222222292292292222999992222222999292222229229222
929922299992229292229292292222922222222222222229999929922229992222922929299992912292922222222222222222229229222222229929999922222222299999922929922222222229222922922222222222222222222292222292
222222222222222292222222222222222222222222222222222222222222222222222222222222222222222222222222222222222222222222222222222222222222222222222222222222222222222222222222222222222222222222921222
222222222222222212222222222222222222222222222222222222222222222222222222222222222222222222222222222222222222222222222222222222222222292222222222222222222222222222222222222222222222222222222222
222222222292229292999229922222222222222222222222222229922222222222229922222229222122299222992222222222222222222222222229922922222222222229922222222222222222299922999992222222222222222222222229
999222229999222292992992922222229992229299992992222222222999299222229999999922222222992222222292999222222222212122929229999929222222229292222222292922222222229999922292292929222222222992999999
922222222222222922222222222299992222222222222222222222222222222122222222222222222922222222222222222222222222222222222222222222222222222222222222212222222222292999922292222922222222922222999999
922222222222222222222222222222229992222222222222222222222222222222222222222222222222222222222222222222222222922222222222222222222222222222222222222222222222222222222222222222211122222222992222
922222229092222292222992222229222229922222222222922299222222229222229229222222222222922229222222222222229922922299992999929922222292222222222929222292222222992222992292222222229222922292999992
922292222222222922222222222222229922292292222222122222222222222222222222222222992299222222222222222222222222222222999222299922222222222222222222222222222222222222222222929222922222222222222292
222222229999222222922992292222222292292222222222992299922229222922222922229922922922222222222292101119112229922222229922299290991000902922292922992222911129229929922222222222222222222222222292
222922222222922299292222222222229922222222222229229929222222222999992222222222222221222222222222222222222222222222222229999929222222222922922222222992222222292222222222222222922222222229222222
929222229299222292999929229999192292922299922292992222922222299222229992229922922222122222222222222222222222221222922222929222222222229292929929292222299222299999922222222222229922222299222292
922222222999229292229222222222229992222222222122222222222222222222222222222299222222222999999992999222222222222222222222222222222999999222222222222222222222229222999992222222292222229222222222
222222922999222922999222222229222222992222222229999929222222222299220922229222222222922992222229222222222222222222222222222222222999992222222222299992222222229999299292222222229222222222922992
922222222222222222999222222211112222222222212112222212211222222122119922222222222222222222222222222222222222222222222222222222222222222222222222122222222222229222229922222222222222222292222292
229222299999222292999292922222229092292990019119229922922122222229229999229299922922299229990022992222220122229222219222229922222999922992222922222222222229299999999222222222292922119292122922
222222222999222222999299992222229992222222222222222222222222222222229922222222222222299229999992999222222222222222222222222222222999999929922922222222222222299111999992222922292222929922222211
922922229999222292999229992222229992222222222222222229922922222222119922229222922222299229999992999222222222222222222229999929222999999999922222122222222222299929999992222229999999222229292222
922922222999229292999299992222229992222222222222222229922122222222229922229299222222299999999992999222222222222222222229999922222999999999922222222222222222299922999992222922999992229229292292
922222929999222222992292229229922292222222222222292292222229222229922229229922922222222222222222222222222222222292229222229222222222222222222922922292922922929929922222222222222222222292221192
919222929992229922922912222211112222229222222129991112210222299100922922229992922222292292222222222222222222222222222212299222222222222922291922091222929229922999922222222222222221211292222199
922222222222222222222292222222222222222222222222222222222222222222222222222222222212222229992922292222222222222222222222222222222222222222222222222222222229222922229992222222222222222222222222
922222229999222292292299202222229992222222929222222222229222222222222292229922222222222222299292999222222222222222222222222222222999992222222222222222222929222929992992229222222222222292222222
929922211292229229999029992222222992222221211222222209911111111211112990211299192922299992222292222222122212201022112219999912222222219999999999122212222222299191999992122222999992211229292221
222222222222222222222222222222222222222222222222222222222222222222222222292222222222222222222222222222222222222222222222222222222222222222222222222222222222222222222222222222222222222222122122
922222922211229292999229922222222202222222222222922222222222222222229222229292222222222992222212222222222222222222222222292922222222229929222222222222222222299222222222222222222222222222222292
922222229999222922992292222222222222222222222299229292222222222229222222229992922922222992222222222122222222222222999922222222222222222222222922222222222222222999922222222222222222222299222292
222922222922229292992229922222229992222222222222222229922222222222222992229999222222229290910229122992292222222222222229999922290222299999922222222222222222299999999992222222999992292229999299
922922922222992999222929999999992222222222222229999929299222222999992222229222222222999222222212222229222922222222222222222222929222922922222222999292222222222222999999922999999999229299999222
222992222100299292222290002222222022222222222222222290022222222222222222222299999999929990992919110222229999922292222299999922222222220000099222222229292292902299292222222222000009991229999929
922299999222922922922922222222222229922222292929922999299222299929222229229921222992292222222929992292929222222222222222222222292922222292299922222999292999922922922222222222222222222222299222
211222922922229292999229992222229222222222292922222229922222222222229992229999222222299290001022222929992222222222222229999992299222229999222222222221111111199292000002222222999991111129191922
922222929222922999222292222222229992222222222222222222222222222222222292229922222222222292211222222299222222222222229292222999999292922222222222222222222229222999222222222222222222222292222299
922222929222222999999222222299922222222222222292222229222222222299222222222999992992222999999921222222222222229222222222229222222222222222222229222222922222222222999992929299222229999992222999
222922229999222292299999222229922222222222222299992222922229992299992299929992922229222992222222221222222222922222292222229229222222222229222222922222929222999999992922222222222222222222222292
922992922992929292222229992922222222222222222229999929922222222222222222229299222222299992922992929222222922222222222229999922222999999999922222222222222222292212929992222229999992222229922222
922922299999222922929999929229992222222292222229999929992229292222222922229922922222922221222292222222222922922222922229999222222292922299292222299292222929922999922222222222222222222299222292
922222222999222222222922222222229992222222222221111122222211112111222222222222992922222222222922992222229122222229192222222222222222222222292222222229299292222222922222292922222222222222222222
222229222222992222222222229999999992222222222229999922299222222999992222222299222222922992222222222222222222222222222222222222292222222222222222999992222222222222292222221222222229292222222222
212291921129221999222922222222229122222219222192222222211919991929222192222211222229222119922222222222222922222222222222222222222122222222222229222222222222922229211111111111222221911222222222
222222222222222292222222222222222222222222222222222222222222222222222122222222222222222222222222222222222222222222222222222222222222222222222222222222222222222222222222222222222222222222222222
922222229999922929999999922229222222222222929292992929922229292222222222929922922922222222222299222292292292222221229229299999192199929999921921299222929999992999922222292222211102922999222992
922222229222222292222222222222222222222222222222222222222222222222222222122222222222222222222222222222221122222222222212222922222292992222222222222222222222222921222222222222222222222222222922
211910911000929292999229992222229991111111111112222229922211191222229911119999001100999990000092900029119221901012111119999920001000009999921111222221112211199222000000000000999990910119999222
922222299999222222929999929999999292229222222229999922222229922222222292929922922229922222222292292222292922992292292922229222222222229221292922999222229229299999922222222222222222222222212292
292999229999999292922222922222229922222222222222222292229222222222222222229229222222222222902929222299222929922222222222222222222999999922222929222229999999992999929999999999922222292929999922
922222229992292222222292222222222222222222222222992929222222222299222222229922222222222221222222222222222999922222222222222222222222222222222222222222222222292922992922292222222222222929292292
999222292222222222999222222222222222222222912222229922222222222222229922222222222922222222222222292222222222222222221212222222222292222222292222222222222222229222222222222222222229292222222222
992229222911222292992222222222222222222222222222222222222222222222222222922922222222222222222222222222222222222222222222222222222222229999222222292222222222292222222229999299222229992222222922
999922099999229299999999999999999999999999999999999999929922292999999999999999999299299999999999999999999929999999999999999999999999999999999999222999999999999922999992222222999999922999999929
922222229992222922922222222222222222222222222222222222222222222222222992222222222222211222222222222222222222222222222222222222222222222222222922922222222222222929922922222922222222222222222222
992922229222222992999929992299999999929292922999222229922222922222229922222212222222299222222292222222222222222222222229999922222222229999922222222222222222299292922992222222999992222229929222
922222222222222222222222222222222222222222222222222222222222222922222222222222222222222222122222222222222222222222222222222222222222222222222222222222222222222222222222222222222222222222292222
912201229299222222292222222222222222922222222229299922299222222999222222229922112212922221101122292999991111211122222222222299999999992222221111222299110121122229929221119111222222911222222299
922222909229992999229292229999992220000110010109999922299122229999992202102299119921922992222222292222222222222222222222222222222222222222229222999992222229222999922222222922222222222292229229
222229222222222222222222222222222222222222222222222222222222222229222222222222222222222229999222222222222222222222222222222222222222222222222222222222222222222222222222222222222222122222222222
922222299222999999222222229999992221221211221029999922299222229999992222222299222922922999222222222992922122222222222222222222222222222222222222299992222222222222220022222222222222222222292222
229222229999222202922292222222222222222222222222292222222222222222229292229922222222222222222222222222222222222222222222222222222222222222222222922222222922922992992922222922222222922992222292
929229929292222292999292222229229992222222222221221122229222222222229922229999222222922992222222222222222922299292222222222229222222222292292922222992229929929999222229999999222299999999999999
222222222222222292222222222222222222222222222222222222222222222222222222222222111122222222222222222222222222222222222222222222222222222222222222222222222222222222222222222222222222222222222292
922222929292222292999999292299222222292292299229992922922229229229292199929992222222222222222292222222222922922222922922229229222222222222222222222292222229922999922222222222222222222292222292
222922222999229292222229992222229992222222222222222229922222222222222222222299111199299299999992999222222222222222222229999922222999999999922222929222222229292222999992222222999992922229292222
922222222922222299222222222222229992222222222229229922222222222222222922229922222222222222292992222299992222229222212222222299992292992222222922222222222222222222922292929922222222222222292222
999222212291229299299999922222222222221122112119299299229122110922220099929099922922222922299221292110012222222222991199999291012202009229999922299222212221299919292229292291929299992292292992
922299929992992292292992222222229992129221211212292222222919191222222211119299922299922992222222222222222202200022921922222222222222222222222229229292999222922929992229999999222222229292292299
022222229999222191222912222222229992992922222220110022222299099001222909012222112222222229999992999222222212221219999922222222222222222222222222222222222222222222999992222222222222121192122122
222222299292222992999992222229222229222122922122992929929222229222922222229922922222222222222222222299222222222222229222222999222222229222222222229222222999292992222222222222222222222292222292
291922210222222222222122222222222222212222221222222222222222222222222222222222222222222222222222222222222222222222212222222222222222222222222222222222222222222212922222222222929292222222222222
229299222999222202999221922222222292222222222222222222222222222222222222229929229929222999999992999999992222229222222229922229999999992222229292992222222222229222999999999999292929992922222222
922222222222222222222222222222222212222222222222222222229222222222222222222222222222222222222222222222222222222222222222222222222222222922222222222222222222122222222222222222222222222222222222
222222212229222222212922222222222222221222219212922222222922229222222122192222222222222229292292999222222222222221212992222222222929922292222222222222222222222222929992922222222221222222211222
922222299999992992222222222222222222299922929292922222222222222222992222229922922229222229999999999229229922922222992292222229929000099922222922222292222229222999999992222922222222222992222999
222222222222292292222222222299992222222222222229999922299222222299222222222222222222922222222222222222222222222212222222222222222222222222222222999922222222222929222222222222222222222222212292
922222229222222202222222222222222222222222222222222222222222222222222222222222222222222222222222222222222222222222222222222222222222222222222222222222222222222222292222222222222222222222229292
922222229999222922922222222222222229222221222222222222222222222222222222229222222222222222222222222222222222222222222222222222222222222222222222222222222222222929999222229222222222222229292292
129222222222222091222292222222222922292292222222222222222222222222222222222222222222222222229922229222922222222222222222222222222222222222222222222222222222229229222222222222222222222222222292
922210992222999999222922229999992229992222922229999922299222222999992222221099999222922992200122222001112292299999992299922211211212212222222229999292222229222929229920011102222229922292222229
929922229999222922999999922229922222192122299222999992922229929229922992229922922292222222222229222999222222922222222222229922222222229222292922292922222229992999922222222222222222222212222292
922922929222999999222229299999992222222222222229999999999222222999992222222200222222929092222222222222222222222222222229999922222222229999922222999992222222292222222222222222999992222229222222
919222219999229922292992222222222222219222112212999992222222129229222292229922221122222222222299292222222292911121222222299929992229222222921921222922222222222999222222222222222221211292222292
222222222292222222222222292222229922222222222222222229022222222222222222222222222222222229999922999222222222222222222222222922222222999929222222222222222222222222999992222222222222222929222222
922222122222222291222292220000002222222222222221001122299222222000992222122222222222222222222221222222222222292121222222222222222222222222212212000092222222222292222222222292222222222292112211
222222222222222222222222222222222222222222222222222222222222222222222222222222222222222222222222222222222222222222222222222222222222222222222222222222222122222222229222222222222222222222222222
222222222222222222222222222222222222222222222222222222222922922222222222222222222222222222222222222222222222222222222222222222222929222222222222222222222222222222222222222222222222221222222222
922222922999299292222222222222220022222222222222222222222222222222222222292222222222222222999992999229222222222222222222222222222999992222222222222222222222222222999922222222222222222222222222
222922222222292222229222222222229992222222222222922222222222222222229222222222222222222229299922222222222220222222222299999922222222222299922222222222920291292222999992222222229222222222222222
222222222222222292222222222222222222222222222222222222222222222222222222222222222222222222222222222222222222222222222222212222222222222222222222222222222222929222222222222222922222222222999222
222222222222222222222222222222222222292222222222222222222222222222222222222222222222222222222922222222222122221221222222222222222222222222222222222222222222222222222222222221222222222212222222
922222229292292922999212221100009929222222221222222212211222212222229921119922221192222222222222222222222221122222122222222222222222222222212222222222222222229222222222222222222222222222222222
222222229292222292222292222222229292222222222222222222222222222222222222229922222222222229992922222222222222222222222222229222222222229922222222222222222222122222999992222222222222222292222222
922222222922222929222222222222222222222222222212222229922222222222222222222222222222229222222222222222222222222222222222222222222222222229222222222222222222292222922222222222999992222222222292
222922222999222292999229992222229992222222222222222229922222222222229922229922222222299229999992999999992222222222222229999999999999999999922222222222222222299222999992222222999991922229222222
922922919999222222992992221129222221221212122929999222222212122211112292929999922922299222222229292929222192912122929222922299222222929229221922999292229999929991922222222222222222222299212992
922922229929229222999922922222229992222222222222992222222222222222229022229299222222222992222292999222222222222222222222222229222999992222222222222222222222229929222222222222222222922222222299
019922229292229292992999992222222291222222222222292299922229199222222299229999922292299992222922222222222992911992992999999922222222229999912229222292299229292921222992222222999992229299221221
922212222222002020222222222922222222121122212212212222222222122222222212222222222212122222222229922222222121121221222222222222222222222222211221222222222222222111222221111912222221212122222222
922222222222222222222222222222222222222222222222222222222222222222222222222222222222222222222222222222222222211122222222222222222222222222221222222222212222222222222222222222222221222122222222
222222299299222222129292222229222222222222222229992992922222222222221222229222222222222222222222222222222222222222222222229222222222222222222222222222229229222999929222222222222222222292222292
222222222222222222922222222222222222222222222222222222222222222222222222222222221111222222222222222222222222211121222222222222222222222222212922222222222222222222922992222222222222222222222222
999299299922992222222299222222222229222922222222222222992999222222222222222222112192222222222222222222222222222222992922222922222222222222222222922222222229222292222222222229222222222222222299
922299229999222292221292922222222222222222222222222222922222222222222222229222222222222229999999999229222222222222222222222222222999992222222222222222222292222222999999999999999222222222222292
922222229922222292212922229922222222222222222222222222222222222222222222222222222222222229999992292222222222222222222222222222222929922222222922222222222222222922999992222222222222222222222292
192211122222221292111211222211110099221211111111101122222111111222222911111111221221222222222291292111111121221221112122222211111222222122211212222121111121122111222221211111192222222222292229
921222229299222292222992222222222222222221221222222222222222222222222292222922222222222222222222929222222222222222111112222222222292992222222222222222222222222922922222222222222222222222222292
292922229999992992999229291122229999229222922222122222922222922211009922922229222292229992222292922222222922222222222229999922222929992200222222222292222222209292222222222222299999112929229222
222922922999229292999229992222229992222222222222222229922222222222229992222299222222299999999992999222222222222222222229999922222999999999922222222222222222299222999992222222999992292299292122
221211222222222222229222222922229992222222222222222222222222222222222222222222222222222222222222222222222222222222212122222222222222222222222222222222212212222222222221111111222222121122222222
229222299992222992922992299229929299229922229299999999922222229222922292999922929922922222222222222222222222229292222292922992222229922292222929292299999999929999922222222222292221222222222292
922222222222292222222112222222222222222222222212222222222211121222222222222222222222222222222222222222222222222221222222222222222222222222222222222222222222222222222222222222222222222212222222
222222222222222222122222222222222222222222222222222222222222222222222222222222222222222222222222222222222222222222222222222222222222222222222222222222222222222222222222222222222222222222222222
922222222222222299999222229999929992221222212922292222222222222299229922222222222229222222222222222222229999929292222229922222222222222222299999222291122221229999292222222222222229222922999999
221222221222222202222112222222222222221222222212222222222222112222222211112222111111222222222222222222221111111111111222222222222222222222211111222222222222222222222222222222222221211119212222
229222229992222222222992292229222222222222222222292222922222292222222222999922220922222222999229222222222222922222929992229922222292222222222922222299999229999229999992229999222222229292222222
922922229999229992999929992222229992222292222222222229922222929222229992999922222222299222222222999222292222222222229999999922222222229999922222222221222222299999222222222222999992222299929222
292222229229229222922292222229222222222922222222222229222922222229222222222222222222222222222222122222222222222222222229929922222222222222222922222222222222229922992222222222222222922292222299
222922929999292222222229222999992922922292922229299929222222222992222229222229222229299222222292992292292222299992292999999922222999229999922222222222221222999222912199922222222222922222922222
222222229222222222222222222222222222222222222222222222292222222222229222222222222222292222222222222222222222222222222212222222222222222222222222222222222222222222292222222222222222222222222222
922922299292222222999299992222222222222292292212992299922122229222222212212922922222299992222222222222222222222222222229999922222222299999922222222222222222999929929992229999999992922999212292
922222122999221222222292222222222222222222222222222222222222222222222222229211222222222229999992999222222222222222222222222222222999992222222922222222222229922222999992222222222222222222222222
922222229229222222222222222222222992222222222222222222222222222222122222229922222222222229999992999222222222222222222222222222222999992222222222222222222222222922999992222222222222222992222222
929922299922029292999299992222222229222922222222222229901222229222222992222229229222299999299922222222222229222992922229999922222222229999999129222222222222222999229992229222929929929999999992
922222299999222222999992292229999992222222222929992992922222222222222212222922922222222229222922222292222222922222229222299929222999929222292229922222929922922999922222222222222229222299292992
922222922999222990999222229222929992222222222222222229229222222992229922222299222222292999999999999222222222922222222292299222222999992922222922222229999999929222999992222222222222229222922222
229222229999222292999992229229222222222222222222992229222229222229222222229922911122222222222222222292222229222292222222229922222222222292222922222292112229222229922222222222222222222222222292
922222229999222222222229222222229992222222222222222222222222222222222222222922222222222229292992999222222222222222222229922222222999992212222222222222222222222222922922222222222222922292222222
922222222292222922222292202999992222222222222222922299222222222222222222229292222222222292222222222222222222922222222222222222222222229222222222222222222222922922922292222222229222292929992292
922922219992222292999999229299992222192211299999999999922922992929992211119922922922222222222222222222222222922222211919999929222222992299222929999992222999922999922222222222222222222292222292
922922229999229202222229992222229992222222222222222229922222222222222222222299229222299999999992999222222229229299222229999922222999999999922222222222222222292292999992222222999999292929222222
222222292222222222222222222222222222222222222222222222222222222222221222222299222222222992222222222222222222222222222222222222222222222222222222222222222222222222222222222222222222222222222222
922992222222992999222222229999992922222229222222992222999222222999991222222222222929922222922222222222222229222222222229922222292222229229222222999992222222229222222299222222222222222222222222
992222122222221292222292222222222222222222222222222222222222222222222222229200999222222002222292222222222222222222222222222222222222222222222222222222292292222222222222222222222222222292222292
922222229922922999222222229922920002222222222229999992229222222999992222222922222222922222222222222222222222222222222222222222222222222222222922292992222222222999222222222222222222222222292992
929922299999992229999292299229292222222222229222992992222229222222222222229922922229222222222922222222222212992222222922929229222299999999292929992992929929292999922222222222229222222292999999
222222222222222292222222222222222022922229222222222222222222222222222222222222222222222222222222222292222222222292222222222222222222222222222222222222222222222222222222222222222222222222122222
929222299299229999091992222222229992222222299992299299922229299229220099922999922929222992222292222222222222222222999922922299222222222922222222222222222929990992922222222222292222222292222292
922222229922222292992292222222222292222292222222292222222229222222221222222922922222222222222222222222222922222992222222222222222222222222222922292292222222292292222222222222222222222222222222
922222229222229922922222292222222222222222222222222222222222222229222222229222222222212222222922222222222292222222222222229229222222222222222922222222222222229929992222222222222222992299222222
229222922222222222222922222222222229999999992292222222222292992222222229992222999229922229222222222929999299922299929220020022222222222222229222999229992999922922299222222222111219229222222222
929922299992222922999992292299929299222222299292999222922229229222922222229922922129922222292222292222222222222222229222229299222222229299222922999292922229992999922222222222222222222292222292
922922222222292992922229992222222922222222222292992299999222222299922222229922222222222229999922222222222222222222229222229222222222929922222222292292222222292999999992221212299922222299292299
912929911222922999222929999999999991111111121112222299922111111299222211112999222222299992222222222222022222229222112129929222222222229299222222992992222222222911292222222922292992222222992199
922229222999222222222222222222229992222222222222222222222222222222222222222222222222222999999992999222222222222222292922221122222999992222222222222222222222222222999992222222222222222222929222
222922222999222222999222212222229992222222222222222222222222222222222922222222999999222222222292999222229999999999222222222222222999992222299999222222292292929999222222222222222229992922292222
222222222222222222222122222222222222229222922922222222222222222222222292219222222222222222222222222222222222222222292222222222222999222222222222222222222222222222222222222222222222222222222222
222222222222222222222222222222222222222222222222222222222222222222222222222222992922222222222229222222222222222222222222222222222222222222229999222222222222222121222222222222222229229222222222
222222222222229292222222222922222222222222222222222222222222222222222222222292222122222292222222222222221222122222222222222222222222222222222122222222222222222222222222222222222229222222222222
222222229222221992222292222222222222222222222222222222222222222222222222222911212222222112222222222222222222222222222222222222222222222222222222222222222222222992292222222222222222222222292222
922222222222222292222221222222222222222222222222222222222222222222222222222222222222212229999922222222222222222222222222222222222222222002122222222222222222222222222222222222222222222221222222
922222229222222292222222222222222212222222222222292222222222222222222222229922222222222222222222222292222222222222222222222222222222222222222222222222222222222929922222222222222222922222229992
222222229992222292929222222229222222222222222222222229222222222222221222922222222222222222222222222222222222222222229222222222222222222999922222222222222222292922922222222222292222222222222292
922222222222222222222222222222229222222222222222222222222122222222222222222222222222222222222222222222222222222222222222222222222222222222222222222222222222222222222222222222222222222222222222
922291122222202202222912929229222212229212922122111222909111211112111122221222112291192221911129222222222222212122222222229222912222229292222292222921111212122222222000010900922222222229192211
222222222222222222222222222222222222222222222222222222222222222222222222222222222222222222222222222222222222221222222222222222222222222222222222222222222222222222222222222222222222222222222222
922222222222222999222222222222222222222222222222222292222222222229222292229222222222222222222222222222221221119122292222222222222222222222222122222222222222222222229222222222222222222219222292
929222229999222992292992922299222292221222229222992229922222222222222229929922922222922222229222222222222222222292222229299922222999992222222929222292999299292929922222222222222222222292222299
222912222221222202999211229929292922222221122212222222122222212222229222222212222112212002299022292229292222229222211112222222922999992222222291222221291121122222992992212221222221211112999922
922292222992222929222292222222222222222222222222222222222222222222222222222222222922222222299922222222222222222292222222222222222222222222222922222222222222222222999922229929222222991222222292
222922129222222299222222222222222222222222222222222222222222222222222222222222222222222222222222222222222222222222222229922222222222229222222222222222222222222292222222222222222222222222222222
222222299999222292222222222222220099992999922222222222222922922222222299222222222222222229999999999222222222222222929929922222222999992222222222222222222222222222999992222222222222222292222222
222222229229222292222292222229222222222222222222222222222229222222222229222222222222222222222222222222222222222292222222929222222222222222222922222222229222222999222221121121222222222222222222
922222222922222292222222222222222222292222221222222222222222222222222222222222222222222222222222229222222222222222222222222222222222222222222222222222222222222222222222222222222222222222222222
222222222222222222222222222222222222222222222222222222222222222222222222222222222222222222122122222222222222222222222222222222222222222222222222222221111111222222922222222222222222222222222222
922222222222222222222222222222222222222222222222222292222299922222222229222222222222222222222222222222229929999999222222222192222222222222292222222222222222292222929222222222222222992922292222
922922222999222999222222222292222222222292222222222222222222229222222922229922222222222229999992929999992222222222222229922299999999992929922221222929999299992222999992222222222222229922222222
222022222222229292222222102222222222292222222221221120022299222222222222922229222292222222222222229222222222222222222921110022222222220100122992222222222222202222222222222222112112222291112222
922229992999922992020122222222220129291202011012222222299011129999222102202229212222222229999999999229291012111121222002222222222999992222222912292221111222220929999999929999222222112292992222
922222222222922122999222222222222222222222222222922222222222222222229922222222922222222222222222222222222222222222222292222229222222222222222222222922222229299222222222222222222222929292222922
992922292999112992999229922222229992222222222222222229922922922222229922222222999229299229999992999222222222222222222222299922222999999999922222222222299292999222999992222222229292222229222222
929222129999221222929992922229922229222222222222992922222222222222222922229900922222222002222229222222222992222292292292229222222229299292299929222992999299992999922222222222999922222292999999
222222229999229292292929922222222222922222222222222299222222222222222222922299222222299992222292999292222222222222122202222922222999992922922222222292222222229222922222222292999992222229211292
922222222222222222222222222222222922222222222222222222222222222222222222222222222222222222222222222222222222222222222222222222222222221122222222222222922222122222222222222222222222222220222222
922222229922229922922222922222229992222222222222222222222222222222222222222229222212229222222222222222222222222222222222229222222222229222922222222222222229222292992222222222922222222229222222
229222222922222222222222222222222222222222222222222222222222222222222222222299222222222292222222222222222222222222222222222222222222222222222222222222212222222222222222222222222222222222222222
922222229222992299992229992222222222222222222219229929922222922299222222229922999222999922222229222229922222222222922229992929292222929292222922222222222292229999922222222222999992222229222292
922000122110000221221120102222222222222222222222222210022911212022002112220100222222901002111120101000112222112111229292201001000000000000021222222221111111102222000010001000120112212220222212
921222211909992922222112222222222221111911111119222222292111100222222211919922992999222222222222292222222922222299111112222222222929222222292929229222222222222222222222222222222222222212222292
222222222222222222229222222222222222292222222222222222222222222222222222222222222222222222222222222222222222222222222222222222222222222222222222222222122222222222222222222222222222922222222222
900222900222992999222002229999999900000000000009999922299000000999992200009999222222922992122222222999992222211122000002222299999222222222222222999992222222222900222222222222222222222202000000
222222222222222292222992222222222222222222222222222222222222222222222222222222222222222222222222292222222222222222222222222222222222222222222222222222222222222222992292222222222222922222111122
222222222222292992122222992222222222222222222222222222222222222222222222222222222222229222222222222222222222222222222222222222222222222222222222929222222222222222222222222222999922222229222222
922222222222922922922299222229222992222222222222229922222222222229222222222222222222222292299222222229222122222222222222292299222222922222222212222222222222222229929922922222222222221992222292
222222229299222222922292222229222222222222292222922222222222222229222292222922222122222222222222222222222222222222222222222922222222222222292222222222222222222922222222222222222222222222222222
292222222222922292222222922222222229292229999229229922222222292222222222222992929922992222222299222299292222222299222222222229292222292922229922222992229992222222999299219999922929999992999999
922222229999222992929222222222229992222222222222992222292222229222222222222222229292222229929992999222222222222222222222222222922999992229922222101922222222222222999992222222222222222222292222
922999222292992929222229999922222221922222222229299999929122229299999222222229222999299222229222222222229229222222222229999922222222229999922922222922992999992922222222222292999992922919999222
222922222222222299221229992222222222222222222222222229922922222222222222222222222222299222229222222222222222222222222229999922222222229999922222222222222222292222999992222222999992222229222222
999222222222222222222222222222222222222222222222222292929222222222992922222222222222222222222222222222222222221222222222299222222222222222229229229292222222222222222222222222229299212222922292
292222922999012999222222229999999292222222222222222222222299292222222222222299992222222999999999999222222222299922222222222222222999992222222229222229999999922929999992222222222222222222992222
292220229222022992999292229999992222222292222922922222299222222222992922222299222222292999222222292222222222222229222222222222222222222222222222212092222222292292222222221211222222922222992992
219222222992222222222222222222222222222222222222222222222199929222222222992222229222222222222292999222229292922221229292222222299222222222292229222229992922922222222222222222222222229222222222
922222222229992292999222229999992222222222222222222222222222222299229922229922999999922229999922922999999122222222222222222299999999999222202222299292222222229222999992922222222222221292222922
922922222222222292922229222222222222222222222222222222222222222222222922222222222222292292222222299222222222222222222229999922222222229999922222222222222222222222222222222222999922221222222222
929920922222999922222229999099992222229222222222192299920222222999222222222299922290299992992222222222222222222222222229999922222222929999912222222022222222292222222229222209999992222229292922
922222222222222292922222922222229292222222222222222222222222229222222222212222222222222222222222222222229222222229222222222222222222222292222222222222222222222222229922222222222292222222222222
922222229999922992999292222229222222222222222222992229922222222222229922229922222222922222222222229222922992922222222222229222222929222292292999922129222222929292922222122222222222222292929292
922222222222222292222222222222222222222222222221221122222222222222222222222222222222222222222222222222222222222222222222222222222222222222222222222229922222222222222222222222222222222222222229
929222229222222292999922222229222222222222222222222222222211222222222922229222222222222222222222222222222222222222122222222222222222222222221121222222222222222999922992222222222221212992222299
922222229291222222929292292222222222222222222222992299922229229229222992229922922922222222222222222222222222922222222922222222222222222222222922222222222222222922922222222222222222222222222992
922222222222222222222222222222222222222222222222222222222222222222222222222222222222222222222222222222222222222222222222222222222222222222222222222222222222222222222222222222222222912292222292
929229929922999299292292222229222222222222222229999990199222222999992222229222999999222222229222222222222929922292929221122022222292222222299999922292222929222999929992222999222229992929222292
222222222992292999929222222222222222222222222222222222222222222222299922222212222222222229999922222222222222222222222222222222222222222222222222222222222229229222999992222922222222222222922922
922222222222292122112222222222222222222222222222222222222222222222222222222222222222222222222222222222222222222222222222222222222222222222222222222222222222222222222222222222222222222222222222
222222222222222222222212222222222222222222222222222222222222222222222222222222222222222222222222222222222222222222222222222222222222222222222222222222222222222222222222222222222222222222222222
922922299999222222922229221199112222222222229229999992922222222929192222229922929992222222222229222292221229922222222222222229222222222222912919191222222222229992922222222222222222222222222292
922222229992229992222292222222222222222222222222222222222222222222222292229222222222222222222222222222222222222222122222222222222222222222222222222222222222222222922992222222222222922292222292
922299992922999222222229922222229922299929222922222222222922992222922222229992929299222992929299292299922922922222922222222299929222222922222992922229922992922999922229999999222222222292212222
999222929222292222292292229999992222292222222229999922222222292999999922222222929299922222222222222211222292929222999992229229222292229929999999922222222222299999922222922222922299992992922999
922922922999229292922229992222222222222222222222222229922922292222222992222299222222299999999922222222222292922222222292229222222999921221122922222222299929929999999992222222999992992129922299
922222229292222299992222222222229992222222222222222222222222222222222222222299222999229992221222222222222222222222229222222922222222222222222922222222222122222922922222222222922222292929999999
222922292999229992222229992222229999922229222222222229922222222222222222222299222222299999999992999222222222222222222229999922222999999999922222222222221222292992999992222222999992922299229222
999922222222992922122999992299992222222212112229999999999222222999992222229922222222999222229219122222222222222222212229999929292299229999922922929299222222992922222222222222999999222999222292
922922292222222922999229229299992222222222222922992291222222222222222292222222922929922222222222222222222222992292222292299922222222229992299992299992222222292222222222222222929922222229222222
292222229999222292999122222222229992222222922222222222222222222222229922229999999999292999999999999999992222221222202212222299999999992222222222222922222222229222999992222222222229999912222222
229222229999222922999229212299229992222222229222992292922229229292299992229922992999222222292292229999292992922992222292229999292922992922922992222922222222929999922222222222292222222222222292
922222222222229222222222222222222222222222222222222222222222222222222222222222222222222222222222222222222222222222222122222222222222222222222222222222222229222222922222222222222222222222222292
922222222222222222222222222222222222222222222222292222222222222222222122222222222222222222222222222222222222222229222222222222222222222222222222222222222222222222222222222222222222222222222222
999900299999222922229922292222229999990999909092222229222299999222992922902222222922222220000992009291211292222222229299922999991000009299292119292222129211299922900000000000222221999222922992
922229992222222999222922222222229299229992929999929922222229922222992299222222999922922222222922122229222229922292999992222222222222222222222229222229999999922299222222922922222222929292929922
999222222222222929221992222222229992222222222222922222222999929222222229992222222222922222222292922222222222222222999992229222222999299999922222222222222222292929922292222922992222922299999922
222222222222222292222222222222222222222222222222222222222222222222222222229222229222222222222222222229292292222222222222229229229222222222222222222222222222222222222222222222222222222222221222
222999922222229922999229992222229992222222222222922229922222222222229922222299222222229999229922222222222222222222222222292222222222229929222222922222222222229999999999922299222299929222992192
022222122222212122222222222222222222222222222222222222222222122222222222222222222222222222222222222221222229222222222222222222111222222222222222111222222222222292222222222222222222222222222222
222922222222222292222229992222229992222222222229999929922222222929992222222222222222999999229222222222222292229222222229999999222929229999991222222222229222292222992222222922999992222129222222
922222229999992999222992229999992222222222222229999922299229222999992222229922222222922222222222222292222222222292292221122299222222221212029992999992222229922999929222929292222229999992999999
211922000000220292999119991100009991119119900001221109911999119222229909902200112919299009090001000222229122919111192129999922222999999999912121222221911112199000000091212122999991191119921100
922222222222220222292222222222222222222229222222222222222929222222222922222900222222292002222222222222222222222222222222222222222222222222222222222922222222222222222222222222299922222222111222
229222229922222292222922222292222222222222222222292222922222222222222222222222922222222222222222222922222222222222222222299922222222222222222922222222222222222929922222222222222222212222222292
221922212110222292222119222222220001922122222222222222222111911222222211111122222121929222222201001111119211222221111119999911111000002222929922222222222222222111222222222222222221222212191111
201211220101222122010210011111112221121111112111121120121111110211111011112222111111210229222221002292121221112111111122222212111111122222221221122111222221220101000900011011110101111110111110
222222222222222222222222222222222222222222222222222222222222222222222222222222222222222222222222222222222222222222222122222222222222222222222222222222222222222222222222222222222222222222222222
299222222222222292229222222222222222222222222222222222222222222222229222222222222222222222222222222222222222222922222222222222222222222222222222222222222222229999292222222222222222212122292292
992922229999222222999222922222222222222222222222222229222222222222229922222222222222222222922292999222222222222222122222222222222999992222222222222222222222229992922222222222222222222229222222
929222229292222222222222922222222222222222222222222229222222299222112222229222222222222222922222222222222222122222222229999222222222222222222222122222222222292222222922229922922229922922999929
922222222222992922202222229999992222222222222229999922299222222999991222222222222222222222222292222222222222222222222222222222222222222222222222999992222222221222222222222222222222222222222222
999122299999229292999290992222222292922222222222222229222922222222229922222922222222220299999292999222222222922222292920090029222999990000022222222222291222209929999999222922909002222290929992
922222222222222222222222222222222222222222222222222222222222222222222222222222222222222222222222222222222222222222222222222222222222222222222222222221111111122222292222222222222222222222222222
912922222990222999999229992222229992229229222922222229922222222222222222222222222222299229290992999122229222922222222919999922222999999999992222222221222222299222999092222222999992222299922222
922922222222222292000229992922222222222222222222222229922222922222222122222222222222299229222222222222222222222222222229999922222222229999922222222222222222292222999999922922999992222229222222
922222229222222222992222222222222222222222222222222222222222222222229222222222222222222229222922222222222222222222222222222222222222222222222222222222229222222222929292929229222222222222121122
929292229292922299992929999919112292222922222299229929922292222222222292929222222292299222999999299199929992212122992292222999221292292222222229292292222292229292929999999291222222922922229292
901092999929990292099991209999999999999999292212222229092991210999999991099900999992200009999992999999991100191999999099999992929999990000919921222229929999299999999992929922222999901290999999
922292222922222222222222222222222229922299229922222222222292229222222222222222992222222229929922222222222222292999929999999922222222229999922122222222229292222222922292222222292922222222222229
922222929992222929192222229999992222222222222922222222229922222222992229299222001112222222222292999229222222222221222222222222222222292222222222999992229222222929222222229922222222212222292299
929922129992222222929999992222222229992292929292292299922222922222222229229222922222299222222229222222222222222222929229999922222222229999922922222292999229999992222222222222999992222229222292
222922222999299209929222222222229999999299299299299929292222922222229299222222992292992229999999999929292222229222292229999222222999992222222222292222222222222222999992222222222222222292222222
922222222222222222222222222222222222222222222222222222222222222222222222222222222222222222222222222222222222222222222222222212222222222222222222222222222222222222222222222222222222222222222222
292222229222222222222222222222222222222222222222222222222222222222222222222222222222222222212222222222222222222222222122222222222222212222222222222222222222222212222222222222222222222222222222
922922222222292992999229992222229992222222222222222222222122222222229922222222220011292229999222222222222222212122222229999922222222229999922112222229999099929999999992222299999991121222929999
222222922222221222222222222222222222222222222222222222222222222222222222222211222222222112222222222222222222922222222222222222222222222222222222222222222222222222922922222222222222222222222292
922222222121222222222222222222222222222222222222222222222222222222222222222229222222222222222222222222222222222222222222222222222222222222222222222222222222222222229222222222222222222222222222
111291911222119929222111991199992221199919911110900992219111119099112211111199111111029992222221222112191219211112100109922291191222222222222212911191111119102911222119111121999991911120919111
922222229929222299019292222222229992222222222222222222222222229222220122222222222222222222222222222222222222222222222222222222222222222222222222222222222222220992999992229292222222222992992992
222222222222222292999222222222222222222222222229999922222222222999229922222222222222222222222222229222222222222222222222222922222222222222212211222222222222229222222222222222222222222222222222
222222222222222222222222222222222222222222222222222212221222222211222222222222222222222229222221222222222222222222222222222222222222222222222222222222222222222222992922222222222222222222222222
222222222229292222222222222222222229229922222222222222222222292222222222222222222229222222222222222222222992222222122212222222222929922222292222229929992992922929292222222222229229222292222222
922922229299212992299992292222229992999222229222992929922299229222222299929922222992222222222222222222222929222222229292299222292229229222229922222929992929929999922222222222222222222292222292
222222229992222212222992222222222222222222222222292222222222222229222229229922222222222222222222222222222222222222222222222222222222222222229229992222222222222992922222222222222222222222222222
922299229999922222229292229999999222222222222292292222222222222222222222222222222922922229292922222222222222222222292222222222222222222222222222192222299229922222999929999999929222992299222222
299229222222222222222222222222229992222222222222222222292222222222221222222222222299299222222222222222222222222222222229999922222222922222222222222222222222222222999999999999222229922922222222
292222222222222222222222222222222222222222222222222222222222222222222222222222222222222222222222222222222222222222222222222222222222222222222222222222222222222111222222222222222222222222222222
922222222292229292922222222229222222222222222229999922229222222922922292219929222222222222222222222299222222222222222212222229222222222222222922222222222929222922999922229222222222222222222992
911222999992222292992992229999992229999999999992292222222199999222222299999999222222222992222229222292222922922222999922229222922222222222229229222222222229299999922222222222299222222219212292
922922922222999999222222222999999992222222222229999992299222222999992222222299222222999991222222222922222222222222222222299922222292929922922222999929210092192999222222021212222222922229999999
929222929222229990222992929900019992222229222222992212220222222099002292221922910019099229999921222112129992212122222222222211111222222292222211000922222929922922999999912992299929299999999292
222222222222222292222222222222220012222222222222222222222222222222222222222222222222222222222222222222222922222222222222222222222222222222222222222222222222922191222222222222222229999222111111
222222122222292222222222222222222222222222222222222222222222222222222222222210222222222119299922222222222222222222299922222222222222222222222222222222222222222229922992222222222222222292222922
922222222992222992229222922229222292222222222222222222222222221222222222229922222222222222222222222222222222922222222222222222222222222299922222222222222222292992222222222222222222929229222992
922222219999222999992922222229222222112222222299222229222222292222229922929922222922222222222299299292222299229291222222229299222999992299222922922222222929992999999929929999222222999299922929
222222929929222292999992999999992222992922299222222299992922222922999029999229222222229229922222992222929299929222922292292292929999992299222222922922222222292222222222222222229292222222222922
222211199992992220992992229999992229222122221220999999999999929999991299929922229121922222222222222292229219912291111212229292222222992222291921990929999999922999992291111111222221111292200999
922222929222992999999992229999992222222222222229999922299222222999992222922299912292922992222222222222222992222222222222222222222222222222229929992292222222222929929229929992222222222222999999
222222229929222292999192222222929922222222222221991122922929922222999992299922222222222222222222222922999299219199222922222229922222222292299999292992222222999999222222292222222222922999299091
922022299922222999929921122222229992229229222222222222922222222222222922222222222222222222222222222222222922222222222220000922222222290000092222222222222222202222222922222222110002229221222222
922222922222222292222292292222222292292222922229229922222922229222222222222222222222229222222222222222222222292999229992222229222222222292222229222222221222222999222222922222222229222292992922
222229222999222202222222222222229992229222222222222222222222222222222222222222222222222229999992999222222222222222222222222222222999992222222292222222222222222222999999999299222222222222222222
922222929222229222292222222222222222222222222222222222222222222222222222222922222222222222222222222222222922222222222222222222222222222222222922222222229122222922992222922222292222222292222222
922222222999229292922222222222229992222222222222222222222222222222229222229299222222922992222222222299222222222222222222222222222222229229922222229222222222222202222229229222222222222222222992
922222929922992999922292222292222292222222222229992222299229222999992292929999922922922992222222222292222922222292222222222229222222222222299922222999929299222929229292229992212122999992999292
999222999999999999292229292299929922292222222229222292999922222929222222229299222992292992222299999222222922212922292222222299222999992222292222929292222299229929222222222222229229292292292292
929922229292222992999299992922922929222222922222992999922229222222922229299922922222299222222222222229122292222222222929929922222929929999929929222292222222999999922222222222222222222229222292
992922222222222292992229992222222222222222222222222229922222222222222222222222222222299222222222222222222222222222222220099922222222220909922222222222222222202222992292222222999992222220222222
922222222222222292222222222222222222222222222222222222222222222222222222222222222222222222922222222222221222122212222222222222222222222222222222222922222222222222222222222222222222211222222222
922999222222992299222229929999992222222292212222922299992222221922222222222222222222299222222222222222222222222222222229999922222222229999929222999222222222292222222222222222999992222229999992
211021211229221292222110002222222221111111111112222210022111111222222211112222222222200222112122222222221211222222111110000022222222220000022122222221111221102929222221121111000002222210222291
929222929222299999999999992299999992222222222222292229222222229222229922229299222222299992229222222222222221122292922292222929222999999929222229222229229999929922992292222222999999222299999992
292011222929110290222299090000002222122222222221101109921299222100222222220099012111209992222291922010019999999992222229990011100929929900929999011212222222202202222221111111009909292920999999
922222229999222222999999229229929292222222222222222222992229222222222222229922922922922222222229292229222292922292222222229929222299222222992929922222922999999992922222222212229222222222222292
222222922222222292999222222222229992222222222222222222222222222222229922222299222222222222222222222222222222222222222222222222222222222222222222222222222222229212222222222222222222222222222221
922222299999292292999292292299929222222222222222999229222229991222999992229922222222222222222222222229222222222222222222229229222222229292922929222922222229929999922222222222222222222222222292
999299299929992992229222222222222222222222222991221199999999999999999999992222922222222222222222222222222222222222222222229222222222222222222222222222222222292292299999929922922929999999999999
912022292929221999999120002222229991220292112902222220922211900222229909022222111211200229999992999222221109111111121120000922222999990102010102222292222222209222999992222222221221112110992929
922222922222222222222222222222222222922222229222222222222222922222222292222222222222222222222222222222222922222222222222222222222222222222222222222222222199222222222222229222222222222222292922
222022222222221992222220002222222992222222222222222210022222222222222222222222222222200229999922222222222222222222222220000022222222220000022222222229229922202222999992222222000002222220222222
222222222222222292222222222222222222222222222222222222222222222222222222222299222222222992222222222222222222222222222222222222222222222222222222111222222992222222222921112122222222222222222222
222222222222222292222222222222221222222222222212222222222222222222222222222222222222222222222222222122222222222222222222222212222222222222222222222222222222222222222222222222222222222222222222
222922222222922292222222222299992222222222222222222292229222222222222922222222222222299222222222222222222122222212222222222922222222222222222222292222222222222222222222222222922292222229222222
222922222222929999222229999999992222222222222222992222299222222999992922222299222222299992222222222222222222222222222229992922222222229999921212999992222222292292222222222222299292222229922229
922229929999229922929292922222222222222222222222992292922222222222229922229999922222222999999922222222222222229222292292222222222222222222221121292292222929999929999992992922999999229299222222
029922299999292092999992292229229999222222222222992229992229292229299992999922922222292222222229222222222922222222222222229922222292292922999929299992922299292929922222222222222222222222222292
922222929299222292999292222222222222292222299222992299222929929222222919229922222222922222222222222229222292922922222229229222222222222222222222222221222222229999222222222222222222222292222292
222222222222222292222222222222222222222222222222922222222222212222222222222222222222222222292222222222222222222222222222222222222222222222222222222222222222222222222222222222222222222222222222
222222222222292992929222222222222222222222222222222222222922222222222922222292222222222992222222222222229999922222222222222222222222222222222212222222222222229222222222222222222222222222222222
922222092222222929220222292299992222999299929292222229992999929222221029992221111122992222222222229222222992992922299229922929922929229922999992222229222222992929292222922922229222999929219999
922922911222999999922229999999992220100100000009999999999219222999992222102299222222999992222222222222222222222222222129999922222222229999922222999992222222992929222222222222999992222299999999
922222229929222292229292222222222221222222212222222222222222222222222222222922222222222922222222222222222222222222229222222222222292222222222222222222222222922129222222222299222229229922222292
222922222222222999999222992222229292222222222229999999929111222299229921222222922222992222222222222222222222222222222222999922222222229999922222299992922229299992222222222222999992222219229992
922222229222992929222222222222222222222222222222222222222222222222222222222922222222222222222222222292222222222222222222222222222222222222222222229222222922222222222222222222222222292122229292
222922929222229292999222922222222222222222229292222222222222222222222222229299222222222992222922222222222222229222222222229222921222222229229222222222222222292222222222222222222222222229229222
221211211000229292222112222222222221111111111112222222222011111222222211111199112221222990000001000111111111111111111112222211111000002222212121222221111111122222000001111111222221119112222222
222222222222992222222222222222222222222222222222222222222222222222222122222222222222222222222222222222222222222222222222222222222222222222222222222222222222222222222222222222222222222222222222
222222022222992999222222229999992222222222222229222222222222222222992222222202220222922992222922222222222222222222222222299222222222222222222222929222222222222999222222222222222222222222222292
222222222922229292922222222222222222222222222222222222922222222222229922222299222222222992222222922222222222222222222222222222222222222292222222222222222222229921922222222222222292222229222292
922299222222222222222221102222222222222222222222222211222222292222222222222222229229222229222922292222229922999999922292222222222922222222229299222222222222222222922222222222212229222922222292
922222229992992992999222222222229999292929222121221129922222222222229922222922222222992222922222222229292222222222122222222222222222229222222222222222222222299992922292222222999992222229222292
222922222222229292922992922222222222222222222222222222922222222222229222229222222222292222222229222922222022222222222229922292222999922299211222222922222222222222222222222222992922222292222229
922922222222922999999222999999999992222222222222922299999222222299229922222222222222999992222222222229222222222222222229999992222222229999921211999292222222299992222222222222999992221222222999
222222922222222222222222222222222222222222222222212222222222222222222222222222222222222222222222222222222122212122222222222222222222222222222122222222292222222222222222222222222222222222222222
222222222222222222222222222222222222222222222222222222222222222222222222222222222222222222222222222222222222222222222222222222222222222222222222222222222222222222222222222222222222222222212222
929922222999222292222229992222229922222222212222222229922222222222222222222222222222999229999992999222222222222222222229999922229999992999222222222222222222292222999992222222999992222229229292
022929229222229992992299292222229990112000100012222229222111011222222220212222222222299992922222222222222222222222222222299222222222229999922222222222922299299922299222292222999992222222292222
229222219000222222222222222222222121222222222222222222222122122222222222219122921129222222222201110122111211922221222122222212191212222222222222292222222222222222222222229222222222121222222222
222222222999222292222222222222222222222222222222222222222222222222222222222222222222122229999992999222222222222222222222222222222999992222222222212112222222222222999992222222222222212222222229
922922222222999992999229992222222222222222222229229999922222222999229922222299222221299992222222222222222222222222222229999922222222229999929222222922222222299999222222292222999992222229999992
922222299222222292222992222222222222222222222229999992929222122222222222229222222222922229999922222222222222929222922222222222222222222292922922222222229229922929999999999229292222922299299999
922929922222222222222229992222220002222222222222222229922222222222222222222222222222299222222222222222222222222222222229999922222222229999922222222222222222292229922222222222999999929229229292
922299229999999292222222222222220902222222222222222229992222222999999229222299222222229999999999999222222222222222299292292222222999992222222222222922222222922922999999999999222222222229222222
922929922222999022299229999999999922222222222229999999999222222999999922222292999222999922222222222222222922222229222222222222222222222299922292999992222222229929222222222222999992222229992299
922222222222292292222222222222229222222212222222222222222222222222222222229929222222222222222222222922292222222222222222222299222222222222222222222222222222222222922922222222222222222222222222
292222222222222222222229222222222222222222222222222222222222222222222222222222222229292229999922222222222292222222222222229922222222222992922299222222222222221222222222222222999292222222222222
922029222222221292222220002222222222222222222222222210022222222222222222229922222222200229299292292222299299299999222229900099929999991001122222222222212212212922929922922999000002222220222222
222222229999229292299292222222222922222222222222922220922229222222222229229922222922222222222222222222222929222222222222222222222222222222222229222222222222222922222222222222212122222292222292
929922299999922202999999229229222222292222229299999222222222222222222222229922922222222222292992222229222922222922229222299229222222222292992929992992999229992992922222222222222222222229999992
922222222999222292999992222222229999222221222222222222222222229222299929929299222222222992222299299222222222222222222922222229222292992222222222922222222292229229922222922222222222292222292292
222222222222222222222222222222222222222222222222222222222222222222222222222222222222222222222222222222222222222222222222222222222222222222222222222222222222222222229222222222222221222222222222
922922292222222292992222292222220102222222222222222299922222222222229222222222992122222222222222222222222122222222222222222222222222229999222222222222222222299992922222299222992992222129222292
922222299999222292992192222229222222222222222222992222222299112222222221919922922222222222222222222222221222922222222222229222222222222222222222222222222222222929929222222222222222222292292299
922222229299222992292292922222222212222222222222222299222222222222222229229922222222222222222222229222222229222222922222292222222292922292222922222222229229922922922222222222222222222222222292
222222222222229222112222222222222222222222222222222222222222222222221122222229222222222222222222222222222222222222222222222222222222222222222222222222222222221222222222222222222222222222222222
222222222222221222229222122222229992222222222222222222222222222222222922222222222222222222222222222222222222222222222222222222222222222222222222222222222222222222222222222222222222222222222222
922922929999220992999229992222229992222222222222222229922222222222229922222200222222999009999992999222222222222229922229999922222999999999922222222222222222299292999992292222999992922299292299
922222299299222222229292222222222112222222222222292222222222222222222222229922922222222292222292222922222222222222222222222222222222222222292222222222222222222922922222229222922229922299222222
922222992222992929292222229999992229299929292299999922999222292929992229922222110900922222222222222922229991219102919222222222222222222222219299929999999299922999222922222222222229099992999992
922222222222222292122222222222222222222221222222222222222222222222222222222222222222222222222222222112222222222222222222222211221222222222222222222222222222222222222222222222222222222222222222
922222229999222292999292292222229992222222222222222222212929222222119922229299222222222999999992999222222912222222222929922922222999992222221992222122229229929222999992229922222229222122921129
222222222999222292292222222222222222222222222222222222222222222222222222222222222222222992222222222222222222992922222222222222222222292222222222222222222222222222222222222222222222222222221222
922222229299222292992222222222222222222122222219290122222222222222222222929222922222222229929922222222222222222222122212222222222222222222222222222222229222229111999999922929222222922299222291
922222222222229222222222922222222222222222222222222222222222222222222222222292222222222222222222222222222222222222222222229222222222222222222212222222222222222222922222222222222222222222222922
922222222222222222212222222222222292292922222222222222222222222222222222222222222222222222222222222222222229222222222222222222222999292222222222222222222222220222222222222222292299922229299292
222222222222922202222292222222222222229922222922222222292222292922992222222222222222222222292222222222222222222222222222222222222222222222222929299222222222222299222222222222222222222222222222
922922229999222222292222222222229999222222229222992929922222222222292222229922922222222222222222222299222222222291222222922222222222222222922222222222222222922229922222222222222222222229222292
919911199999002090929999990099002221119911119910999099900119199000002911119922111111099222222299929111011111911111111919999911111222229999911911000091111119192991922221119111999991111119111091
922922129992992929292992222299222222222222292222992222992922999222222292299992222222222222222222299292292922229292292999999229992222922929922222222222222222292292922222222222222922922292999992
922222222999222929999999292222222222222222222222222229922222222222999922229922222222292229222292999222222992222222222222229222222999999929992922222222222222299999922222292222999991229299999992
222222222222222222222222222222222222222222222222222222299222222222222222222292221222222222222222222222222222222222222222222222222222222222222222222222222222222222222222222222222222222222222222
109122222222112122222921111111112222222922222222222222222999999222229209991222222222221222222222222222222222222222999991111122222222221111122222212112222222219991222222222222222222222292111191
911199199222001000122112120900000209199199999910100002200111111011111211011200111111092209222221222129129211111111111912211111111212210092111011000011111191102111222221111111999191111119111211
922922999999229292999992229229999922299222229299222229922929222229222999929999922222222992922299999222229929212199222222229222222999922222292929992992229222299922992922222222222222222222222222
222922222999222292999229992222229992222222222222222229922222222222229922222222222222209229999992999222222222222222222229999922222999999999922222222222222222299222999992222922999999922229222222
922222229222222929222222112222222222222222222222922292229222222222292222222222922222222222222222222222222222229229222222222222222222222222292222222292222222222292222222222222222222222229222222
922222299229222292222222222222222222222222222292222222922222222222222292229922222222222922222222222229221211222222222222222222222222222292222222222222222222222292222222222222222222222292222292
922922922222222222222222922222222222222222222222222222222222212222222222222222222222229222222222222222222222222222222229999922292222222992299222222222222222222222222222222222222222222222222222
990292299222222922222292220000002229222222222222292222222211222922992222222221112221922119929222222222222222222220920192222222222222222222212222999922222222222222222299229292222222122222122222
910211000999112092999001102222229990000000000001221110022000020222229901119299922222010992222202090222222912299920001001101122222909992200192122111221111211119929992221119111000002112100229199
222992929292999222999992222299929992222922922299999992999929222999229922229902929992922002222229222292222992222292922222229929222222222922222929922992222229929999922222222222222222222299292292
922222222222222999222222222222222222222222222222222222222222222222222222229222222222222222222229212222222292222222222222222222222222222222222929222222222222222121222222222929222222222222222222
922222292999229992222292222222222222222222222222992292222222222222222222229999922222229999929992999229222292222222929222999222222999999922929229222222299929292929292222229929929929992992122292
922222229299222292222222222222222222222222222222222222222122122222222222229222222299222222222222222222221222222222222222222222222222222222222222222222222222222121929222222222222222212192222292
222229229292222202222929221111112229229929229222292229222992922122222222299222922222222222222222222292292222292299292222229292292222222222222222222122992222922292929222929222992922222292229292
222222222222992292999222222222222222222222222222222222222222222222229222222222222222222922221222222222222222222222222222222222222222222292922222222222222222222222222222222222222222222222222222
222222222222222222222222222222222222229222929222222222222222222222222222222222222222222221111122222222222222222222222222222222222222222222229222222222111221222292112229929922222222292222222222
222222199999222222922992222222222229292222222222292922222229229222222299229922922222222222222299999229222222222222992222222299922999292292292229222222992929922999992222222222222222222292222292
222222229999229292990992222222229992222222222222292222222222222222220122229999222929222992222299999299222292922992922222229222222999992222222929222222229229221999922222222222222229292229222222
922222999992222922922922229222222222922222222229999292929222992222222992229922222222222222929929222222922222222922192222222229222222222222222222292229999999992999929992229222292222222922992992
922219299999229992992992229299292229222222222222992992922229992992992299299999222299922222222229222229222292221292292999229229222222922292222999922291912121292999222222221222222222922222222292
999922122999229992999229992222229922222222222222222229922999999222229922222222222222222229999999999229222222292922222922222292222999999999922222222222222222299222999992222222922922222299992222
922222229299229222929222229222222222222222222229992992222222222222222222229922929929222222222222222222222222922222222292229229222222229222222922222922222229122922922222222222222222222229222222
922222922222229999222222229999992292222222222229999922229222222999992222229999999999922992222222222229229999999999222222222122222222222222299999999992222222222999222222222222122229999922992922
922292219229929292992292222222222220101211221112222222222222222222222212112299222222222222222222222222222222222222111112222222222292922222222222222222222222222929999222229222222222222299222292
922922299999222222999222222222222222222222222222222222222222222222229922222299222222292999999992999229222222222222222222299922222999992999922222222220000000099292999992922922229292222299292992
292229929999222202999292222229222222299929999929999999992222222922922222999922999992922222222222222922992222222292929292222299999222222222222222222299922292222999922222292222222222999222222292
222922299999222222992299222229222222222222222222992929922222292222229091229922222222922222222222222222222222292222222222229229222222222292222222222222222222222222222222222222299922222222222992
922922222222229999222229992222229122222222222222222229922222222222222222222299222222290992222222222222222222222222222229999922222222229999922222222222222222292922222222222222999992222229222221
922922222222299292929229222299992222222222222222222222299222222222222222222222111121222299222222222122222222222222222229999922222222229999922122222222222222222222292999229929299292222229292222
922222122222222292222222222222222222222292222222222222222222222222222222222222992222222222222222222222222222299999222222222222222222222222222222222222222222222222222222222222222222222222222222
222222222222222292222222222222292222222222222222222222922222222222222222222222222222222222222222222222222222222222222222222222222222222222222111222222222222222222222222222222222222992229999222
222011221222229202212221121122222222222212222122222212112222122222222221112222222222200222222222222222222222222222222220000022222222220000022222222222222122202111222221111122000001222221922111
229222299992222222922992229299222229222222999292999922922299929229222999999922922992222222999922222222222299222292929992222222222222292222222922222222222999922922922222222222222222212299222292
222222222222222292000222222222229992222222222222222222222222222222220022222222222222222222222222222222222222222222222222222222222222222222222222222222222222220222222222222222222222222222222222
922222222992222922299222222222222222222222222222222222222222229229229922229222922222221222222222222222222222222222222222222222222222222222222222222222222222229222992222222292222222922292222222
222929222999222299122292222292229992222222222222222222222922222222222922222299222222222999999992999222222222222222299229999922222999999222222222299229999999921992999999299992222229222222222922
229222229992222222999992222299222929222222222222999299922229292229292292229922922922992922222229229222229929929999222292222922222222222229299999292992229229291999922222222222222222222229222292
222222222222222222222222222222222222222222222222222222222222222222222221222222222292222222222222222222222222222222222222222222222222222222222222222222222222222222222222222222222222222222222222
922299922222922999222222229999992222222222292222222292222222222222222222221229229222222222229222222212212292922229222222222212222222222922222222222222222922922922922299999999222222222222222292
222222222222222222222222222222222222222222222222222222222222222222222222222222222222222222222222222222222222222222222222222222222222222222222222222222222222222222222222222222211222222221222222
222222222222221292222222222222222222222222222222222222222222222222222222222222222222212222222222222222222222222222222222222222222222222222222222222222222222222222222222222222222222222922222222
299292999222922299291912222222222229999999999292222222222922229222222192992222222922220292222229222222222212229222229192222222222222222222299912222229222292221929222222222229222222222922222922
929222222222992992992292229999990122222222222229999922299222292299999222222222222222222222222222222222222299222222222229929922222292922229222222999292222222922222222922222299222229992222999992
922222299999222222999992292229922229222222229222999299222229229229222292229922222222222222222229222229222992922222222222229222222222222222222922229992292222292929922222222222222222222292121192
999222229292292929222292222222222922222222222222292222222222222022112222229222222222922222222222222922222222222222992992222222222222222222222222999922292222222929922222222922222229922292292992
922229299299222222999992222222222222222222222222992992222292222222299922229922922222222222222229122122222222922222222922229999211292222222222929222292292292299992222222222222222222221229222292
922922229929992292999299992222229222222222922292922292922229222229222922229922222222229221222222222222222222222222292229929229222222222222922922229922229222292999222922222222999992222299222222
222222222229222222222229222222222222222222222222222222222222222222222922222222222222292222222222222222222222222222222222222222221222222222222222222222222222222222222222222222999992229229222222
922222222222222222222212222222222222222222222222222222222122222222222222122222222222222222222222992222222222222222222222222222222929222222222222222222222222222222222222222222222222222222222222
922922299999222222999992222229992229222222222222999919221229292291222999229922922122292222922299222292222222292922222299929222222922222222222922929222929299922992922222222222292222222292992292
292222222222222222222222222222222222222222222222222222222222222222221222222222222222222222222222222222222222222222222222222222222222222222222222222222222222222222222222222222222222222222222222
222922222999229292999229992222229992222222222222222229922222222222229922222222222222299229999992999222222222222222222229999922222999999999922222222222222222299922999992222922999992922229292122
122222222992221292229222222222229992222222222222222222222222222222222222222211222292222119999922222222222229292922222222222222992222222222229222222222222222222222229922222222222222222229992122
292022122999011292909910092222229992922222222292222220922999922222222991922211222222292119909009900222299992911191999912222222222292992029022229222229229292990929921992222222000012222290991929
999222222112222292222292222222222292292222222922222222222299999222222222222222222222222222222222222222212222222222229222222212221010202222299999222222222222222222222222222222222229292929929222
299922229999222291999929992222229999222222222222222229922222121222229912222222222222299229999992999222222222222222299929999922222999999999922222222222222222299222999999002112999992222229222222
922222299222222222222229922222222222222222222222222229922222222222222222222222222222229222222222222222222212222222222222222922222222222222222222222222222222222222222222222222229292222222922222
999299922929191111919222229111122991111111112112129222211911219119119221119199999912922112222992292992991191911121111112222291991999292222299119191122922912929999222229999999929129999912999921
992222222922922999222292229999992222222222222229999992299222222299992222229222221122222221222222222299222222222292222222222222222222222222222229992992222222222292222222222222222222222292222922
299922929999222292999999292299922222222222222222992992929229299222299299229922922299922212222922222292229222222292229229999922222292222999992929292222222222292999922222222222222222222292222292
999222922922992999999911229922229992222222222229299922299299222999999922229299222222922992222292999222222222222222929992222222222222222222222922222992922999929222929922229292011102222222222222
922222122222221222222222222222229292229222222292222222222222222222222222222211992222222112222222292222222222222222229222222222222222222222222222222222222222222222222222222222222222222222999999
222222222222222222222192222222222922222222222222222222222222222222222222222222992929222222222222222222229999992922222222222222222222222222222922222222222222222222222222222222222222229222222222
922222222222999992299222929999992222222222222229929929222222222922999220222299999299999992222222222222229299222222222229999922222222222992222922999922222222222222222222222222999992222929929292
999922299922292999999299992222222222222222222222222229922222292229999229229922922992299222222222222999992222222222129929999922992222229999921922922222222222292929222222222222999992229999222222
922922922222222299999229992222229992222222222229999929922222222999992922222292222222929992922229992222222222222292222229999922222292929999222222999992222222299999222221112222992992222229222229
922922222222229292999299909922229992222222222229299999999222222999999999222299222222299992222222292222222222222222222220099022222929929999922222222922222222299929992222222222999992922229992999
922222222222222999999292229999999992222222222922222202222222222222999922222222222222922222222222222222222222222222222222222222222222222222222222299222222222229999222222222222222222222222222299
999999999999999999999999999999999999999999999999999999999999999999999999999999999999999990999099999999999999999999999999999999999999999999999999999999999999999222999999999999999999999999292922
211292211222101120999112191111112221191999119190019902200999111000229911991100111111221002222229222111111211211111911192202210110292229191111111100111999999929111222221191111210221111111191110
922222229292222292922292222229222222222222222222992222222229222222222222229999222222222992222222222222222222222222222222229222222222222222222222292222222222222292222222222222222222222222221222
922922299292222292992992922222229999999222222222992229922229299229922922222922922992922222222222222229222122222299229222999922222222222999999929222222222229992999922222222222292222222222222292
222221222222229292292222222222222222292222222222222222222222222222229222222299222222992992222222922222222222222222222292222222222222992222222222222222222222222299922292229222229992222922222229
222222222999222222222222222222222922222222222222222222222222222222222222220022222222222229229221922000002222222222222222222209000929222222222222222222221222292222222222222222222222222222222222
922222222222222292222222222222222222222222222222222222222222222222222222222222222222222222299222222222221211222222222222222222222222222222222221222222222222222222222222222222222222222222222222
922992229992222222999299992222229222222292222922999299929222929222229922929922222222222929229222222222222222222222922999999999222222922922222922992222222229222999992222229292229992912222222292
922922129999220999222229992222222299992922222229929929992229229922229299299209222222299002222292929122229999222222222229999921221212929999999229222222222222292999222222222929999992222229292222
211111119292101222222210121111112221111111111112112212211111111122111211122200911192000002222222222222221222212121111110001222222222221122021222101012222222221922222222122211110111121111222212
922222222222222222222222222222222222222222229222222222222222222222222222222222222222222222122222222222222922222222222222222222222222222222222292222222222222222292222222222222222222292222222292
922222929299292922229299229299992292292229292229299929292222222222222292929922922229222992292222222222222922222222222292292222292292222299229922922212222229292999222222222222222229222222222292
922299299929229999992292222222222222222222222222222299299999929222999999999299999222212992292222222229222929922922922222929222992222222922292222292222292229929999222922292299922992992299922222
222222229992222292900292222229222222222222292229992992222222222222290099229922922222222222222222222222222222922222229222229929222222222292222929922292222929990299992222222222229222222292222292
222922922999229122999229992222229992222222222222222229922222222222229922222299222222292999299992299222222222222222222229999922222999999299922222222222222222299222999992222222999992222229222222
222222299999922922999999222299222229292222222229999999999229229299292999199992222922222222222222222229222929922992299922292929222222929292999292222992929292992999922222222222222222222292222292
929922229299222922922292222299222292222222222222992222922222222229222222229922222222922222222222222222222222222222222229999922222292229999992912222222999999992992922222222222222222222222222292
999222129999221292992292222229222229929229922292929222922922299229222292929999222222222112222229222222222929299222922292222212222222222222292922222222299999222929292222222222222229222222992292
922222212222122222222222222222221212222222221122222222222222222222222212291122222222222222222221222111112222222222222222222211111292222222222222222201111111122222992222222222222222222222111122
929222929922999292999992292929292292229221922229999929222222922299222229929999222222229992222222222222222292222222299222922222222222222222222229299292222222222999929929299999222229922929299999
922222229929229222992222222229222222999299292292992299922922222229229922222929199999222292922922222229222222222222229222229922222222222292992299222222222222922922922992299299922229929299222292
922922222222992999222229929999992222222222222229999999999299999999992222222222999929929222222222222222222222912122222229999922222222229929920229999992222222292922222222222222999999909922222222
222222222222222222222122222222222222222222222222222222222222222222222222222222222222222222222222222222222222222222122222222222222222222222222222222222222222222222222222222222222222222222922222
922222222222292292229992222222222222292222992222222222222222222222222222222299222222222222222222222222222222222222222222299922222292222222222222222222222222222222229222229222222222222222999092
992922922922222292999229999999999992222222222222992299999222220999992922119229229222999222222222222222222222222222222929999922222222229999929229999992222222292922292222222222999992929929992922
022922222999229090999229222222222222222222021221101192222011222100229912022222222222299222222292999222222212219129222119999922222999999999929209222992222222222222222222222222299992291112292222
222222222222992922222222229922222222222222222222222292222222222222222222222292222222229222222222222222222222212122222222222222222222229299221222222922222222292222222229222229222222222222222222
922222129222121222222222222222222222222222222222992299229222222229222222222910221222222009292222222222222222222222222222222222222222222222222222222222222222222922929102222222922222922222222292
922222299999222292299992222299992222222222222222222929292222222229222299229922922212222222222222222229222222222222222222219222222222222229222222299992222222222292222222222222222222222292222222
929222299999222292222292222229929999222222929299992292929929992222222292229922922222222222222222222222222222922222999222292222222222222222992999222992292222292922992992992999992919992299929292
929222922222229229222922229922222222222222222222222222222222222222222222222299992222222992222229222222222222212192992222229222222222222292299222929222229229222929222922222222222222222999992992
922222229222992292222222229922222222222222222222222222292222222222222222222222222222222222222212122212222222222222222222222222222222222222222222222222222122222222222122222222222222222222222222
222222222222222222222222122222222222222222222222222222222222222222222222222222222222211222222222222222222222222222222222222222222222222222222222222222222222222222222222222222222222222222222222
222222222222222292222222222292222122222222222222222222222222222222222222222222222222222222222222222222222222222222222222222222222222222222222222222222222222222222222222222222222222222222222222
992299119999921200292992919219919991122222222222292292911929119119112922219900999219122001011121090212101111100019112192222201101000902222210912222911111199192999921129999999222229291922999992
922221222111222292922222222222222222222222222222222222222222222222222222222222222229222221201092222222222222222222222222222222222929292222222222222221211111122222921002111121222222222222222222
222299222222292999222229992299999992222229222229999929292222222299992222222299222922299992299222222222229292990002222229929222292222222222299291992922222222292222922929929999292920112222999992
222222222222222222222212222922222222222212222221221122222011122222222222222222222222222222222222222222222222292922222222222222222222222222222222922222222222222111222222222222222221921222222222
992229999999222292999299299929922229222922222229999992222299222222221229129929992992299222222229292229229922992292222222229929922999229922222292992992999229292999922222222222222222222222999992
222222222222222222222222222222222221212222222122222222222222222222222212112222222222222222222222222222222222222222222222222222222222222222222222222222222222222222222222222222222222222222221222
922222222222992929222222229999992222222222992929999922299299229999992299992299222222922992222222222222129222922222222222222222222222222222222222999992222222222222222222222922222229922222229222
922922929992292992229929992222222292222222222222992299922222222222222222229922222222299222222222222222222222222222222229999922222222229999922922922222229929992912922222222222999992222229222212
922299922229992229222222229999999999292921221229999922299222222999992222212299999999922992222222922222222222222222111212222222222222222222222222999992222222222222992929999999222222222222992222
921222229999222121292222222222222222221222922222222222222222212299222222911922222222222222119222192999912922111999222122222211119999922222222929222221221929922292900912222222222221292122122122
912222229929292992999292292999222222222212122122292922922222292229292291919992222222929222222222222229222222222222299229912922222292222292992222922992229292992922992999992222299229929299222992
922222222222222222222222222222222222222222222222222222222222222222222222222222222222222222222222222222222222222222222222222222222222222222222922222222122222222222222222222222222222222222922222
922222229222222222912222222222222222222222222222292222222222222222229222222999222222222999222222222222222222222222222922222222222222222222222222222222222222922222999992229222922229922292222992
922922929999229992999229992222229999222292222222222229922299229222229922222299222229292999999921222222222222222222222229999922222222229999922222222292222222299929999992292292999992222229299292
299222929222222222222992222222222229992999999992222222222999992222222299992222992222222222222222222292222222999999999292222222222222222222222222222222222222222212222222222222222229922992292222
222222222222222222222222222222222222222222222222222222222222222222222222222222222222222222229222222222222222222222222222222222222222222222222222222222222222922222222222222212222222222222222222
922222222999222212222222222222222222222222222222222222222222222222222222222222222222222222122222299222222222222222222222222222222929222222222222222222222222222222222222222222222222222222222222
999999999999999999999999099999999999999999999999999999999999999999999999999999999999999999999999299999999999999999999999999929992292299999999999999999999999999999999999999999999999999999999999
922222222222222222222222222222222222222222222222222222222222222222222222222222222222222222222222221222229222222222222222222222122222222222222222222229222222222222222222222222222229122222222222
922222122222221292222222222222222292222222222222222222222222222222222222222200222222222002222222292222222222222222222222222222222222222222222222222222222222222222222222222222222222222222222292
222222292222222222000222222222222019222922222222222222222222122222220022222922222222922992222299299122902222222229922292222222299020122222222122992922222222220111222222222222222222221222911011
922222299229222222292292222222229992222222222222222222222222222222222222229222222222222229922222222222222292222222222222229222222222222222222922222222222222992292992922222222222222222229122292
922922212222222222900129992222220001112211111112222229922222211222220022212929222222299922229222222299221122221222111129929922222222229999922222222222222222290229992222222222999992122229190991
222222222222292222222222222222222222222221111212222222222122212222222222222222222222222221111122222222222222222222222212222222222121122222222222222222222212122292011222222211222222222222222292
212222999922222222222212222229229222122221212222992229222292229222222211929922222229222222222222222222222222222222919992229222222222222222229922222222992292222922992222222222222229299912222292
292212222229222292222992292222222222222222292292222229222299292222222922292222922222229229929929222222222292222222222222222222229222222222222292222229999929922922922992222221222222229222292222
222222222222222222222222222222222222221211221212222222222222222222222222222222222222222222222222222211212222122221122222222212112222222222222222222211212222122222222222222222222222222222222222
229222222222229222222292222222220009229222222222222222222299222222222229222222222222222222222222222222222929922299922292222222222222222222292229222222229999222222222222222222222222922222222222
222222222299222222222222222222222222222222229222222222222222222222222922222212222222222212222222222222222222222222222222222222222929222222292222222222222222222222229222222222222222222222292222
222222222222222222222222292222222222222222222222222222022222222222222222222222222222222222222222922222222922222222222222222222222222222222222222292222222222222222222222222222222222222222229929
999922299992222212992999222229222229292222222222222292222999299222222229999922222222222222222222222222222222222222299222222222222222292222222229222222222222222922999292222299229222922299999292
922222229999922992909292222299222222222222222222992292922222922222220929229992922222922292922229222292292222922222292222299999222299222222222229999299999999920999922222222922229222222299222292
222222229222222222222222222222222222222222222222222222222222222222222222222222222222222222222222222222222222222222222222222222222222222212222222222222222222222222222222222222222222222222222292
922992929992219222222219922222222922222222222922222229922222229222112222229922222222222992292929229919192222222222222222999999191292229999922212222222922222292299922222992299999991112922222222
999292299222222992222992229999299999229992229992292222222299222922229292299922992299222222222229222222929222992929292292229222222929292222292292222929999229222999922222222222222922992292999991
922222222222222292222222222222222222222222222222222222222299999222222292992222222222222222222222212222222222222222292222222222122222292222222922222222229222222222222222222222922922222222922222
222229299222992222292292229922222292992229999292922292299999999299222299922222299992222222222222922222222992222299122222222222292222222222222229229222222222222999222222299999222229229229292222
922222922222222999222222222222222222222222222222222222222222222222222222222292222222222222222222222222222222222222222222222222222222222222222222222222222222222222222222222222222222222222212222
922222212222222222222222222222222222222222222222222222222922922222222222221222222222222222222212212292122222222222222222222211212929922222222222222222222222222222222222222222222222222222922222
922922222222299999001229929999992222222222222229229929222222212922990222222299222222299992222222222222222222222222222229999922222222229999922222292992222222291999222222222222999992222229222992
922222922292222222222222221109002222222222222222222229222222222122112212229922222222222229222222222222222222222222222229992222222222222222221229222222222222222292922229229922222222292292222292
222922222222222222222229992222222222222222222222222229922222222222222222212222222222299222222222222222222222222222222229999922222222229999922222222222222222292222222222222222999992222229222229
299922299992229292999299222999229992292222222222999299929299292999999992929999929922999992222222222999222292122292222222222929292222299229222222992292222229299992922222222222222292222292222992
222222222222222292022222222222222222222222222222222222222222222222222922222222222222222222222222222222222222222222222222222222222222222222222221222222222222222222222222222222222222222222222222
922222222222222222222222222222222222229222222222222222922222222222222222222222222222222222222222222222222222222222222222222222222222220222212222222222222222222222222222222222222222222222222222
222222222222922292222222222222222229222229229292229222229292222222292222222222929022992222222229222229222222292299222222222229292222222929922922222292222222222222999999299999929299999922929992
299222992222222922922221992291999229922292222222222299222922222222292992992229222222299992222992922229999222229992222292229922222222222222229222929992292222222222929292222222199992292922929222
222222222222222222222222222222222222222222222229229922222222222222990922222222222222222222222222222222222222222222222222222222222222222222222222229222222222222222222222222222222222222222222292
929922299992292292292992922292229992122222222222992299222229229229222992929922922222292222222229222222222222222222222229929229222222229229922922222222222222992999999222222222999999999999222992
922999222922292992222299992229222292222222222922229222222222222222222222222229222222292222222222222222222222222222129212292229222222229992922222222222222229222222999992229229999992992229929999
922222222222992999222222229999999992222222222222992222299222222999992222222222922292922992222222222222222222222222222222222222222222222222229929999992222222222292922222222222212129999922999222
222222229222222222222222222222222222992222999292222222222299229222222222222222222222222222222222222222222222222292222222222222222222222222222222222222222222222222222222222222222229922222222219
922922229222222922292229992222229992222222222222222229922222222222112222222222222222299292222222222222922222222222222229999929222222229999922222222222222222292222222222222222999992222229222222
922222922222992929999222229999992222222222221219999922299222222999999922222299222222922992222222222222222222222222222222222222222222222222222222999992222222229999292222222222222222222222999999
222222229992222292992992222229222222222222222222992292222222222229222212229922922292222222222222222222222292212192222222222922222222222222292222222212222222222929992292292222222922922999222292
222922222222222222222222222222222222222222222222222222222222222222222222222222222222290222222222222222222222222222222229999922222222222222922222222222222222222222292222222222222922222222222222
922222222222222299222222222222222222222122222222222222222011112222222212222222222222222222222222222212222222222222222222222222222222222222222222222222222229222222222222222222222222222222222222
922222929299229292991999992299222229222222122292992999992222922229222992229999222229222992222929222222222229292922222222229922222222229222222922292922999999222999922222222222222222222299222292
922922229999219292929229992222229992222222222222222229922222222222229922229299222292922999299992999222222222222222222222292222222999992229222222222929999999992922999992222222299992922229222222
922222222222221222222222222222222222222222222222222222222222222222222222222211222222222002222222222222222222222222222222222222222222222222222222222222222222222222222222222222222222222222222222
911210212222222121222212222211112222111111001011111112211222222211112921212222222212222222999922222222222122212112121112222222222222222222210011222211111111122111299990000100222222121012221211
922222222222222292922122292222222922222222222222222222292200912222992222922222222222922222222222222222222222212122222229929222222999229292222222222222222222222222222229922922929222292222222229
922299222222922999222992229999992222922222222222222222222222222222992222222229222292222229999929929212122292222222222222222222122292292222222222999292999299992929999992229292292992222222222122
922922129999902292999229992299999992121112911119099909911111112000009222119922111111999222222292992222222192292999111019999922222999999999922222000002222222299922929222222222999991292919992192
222222222222222222222222222222222222212222122122222222222222211222222222222222112212229222222222222222221112122221229122222222222222222222222222222222222222222222222222222222222222222222222222
922299222299229292999992222222229992222222222229929922222222222299999292929299222212222999999922229229229222922229222922992229222999992222222922222222222999299992992992229999222222222292292292
922222222222222222222222222222222222299999992922222222222922222222221122222229222222222222222222222222229292292999222222222222222222222222229999221222222222222222222222222222222222222922222222
222222222222222222222222222222222222222222222222222222222222222222222222222222222221222229292922222222222222222222222222222222222222222222222222222222222222222222922222222222222222222222222222
922299222999229292992222292222229992222222222222222222222222222222992922222299119222222992222992999222222222222222222222222222222999999992922922222222222222292222999299992999229222222229222292
222922222222229292999229992222229992222222222222222229922222222222229922222299222222299999922922222222229191992922222229999922222222229999911222222222222222299222999992222222999992222229222222
022222922222222021992222229999992222222222222229999929299222222999992222222299222222922922929222222222222222222292222229929922222222222222221922929122222292222999222922222922292992211122999999
999299299999999291922922222222222222222222222992222299999999999999999999992222222222222222222229222222222222222229222222222222222222222222229992922222221222229222292292229922222229922299999999
922222299999922922999999222299229222222222922229999929912222292222222222229922922222922222222922222222222292222292229922222229222299922292992929222292222222922929922222222222222222222292222292
992922299999229292999229992222229992222922222222222229922222292222229922222299222222299999999992999222221212221222222229999922222999999999922222222222222222299222999992222222999992222229922222
922222222222222222222922222222222222222222222222222222222222222222222229222222222222222222222222222222222222222222922222222222222929222122122222222222222222222292222222222222222222222922222222
222922222222299292999229992222222122222222222222992229922222222922999922222299229222299992222222229222222922229222222229999922222929229999922292922922222222299222222222222222999992229229222222
922292299222222929222192222222222222222229299292222292929222222299222222292222992222299222222222222222222222222222999922222222222222222222222222929222222222222222222229929999222229222292222222
222222222222222222221222222222222222222222222222222222222222222222222222222222222222222222222222222222222222222222222222222222222222222201022222222222222222212222222222222222222222222222222222
911222211222992292222112222222222221111111111112222222222111111222222221112922999999922222222222222222922222299929111112222222222222222222299992222292222222222922222222222222222222292212222292
999922229999222222199992229122229222222222299222999922122929222222222299229922922929222999999999999222222999912192222222929222222292922222222929222292929929922091999922222222992992222221222292
922922299999222292992292222299992222292222292229999992929929229222292922229922922929922222222222222222222222922292222222299229992222222922222929922222229222292999922222212222222222222292222292
929222922222222299222222222299992222222292222222222292229292222299922222222222222222222222222222922222222222222222222222222222292222222222212229222292222222222222222222222222222222222222222922
922222222992222222000222222222222222222222222222222222222222222222220022222299222222222992222222222222222222222222222222222222222222222222222222222222222222220222222222222222222222922292222299
922292929999222292992922292229922299222922929922992229222222992222222222229990999292922009222222229922229922922299222222222222922292229222992229292222222229922999922222222222222222222299299299
929922299999222292299992222229922229992221222229999192922222222000002292229922992999922222922299222222222222922292222292222929229922222299222929199222929922222999992922222222222222222222222292
922122229292999929292291219999992222222222222222222209099222222222992292229222222222900222222222222222222292922222292220020029222222220000092222999992222229209999922222299992000009229292999999
922299299992992992222222222222222222292922229922222222222222229222221222222222222222222222922299299222222222292922222222299922222292929999992222222229922922992999999299299992929992222222222992
922229229922292999992292222222229992229222229299999922292299292222222929999922222222922222222229999292992222992922229222222299292222992222222922299022222222222229992229999999222222992292999999
922229299229222292922229922222222229999999992299229922292299229222992229992299222222229992222922222222292222222222292992222922292222222292222222222222222222922922992922222222222222121229929999
222222222222222222222222222222222222222222222222222922922222222222222222222222222222222222222222222222222222221222222222222222222222222222222122222222222222222222292222222222222229221222922222
922222222222222222222222222222222222222222222222222222222222222222222222222222222222222222222222222222222222222222222222222222222222222222222212222222222222222222222222222222222222222222222222
912922929999222992222922222222222229292222222222992222222222219222229922122922922222299299999922222222229292992229191212229922222222229229222929222222222222222929999999229992922299999292292992
922222222222222292222222222222222922222222222222222222222222222222222222222222222222222222222222222222222222222222222222222222222222222222222222222222222222222222222222222222222222222222222221
299222222222222222222922222222222222222222222922222229222222222222222222222222222221292222222292222222222222222222299292222222222222222222222222222222222222222222222222222222992222222229222222
919002999929229999292990002222229999992222929222992990009229292222222229229999910209100999999999222929222229922922222220009022222292920909922922992222992222992922229220001022090002222220292292
922222222222922999222292229999992222222222222222222222222222222222992222222222922222922222222222222222222229922229222222222222222222222222292922929292222029222992222222222222222222222222999992
922922999999112292929922999292229222292222222222999299909929222222292999229922922222222229299992222299292222922292229222229999999222222229222229292292222999292999922222222222299222222222222292
929222229299222292999929222229992222222222222229291192222229222222222922299999922922222992222299222299222229222222999922222229922222922292922922922922292222222999922222222222222222222299222292
222922222222222222222229292222222221222222222222222292222222222222222222229222222222229292299922222222222222222222222229992922222222229999922222222222222222222222229222222222222992222229222222
922222229229222222922222222222229929222222222222222222222222222222222292222222222222221222222292222222222222222222222222222222222222222222222222222222222222222929929222222222222229922229222222
222222222222222292222222222222222222222222222222222222222222222222222222222222222222222222222222222222222222222222222222222222222222222222222222222122222222222922292222222222222221222122222222
922222222292922212999292222222222229292222229222222222222222222222222222222222222222222992222222222222222222222222222222222222222222922292222922222222222222222222922922229922222229229222999999
911922922222229292222229992222222222222222112122222229922122222222222211129999222222299992222222222222222122211121212229999922222222229999921222222222222222292222222222222222999992229219222292
929222229292229222222292292222222222222222122222222229922111112222222222221122221212292222222222222111112222222212222229929911111222229922922922222221121111192992922222222222992992221219222292
922922929222229999999299999999999992222929922229929999922222222299229922222299992122299992222222222222222292922222222229999922222222229999992222999992222222299999999992229292999992222229292299
922222222999929992999922222222229992922222222222222222222299222222009922222299999999222999999992999222222222222222222222222222222999992222222222222222922922229222999992222222222229922922999922
922222222222229999999992222299992292222222222929999922222922299299229922292299222222222992222222222222222222222299222922222222222222222222299092992292222222299222222222222222222222222992222222
222222222222222292222222222222222222222222222222222222222222221222222222222222222222222222222222222222222222222222222222222222222222222222222222222222222222222222222222222222222222222222222292
292229299999222292921299222229999929222292229222992292922292222922222122229922922292202992222992999229222229222222299222221229292929992222222292229222929229929922929222222222222229929299292292
922222222929222222222222222222222222222222222222222229922222222222229222222222222222229229992922222222222222222222222222222222222222229299922922222222222222222222999992922229222222222129292292
922222222222222999222929229922222222222922292222222229922222222222222222222999222222229222299229222922222222222222222222222229992222222999229292222222222122292922999992222222222292229222992222
929222299922992292992292222229929229222222222229999922922222222222222222229922922922922222222229222229222992222292222292222929222222222222292922999992292229222999922222222222222222902299292222
222222222222222202222222222222222222222222222922222222222222222222222222222222222222222222222222222222222222222222222222222222222222222222222222222222222222222222222222222222222222222222222222
922922222222229222229229292222222222222222222222222229922222222222222922222222222222299222222222229229222222222222222229999922929999229999922222222222222222299222292229922292299992222229221929
921222229999922291992299992299909222222922292229299922992222222929112222229922922222022222222222222229222222922992292222999229992229222222922222992922929929999999922222222222292222222299292292
222922221222229292222229992222222222222222222222292229922222222299222222222222222222292222222222992222222222222222222229999922222929292222222222222222222222292222222222222222999992222229922222
929222299999222222992999292929292222229222922229999992922222222222222222229922922299222222222929222229222922922212922292229229222222922229992922299992222929222999929222222222999222222999999999
922222229292229202299222222222229992222222222222222229222229229222222222229922222922929229929229229999922222922222922222222299222999992222222222922922922222229922929292222222222229922299222222
922222229922222222222292222222222222222222122222222222222222222222222222229922222222221222222222222222222222222222222222222229222929922222222222229222222222222222922222222222922222222222229222
922222229992222992929992222222222222222222222229229029222222229222992229999922922922222222222229222299222222222292229922299229222222922222222922222222222229222929999992229992222222999999992292
922229999999222992922992222222229922299999999922222229922222929222222922992299222222222999999999999222222222222222229222212222222999992222222222222222292222229222999922222999222292222292922922
922222222222112222222222222222222222222922222222222222222222222222222222222222222222222222222222222222222222222222222222222222229222222222222222222222222222292922222222222222922922222222222222
222299222292222292222222222299999992222221221229229922222299292922222222222222222222229229999922222222222222222222222222222222222222922222222222222922222222222222999999999999222222222229222299
922229229222221202909922222222220002222211222212222222222211122222220112219200222222222002222222222222222292222222222212222222222222222222222229222222222222220212222222229222229222222222122291
922299222992222292992222229222229222222222222222229222222222222222222222222222222222222222292922229229222122222222222922222222222921192222221222222222222222229222922229299922222222222922222292
912922229292222929992999222222229222992922292922292292922929299222222229299922222222222222222122222999229222222992992992929229222222229292999999922992229922992222922222222222292921992299999292
922222299999222292222992299299222292222222222222999992922219222229222992229992929222222222222992292222222212912122222222292222922292929292222229222222222922922999922222222222222222222292222299
922222222000222292222222992222222222222222222222222222222222222222222222222222222222299229922292999222222222222222222229299922222999999229922222222221222122222222922922222229999922222229999922
922222229999222222999992229229920019222222222229299929922222292222229999229992929929222922222229229229922222222222222229299922222222299299222222992222929222222999222222222222222222229292222299
922222222229992929222992229999999992222222222229999922299222222999992222222222222222922222222222222222222229222222292222222222222101922222292222999992229229222922222222222922222222292222222292
922222229922222222222222222222222992222222222222222222222222992222222299229922222222922222922222222999992222222222222222222292292222222009022229222229299922222929999222222222222222922292299299
929092229999220292992290002922229992292222222222222210022222222222222222299999222222200999999999999999992229299292222220000099999999990000099999222222229229202992999992229222000009999220222292
922292299999299292999992222222229292222222922222222299222999929222229292922299222929222992222202222222222222222222999929999222222222229222922222222222222222229222999922222922222222922299222222
222922222222222222222222222222222222121222112212222222292222222222222222222222222222222222292222222222222222212122992292222222222222222222221292222222222222222222999992222922222222222219222222
222222222222222022222222222299292222222222229222922222292222222222222222222222222222222222222222222222222222222222121222222222222222222222222299222222222222222111222222222222222229222222222122
922222229999222999999222222222229992222222222222222222222222222299229922222299999299222999999992999222222222222222222222222222222999992222222222222222999929929929999992222222222229229222222192
922992022999020011999229902222222922222222229922112229911222222211119922222200222221299009999992999222222222221222222229999922222999999999922222211122222222299222999999992222900092222210122222
929922299299222929999992922229221129292222222222992999122222222222222222229922922922222222222222222229222292922292222222999022222222229999992929992222292229992929922222222222202022222129222292
922222222222222292999222222222222222222222222222222222222222222222229922222222221212222222222222222222222222222222222222222222222222222222222222222222222222229222992292222222222222222222222922
922222199229221292222922222222222922222222222222222222222222222222222222222200222222222002999922222222222222222229222222222222222929992222222222222222222222922222999992922229222222222222222222
229222122222222292292292222299929992229992229922292222299922222229222999999922922222222002222922222229222222222222222222222229292222222222299992222922229292922292222222222222222222222292292992
922222222222222222222222222222222222222222222222222222222222222222222222222222112122222222222222222222222222222222222222299922222222222292222222222222222222292222222222222222292922222222222222
922222922222992929999222222299992222222222222229229922222222222922229921122222222222922222222222222222222222222222222212222222222222222222222222999922222222222992992222222222222222222222222999
922229229222222222992229992222222992222222222222222222922222212222222222222922222222299229299922222222222222222222922229999922222999222922992922222222222222292922999992222222999992922299292292
922222222229229929222292222222222222222222222222222222222222222222222222222299922222222002222222222222222922922222222222222222222222222222212109222222922922222292922992929222222229929929222292
922922229222292292999229992222229222922292222922222229922222222222229922222222222222299222222229222222222222212192222229999922222222229999922222222222222922299222992992222229999992222229222222
922222229999222292999992222229222222222222292299999992222222222222222922229992922229292222299222222222222299922299222922229992221929292292292222222222229929929999999992222222222222222222222292
999222229999222992999922222222222222222222992222222222922222222222229929229922222222222222222222222222222222222222222222222222222222229222222222222229292222222922999222922222222222922222221222
222922222999229292999229992222229992222222222222222229922222222222229992222299222222299999999992999222222222222222222129999922222999999999922222222222222222299999999992222222999992222229222229
229922299999222992090992229229229992222222222222992222922222222222220022229922922922222222222222222222222222222222222229922222222929222222222922222222222222220999999292999992229229992299222292
929229222222292229222222992299992922999222222299929992229222992299992222292299999999922992222222222222929292222299222222222222222929299999922229222222922212222222222222229292992929999922992992
222222222222222292229222222222222222222222222222222222222222222222229922222229222222222112222222222222222222222222222222222222222222222222222222222222222222222222222222222222222222222222111122
922222222222222292222222222222222222222222222222222222222222222222222222221222222222222222222222222222222222222222222222222212221222222222222222222222222222222222222222222222222222222222222222
922222292929222212222922222222222229992222222222222222222222222222222299922222222222992229999992929222222222922229292222222222222222222222222222222222922222222222999992222222222222999992222222
922999222222922999999222222299999992222922222222222299229222222222929922222299999999922991222222992222222292992222222222299922222222229999922929222222222222129292222929222229229229992292992222
922922222999229292999229992222229992222222222222222229922222222222229912212299222222299999999992999222222222222222222229999922222999999999922222222222222222299222999992222222999999922229222292
229222299222922292222299992222222229229992999292222229922999229222222292992222222222299222922222222222222222222229929992299922222222222922922212222222222222222222222222222222229222222299222222
922229999922222029222222222229992922229299999292222292229222222922222222299922992292299222292222292992992222222222222229922229922999999299229299922222222292292222929999299999292999999929222222
922922999999222992999992222999922999992922229229999922222222222222222222229922922999292229292229222922229299929299929999929929222292222992299919999992922299992999922222222222229222222299999999
912122299999222101929292212219111129911299119212922229912222229229222291929922112222192222222999220229222222222222292292202922222229221219122112292221121919102292922222292222202122222222222929
922222222222922222222222222222222222222222222222222222222222222222229222222222222222222222222222229222222222222222222222222222222222222222222222222222222222222222222212292229222222222222222222
922922222999229919292222992222229992222222222222222229922222222222229922222222299292299229299992929922222222229222222229999922222999999999929222222292222292299922999992229222222929292229292222
911900919999019109999299992222229992100201111222222299911111012222229921129099220121299999999990999000002212920211010029999909000999999999991222221121210009099909999990000000999991922999099090
922229222222222222222222222222222222222222222222222222222222222222222222222222222222222222222222222222222222222222222222222222222222222222222212122222222222222111222222222222222222222122111111
222222222222222222222222229922222222222222222222222222222222222922222222222222222222922222222222222222222221222222222222222222222929222222222222222221102122222222222222222222222222222222922222
922222222222992999222222229999992222222222222222992222299222222999992222229922922292922992222222222222222922922222222222222222222020222222299929999992222222222229222222222922222229999929999292
200222200222292202222002220900002220000000000900000029209009009009002999900022222922222922222220222009002222200000000002222200000222222222222922022000000000022000992292299922222229292209000090
222222222222222292222222222222222222222221222222222222222222222222222222222229222222222222222222222222222222222222222222222222222222222222222222222222222222222222222222222222222222222222222222
222222222222222222222222222222222222222222222222222222222222222222222222222222222221222222222222222222222222222222222222222222222222222222222222222222222222222222222222222222222229222222222222
922212229929229222222222222222222222222222222222222222222222222222222222222292222222222921221222222222222222222222222222222222222222222222222222222222222222222222111102221112222222222222222222
929999122222222222222999922222222222222929992922222929222222222222922299222292222222299222922922222222222222292922292929922222222222229992922222222222222222292299999992299929999999229229992992
922222229922229222992229222222222222222222222222222222222222222222229922222299222222222992222222222222222222222222222229922922222222222992222222121222222222222292222222222222222222222229292292
929222999999992922999992221129929999212222999299909092219190211099999929219929119221122222222229222011011111210199999992229921111292922222229299299992222229999999922229929222222221921292292292
222922299229222222222229922222222222229222222222222229222299999222222292922229222222222990902929229222222222222222922922229922222222222222922222229229929992922222922292222222222292222222922229
222222222222222222222222222222222222222222222222222222222222222222222222222222222222222222222222222222222222222222222222222222222222220909922222222222222222222222222222222222229222222222222222
922222222222222212222222222222222222222222222222222222222222222222222222222222222222229992222222222222222222222222222222222222222222229922222222222229222299222292222222222222222222222229222222
919912199292912122292992990009092222129122111212222222291111111222112211111922111119129222222221222111110911191911919199992911111992922222211911100009921929922999222229991911929921911919999999
999922222222229999292229999922222222222222222222222229222222222222222222222299222229299992292222222229222222222222222229999922222292229999922222222292222222292999222229222292999992222229992092
922222222222222222222221022222229992222222222222222222222222222222222222222222222222222222999222222222222222222222222222222222222222222222222222222222222222222222999999992999222222292222922222
229222299922929292922292992292222222222222222229992229222222229929222229929922222292229222222222222222222222222922222222299229222292292299929922292992212219199999992222222222222292922299222292
922222929222992999222292222299999992229292999999999922299922222999992222222222999999922992222222222292222222222221229222222222222222222222292222999992222222222999222222222229222222922292999999
922222229222222222292222222222222222222222222222292229222222222222222222229922222222222222222222222222222222222222222222222222992222229292922222222222222222222929992922229222922229929929221222
922222222222222222222222222222222222222222121122222222222222222222222222222222222222222222222222222222222222222222222222222222222222222222222222222222222222222222222222222222222222222222222222
922222222222222222222222292222222222222211212212222229222122212222222222222222229292222222222222222222222222222222212222222222222222222222222222222222222222222222922222222222222222222222222222
922222229992292929919992222222922929222222222292992992922919191229222222229199222222222992292222222222222292222222229222229222922999922229222929222222222929922999999912222222222222222299222292
222222222222222222222222222222222292222222222222222222222222222222222222922222222222222222222222222222222112222222222222222222222222222222222222222222222222222222222222222222222222222222222222
922222222222222222222222222222222222222222222222222222222222222222222222222122222222222292222222222222222222222222222222222229222222002222222222222222222222222222222222222222222222222222229292
929911099999909090999992220009002222222291211290990019900129119009009911919999911001022999229991999191191192190102292192229209901999929222201909900000999999929992992221101111222229290992110011
922222229222222222222222222222220022222222222222222222222222222222222222222222222222222222222222222222222222222222222222222222222222222222222222222222222222222222222222222222222222222222222222
992922922222999999222229999999992222292922292229999999999222292999992222222299222222999992222222222222222222222222222229999922922222229999922222999992222222292222222222222222999992222929922122
922222229222222222292292222222222222122212222222222222222222222222222222222222222212222222222222222222222222222222222222222222222222222222221221222222222222222222222222222222292222222299229922
222922222299222292222229992222222992222222292222222229922299222222222222229229222222299229991299922222222222222222292229999992222909999999922222222221121011199222292222222122999992222229922222
922222222222222292222221222222222222222222222222222212222222222222222222222222222222292222222229222222222292222222222222222222222222222222222222222222222222222222222222222222222222222222222222
222222222222222222222222222222222222222222222222222222222222222222222222222222222222222222222222222222222222222222222222222222222222222222222222222222222222222222222222222222222222222221222222
922222222112292292222222222222222922222222222222222292222222222222992222222222222222229222122222222222222222222222222222222222222222222222222222222222222222222929222222222222222222222222222292
211022122999119292999120092222229992222222222222222219922222212222229911129299110111000999999990999222222209211110222210909929222999990000922220011212222222299910999992222222909902101010111111
222222299999222922992292222222222222292222222229992222222222222222222299229222222222222222222222222222222222922912222222222229222222222222222229229222222222292999222222222222222222222222222292
299922299992212222299292222222222299999929999992292929222999999229222299999922222222222222222222222222222222222222299292229229222222222222222222222222229222292229222222222222222222222292222222
922222922299222992222929029222222222222222222222222212922222229222222222229999222222200222929299999299292222922222222222299299292222222222292222222222222929222992222229222222222222222229222222
221222222222222222222222222222222221222222222222222222222222222222222221212222222222222222222222222222222222222222122222222222222222222222222222222222222222222929222222229222222222222222222922
222222129222221222222222222222222222222222222222222222222222222222222222222200222222222002222222222222222222222222222222222222222222222222222222222222222222222111922222222222222222222222191191
922222222922222292999222222222229222212121222229229922222222222299229922222222222222229222222292222222222222222222222222222922222999292222222222992222222222229229222222222222222222922222222222
212222219222222292990122222222220121111111112112222222222111112222220012112222111111222222222222999222221229112112111119922912221929292222211211222222222222220922992292222222222221221122222222
229222229292222292999299922222222222922299992992922222922222922211229292929222229222222222222222222222222292222299292929999922222222222222299292212222222222999299222222222222229222222992222992
292222222222222222222292222222222229912922222229229922222999292222222222922222099222222222222222222222222222222222229222222222222222292222212229222221291222222229222222222222222222222222222222
922222229999229222999292222222222222222222222222222222222222222229222222229222922222222222222222222222222222222222222222222229222222222222222222222292222222222992222222222222222222922292221292
929222999999221292999990022229222229229922292229992922922229292222292929229992922299900222222222222222222222222222221922229229222222922222222929922292229929999999922229222292222222222292222292
922222211999222222222292222222222221111101111112222222222222222222222222229922222222222222222222222222222222222222222222222222222222222222222222222222222222222222922222222222222222222222222292
999222222922222999212222292222229992222222992222222292299299222222222222229222222222299222222229292999992222222292222222222229999222922222222222222922299222929222222222222292222922299929222922
222222922222992922222222222222222229222229229222222222222222222222222222222222222222222222222222222222212229222222222222222229222222222222222929222222222222222922222222222222222222229222292292
111011222000212201122112221100001221211911119112222210000911199211221211112221111111012100000001011222121111911199191110000022221101120000011909100219111111102111000001111111222221111111999111
922222229999222292999992222222222222222222222222222222222222229222229922229922222922222222222922229222222222922222229292229229222999922222222922922222222229229999922292222222222222222222222122
222222222292292222222222222222220002222222222222222222222922222222222222222222222222922222222222222222222222222222222222222222292222222222222222222222292222222222229222222222222222222222222222
922222229992292992222292222229222222222222222122992222222222222229222222229222922922222222222222222222222222222222222222222222222222222222222922222222222922222929929292229992120212922999922992
929222229999222292999992222229222229222222222222222222922229222229222922229922222222222222222292222222221122211192222222292292222999992222221921222222922929222292222222222222222222191222222222
922291929999229292222292922222222922922229299229999929929922922119222222229929999291122222222222229111119999911192229222222211111222292222292912229222222222222992222221111111222229292222199922
222222222222222292222222222222222222222222222222222222222222222222222222222222222222222222222222222222122222222222222222222222222222222222222222222222222222222222222222222222222222222222222222
922222922222222222222222222222222222222222222222222222222222222222222922222222292222922222222222222222222222222222222222222221222222229222222222222222292299222999222222222222999222222229999992
222211229999229222990292222222222221121112112111991122922211219222220219129222222222229220000001000221212222222222129229999929921000902922922222222291911111191919909901911111229922222999111191
922222999992221999999992292229992299222922299229992292922922229222222222229910992999922122222222222292222229922299922222999929922299922222222922292992222929292992922222222222222222229292222292
299222222922222292222992222222222992222222222122222222222222222222222222229222222222222222222222222222222222222222222292222222222222222222222922222222222222222999229222222222222222222292222299
222221222222222222922222222222229992222222222222222229922222222222229222222299222229222999999922222222222222222222222222222222222222222222222222222222222222229222999992222222992929292922222222
922922922222999999222229929999999992222222222229999999999222222999992222222299222299929992222222292222222222222222222222222222222222222299222922999992222922292222222222222122222222222292999222
922922929222929999299229992222222222222292222222222299999222222222229222292299992999299999222222222222222222222222222229999922222222229999922222222222122222299222999992222222999999999929222222
922222229299222292922292222229222222222222222222992992921222222291229292229922922222222222222222222222222222299222922922222922922229222222292929222212292292222999922222222222222222222922222299
922222222222222292222222222222222222222222222222222222222111111222222222222222222222222222222222222222222222212122112212222222222222222222222222222222222222222222222222222222222222222212222222
922922922222992922922909299999992222221221121129229929922222222222229922222129222222922222222222222222229292222222292229999922222222222222299922999992222222229992292222222222222222229222292100
922222929999229992999292922222229992222222222222922229922229222222229922229299922222292999999912229222222222222222222222222222222222222222222929222222222229229992999992299992222222222299992292
922229229222992199222229929999992222222222292229999922922922222999222922222222222222922222292222222222222222222222222229992922222222229292922222999299222929992222922222222299992992222222229222
222222222222229292222222222222222222222222222222222222222222222222222222222299222222222222222222222222222222222222222222222222222222222222222222222222221222222222222222222222222222222222222222
222222222222222222222222222222222222222222222292222222222222222222222222222222222222222222222222222222222222222222222222222222222222222222222222222222222222222222922912222222222222222222222222
922992229999222999999291229222229222112192191222292201022222922229222991229922119111292222222222199222222222992299222222219922292222991021022222111222999999919919992229299222221211922291911991
922299922999299922999292229222229992222222222222212922222222222222229929229999220211222999999999999222222222292222222222229299222999992229292222222229222292299299929999229229922222922992229299
222299922112922299222222229999992229222222222229999992299222222999992222229222992929922222222222222229922922922222222222222222222222222222222292999292222222222999222229999999222222222222999999
222222222999222292222222222222229992222222222222222222922222222222222222222229222222222222222299999222222292292222299299922222222999992222911221222222222222292222222222222222222922222222222222
922222229000992922222292229999992922222222222229999922299222222999992222222222222222922222222202111222222222222222222222222291112222212222222222999992222222222222222222222222222222222222222292
299222222999229992292229992222229992222222222222222292222222229222222222229999999922299992222299999929992222222222222222222222222999999999922222222291222222292222222222222222999992222229222222
922229229299222922229992222229222222222222222222992922229222299299992222299922222222222222222929222292222922229299229222229299222992292222222929229992299222929999222222222222222222222222111292
922222229222222292222222222222922222222222222222222222922222222222222292229922222222222222222222222222222222222222221222222222222222222222222222222222222222222929222222222222222222229222222292
911911222221092292900129992299999992222222222222122229992222222222220092221192111211299220000000100111112211111112221229999911111000009999992111111222222222290212100211111111999991119129112122
222922222122222222222229992222222222222222222222222229922222222222222222222222222222299222299922222222222222922222222229999922222222229999922222222222222222292222922992222222999992222229222222
922222222222222922222922992299992222292922222222992299222222222999992222292299222222922992222222222222222222222222929222292222222222222999922222999902222222222222222222222222222222229229222222
922222922000992929222222229999999992222222222229999922299222222999992222220099222222922992222200000000002222222222222222222200000000002222222222999992922222222222922222929922222222222292999992
222211292111222902999292221111119992222222222222222292222922002222229922221199222222222990000091000111112111222222922222222211121000002222222222222221212211229222000201111111122212222212212299
122212122222012121222922222222222222222222122222222212211211222111002222222222112111222222222222222222222222221211111122222922222222222222212912222201111121122191222221111111222222222112991111
929922222222999922999222222222229992222222222992222299999999999999999999992292222222222992222222222222222222222222222229999922222222229999922922222222222222299222922292222292222912222222999999
222222222222222222222222222222222222222222222222222222222222222222222222222222222222222222222222222222222222222222222212222222222222222222222222222222222222222222222222222222222222222222222222
299922222999229292992229902299999992222292929222222202129299922222999929222222229229921229999929999222229909222222222222229222222999999999222292929292222222229222999992222292222222992292222222
922999992929929292222292229999992221111221222122922299229222922299222229292199299222922999229292292291292922922222229299922299929222222222222222292992112929292222922922999929992929929229992922
922222222222222292999222222222229992222222292222222222222222222222999929299222229299222222222222222222222222222222222922222222222222222222222222992922212222229222222222222222222229922222929222
222922222222992292999299992222229992222222222222222229992222222299229922222922222222999222922229292999292222222222222229999922922999999999922222922222222222299222292229120922999992222229222222
922222229222222292999292222222222222222222222222222222222222222222229922222222222222222222222222222222222222222222222222222222222222222222222222222222222222229111222922222222222222222222299291
229222229992992292292992229999992222222222222222292229222222222222222222229922929229222222222229222111112229122222222222229919111222222222222992222229292222221299222222222222222222922992222222
911999211122112222222122222222222222222222222222222299912222222222222222222222222222222222222222222222222222222222222222222222222222222222222222222222212212292222022922222229222222222222111112
919222299992292222919992222229922222292222229229992922222922229299292299929922222922922222222292222222222222222222229922999922222222922292292929299292222299221999922222299222222292222292222292
929222229922221992222222222222229992222222229222292222222222222222222222229290222222222002222222222222222229222222222222222222222222222222222222222222222222222222929222222222222222222292222292
922922229999222992999229222222229992229992222222222229922922229222229922929222222922299222222292999229992222222222222219999922929999999999922222222229999229999222992922222222992999222229222292
922922929929999292222922992299929992222222222292999229222292222222222222229999929229222992222292292222222992222992222229992922222212222229292929292222299222292999999292922922999992992992222292
922222222222229292222229222222229992222222222222222229222222222222222222222299222222222992222222222222222222222222222222222222222292902222222222222222222222222222222222222222222222222222222222
992222222299222292999222922222229992222222222222222222222299299222222922222212929922222992222292929222222222222222222222222229222999992222299999222222222222222222929992222222222922222222292222
992222229999222229999999229222222292222222222222992922222292222222229222229922922222922222292229292292292211122222222929929292992222992229229992299292229222229999922222222222222222222229999999
922299222999292999222222229999992222222222222222292222229222222222222212122222222222222229999922999222222222222222222222222222222299992222222222992222222999922222999999999999222222922222992222
222999222222222202222229992222222222222222222229922299929922229299222222222222222222299229299922222922222299222222222229999992222222222222222222222222229222292222929299999922299992222229222222
922922199999220922222299992229222229222222222222992299922229222222222299229900222222299102222299999229222222222222222229999929222999999999922222222222222222292999992292999222999992922999222292
929222222222222992222222222222222222222222222222222222222222222222222222221122222222222222222222122111112222222222222222222212222212112222222222222222222222222222222222222222222222222222222222
219999299999221992111992221119110009990111101001991129122119001229291021119990911122212001992900000010001011111111911192229291010119202222291199299929229221920111222221191199222229919199000291
222222222999222292999222222222229999992922922229222222222222222222229922229929912992222999999992999922999129121191222222222292999999992222221212222222222222929922999992222222222222922229922292
922922229222922292211299992222222222222222222222222229992222222222222222229222222922299222222222222222222222222222222229999922222222229999922222229292222222290222922222222222999992222299222292
222222222229992222922221219999999292222222222229929921299999222999999222229922222922912222222222222222229922292992222222222222222222222222222222999999292999922999929229999999222229992991222999
222222222222222222292222222222222222222222222222222222222222222222222222222222222222222222222222222222222222222222222222222222222222222222221222222222222222222222222222222222222222222222222222
999022122222011292222920002222222222222222222292222220022222292222222291222229111192200222222222222222222222229219229290000022222222220000012222222222222222202222222222222222000002119290222222
922222222929222292999922222292229992222222222222222229222222222222229922229299229922222999999922922929222222222291222222222299992999299999922122922229999999929992999992222922222222292292992922
222922222999222292999292222222229992222122222222922222299222212999999021119299222222222999999992999222222222922221222229999922222999999999922222222222222229299922999992222222222222222222222222
922229222229222222222222222222222222222222222222222222222222222222222222222222112222222222222222222222222222222222222222222222222222222222222222222222222222222222922222222222222222222222222922
222222222222222292222222222222222222222222222222222222222222222222222222222222222212222222222222222222222222222222222229992222222222922222222222222222222222222222222222222222222222222222222222
929299209992992999222212929999992221210202101009999922299911019999992200219022900000929222212202222022220010100000019112292222222222222222900000999999009099922999299929999999222290900022999999
922922211222222999999219992222222221111211111119222999929111111222229911212292222222299992922222222222222222222222199199999922222222229999922222222222222222299010222222222222999999929229222211
922222229922222221222222222299222222222222222222222292929222222222222292229922222222222222222222222222222922922222222222229222222222222222222229222222222222222999929922922922222222922229222222
922222222222221222222222222222222222222222222222222222222299222222222222222222222222222222222222222222222222222222229222222222222222222222922222222222222229222229222222222222222222222222222229
929922299992999292999922229299999292222222929222999292229229992222992929929909922222922992222229222222222222922222222922299922222222922222292222999222922222292292922222222222292922222229222992
922222222922222292999222122222229992222222222222222222222222222222229922222299222222222929999922222222222222222222222222222222222222222222222222222222222222229929999992222922222229222222222222
222222222222002222222229991111112992222222222222222229922222222122229222222222222212292222992922222222222212222222222222299922222292222992929222222122222222222999999992222222999992222229222292
922922222222222222999229992222229992112222222222222229999222222222229922222222222222299222222222222222222222222222299929999922222222229999922222222222222229999222222222222222999992922229292222
922922229999229292999229992222229992222222222922222299922222222222229229229999222222299992922292999222222922222222229229999922222999929999922922222222222222292922999992222222999992222229219292
911912219009229292999299999299229991111111111112992999922112292222229999129999922222299990000001000111112222222222119119999911111000009999922222292221119111199929000902222222999992222229222292
222999922999222992299220222222229992222222222222222229222222222222222222229999922222222999999999999999992922222222222229929299999999992299929222222222222222222209999999999999222222922222212021
222222222222212292122222222222222222222222222222222222222222222222222222222222222222222222222222222222222222222222222222222222222222222222222222222222222222222222222222222222222222222222222222
992222222222222292222222222222222222222222222222222222222222222222222222222222222222222222222222222222222222222222222222222222222222222222222222222222222222222222222292222222222222219922222222
299222229922222292999222222222222222222222222229999992292222222222999922229222999922222222222222222222229999922299222222222222229292222222292299929222292922929912922222922999222229999992999292
922922222999229292999229992222229992222222222222292229922222222222229922222299222222299999999992999222222222212122222229999922222999999999922222222222222222299222999992222222999992192119292222
929222299999222922992999222992229229222222222222999992922219212229222229999912922222222222229222222222222222222992222222229222122229299222222922292292222229222999922222222222222222222222122292
922222229229222202922222222222222222222222222222292222222222222222222222229222222222222222222222222222222222222222222222222222222222222222222222222222222222222929922222222222222222222222222292
222299222222221222222221122222222222222222222222222201022222222222222222222222222122221222222222222222222222222222222220000022222222220000022222222222222222202222222222222292211202222220222222
999222299999222222999299922229222220990910919092992222222901110222222991019999229929222992229299999999922999222222211922299299922999992222222929292922999929292999222222222222222222222292222292
222222222222222202222222222222222222222222222222222222222222222222222222222222222222222222222222222222222222222222222222222222222222222222222222222222222222222222222222222222921212222222222222
922222929992222992992222222222222222222222222222222222222222222222222222229299922222222009222222222222222222222222222222229222222222222222222222222222222229222999999992222222222229922992222222
922922222222992992222229229999992222222222222229999992299222222999992222222222222222922222222222222222222222222222222222222222222121222222222222222222222222222222222229922222222222222222222222
922922222222229992222222222222222222222222222229922292929222222992992222229922222222222222222222222229922222222222222222222222222999992222222222222222222222222222999292222229222222222229020222
222222299222222292222292222222222229992999999992222222222922929222222299999922222292222222222229222999992212222292229222222299999222222222222922222229299999922922222222222222222222222222992222
922922299229222292222299992222229999929299992292222229922222222222222292222222222222299222292292999222222222222222222229999922222929999999922222222222222229292929922222222222999992222299222912
229299929992222222222222222222222222222222222222222222222222222222222222222222222922222222222222222222222222222222222222222222221222222222222222229222222222222222229222222222229292222229222222
222222291229992292929929292222222992112112929910000029902222122011999922222299220212299229999920229222229922122299222212292222222292922222229222222929929222929229999992222922999999999992922222
922222929222222992999222222222222222222222222222222222222222229222229922222221222222222292222222222222222222292222222222222222222222222222292292222222222922229922222222222222222222922222292922
929922929292229292992229222299999992922122222222992229222222229222992922922299922222292992929992992222222222992922222229992922222222292222222222922222222222292999999992299299222292922222299292
922222220292222222292121122222222221121112222122222222222291121122222211119222222222212222222222222222222222212922121212222222222222222222212212222112222222222222292222222222220212222292222022
912222111222102292222212220111112221221912919212212222222122222122112222929922222211122222222222222229212121121221222229999212122222229992922212110221122222292921999292222922992299121922121222
922211222222222222222112222222222222221121221222222222222211211222002211122222222222222222222222222222222222222222222222292222222222222222222222222222222222222222222221111212222222222212919222
922922292999222192222229992222222222222922222222222229922222222222222299222222222222299229999992999222222222222222222229999922222999999999922222222222222222292222999999922222999999999929222292
222222922222992222222222229999999992222222222229999922299222222999992222222292222222912222222222222222222222222222222222222222222222222222222222992292222222222222222222222222222222222222999992
211922211222222222222119992222229991111111111112222229922111111222222211112222999999299222222222222222229299229229111119999922222222229999922922222222222222292222222222222222999999999919222222
922922299992229291999922992222222222222222222222222222222222922222229999222992922292299292222922202229999922222229222222292229922222222222222922222222222229229929222222222222229222222292299992
922222222222222222222222222222222212222229229222222222222222222222222222222299222222222222222222222222222222222222222222222222222222222222222222222222222222222222222222222222222222222222222222
222222222222222222222222222222222222222222222222222222222222222222222222222222222222222222222222222222222222222222222222222222222222222222222222222222222222222111222222222222222222222222222222
922922222222222292222222222222222222222222222222222222222222222222222222222222222222222222222222222222222222222222222222222222222222222222222222222222221222222222292222222222222222222222222222
922222299222222292299222222222220902222922222222222222222222229222229922229922222222922222999992929992992222222222222292222292222999992222292922222222222222229999929922222222222229292222922999
222229229922292992222222222222222222222222222222222222222222222222222222222222222292222222222922222222222222222222222222222222222222222222222222222222222222222292222292222222222221212222222222
222222229999119229091222222222229992222222222229229922222222222222220022229229222222222992222222222222222222922222222222222222222999292222222222222222222222220922222222222222222222922222222292
922222122222222292222222222222222222222222222222222222222222222222222222222200222222222002222222222222222222222222222222222222222222222222222222222222222222222222222222222222222222222222222222
299222229222292222229222221122229992922292929922112222222999992211112229292222222222222222222222222222229991999999992222222229222222222222299299122122222222222999222222222222222229999222222222
922229922222222999090292222222220092221221212122222222222222222222220012229222221122222222222222929222222121211122222222222222222222222292212922222222292222220911922222222222929229121229111191
922222222229222122222222222229222222222222222222222222299222222222222222222222222222222222222222222222222222222222222222222222222222222222222222222222222222222222922222222222222222222222222222
922222222222222222222222222222222222222222222222222222222222222222222222222222222222222222222222222222222222222222222222222222222222222222222222222222222222222222292222212211222222222222222222
222222222222222292222222222222222222222222222221111122222222222111222222222222222222222222222222222222222222222222222222222222222222222222222222222222222222222222222222222222222222222222292222
929922229999222222999299992222222222222222222222292229922222222222229922229922922222299229999992999229222229222222222229999992222999999999922222222222229229999222999992229222999992922299222291
922222299922222922922992222229229992222222222220110022222222222111922292229222111111222222222222222222222222222222222222222222222222222222292222091292222222222929922222222222222229111292222292
922922222222292999222229929922222222222222222229929929292222222922222222222222222222229222222222222222222222222222222229999922222222222222229222222922222222222222211112222222222222222222222222
992222222922222222999222222222221212222222222222222292222222222222229922222222922222222222222229222222922222222222292222222222222222222222222922222222222222229229222222222222222222222292229292
922222222222222292999222222222222222222222222222222222222222222222229922222222112222222222222222222222222222222222222222222222222222222222222222222222222222229222222222222222222222222222222222
211222222999222292222222222222222221122222222122222222222211212222222222219922222222222222222299292999992222222222121212222299999292992222222222222222222222222222222222222222222222929222222222
110202111222222121222112222292222221111111111212222222922111111222222211112222111111222221122222222222221110111111011112222222222222222222211111222222111111122222121222111122222221111112222222
922222222222222222222222222222222222222222222222222222222211222222222222222222222222222222222222222222222222222222222222222222222222222222222222222222222222222222222222222222222222222222222222
222222222222222222222221122222222222222222222222222222222222222222222222222222222222222222222222222222222222222222222222222222222222222222222222222222222222222222222222222222222222222222222222
222222222222222222222222222222222222222222222222222222222222222222222222222222222222222222222222222222222222222222122222222222222222222222222222222222222222222222292222222222222222222222292222
222222222222222222222222222222220002222222222222222222222222222222222222222222222222222222221222222222222122121212222122222222222222222222222222229221111111122222222222121111222222222222222299
999222229992922992999992222299992299222222222229999992999229292222222292119922922922222222229229222219229222922992222222292922222292222292229929292992999999992999922222229222222222292292222999
222222222222222222299222222222229992222222222222222222222222222222222922222222222222222219292222222222222222222222222222222222222222922222222222222222222222229222222222222222292222222222222222
222222922222229999222229929999992922222222222229999929999222922999992292222299111001299992222222222222229909929229292222299222222222222222292192229222222222922222222222222222229222999929299922
992299222999222292222999999922229992222999222922222229922922299222222292922229229922299222992922222222222222222222929922222222222222222222222222999222922922991999292299992999999992222929999909
922222229222222222222299222222222922222222222222222222222222222222222222229222222222222222222222222222222222222222222222222222222222222222222222222292222222222292922292222222222222222292122222
222129222222222292222221122222222222222222222222222222222222222222222222222222222222220292222222222222222222222222222222212222222222222221222222222222222222222222222222222222222222222222222222
222222222222222222222222222222222222222222222222222222222222222222222222222222222222222222222222222222222222222222222222222222222222222222222222222222222222292222222222222211222222222229222222
222222222222229292222222222222229992222222222222222222222299222222222222222222222222222222222222222222222222222222222222222222222222222222222222222222222222222212222222222222222222222229229211
922299292992222292000229222222222922929922222922922292929299222222220029292299222222292999929292929222222292222222922222222229292222922222222929222292222222920292999999999999222222922222222922
922292929222992929222222229999999992222222222229999922299222222999992222229299999999922992222221222222222992922229222222222222222222222222222229999992222222222222922222999992222229999292992292
922222229999222222922992222222222222222222222222222222922222222222222229229999922222222222222221222112112222922222222222229219111222222222222229992222222222222922222222222222222222222222222222
222022222222222222222221122222222222222222222222222222222222222222222222222222222222222222222222222222222222222222222222201222222222220000022222222222222222212222222222222222122222222222222222
922222229222222222292222222222222222222211221222222222222222222222222222222222222122222222222222222222222222222222222222222222222222222222222222222222222222222222222222222222222222222222222222
222222222222222292222222222222222922222222222222229922222222222222222222222222222222222222222222222222221122122211222222222222222222222222211222222222222222222929222222222222222222222222999922
221922222222222292222221122222222222222222222222222221022222222222222222222222222222202222222222222222222222222222222229920222222222222222222222222222222222202222292222222222219122222222929222
922299292229992999222992999999992222222222922929999922299222222999992222229922222222222229999922292222222222222222222222222222222222222222222922222299929999922009999999999999229229292992222900
999222929992222222999999222222922292222229222222922929922999999222222299229999222222222992222222222292222222292922999992922222222222222222229291299222222292992929222222222222222222221292222292
922222222222992292222222222222222222222222222222222229222222222222222222222222222229229222221122222222229229222222222222222222222222222222222222299922222229222222120202222222222292222222222922
222299929992222212902222222222222222222222222222222222222222222222222922229922222222222229999999999999992222222922922292222299999292992222222922222229999999922222999999999999222222222222229992
222999222992222992222222222222222222222222222222922229292222222999222222229922221299929229999922999922922222222222222222292922922222222222222222222229992999222922999999999999999992229229222222
222122222222221222222222222222222222222222222222222221022222222222222222222222111222222222222222222222221212292921222220021022222222220020022112222222222222202222222222222222212212212222222222
922211229292112202192292222222221122222221222222222212122111222222222122222222222122122222222222222222222221222222222222211122222222222221122111222222222222222121922222121111222222122291191191
222222229222222222929992222229222222222222222222292999922229229229222292229922922222222202222222222222292222222222222229229222222292222222222222222292222222292999922222222222222222222292222292
229222299992222292999992299299922222222922292229999922922229222999229229299922922922222222222229222222222992922222299222299229222229222292292929999292292222992992922222222222222222222292212292
222222222222222222222222222222222222222222222222222229222222222222222222222222222222222222222222222222222222222222222222222222222222222222222222222222222222222111222222222222222222222222111111
200029222229292292999299002222222229299229299222229929922222922222229999299222222222222229999992929922222222222222091990022292229222290992029222222222222222909222999992222222009099229920922299
222229229222222222922992222222222222222222222222992222222222222222222222229222222222222229999992222222222222222222222222222222222222222222922929222222222222222922929922299922222221111122222292
922129222999992999922222222222222222222922992929299929292222229922229922222222222222222222222292229222222299222222222222222229292929292211222222222992222222222222999999992992222292222222222222
229222229222222219222222222222222222292222222222222222222222229222222222222222222222222222222222222222222222222222222222222222222222222222222222222222222222222999292222222222222222222292222222
229222922922222292222999222229222222222222222222299929922222299299992922229992922222922992222222222292222922222222212222222222222222222222292222222922929929992929222222222292121222222229222992
222222222222222292222222222222222222222222222222222222222222222222222222222222991112222922222222222222222222222222222222222222222222222222222122222222222222222111222222222222222222222222111111
922992929999222999922292229999229992222222222222992292922222929222222922999922922992222229292222299222222212222292222222222222222292922222222229929992222222222999922222222922922229929292299299
929222222222922922222222229922222222222222222222222222292222222222222229222222222222222222222222222222222222212122222222222222222222222222222222222222222222222999222222222222222222222292992299
222222222222222292222222222222222992222222222222222220229222222222222222222222222222222222222222222222222222222222222222292222222222222222222222222222222222222222222222222222222222222222292922
222922222222229292222229992222229992222222222222222229922222222222222222222299222222299999999922222222222221222222222229999922222222229999922222222222222222299222999992222222999992222229222222
911922922999229292222219129922229999222222922229222212022222222222222222222999222222220999922222222222222922229222121220000022222999990000022222292292222222299922999999222222000919922999992999
929222229299222922299922222229222292292222222122992222222222222222222222229922922222222222222222222222222222222222222222229222222222222222222222222292222222222929929222222222222222222222222292
922222221222222292222222222222222222222222122222222222222222222222222212222222222222222222222212222222222222299922222222222221222222222222222222222222222222222222222222222222222222222222222222
922922222222229222922229992222229992222222222222222229922222222299922222222999222222299992222222222229222211122222222229999922222222229999922221222222222222299222922222922922999992221229999292
922222229222222222222292222222222222222222222222222222222222222222222222229922222222222222222222229229292222222222222222222222222999992222222222222222222222222222222222222222222222222921292222
122922229222229121222299992222222222929299999929229999922222222222222929222222222222299222222222222222222222222222292999999922222222229999922222222222222222292999222222222222999992222229999999
229922222999299299090999992222222222222222222222922229922222222222222122229299222222299999299992999222222222922222222229999922222999999999922222222222222229299222999992229999999992922299222222
922922211222229222999229992222229992222222222222222229922222222222229922222299222222292992222222222222222222222222222229922922222222229222222222222222222222299222222222222222992992222229222222
222222222222222222922992929000092222922222222222222222222222222222222222222222222222222222222222022222929222222222222222222222222222222222222222222222222222222292222222222222222222222222222222
922922199292992292922220912222222222222222929221011119210922229111222299999922222222209222222222222229222222212122222221999922222292922021221222222122122222902929922222122222299992922291292992
922222229922219992292222222222222222222222222222222222222222222222222222222222222222299222222222222222222222222222222222222222222222222222292222222222222222222222922222222222222222922292222292
299222199222222222222922222222222229999999999992222222222999999222222292992222222222222222222222222222222222222229999992222222222222222222222222222222222222222222222222222222222222222292222222
929222229999992222222222222222222222222222222222222222222222222222222222222292992292222299900092992222229292922229292992222222222222922222222292222222222222222222999992222222222229222292229222
992291999101229292229992222222229929999199911192222292222999999222222291192299222222222999999999199222222191111111292192222222229999902222211191222221999111922222929999999999222221921212999222
221022211999229292999220002222220001112119229292222219022222221222229922222299222222200999999992299222222222222222221210000022222292920009022222222221222222209922999992222222000002222220929222
922222222222999992222992229999992222222922222229999922299922222999992229222229222222222222222222222222222222922222222222222222222222212222222222222222222292222222922922222292222222922292299222
222222222222222222292222222222222222222222222222222222222222212222222222222222222222222222222222222222222222222222222222222222222222222222222222222222222222222222222222222222222222222222222222
922222229229221222222222022222229992292922222222222222222222222222222222222222222222999222222222229222222222222222222222222222222222292222222222229222222222229222222222222222221221122222222222
922922029222990909299229999999992222222222222229999999999222222999992222220100222222999222222122222111102222222222222229999911191222229999992222999092122112299909221122222222999992222229999299
222922222229222922999299992222291092922222222222222299922222222222299922222222222222299222222222222222929222222222222229999922222222229999922222222222222222299222222222222222292922229229222922
922222222292222929222222222222222222222222222222222222222222222222222222222222222221222229999922222222222222222222222222222222222222222222222222222222222222222229299222229222292222222222222222
222222222222222222222222222222222221212222212222222222222222222222222221222222222222222222222222222222222222222222222222222222222222222222222222222222222222222222222222222222222222222222222222
922222999222292292992292229999999999222222222229999922292922222922222922229299222222992991902922222222222229222222292222222222222222222222292222222922999999922929999999229222222229922222222922
222222211222222292222222222299222221122211222122222222222122212229222229112222999922222222222222222222222122222222222222222222222222222222222222222222222222222222229222222222222222222222222222
922922229292222212229299922229222222222222222222222299922222292222222222229922222222229222222222222222222222222222222222229222222222929999922222922922222229299929222222222222999992222229222299
922222229222222992922222222222222222222222222222222222222222222222222222222222222222222222222222222222222222222212222222222222222222222222222222222222222222222222222222222222222221221122222292
922922222222299999212222229999992222222222222222222222229222222222222221222222222222922992222222222222222222222212222222222222222222222222212222999992222222221222222221111111222221212222999921
922222229292222222292222222222222222222222222222292222222222229222922222222922222222222229210222222222222222222222222222222222222999222222222222222221122129122922999991111121222229922292222292
922211222222222292222222229929222222222222222222222222222222222222222222222222222222222220191122222222222922222222222222222222222222222222222222222222122219922222901011111101222221122222222222
222222222222222292222222222222222222222222222222222222222211222222222222222222222222222222992922222222222222222222222222222222222222222222222222222222222222222222222992222222222221212122222222
922999222222222929999222222222229999222229222292222222229299292222229999292222222222922229999922222222222292222222292229992922222222229922921222222999999999929222999999999999222229992292299222
911222222222222222222212222222222222221212222222222222222222222222222222222222222222222222222222222222222222222222229222222222222222229229222222222222222222222222222222222222922222222212222222
200219119999222992200999922222222090001011111912222222222999199222222111099900111211292000000001999901219111111101021012222221229999902222900910222111220292122999990091910922922221119219919922
222222122222222292222222220000002222222222922222212212211999992211002222222222221212122222222222222222229211229222222222222222222222222222212222221212222222222111222222222222222222299919222222
222222222222222292222222222222222222222222222222222222222222222222222212222299222222222992222222222222222222222222222222222222222222222222222222222222222222222222222222222222222222222222222222
922222222222222222292222222222222222222222222222222222222222222222222922222222222222222222222222222222222222222222222212929222222222222222222222222222222222222222222222222222222222222222922222
922229922222999292122229292222222222222222222220920092299222222299222222229299222222992992222222292222222222222222922229992222222222229299922222222922222222221292222222229222999992222929222222
229222999999229992999992292229929292222222992299999992922229999229229229929999222129222992222222222929222929222299222922299222222222229222292922222922922929922999922222222222229222122992222992
922222229292222292202222222222222222222222222222222222292222222229222222222222222222222222222222222222222222222222222222222222222222229222222222222222222222222222922222222222222292222222222222
922229992229222929222992922222222222292222922222222229229922999992222292922222292292229222222222299222222922222222222222222222229222222222229229222222222222222299122229929292922229229222292222
229222229999222922992292222229922992222222992292992222222999292222920999929992222222222222222999999299222992222292222992222222922999992222922222222222222222220999922992222222222222222299222292
222222129299299222292992222222222222222222222229999922922222229299222292229900922229222002222222222222222222922222222222922229222292229229222992992922222929222929922222222222222222292292222292
929922299999292922291992229299929292222222222229999922222222222229222299229922922292922222922292222222222222222292929222229929922292299992222992992992299999291999992222222222222222222292999999
922222299222222292999992222222222222999999999922222222222222922222229999992299999299222922222129222222222222222222929992222222222222222222299222222222922299929929222292222222222222922922222222
922222229999229922999292299299992222222222222222992929922229922222229229229999222222222292192229222222292222222222922222229222222229929929292222222992222222229929222222222222222222222229222292
222222299999222292922292222222922222222222221222992292922222222222222929229922222222222222222292999222222222222222222292229299222999992292222922292222222222992229922222222922222222222222222292
999222222222992992222922222222222222222222222222222222292222292222992222222222222222222222222222222222222229222222922922222222222222222222292299222922222222122222222222222222222222222922292222
922222229999222222222222222222222222222222222222229222222222222222222222229922222222222229999992999222222222222222222222222222222292922222222222222222222222292929999992222222222222221229222292
292222992222229222222992229922229922929292929992222292222299992222222299992299222222222222222222222222222222222222299992222222222222222222222222292922999999222999222222299222222222222222921299
929922229992222222992212222222229992222221222229999299222292229222222222222922929999292222222229222222222999999292222229929922222222929992992922992222222299292299999222222992229222992999292292
911922912222990099999110009999992221111111111110990099099111111999999011102299222222909992222222229222222222092922111210000022222222220000022222999992222999209111299222222922000002122299299911
992222929222229292222929992222229992222229229222222229922299229222222992222299222222229999999922222222222220299922222229999922222222999992929222222222222222299929999992222222999992222229292992
222222222221222292292222222222222222292222222222222222222222222222229992222299222222222992222222222221222222222222222222222222222121222222222222222229292229229222222222222222222222222292222222
922911222999229202000219992222229992222222222222222229922211222222220022229199212221209999202009009222222112210112222229999922212010209999912211222222222122290111900021111111999991922219990911
922922922222929292999229992222229992222222222222222229922222222222229922222299222222999992222292222222229220922222222229999922222222229999912222222222229222299929222222222292999992222929929992
222222229922929992929292222299222222222222222222222229222229222222229222929922222222922999999922222299222292222299221222229229292222222222222222292922222229922999999999222222222222222229222222
922222122222221222222222222222222222222222222222222222222222222222222222222200222222222002222222222222222222222222222222222222222222222222222222222222222222222222222222222222222222222222222222
222222222222222229299222222222222222222222222222222222222222222222222222222222222222222222222222222222222222222292222222222222922222222222222229222292222222222222222222222222222222222222222122
922222222222222922222222222222222222222222222222222222222222222222222222222222222222222922222222222222222211222222222222222222222222222222222222222222222222222222222222222222222222222222222222
991211212100222222100112222222221001121111111112222222222119911222220111999922111111222221190911999999191111111111119112222299199090002222211111222221121111120222100001111111222221911112222222
222222222222222292222222222299992222222222222222222222222222222222222222222222222222212222222222222222222222222222222222222222222222222222222222222922222222222222222222222222222222222222222222
929911219999219992999999929929929999921212991219992922922212211222222122299992921911922221110199221922291199929211192912299929222222999999991121992991199919191999901111111111222291111929999999
222222229999222992922299222222229992222222222222292222222222222229292222229922222222222222222229222229221212222222222222299222222222222222222922222292222229292999922222222222222222129222222222
211911219992222222992199222222222991211222212222299299222219112229222299119922111911222221011022222222221911211111119112222222222222129922291911292992212229992929900211111111222221111112222292
999222912929002990922192220000002221119291991910000012200999999000002299999922199199022222222222222111111911119119999992222211191222222222219919000002222222222999222222222222222221111192122199
929222229992222292992999222229222222292222222222999992222222222222222292229922922222222229222222922222222292922292229222299222222222992992222929222292222222229929922222222222222222222199222992
911222229999229922992999222222292229222222292999999999222222222222222222229999929222222922222299222292229999922292299222999099222222299222292922922922929229922999922222222222292222222291222292
222922209222229292222299999922222229292922012222222299922922992222222222992999229222299992222222292222222222299922222292222922222222229999922292222292222222222222222292222222999929299229222222
922222222222222292222222222222222222222222222222222222222222222222222222222222222222222222222222222222222222222222222222222022222222229299222222222222222222222222229222222222222222222222222222
922922222222222922999229992222222222222222222292222229922222222222229229222222999999299222222222222222229222922222229999992922222222229999929922222221211219299222222222222222999992299229222222
222222229999212292929999221122222222222222222222999222922222229222222222229922922222222222222222222222222222222222992222229229222222222222222229222122222222292929222222122222222222222222222222
222292229222292292999292229999992222292222222299999929292222222929999922999922222222222222222292992111222222222222222222222221222992922292222929929992222292229929992929992222222222222222222229
222222222222222222222222222222221212222222222222222222222222222222222222222222222222222222222222222222222222222222222222222222222222222222222222222222222222222222222222222222222222222222922222
922222222222222929292222222222222222222222222229999922222222222222222222222222222222922222222222222222222222292922222222222222222222222222222222999992222222222222222222212222212122222222221222
922222222929222992222922222222222222222222222222222222222222212222222222229922222222222222222222222222922222222222222292222222222222222222222222222222222222222922222222229222222222222299992929
202929200999222292012129222222222221100011111112222229922111112222221211112922222222299222999292992922222222222222121129999922222222299999922222222222222222292222222222222222929922222212222222
922222222222222292222222222222222222222222222222222222222222222222222222222222222222222222222229222222229929222222222222222222222222222222222222222222222222222222222222222222222222222222222122
222222219222222222222222222222222229192912222112222222222222222122112292222222222222222222222222222222222222222212222222222222222222222222212211222222222222222222222222222222222222922222222222
222222229222222292222292222222222222112222222022222222222222222222222222222222222222222222222222222222222222222222992222222222222222222222222222222222222222222222222222222222201212222222222292
222922229999222292222299992222222222222222222222292229922222222222222222222922222222299222222229222222222222221222222222292922222222229292921212222222222222292929222222222222299992222229222292
929229222292299999992299292222229992222222222222222229922222222222229922222122222222299222292922222221222222222222222299999922222222229222992222222222222222292222999992229229299992999299999922
229922229999229202999292222229222292222222222222292299929222222299229922229922222922222292222222222222222222222222222222222929222222222999922922292222222222299929222222222222222222222299222222
922222222222222292222222222222222222222222222222222222222222222222222222222222222222222222222222222222222222222222222222222222222222222222222222922221111222122222222222222222222222222222222222
922922229222229922992299992222220022222222922222222229922222222222222922222292222222292922222222222222222222222222222229999922222222222292222222222222222222292222222222222922999992222229222292
922222222929222292222112222222222222112122211122222222222199112222229222221122222222222292222201120101111111112111129122222201100000102222200921222222222222222222229222222222222222212212922222
922222229999222992292199222222222222222222222222992292992222222222222229229992292222922222222222999229222222222222222222222229222222222222222222222222222222222929922292222992222222922992299292
999211919999119992992992292229229220901911911111992992922900929929922999009999991111292292212109909919101111191091911122929219191000909292219119922291911111999999922221111111222229011102122192
222922299222229292912992222922229992222922222222222222222929122222222229922299222222222992222222222222222221222222992922999922222222222299922922222922222922299999922222222222222222222299999922
222221222222221201011222222222222222112222222122222222222222222222222219229100222222222102222222222111112222222222922222222219111222222222221912222222222222221922922922212219222222222222122222
222222222222222229999222222222222992222222222222222229222222222222229922222222222222292222222222222222222222222222222222222222222222222222222222222222122222229222229922222222222229222222222222
922222222222292929222222222222222222222222222222992992222222222922992222222222222222222222222222222222222222222222222222222222222222222222222222299292222222222212222222222222222222222222222222
222222222222222292222229922222222222222222222222222292922222222222222222222222222222299292222222222222222222222222222229999922222222222999922222222222222222292222222222222222292921222229222922
299292222992222292292292222222222222222299222922222222222299922222222922922222229222222292222999222229229929922299922122222222922929992222299229222222222222229222292922299922222229929922222222
222222229999222992222292222222222222222222222222222222222299222222222222229922222229222222222209090222229229922222222222229291999999992222222222222222922229222929929222222222222222222229929292
929222292222229922120222222222222229292929922222222222299922929222221222299229222222292222222222222222222222922222999222222222222222222222222922222992222222222222292922222222922222222222222222
222222222999222222229222222222222222222222222222222222222222222222222222229222222222222222222222222222222222222222222222222222222222222292222222222222222222222222222222222222222222222222222122
922922929222222292999222222222229292222222222222292222222222229222229922222222222222222222222221222222222229222292922292299922222222222999222922222222222222229999222222222222222222292292292992
222222229999222292299292222222222922222922922222922299222222222222222299212922222222222222222229222222222222222222222222229922222222222299922222922222299229222292922292922292292922222222222292
222222222229222222929222222222229222222222222222222222222222212222222992222222992922222222222292999222222222222222222222222222222999992222222222222222222222222222299922222222222922222222222222
211211110009212292000122222222221211100010110101221122222100011222220011002122000100222220000001000911111111111111011112222211111000002222211111111220000001020010000001111111222221111112100111
922299192929221222999222222222222222229222222222222222222222222222229922222200222222222002222292929222222222222222222222222222229222922222222929922229299999929222222222229922222222222292222222
922222929222222222222212222222222222222222222222222222222222222222222222222222222222222222222222222222222222222222222222222222222222222222222229222222222222222222222222222222222222222222222222
222199299999292999222992222222222299992922922222222222229222222222992922222222222222921992222292999222222222222222229291190022222999990111292929922292222292202222992999999999292222922292999922
999292222999222999299222922222222222922922222222222222222999922222229222222222222222222229999992999222222222929222222222222222222999992222291922222222222229229222999992222299222222222222222222
229222299999299922992992222229222222222922222222999229222229229222222292929901922922222222222222222222222222292922222922222222222222222222222222222222222222222999992222222222222992222229222292
929222992222222299292922222299992229992292229922222222292222222222229922222922111111922222222222222999292229222229222292222229999222222222292929229222222222222929222222222222222222222122922922
929922299999221991999292121129222222292112911229992222122229229229222992229922222922212222222222222229222222221221222221121122222222220102212211222292229229292999922221111211002012212292222292
922299222222222292222222222222222992222222222222222222222222222222222222229222222222222222922222222222222222222212222222222222222222222222222112222222222222222222222222222299222222222222222222
922122922222292222222922229999992222222222222222222202229222222222222222222222222222222222222222222222222222222222222222222022222222221012122222292922929222922222222222222222222222222222222222
219091999000222292020111212222220009999999999992222292922199199222220999991122999999222220000009000111119999999999999992212111111000002212299911222221111111129929000001119111222229999992999999
229922299292992229299992292229222222222299292922222229292299222222229992229922999992929222992292222229292299222992222922222922222929922222222929222229922299912999222229992229992292222922222222
222222222222222222929222222222222222222222222292222222222222222299222922222222222222222222222222222222222222222222222229922222222222222222222222222222122222229222222222222222222222222222222222
222222122999222292222222222222229902222222222222222222222222222222222222222222222222222222222292929222222222222222222222222222222292222222222222222222222222222292222222222222222222222222999922
922222299999222222992992222922221102222222222222992292922929222222222299229922922222922222922222222222222222222222229222229229222292222222222929992992222222992999222222222222222222222222222292
921222222222222222222222222222222222222222222222222222222222222222222222222222222222222222222222222222222222222222222222222222222222222222222222222222222222222222222222222222222222222222222222
099922921922990920999991129999999990199999999990000099009999999000009999999999999299911992222292222229929922022299999920092022922222929121229929909092222222229922222222222222999022222991010922
922222229999222292922292222229222222222222222229222222222222222222222222229222922922222222222222222222221112222222222222222222222222222222222222222222222229222999222222222222222222222222222222
922222229299222922999992229999929909222222922222992922929222922299922999999922222229922222222222222299222222922292229222292229922222222222222229999292222222929999922222222222222222222299222292
922222929922222922222222229999992222222222222222222222299222222222992222222222222222922222222222222222222222222222222222222222221222222222222222222992222222222222222222222222222222222292222222
922222229999222992999999222299222222292222922229992922922222292222222299929222922292222222212292292299229929922292222229229929222222222292292929299292929299292999222222222222222222222292222292
222992299999222292992992212229992222222222222222999999929229229922222299929922922992222222922229222222222222222222222220019922222229222992292922929222222222299999922229929992212222222221222292
922222299292222222922292222229222222222222222222292299922222212229222222299222222222222922222222222222222222222112222922222922222229222922222222222222222222222921929222292222292922992229229222
222222222922229292222229992222222222922222222222222222222299922222222222229299992999222992222222222222229222221221222222222222222222222222222222222222222222222292222222222222922292292299222222
222922222229222292222222922222222222222222222222292292999222222999222222222222222222292229999999999222222222222222222229999922222222222292222929992929999992991222999992222222992922222229222222
292222922299292299999222992222229222222922292222222299922222292222229922222992222222292222222292229922292222222222921222229222222922992222212999222292222222229121292222222222999991999212999922
922222299999222922999999222299292212222222222229999922222222222222222222219922922222222222222929222299222999922292229922229922222229999292222922222192919992292299922292222222222222222292222992
929222299999122922999929992299929229222222229229992222922229229222222222292922922222922229992929229229292222922222222922229929222222992229229992992922999229922999922222222222222222222222222992
222229222229992222222222222299999222222222222229222222922222222922222222222129222222222222222222292211112222222222222229992929201222229229222222222222222229292222229229922222222222222222292222
222222299999222212222222222222229999929229229292222222222222222222222229922222222222222229999992999222222222222222999222222222222999992222229222222229999992922222999992222222222222222222929292
922222992222999999992292229999922222222222221222222222222222222222999992229229922222922992222222222292222222222292222222222222222222222292922922929222222222229992922222229222299292222222922992
922922222999299292992222992222229992122222222222222229922222222222229222222229222229229999999992999222222922222222222229999929222999999999922222222222922222299922999992222222299992222229222222
922222222292222922222222222222222222222222222222222222222222222222222222222222222222222222222222222222222222222222222222222222222222222222222222222222222222222222222222222222222222912222292222
222222222222222202222222222222222222222222222222222222222222222222222222222222222222222222222222222222222222222222222222222222222222222222222222222222222222222222922222222222222222222222222222
222222222222222222222222222222222222222222222222222222222222222222222222222222222222222222222222222222222222222222222222222222222222222222222222222222222222222222222222222222222222222222221222
222222222222212222222222222222222222222222222222222222211222222222222222222222222222192222222222222222222222222222222222222222222222222222222222221222222222222222222222222222222222222222222222
922222229999922992999192222299222229221222299129999999222122991299222999999922922922922222229222922999222292222222992922222922222222922222222222999922222229229999922222222222222222222299222292
922222299229992999221229222299992229999929922292222222222222222222222292222222222222922222222292929222222222222229292222222222222222222222222222992222222222222222999999929999292922922222222222
922922122999222292222299992222222222222222222222922229922999292922222992222222222299229229999992999222222222222222292929999922222999992992922229222222222922292222999992222222999992229229222222
229922292929229292999229992222229992292922222222222229922299222222229922922292999292299999929992922222222229222222222229999922222999999999922222222222222929299912292992222222999992222229292219
222222222102222292222222222222220002292222222222222222222222222222222222222229222222222229222212221222222221229221221222222222222222222222212211222222222222222222222212222222222222211122222222
922999229222222222929990202222222222222222222222922229922222222222222222229299222222299222299222229222222222292222222220099022222222222229222222299992222222292922999999999999990992222222222292
922292222922222299992922222222229929222922222229299922222222222222992922229922222222292222022122229299292222999922222222222299992999229929222929222299222292922922222999929922222222929222222222
922222222222222222222122222222222222212222122222222222222222222222222222122222222222222222222222222222222222222222221222222222222222222292222222222222222222222212222222222222222222222222222211
222222222222222222222222222222222222222222222222222222222222222222222222222222222229229222222222222222222222222222222222222222222929222922222222222222222222292222222221121222929292222229222222
222922122222229292222229922222222222222222222222222222222222222222222222222299222222299992222222222222222222222222222229999922222222929999922222222222222222292222222222222222999292222222222222
922922922229299999222229991122222222222222222292222229922222222122222222292229222222299922229229222222222222222222222229999922222222229999992222222222222229292999992222222222999992222229922922
222222299922222922222992222222229929922922222222222222222222222222222292292222222222222222222222222222222222222222222222222222222222929992922122222222222222292222222222222922222222222292999922
929229299992222292999992922229222222292222299222292999922229229229229992992922922222922222222299222222222222229222222229929229222222229229922222992292222929299199922222222222299222222222222211
299222299999222992929222222222222229299222999929999992922229929222222292929922222222292222222222222299222292292992229222222229222222222222222922222292929992929999922222222222992229922199992999
922299229229292222922222222229222229929222222922292292292292222222222229222922299999222222999922222229922222292222292222222299222222222222292922299922999992229229222229999999222222222212299292
922122229292992929222292229999992222222222222229999922299222222999992222229922222222922222222222222292222222222292222921121129222222222222222922999992222222212999922222222999222222222922292992
222221202222102222222112220001112221111100010111111122210111112100002222212299111210022992222222222222220222210111111212222222222222222222222122011211110101122111222221111111222222112022112211
922222222222222292222222222222222292222222222222222222222222222922921222222222222222222222222222222222222222222222222222222222222222222222222222222222222222222222222222222222222222222222992222
222222222222221222222222112222222222222222222222222222222222222222222222222222222222212222222222222222222222222222222222222222222222222222222222222222222222222222222222222222222222222221222222
222222222222222222222222222222222222222222222222222222222222222222222222222222222222222222222229221212222222222222222222222221212101202222222222222222222222222222222222222222222222222222222222
922222222222222999222112222222229292222222222222929922222200110922222222112292222222222222922222222222229999222292111122222222222222222222229299222222222222222222222222222222222222222212222222
922222222929222222292292222222222222222222222922292292922111219222222921229222922222292222222222222222222222212222222112229229222222222222222222222292222222229929999292222222222229211992222292
922922229999229292999299991122229992229222222222222229922222222222229922222999222222299999999992999222222222222222222229999922222999999999922222222222992222999229999992222222999992222229222222
222922222999229292222229992222229992222222222222222229922222222222229222222201222222292112222222222222222222222222222229999922222222929999222222222222222222292222922222222222999992222222222222
911901129222112292229992222222222222111921121122222222212211111222222219111299221212222999999221222111111211222222111212222212111222222999911222111222222222299911299991111101292922222219291912
922222229999222292922292922222229992222222222222222222222222220222222222229222222922222229999992999222222222222222222222229222222999992222222922222222229229222222999992222922299999922229222292
922222122292222292222222222222222222222222222222222222222222222222222222222200222222222002222222222222222222222222222222222229222222222222222222222222229222222222292922222222222222222222222292
929222929229221992222292222222222222222222222222222222222222222222222222229212222222222122212222222222222222222222222222222222222222222222222222222222222222222229922292222222222222222222222992
922222222222222292222222222222222222222222222222222222222222222222222222222292222222222992222222222222222222222222222222222222222222222222222221222222222222222222222222222222222222229222222222
022222222222092091222992299922222222222222222222222222299222292229222222221129292291992222222222222111112222222222212222222212111222222229222229229201211122229292222229222222222221999912222122
922299919922222920222299922222222222922299292992222222222299222222222222229222222222292222299999929292222222922222222222299222292222292222222221222222229222222292292299292922929292111122999222
222222222222222292222222222222222222222222222222222212222222222222222222222222222222222222222222222222222222222222222222222222222222222222222222222222222222222222222222222222222222222222222222
922229229222222292222222222222222222222222222222222292222222222222222222222222222222222222222222222222222222212122222222222222222222222222222222222222222222222222222222222222222222222292229292
922922222222229292229229992222222222222222222222222229922222222222229922222299002222299999999922222222222222222222222229999922222222229999922222222222222222299222299992222922999992222229222222
922222222222222222222222222222222222222222222222222222222222222222222222222222222222222222222222222222222222222222222222222222222222222222222222222222222222222222222222222222222222222222222212
922222229929222229222912222222222222222222222222222222222122212299222222112222222222222222222222222222222222222222222212229222222222222222222222222222222222222922222292222222222222222222222292
922222222222222299091222222222222222222222222222222222192222222222220122222222222222922222222222222222222222222222222222222929222292222222222222222222229299220222222222222222222222222292222222
922222222922222222222222222222222222222222222222222222222222222222222222222222222222222222222222222222222222222222222222221222222222222222222222222222222222222222222222222222222222222222222222
222222229299222292922222222222222222222222222222292222922222222222222222229922222222222922222222222222222222222222222222222222212121112222222222222222222222222922922222222222222222222222222222
222222222222222222222222222222222222222222222222222222222222222222222222222222222222222222222222222222292222222222222222222222222222222222222222222222222222222222222222212222222122922222221222
222222222222222222222222222222222222222222222222222222222222222222222222222222221112222222222222222222222222222222222222222222222222922222222222222222222222222222222222222222222222222222222229
222922222990229292999299992222229992222222222222222229922222222222229922229299222222299999909992999222222229222222222229999922222999999999922222222222222222299222999992222222999999222229222222
222299922222999222021222229999992229222222222229999929992222222922992222222222222222922222999222222222221211222222222222222222222222222929222222222922222222221999999999992992229222222222999999
222222222222229222222229222222222222222222222222222222222222222222222222222299222292222992222222222222222222222222222222222222222222222292222222222222222222222222222222222222222222222222121122
922922222999229299999229992999999992222222222222222299929222222299222922222229222292299999922292299222222222222222122229999922222999999999922922222222222222299222222229999999999992222229222222
922222222999222292222222992222222222222222222222222222222222222222222222229922222222299222222292929299292222222222222222222222222222229222222222222222112112222222222222222222999992222222222222
129922229999992292229292922222222222222222222222992999922222222222222222229922929222929222222222222222222222292222222229992229222222229222922922222292999229992999222222222222222222292222222999
099211199222002021222992220000002229992299999991101112210999999000002299999922999999222222222221222011119999999999999992222299099222222222299999001000199999122292992291111111222229991992222922
922222299999222222999992222929229292922222222222992999222222222222222222229992112121292222222229222222229992922222229222222222922222222222292222292222992292922992992222222222222222222222292992
922222222221229292222229222222222292222222222222222292222222222299222222222299222222222992222222222222222222999922222222222222222222222222222292222222222222222222222222222222222222222222922222
200222220002229902222222222222222990000002022020000022200222922022002222222222229922022222292209000292222222220200000002222222222292222222222222000000202222222020922222222222020202222222922200
922922912999222992922222292229222929222229222212292299922922222222222922229922222222222222222222229222922222922222221222299922222222929229222922222222222222292222222222222922992922222129229992
922922222999229292999229222222229992222222222222222229922222922222229922222299999229222992291222992222222229222222222229922922222292222292922222222222222222229222222922299929999992222222222222
222221229229222292222992222229222222222222222222292229222222292222222221219222222122222222222222222229222222222222221122222222222222222222222212222222222222222222222222222222222222222299222222
922922229992222222999292222229222222222222222222992222922222222229222992229922922222922229929299929222222222222221229222222929222229922222229922222222222299222929922229229222222222222292222292
922222229922299292922222222922222222222222292222229222222222222922222222229122922222229222121222222112922222222222222229929221192212222222222222222222222222222299902999929222992222222999999299
222222222222222222222222222222222022922222222222222222222222222222222222222222222222222222222222222222222222222222222222222222222222222222222222222222222222222222222222222222222222222222222222
922092299292221292999990002222229999999999999992222210022922999222222999999222999922200229999922222222222222922222299990000022222222220000092929222222229222209299999999992992000009292990222292
922222222222292922222222222222222221222222222229999922222222222199002222222222222222222222222222222222222222222222222222292292222222222222222222122992222222222222922222222222222222222222292222
922922229992229299999229992222229999922222299222222229922222222222999922229999111122299992992222222222221111122222222229999922222222222999921121222292222222229922999992222922999991221292999222
922222222222222222222222222222222222222222222222222222222222222222222222222222222222222222222212222222222222222222222222222222222222222222222222222222222222222222222222222222222222222222222222
229999929999011222929990000019112222222922222221991100000219999000002292999922990099900222222229222222922999929992922220000922292222299090099999100002222222202999922229999999000009199290222191
922222222222222222222222222222222222222222222222222222222222222222222222222222222222222222222222222222222222222222222222222222222222222222222222222222222222221922222222222222222222222292292222
922211299929219992999222220000002222229299999991001102900222222000009999999999922992122992222221222222229229922222222222299222222222229929992222001012922229299121922221111119992992922299922991
922222222222992922222222222222222222222222222222222222222222222922222222229922222222222222222222222222222222222222222222222222222222222222222222111222222222222292222222222222222222922222222292
921211211900222222092112992222222221211111212212222229222111111222222111111922111111222220000001000111111121211111111112222211111000002222211919222222111111121922900901111111222221922192121122
222222222222222222222222222222222222222222222222222222222222222222222222222222222222222222222222222222222222222212222222222222222222222222222222222222222222222222222222222222222222222222222222
922299929222229999922222222222229292299222292222222222222222222222999292229999999999222992222222222999992222222222222222222299999222222222292222222229999299222929222229999299222221199122929922
222222222222222222222222222222222222222222222222222222222222222222222222222222222222222222222222222222222222222222222222222222222222222222222222222222222222222222222222222222222222222222221222
922922222999229999999229992222229992222222222222222229922222229222229922222299222222299999999992999222222222222222292229999922222999999999922122292922222222299222999992222222999999922229222222
222222222222222222222222222222222292222222222222222222222222222222229922222222222222222222222222222222222222222222222222222222222222222222222222222222222222222222222222222212222222222222222222
922222222222222222222292222222222222222222222222292222222222222222222222222222222222222222222222292222222222222222222222222222222222222222229222222222222222222222222222222222222222922922222122
922222922992222992299222222222229992222222212212222222222222222222999922229922222222222992929992222222222222292222222222222222222999929929922922292222222229229992992292222922222229922222922992
922222222992222999222222222222222222122222222222222222292222222222112222222299222222222992222229229222222222222222222222222222222222222222222222222222222222229922222222222222222222922222912229
222222222222222222222222222222222222229222222292222222222222222222222122222222222222222222222222222222922222222222222222222222222222222222222222222222222222222222222222222222222222222222222222
922222292992222222222222222222222222222222222222222222222222222222222222229922222222222222222222222222222222222222222212222222222222222222222222222222222222222222922222222222222222222222222222
229922222222222292222999292222229992222222222222222229992222222222229222292222222222292222222222222222222212222222222229999922222222220999922222222222222222292222292222222222292922222229921222
922222299292992292922292222222222222999211911222222222222222112222222222212299222222222222222229292222222229222222221212222222222292992292229222222222222222222999292222222222222222229222922999
222922299992222292292292222222222292222222222222992922922222222222222222229922922222222222222222222222222222222222222222222292229222222299222222222291222191922922922222222222222222222292222292
991211099222009090222912220000002221999999999999009912200911999000002299912299119911022999222222222222221191019109999112222222222222222222200002000001119111122999229221111921222220010192219290
222922222999229292222229992222229992222222222222222229922222222222222222229299922299299999999992999222222922222222222229999922222999999999921222222222222222292922999992222222999992222229222229
922922211999229222222119992222222221111111111112222229922111111222222211112299222222299992222292999222222222222222221229999922222999999999922222222222222222292222922222222222999992222219222222
922222222222222292222222222222229222222922222222222222292222222222222222222222222922222922222222229222222222222222222229999922222222222222222222222222111212222222999922222222222222222222222222
222922222999229292999229992222229992222222222222222229922222222222229922222299999299299999999992999222222222221212222229999922222999999999922222222222222222299222999992229222999992222229222222
922222992222229292222222929922222222112922222222222222222211221222222221112229222999222222222222222222222929922222222112222222222222222222229222222222222222222222222222222222922229222299222222
992922929292229992999299992222229999292922992922222229922222222222229922922299222222299992922922292222222222929222292929999929299222229999922222222222222222299222992292222222999992992229222221
922222222922992292292292229922229992222222222222292222222222222922222222229922222222222222222292922292992222222222222222222222222929222222222222222221222222222992922222222222229222222222222922
222222222922222222292222222222222222222222222222222222122222222222222222222222222222222222222222222222222222222222222222222222222222222222222222222222222222222222222292222222222222222292222222
222222122222221202229221222222222222222222222222222211222222222222222222222200222222200002222221222222222222222222222222222222222222222222222222222222222222229111999922222222222222222290229211
922292929922999292999229992222229999922922222229222229992929229222222929222299119102299222222922222222222222222222222929999922222222229999929222229222222222299222992992999999222222222999929229
922922212222922222299299222222222222299992999222992229299222222922999229999222999229222222222222222299299999992922222222222222222222222222299922922229992992929999222222222222222229299222929922
929222229999222222221192222222222229992992229292222222222999999222221199992222111111222229222999990222221211111111999992222222222222212222211121222222222222222091299222222222222221111192222211
929222222992222922222992222222222922222222222292922292922922222222222292999222112129299922222992292222222222222229222229299929222222229999922992222222222929992922922929992222222222922992292292
922222222999222999922222222222222222222222222222222222922222222222922222222299222222222992222222222222222122222222222222222929222999222922222222222222222222292222222292222222922222222222222222
222222299222222229222292222222229999229222222222222222222222299222222292222292222222222292222222222222229222222222229292222222222222222222212222229222222222222222222222222222222221122192222222
222222299999222922929992229999922222292222222229992222222229222222222992229992922222222999299922222222222292912122229222299229222222222222222222922922929922922929929992222222222222222292222292
999222299992222292992929292222222229229222222922222222222922922222222292229922222292222229222912192292222929992922222222222229929222229922222229222222222222229929999992922222292222229992992992
222222922292229292222222222222222222222222222222222222222222222222222222222299222222222992222229222222222222222222222222222222222222222222222222222222122222222922222222222222222222292222922992
922292292999222222999222222222222999929929929992222222299922920222222992292999222222222999292299999222222222222229222222222222222999992222222222999222292999929299922222222999292222222222222922
929222222229222929929992229922229992222222222922922222292222222222222292229222222222222222222222222222222222222222222222222222222222222222229222999922229222222929992229292922222222929291992292
911922922222999999222229999999990091222022221129999999999200202999992222212299110201992992222222221229221221011110221019999922222222229999910210999992222222292992292229299922292991991129222229
222222299992229292929992222222929992222222222292292222222222292229292992229222922922922222222222222222222222212122222222222922222222222222222222292292222222222929922292229292222222222222222222
922222299999222222999292222222222222222222992299992299922922222222222922929999221222222222222229292222222922222292299292229222922292222292229922222222222929229992999992929222292999929999292999
922922922222222999222222929999992222222222222229999999922222222999990222222222222229999222222222222222922222222292222222292222222222222992222222999992222222992222222222222222222222929229999922
229222222222222222999222221111112222222222222222222222222222222222229922222222222222222222222222222222222222222222222222222222222222222222222222222222222222229222222222222222222222122222222292
922922222222222292999229999999992222222222222229992299999222222229229922222222922222999222222229222222229922912121222229999922222292929999919292992922222222299222922222222222999992229929999992
922229222922222292922229222222229992222222222222222222222222222222222222222299222222222992222222212222222222222222222222222222222222222222222222222222222222222222222222222222222222222222222222
222929299229229292222299992222229992222222992222222229922299922222222292922299222292299999999922222222222112222292299299999922222222229999922222222222222222292222999999929222999992292299229222
929222999992222992922292222222222222929229292992222222922929222222222992922999922222222222222222222222222921222222292222222222222222992922212222222221212299222922299292229222229222221929222992
921922999999112292222992229922229992229299222292922292922121292222299922222999222222229999999999999999222222292929922992222299999999992222222229222222222222299292992999922222222292222222222292
211222211001222222222122222222222222211211112122222222222111111222222211212122999921222221012011121122129222292929111112222212121000102222222222222221111111122222000002222222222222222212222222
922222922222992929222292229999992229922999222299999922299999929999992299999222222222922222222229999922222222222222222222201222929929992211222922999992222222202992222222222222122222222292999922
222211299222222229221220002222222222222222212222222222022222222222222222222222222222212222222222222222222222222222222222222122222222221022022222922222222222212222222121111112212122222221212222
922921122992002292922229920011110292292201092119009929200999929200229999292922119111092222222222222212122000990999022999999911211222229999910199900002222222292999222220011022999999990099919099
922222929992999902999992222222229299222222222229292222222229229222229992229222922222222992222222222222222222222229222222229222222222292222229922292292222299929999929922292222222229922992292292
922922229922292922999299992222222222222222222222292299922222222222229922222222222222299222222222222222222122222222222229999922222929229999922222222222222222299999222222222222999992222229222292
229292222222229229222290922222222229292222222222222222222922222222992222222222222222212222222229222292229222229299229292222229222222222222222292922222222222292222922922222222921222999292222222
922222222292229992299292229299999992222992222229929992292222222222299922929922912922222292222292222292222992922222222222222222222222222922229299222292222229222992992929999929292929999299299999
999922229999229292222292922229222222222922222222922222222219122222222222929922222222299119222222292222222222222222222929922922229222222222222222292222229229222992292222222222229222222299292292
222222222222222222222222922222222222222222222222222222222222222222222222222222222222229222222222222222222222222222222229929222222222222222222222222222222222222222222222222222999922222222122222
922212222222222222222222222222222222222222222222222222222222222222222222222222222222222222222122222222222222222222222222222222222222222222222222222222222222222222922222222222222222222222222292
992222222222222222222222222222222222222222222222222222222222222222222222222220222222222222222222222222222222222222222222222222222222222222222222222222222222222222222222222222222222222222222292
219222129999212991922922990000002222111199199290000009900219199000002229199922900999122222222921222229221999110111119912229222222222229222200909090002222292292991922222222222999991091029111911
922922229229222922222222222222222222222222222222222292922222222222222222229922222222222222222222222222222222222222222229999922222222222292922222222292222222292292992222222222999992222221222292
922222229992222222222292229999992222222229222222222222229222222222222222222922222222222222222222222222222222222222212222222222222222222222292229999922222222222229922222929292222222222222222299
999922229222299292999929222229229992292222922292222299929292222222229992929222922222222292222222222229222292222292292929999922229292229999922229222292229222299191992222222929229292922299229992
922222222222292999222222229922222222222222222222992292229222222999222222222222222212222222999992222222222222222222222229222222222999992222222222299992222222222222292222222222222222222222292222
929222229992229922222992222222222229222222292222922222222222229222222229229922922222222222222222222222222992992922222992222222222999992222229922222222222222222992922222222922222222222999191099
922222222222222222999222222222222222212222222222222222222222222222229922229922222222222929999992999222222229222222222222222292222999992222222222222222222222229222999992222222222222222222222222
222922222222222202222222222222222229999929999922222222222222222222222222222222222222222222222222229222222222222222222222292922222999922222222222222222222222222222222222222222222222222222222222
222222222222222222222222222222222222222222222222222222222222222222222222222222222222222222222222222222222222222222222222222222222222222222222222222222222222221222222222222222222222222222222222
222222299229299229999222299999999999999299999922222222222999999222999992999222229229229222222222222222222992222222929992222222221222222292222929292922222222229929222222229222222229229292992922
922222222222222292222222222222222222222222222222222222222222222222222222222222222222222222222222222222222222222222222222222222222222222222222222222222222222222222222222222222222222221222222222
911222912999929292199012220099992119111111111119999912200222221000221211022999992212092992222222222292221191221211111102221229292929222222210919099091922222222999922922222222121102129112299992
222222222222222292999222222222222221112221222222222222222222222222229222222222222222222222922222222222222222222222222222222222222222222222222222222222222222229222222222222222222222222222121122
222222922222229222222222222222222222222222222222222222222222222222222222222222112122222222222222222222222222222222222222222222222222222222222222222222222222222222222222222222222222222222222222
922922229999229222222222292222222222222222222222222299922222222299222222229992222222929992999992999292222222222222222229929222922999922292922922222222222229222922999292922992222221222299222222
922222229999222222929222222222222222222222222222992229229222222229222992229222922922222222222222222292222222222292212212229222222292222222222922222292222229222922922222222222222222222229222292
922922222222229292999229992222222222222222222222292299922222222999229922222299222222299992222222222222222229222229222229999922222222229999921222222222222222299222222222222222999992222229222222
222992922292992222999222222222229992222222222222222229922299292222222922222299222222292299222222229222222922222222222229999922222292922222222929222222222221292929222222222292229222222229222229
299929299222222222222222222222222222222222222222222222222222222222222222222222222222222222222222222222222222229229222229922222222222222222229922222221222222292922222222292222222222222222299299
222922222292229292212219222222229222222222219112222229222299922222221222222299222222292922222202222222222222222222211119999222222111222999922222222222222222292191222222222222999992222219292199
922222222222222222222222222222222222222222222122222222222222222222222222222222222222222222222222222222222222222222222222222222222222222222222222222222222222222222222222222222222222222222222222
992222299222992999212292229999992229992992992929999922299999999999992199999222222222922222222222222222222222222222999292222222222222222222222222999992299222221999222222222222222222222292999929
922222222999222292292222222222222222222222222222222222222222222222292222229922222222222229999992999222222222222222222222222222222999992222222222222222222222222119999992222222222222222222222992
992992299229222992999929222222222229991912212222222229922222222222229222222299222222229992222229222992222222222222229929999922222222222222222222222229999299999929992922292922922222222229922222
922299229222992299222229922222222922222222222222222292222222122222229222222299222222222992222229929292292229229229222229999992222222292229222222222222222222222222222222229292292292229929222229
922222229222222292222222222222229992222222222222222222222222222222222222222222222222222222222222222222222222222222222222222222222222222222222212111222222222222922229292222222222222222222292999
999922920999229292999219292222229992222122122222222229922111110222229911122299992922292999999992999222222292220292222909999922222999999999921222222222221222299020999992222222999992212229922200
922922922992222222222229992222229992222222222222222229922222222222112222222222222222299222222292999222222222222222222229999922222999999999922222222222222222292222222222222222999992222229922222
922299222222292999222222229999999222222222222222229922222222222999992222222299922222222992222222222222222291992222992922222229222222222222292929222222222222222292222222922992222222922292929222
922222222222222222000222222222222222222222222222222222222222222222220022222222222222222222222222222222222222222222222222222222222222222222222222222222222222220222222222222222222222222222922222
222222222222222222222222222222222222222222222222222222222222222222222222222222222222222222222222222222221111111111222222222222222222222222222222222222222222222222922992222222222222222222222222
222922929999299999922229992222222222222222222222999229922222222222222292229299222222999992222299999229221111111111222229999922222999299999922222999292222222292222922929229992999999222229222222
222000929011109299000990000011119999222222222222222200900922222222990022222299222992200990121122229221229222222229229990000022222222220000022292922221129929000922020990090900000002229920222222
922222922999299292999222229922222222222222222222222222222222222222229922229992999929222292222222929222222222222292222222222229222999222222222222292922222222229212222292222222222222992992922292
922922229992229292922292229922222222292222922222222222222222229222992222222222222222999999999922292222222222222292222229999922222929929292292922222222222229922292999992222222222229229222292211
922222292999229292999922222222222222922222292222222222222222222222229922222299222212292222929222222222222222292999992229999922222999299999922222222222222222929222999222222222222299292922222222
912299122222221292292229992299999992222222222222222299922222922222229922222201222922222009999922299222222222222222221222229222222222229999922222999999999929992222999999292222222222222229222222
922222229222222902222222222222222222222222222222222222922222222222222222222299922222222992222222229222222222222222222222222222222222992222222222222222222222222922922222222922222222222292222222
922222222222222292222222222222222222222222222222222222222222212222222222222299222222222992222222222222222222222222221122222222222222222222222222222222222222222222222222222222222222222222222222
222222929992229992999992292222229992222222222222222222222222122222229922222299222222222992222292222222222222222222222222222222222222222222222229222222222229229922929292222292229292222299222292
929292222222222212999222229222229992222222222222292222229222222299229922222222222222222222292922229222222229222222222929922222222222222222222922222222222222229929922229222922222222999299222229
299922292222229292222929992222222222222229222292222229922999222222222299229999222222299992222229222999991222222222229229999999999222229999929222222222222222292929222222292922999992299299222229
922222222922222929999222222222222292222222222222222222922222222222229922222299222222222992222229222222222922222222222222222122229222222222222222222222222222229222222222222222222222222222922222
222222222222222222222222222222222222222222222222222222222222222222222222222222222222222222222222222222222222222222222222222222222222222222222222222222222222222222122222222222212022222221221222
922222222222222222222222222222222222222222222222222222222222212222229222229222222222222222222222222222222222222222222222222222222222222222222222222222222222222222222222222222222222222222222222
229222299999222222990292222222222222222222222222922222222929229229229192229922922222222222222992992222222922929292229222222292222222222222922922222222229222220999999999922992222222922299222292
222222222222222222222222222222222222222222222222222222222222222222222222222222222122222222222222222222222222222222222222222222222222222222222222222222222222222222222222222222222222222222222222
222222222222222222202222222222222222222222222222222222222222222222222222222299222222222992222222222222222222222222222222222222222222222222222222222222222222222222222222222222222222222222222222
922222222222222222222222222222222222222222222222292222222222222222222222229922222222222222222222222222222222222222122222222222222222222222222922292222222222222222992222229992222222292222292992
222922122222222292222222222222222222222222222222222222222222222222222222222222222222229222222222222222222222222222222229922222222222222222222222222222222222222222222222222222229222222222222222
929922229999992292222999229299299222222222222229999992929299292999992999299922922222222922222222222299222299222292292299229929922222229222212212229292999299292999922222222222222222222299222299
922022229222222992922991222222222222222292229222222222222222222229229922222222222222222992922922999222222222222222222220012222222222229292222222222222222222299922922222222222222222222292922292
221222221222222222222122222222222221211111112222222222222111122222222222122222222222222222222222222222222222222222192112229212122222222222222222222222222222222111222922222222222222222222222210
222222222222222202999222222222229992222222222222222222292222222222229922222222222222222222222222222222222222222222222222222222222222222222222222222222222222229222222222222222222222222222222222
222222122222222292222229922222222222222222222222222222222222222222222222222222222222292222292292299222222222222222222222222229229292222222222222292222222222222222299922222222292222222229922222
222222222222222292222222222222222222222222222222222222222222222222222222222299222222222992222222222222222222222222222229922222222222222222222222222222222222222222222222222222222222222222921222
222222922222992209222222222222222222222222222222222222299222222222992222222229222222922992222222222222222222222222222222222222222222222222222222999992222222222222222222222222222222222222222222
922222222222222220299212222222222222222222922222222229222222222222229922222222222222292222222222222222222929292922222222222222222222222222229222222222222222229222222229929992222222222222222222
922299229222992292222292222222222222229999929922229222922922929299992299922222992992221922222222222299992229999922292222222299999999292222299992222922222222222929222229999299222222222929299999
922229922222999999290222229999992222922222222229999922299222222999991222222299222222922992222222222222222222222222222222222222222222222222222222999992222222229222222222222222222222222222222222
922222212222992999222002229999992221222222212219929922299200022999992222222222222222292229222222929222222211202022211112222222222222222222222222999292292222222922999922222222222222222212222222
222222222222229292999229922222229992222222222222222222922222222222229922229222222222299222292922222222222222222222122222299922222222229992992222222922222222299992222222222222999992222229222229
292222292222222292222222222222222222222222222222222222222222222222222222222222222222222912222222222222222222222222222222222222222222222222222222222222222222222222222222222222222222222222222222
922222222922222292222222222222229292222222222229229992222222222222222222222222222222222222222229222222222222222212922992222299999222222922222222222222222222222222222222222222222222222222299122
922229222290299299999229992222229992222222222222222299999222222222999922229922992229999922222222290292222922222222222222299922229090099999922222929222222222299299229922922299929299992229999992
222222229229222292222292222229229922222222222222222229222222222222222222229922222222222222222222222222222222222222222222222222222222222222222222222222222222222992222222222222222222222221222222
922222229992229992222922222222222222222992922999222922222222222222222222222122222229222222222292922222222229922222222222222222122292922222222222222222212222222999222222222222222222229229222299
929922999999229992292992922229222222222222222122992299992229229229222292229999222222992992222229222922292229922222222229999929222229929999922922222222929222292999922222222222999999292929222292
222912222209222292222222222222229992222222222222222222222111111222222222221199222222222992222219212111112222222222212122222292929222222222222222222221919129222999222222212911222222222222292299
922222222112222221222222222222222222222122222122222222222229221222222221211122222222222222212222222229212222222212112222222222212222122222222222222222112222222222222221129221222222222222212222
922222299992222922222929292229222222222222222222992299929929229229222299229922222222229222222222222222222212212122222229999922222222229999912222222222229229992922999222992299999992992299222292
922222222222222222222222222222222222222222222222222222222222222222222222229122222222222222222221222111112222222222222222222211111222222222222222222222222222222222222222222222222222222222222222
922222222222222222222222222222222222222222222222222222222222222222222222222222222222222222222222222222222222222222222222222292222222222222222222222222122212122222222222222222222222222222229222
922222229922222202922222222222222222222222222222222222222222292222222222229229929992222222922229222929929992299999222222222292222222222222292292222222222229222222992292222222222222292299222292
222002222999221292000220012222220009222222202102222210022222222222220922222211222229200119999992999222222222222222222220010022222999990000022222222222222222210222999992200200000002222220222222
222922222992222292222229992222222222222922222222222229922222229222222922222222222222999229999922292222221212222212212219999922222292999999922222222222222222292222999922222292999992222229292122
922222292222292292222222222222222222222222222229222229222222222222222222222222221222222222222222222222222222222222222222222222222222222222222222222222222222222222222292222222222222222222222222
992212222222922292222222222222222992922222222222222222222222222222229222222222222222222222020022222222222222222222222222222222222222222222292292222222222222122222000102211222222222222292222222
229922299292222292999229992222229992292922222222222229922222229222229922922222222222299229999992992222222221212121222229999922222222229999922222222222222222299222999992222922999992222129992222
222222229222221222922992222222222222222292222222222222222292292222222292292900111221222122222222222222222222222222292992222222229222222222222222222222222222222222222222222222222222222222222222
922922922222999292222229992222222922222222229229999929999222222299999222222299999929299999229922222222222222222222292229999922222222229999992222222222221222292222222222222292999992222229929922
922922229299222212929292992229222222222222222229292229922222222222222922229222222222222222222222222222222222222222229229999922222222229299222222222222222229992222929999292922929999922992222292
922222222222222292222222222222222222222222222222222222222222222222222222222222212229222222222222222222292222222222222222222222222222222222222222222222222222221222222222222222922222222222222222
292922222229222292999229992222229992222999292922222229922222922222229922222229112222299999999922992222229222222292222229999922222222229999922922222222222222299212929922222222999992929229992221
222222222222222222222222222222222292222222222222222222222222222222221222222222222222222222222222222222222222222222222222222222222222222222222222222222222222221222222222222222222222222222222922
922222222222222222222222222222222222222222222222222222222222222222222222222222222222222222222222222222222222222222222222222222222222222222222222222222222222222121222222222222222222222222222222
999222222222992999222222229999992222299222222222992222299222222999992222229222222222922222222222222222222292922222222222222222222222222222222222999992222222212222222222922222222222929222922222
222222222222222292222212222222222222222222222122222222222222222222222222222222222222299222222222222222222222222222121222222222222222222222222222292222222222222222222222222222222222222222222222
292222229999222292299292222222222229292299929222222222222222222222222292229292222222222999999992999222229222222222229292222222222999992222222221222222222222229222999992222222222229222292299299
992922221229229292222229992222229992222122222222222229922222121222222922222292222222299992222222222222222222222222222229999922222222229999922221222222222222292222999992222222999992222229222222
922222229999222202999999922222229992222222222222222211022922222222229922229999922222222992999992999222222922222222222220010122922999992222299229222222222222222922222922222222099992922299992292
222222929922222292292292292929922222222222922922922229929229992222992292229922222229222222222222222222222222922292922922229922222222222222222911292292999299922922922222222222222222112222222992
910212912112929929110222222222221012222212222222222922292222212299220222210122222222922222222110001010002122211121222129922911010101012229222212299992211110120212221111111112222222222212222122
222222122222222292222222222222222222222229222222222229222222222222222222222222222222222222222222222222222229222222222222222222222222222222222222222222222222222222222222222222222222222229292222
222222292222222222222122222222222221192222212222222229222222222222222222212222222222222222222222222222222222222222222222222222222222222222222222229222222222222222222222222222922922222222222222
922222222222222929222222222222222222222222222222992222222222222999222222222922222222222222222222222222222222222222222222222222222222222222222222222222222222222212222222222222222222222222922911
992922922990229992999229992222229992222222222222222229922222229222229922222299222222299999999992999222222222222222222229999922222999999999992222222222222222299222999992229222999992222229922922
922222222222229292299122222222229991211222212222222222222222222222229222222299229229222992222222222222222221222222292122222221212222222222222222292222222222222222922229222222222222222222222222
922922222222229992992229992222229992222222222222222229922222222222229922222222222222299999999922222222222222222222221029999922222222229999922222222222222222299922999999222222999992922229222222
922222222292222202222222222222222222222222222222222222222222222222222222222222222222222292222222222292222222222222222222222222229222222292922229222222222292292922222222222222222222222222222992
922922299999292292222292222229222222222222222222222292222222222222222992229222992222222222222292999222222222222222222222222229122999992229222222222222222229222222992222222222222222229292222292
122229229999992292222222299999999922222222222229999929222222222999999222222222999922229222222292999222222922222222222229929922222999999999922292999292292222292222292229299922222222292222222222
222922222222222222222229992222222222222222222222222229922299992222222992222222222222299222222222222222222222222222222229999922222222229999922222222222222222292222222222222222999991222129222222
222222222222222222222222222222222222222222222222222222222222922222222222222222222922222222222222222222222222222222222222222222222222222222222222222222222222222122222222222222222222222222222222
222222222222222222222222222222222222222222222222222222222222222222222222221122222222222222222222222211112222222212222222222211111222222222222222222222222222222992222222222222222222222222222222
922222222222222992222222222222222222222222222222222222222222222222222222229222922222222222222222222222222222222222222222222222222222222222222222222222222222222222922222292922222222222222921292
221222222222222222222222222222222222222222221222222222222222222222222222222222222122222222222222222222222222222222222222222222222222222222212222222222222222222222222222222222222222222222222222
222222229992222922999992922229222229992222222299292292922299222222222922299922229992222222222222222222229299999192292222229922222222222222222292222222222222229999222222222222222222222299292222
922222222292222292999292222222222222229222922922222222222999992222229299292222999999222222222222222222229222222222992992299922222222222222222222222222929222229222222222222222222222222292222212
922922922222999999222229999999999992222222222229999999999222922999992222222299222222999992222222222222222222222222222229999922222222229999922222999992222222292111222222222222999992222299222210
222222229992222222929292221122222222922222292222292222222222222122222229229222222222122222222922222222222222222222222222222222222222222222222222222122229229222292222222222222222222222292222222
922222222222299222999222922222229992222222222222222222222222222222229922222222222222222222229222222222222111122222222222222222222222222222221222222222222222229222222222222222222222222222922929
922929222222222222222229222222222222222222222222222229922222229222222222222222222222299922229222912111219292222222222229999922222929199999922222222222929222192222229121191122999292222229222222
922922222222992292929229999999992222222222222229929999999222222999999222222222999229999222222222222222292222222222222229999922222222229999922222999299222222299929229922222222999992222229221222
222222229222222222222222222222229992222222222222222222222222222222222222222222222222222922222222222222222221222222222222222222222222222992922222222222222222292222222222222222229222222222222222
912922922222999992222229999999992222222222222229999999922222222999992222222299222222999992222922222222222222222222222229999929222222229999922222999992222222292922292222222222999992222229222222
911922222222992999292112219999999992222222222229999922299211112999992221129222292222922222222222222222222222222292221229922222222222229292222222999999999999922292222222222222222222222292222292
922222229222222292222222222222222222222222222222222222222222222222222222222222222222222222222222222222222222222222222229999922222222222229922222222222222222292922922212222222292222222922222292
922222222222229222222222222222222222222222222222222222222222222222222222229999222222222992229222222222222122222222222222222222222222222222222222222222222222222222922222222222222222222222299999
922222222222222222222222222222222222222222222222222222222222222222221222222222222222222222222222222222222222222222222222222222222222222222222222222222222222222222922222222222222222222222222222
922229929999929291222992922299922229999292929992292222222929229222999999299999222229222992222222222222222222222992922922222222222222922222222292922222292292929929929229299299222222222292299992
922922222222222292999229992222229992222222222221221129922222222222229922222222222222299999292222222222222222222222122229999922222222229999922222222222222222299222929222222222999992222229222222
222222222222222222292292222222222292222222222222222222222222222222222222222222222222222222222222222222222222222222222222292922222222222292222222222222222222292222222222222222222222222229222211
222222922922222222222922222922222222222222222229229922222222222222222222222999292291922922222229222999992222222222222222222229992299992222222222929229222292222222222222222222222222222222222222
922022299999229222292999109999222222222222222222992999022229222222222222222299929222202992222229229229222222922292222220090929222292220090022929992222222229992999922222222222099212222291992299
922222229229222222222222222222222222222222222222222222222222222222222292222222222222222222222222222222222222222222222222222222222222222222222222222222222222222222292222222222222222221122222222
921222292222999299929222229999999999221229292919992222222991211999229992922222992929222222922222222999999229292299922222222229222222229292922229222292222222229999222222292222222229922912292299
922222222222222229222222229222229992222222229222222292222222222922222222222229222222212902222222222222222222229222222292222922222222222222222222292222222222222222222229222229222222222222922222
929222229999221992999999229299999222222222922229999992222222229222222222229922929992292222222922222222222299992292299999929922222222229292292929992992229229229992922222222222222222222992999992
912922229999222222992999922229992229222222922222999922922222222222222222229922922222222222222299292292222292922292222992999929222222929999992929222292929229292999922222222222229222222292222292
121999921999992999222119229999999991111211111112212220209111021122992292190099229299229999992290999000001912111122211112222200000999992922210912222990900000019222922999929922222221112219292222
222922222222229292222229992222229992222222222222222229922222222222222222222222222222299992222221222222222222222222222229999922222222229999922222222222222222292222222222222222999992222229111122
922992222222992922292229992299992212222222222229999992229222222922222222222999222222922992222229222222222222292922222299922222222222222229229222929999222222922929922222922292992992922222992299
999212999222999999999992299999992222929929229999999999999999999999999299999999999999922992229299229922299999999999999992222222229929229999999999999999999992299999222222222222222229999999292999
222222222222222222222222222211112222222222222221111122222222222111222222222299222222222992222222222222222222222222222222222222222222222222222222222122222222222222922222222222292922222222222222
929222929292999929222292229999992292222292222229999922299222222999992222229222222922922222922221222229222992192192222292222229922222222222222999999992222929222999922222999999222229999992299999
219122292222212222292222222200001002111291111211221190010222221211112222212222111112221222222221222222229299922222212292222222222222222222212129121211111112122212222221129211122222221111222222
992229222222992929999992229999999992222222222229999922299222222999999922999922992929922222229222222222222229222222299292222222999929222222299292999992222222229222229211222222122219929992999222
922922299999222222999999292299992222292222299229992929912222222222222222229922922222222222222129222222222922292222292922229929222222292999229929222292292922992999922222222222299992222299999299
222222222222222222222122292222222222222222222222222222222222222222222222222222222222222222222222222222222222222222222222222222222222222222222222222222222222222222222122222222222222922222222222
922222229222922992999922222222222222222222222222222222222222222222999922229222222222922222222222222222222222222222222222222222222929292222222212929222222292222992222222229922222222929299292992
222222222992212292222222222299222229212222222222222222212292222222222222112222222222222922222222222222222222222929222222229222222222222222222222222222222222222222222221112222222221229222222222
922222922229999999222222129999999292222222222229999920299922222999999222222222222222902222222222222222222222222222229222222222222222222229222222999992992992922292922222222222202922222221999229
211922212292222212111992229222221921211122921221221129222222222222221121212290222222222112222221222222222222222222221120000922222222220000922222222222222222211111212212222222092992222212222911
929222222222222292222222222222222229292222222222222222222222222222222222222222222222222221922122222222222222222222222222222222222222222222222222222222222222222222222222222222222222222222222222
922922229999222922299992222222222291222222292212992222922222229222229222229922922222222222222222222222222222222222222222299922922222229292222222222292229229299999922292922992222222929999292292
922222922999229299292292222222222992222222222222222229222222222222222292229299222222222992209192999222222222222222222222222222222999992222222222222222222222222922929922222222222222222222222229
222922222999229292292129992222222222222222222222222229922222222222222222229299922222299999999992999292229292292922222229999922222999999999929229292929999999992922999992222222299222222222222922
222222222222222292022222292222222222222222222222222222222222222222229922222222222222222222222222222222222121212122222222222222222222222222222222222222222222229222222222222222222222222222222222
999222229999922999929992299922222222222222229922222222222922929922222222229992929222222992922292999999922922222222222292229299999222922222292199299222999929229929292922222922222222999922222299
922222222221222299222222222222222222222222222222222222222222222222222222222222222222222222222222222222222222222222222222222222222222222222222222222222222222222222222922222222222222222222222222
922222222222222222999222222222222222222222222222222222222222222222229922122299222222222992222222222222222222222222222222222222222222222222222222222222222222229222229992222222222222222222222222
922222222222222929229222222222222222222222222222992222222222222299992222222122222222222222222222222221102222222222222222222222222222222222222222992292222229222222222222222222222222222222222222
922210229099222099999992929229922222222222222222292219221229222200229992229922999999922290990992090011111991209019112112292210201000992992209219222290229290929992999991119911222991999099999292
922222222929992999199229299999992229222292922229999999999222222999992229222922999999999222222222222222222222922222222229992229222222222292222222999992222222292999222222222222999999999229999999
922222929992229992999992922229229999992992229929229922229999299222229999992299222222222992222222222222222222222222992922222222222222222222222222222222212292229992222222222222999292222292222222
992222229999992922900992229999999922229222222299999992999299929999220029299922911199922222222929222222222121922292922222229222222292222222291112999992229222229999999222222229222221212222999999
229222929222229992999292222229929992222292292999999992922229229222929992129229992992222922922222222299221292292299922222292222222222292222229922222222929299929992229922222222222222992299222222
222222222222222222999222222222222222222222222222222222222222222222229922222222222222222222222222222222222222222222222222222222222222222222222222222222222222229222222222222222222222222222222221
922922222999292292292922992299229992922222222222292222922222229222222292229999222292222992222299999222222992222222229229999929292999999299922922222292222222292992922222222222212102292292922292
922222222292222120222222222222222222222222222222292222222222222222222222222222222222222222229222922222222222222222222222292222222222229222222222111292222222222222922992222292222222222222222292
922922229229229212929999922222222222222922222229992299929222922229222922229922229922922922222922222222222222912192929222292929222922929999922992292222222222292222992922222222292222222292122192
222222222222222222222222222222222222222222122222222229222222222222222222222222222222222222222222222222222222222222222222222222222222222222222222222222222222222222222222222222222222222222222222
222222222222222292222222922222222222222222222222222222922222222222222222222229222222222222222222222222222222222222222222222222222222222222222222101922222222222222222222222222222229222222222222
222222222222222222222222222222292222222222222222222222222222222222222222222222222222222222222222222222222222222222222222222222222222222222222222222222222222222222222222222222222222222222222122
922922222222222222229222222229222222222222222222222222222222222222229222222222222222222222222222222222222222222222222212222222222222222222222222222222222222222222222222222222222222222292922992
929222229299222222222992222222222222222222222222922222222222292222222222229922222222222222222222222229221112222221221222222229222222222222212112922222222222222292929992222222222222992229222222
291222929222222222009192222211112222919999999991121122222211999222229999992222119219922222222229222222229299122292999992222222222222222222222122100129929999929111222222222222222229219292999911
922222222222222222222222222222229292222222222222222222222211212222222221122222222222222222222222222222222222222222222222229222222222222222229222222222222222222222922222222222222222222222292292
222222222222222222222222222222222222222222222222222299999999909999999999992222922999222222222222222222229922222222222222222222222222222222222222222222222222292222222222222222222222222222222222
222222222222222212222222222222222222222222292222222222222222222222222222222222222222222222222222222222222222222222222222229922222222222222222222222222222222222222222222222222222222222222222222
222222222222222221222222222222222222222222222222222222222222222222222222222222222222222222222222222222222222222222222222222222222222222222222222222222222222222222222222222222222222222222222222
922222222299222222922222992222222222222222222222222229222222222922222222229922929222222229229222222222222111122222292222222222222922222292291922222222222222222222229922222222999992922222999292
922912299999229299999229992222229992222222229222222229922299229222229922222299221221299999009902909222222222222222222229999922222999999999999222992922222222299222099992212221999991922229222222
922222222299222999222222222229222222222222229222992292222222222222922222229222222922222222222229222222229222222292222222222922222929299922229222222222222222222222999992222922222222992922122922
922922922222999999999229999999999992222222222229999999999222222999999922222299222292999992222222222222222222222222222229999922122222229999922222999992222222299222222222222222999992222229222222
922222222222222292922222222222222222222222222222222222222222222222222222229222222222222222222222222222222222222222222222222222222222222222222222222222222222222222222292222222222222222222122292
222222222222222292222222222222222222222222222222222222222292922222222222222222222222222222222222222222219222222292229222222222222222222222222922222222222222222222222222222222222222229222292222
922222922222992929222222229999992222222222222929999922299222222999992222222222292222922222222222222222222222222222222222222222222222222222222222999992922222222222222122222922222222222229222222
222222222111222222222122222222222222921222229222222222222222292222222222222122222222222222222211111001012122999999222222222221211101002222222222222222112221922222222222212222222222222222222222
922222222222222292222229222222222922929229299922222222922922299222222222292222222292219222222222222222229229299992999992229222222222222229229229229229992299222992222222222222999922922922999929
900901200999219999222229992222229990000000000101221129922199229222222990222299222222999999999999999222222222229229229219999922222999999999922222212112222292292121999990001012999992220229122222
922222222999222222222222222222220012222222222222222222222222222222222222229222222222222222922992999222222222222292222222222222222999992222222222222222222229222222992222222222222222222222222222
222922122222220292222222222222222292222222222222222222222222222222222222222200222222229002222222222222222222222222222229929922222222229929922222222222222222292222222222922222222222222222222222
922222229222222122222222222222222222222222222222222229222222222222222222222222222222222222222222222222222222222222222222222222222222222222222222222222222222222922292292222222222222222222222292
912922901222229929999129999922229991000110010029299999999200110299229911012299222222299992222222222222221111211111221019999922222222229999911211222922222229299999222222222222999992222219999999
922222229999222222922992222229222292222222222222222222922222222229222229999222222222922222292222222922222222222292222222229222222222992222222222222992922222229292922222222222122212222222222222
222929922999290922222922229922222222222222229229999922222222229999992292222209999929292009999992999222222299922229292222222222222999992229222222222222222222292222999992222222229229999229999922
922922292999222922999992222229222922222222222222992929922299222222292922229992922222222222222299999922222222222222229222229222222222922229222229292292222222229992999992292299222229991999222292
929222299992222222999999992222222229922222299222292229222229299229229992229999922222222992222222222222222922222222929999929922222222222222222222292922222929229999222222222222222292222299222221
922222222222222292222222222222222222222222222222222222222222222222222222222222222222222222222222222222222222222222222222222222222222222222222222222222222222222212222222222222222222222222222222
922122229999229992999929292229222222222222222222292229922229222222222222229999222222209992222299999222222922229222222920099999929999999999922222222229929999992999922922222222909092222229292992
922222229222222292992292222222222222222292222222222222222222219222222210212229222222222222222222222222222222229222221222222222222999992222222222222222222222222222222222222222222222222222992992
222022292999221222222220002222229999229229292992222290022222222222222222229222222222200222922922299222222222222221222220000022222292920000022222222222292222202222992292222222000002222220222222
922222292222222222222222222222222222222222222222222222222222222222222222222222222222222222222222222222222222222222222222222222222222222222222222122222222222222922922222222222222222922292922292
992222992229992299121292222222229999999999299222222222222999922222221122922292291929222299222929999292191299111211222222222229111929192222211211222222112129222121222222222122222229111122999222
922922229929222922999992222222222222222222922222222222929922229222220922229922222292299222922222222222222022921991222929999922222222229292222922222222222222229929292222229229299299999999222222
222922222222292292929222292222222222222222222222292229292222222222222122222222229222292222222222222222222222222222222229999922222222229992922922222222222229292222222222222222222222222222222222
222229292222222292222222222222222222222222222221221122222222222222222222222299222222122992222222222222222222222222922992222222222222222222222221222222222222222222222222222222222222222222111222
922922922222222999292229992222222222222222222222222229922299222222222222229922222992999929222929222222922999229222992229999922299222229999992929222229229299299222222222222222999992919229229222
999299222999229199991222222222229999222292222922222222292222229222222929222222222212122221219909099292229922229922219922222292992999212222292299222229292291221222911111119111222221991912222922
222922222999229192999229992222229992222222222222222229922222222222229922222299222222299999999992999222222222222222222229999922222999999999922222222222222222299222999992222222999992222229222222
922222222922222222222222222222222222222222222222222222222299222222221222222222222222222222222222222222222222222222222292222221922929222922222222222222222222222212222222222222222222222222222222
922222292929222999999222222222229992222222222922222222922222922222229929222222222222222229999992999221122222222222222222222222222999992222222222222292222222229222999992222222222222222222292229
922222299229222299992292222292999999922292229922292222292222222222222222299922222222922222222229222999292229222229222292222229299222222222292229222221122229222922222222222222222222222299222222
209922222999222292229229992222229992222222222222222229922222222222229222229222222222299229999992999222229222922212222229999922222999999999922222222229999999992222999992222222999999222229222222
921222229999222222992922292229222292222292229292922222922222222222222229229922922222222222222222292222222292222222222212229999222222222292222222292992292229299999222222222222222222222222222292
222222222222222292222222222222222222222222222222222222211222222222222222222222222222222222222222222222222222222222222222222222222222222222222222222222222222222222222222222222222222222222222222
911022219999991222292991002222222221111111111112222220192111112222002211229022922222221222222221101011111111111110111112221111101010211222111129211211911111112111922292222222029102229299222192
222222292222992292222222222222222222222222222222922222292222292222992222222222222222222222222219011222922222922292929222222222222222222222222222222222222222222222292222299222222222922292222992
922922229992222202929229992222222222122111112222222299922222221222222222229222222222222229229229292222222222222222222229999922222222229999922222222922222222292222999222229292999992222229212292
999999229299992992999992292222222222222229222222999299999922292229292099929922922222222222222292222929222222222229222929999929222292222222299992992992229222291999922222222222222222222299229999
922222229222122222222222221122222222222222222222212222222222222122222222229122912211222222222221222111212221221212222222222211111222222222222212222122222222222929992222222222222222212122292292
222121221112222200222221122222221111212221212112222211222222212222112221122222111111212221011121001222122112221212222222221222222000211100122122222221111212112222010002211212122212122122222222
911222199999122920999992229299999999222222222229999992929229999222222292299922929929922222229229222222221129912929299222222229292222922292212119992292292929292929922221121222222222911199222292
299222222222222222222222222222222222222999999922222222222922222222222222221222222222222222222222222222222922222222929992222222222222222292229292222292292222222222222222922222222222222222222222
922222029992222292999292222222229992222222222222222222222222222222229992222922922222222922222222222222222222922229222292222222222999222222292922222222222222229222222222222222222292929292222922
922222222222221222922222222222222222222222222222222222222222122222222222222222222222222222222222222222222222222222222222222222222999922222222222222222222222222222222222222222222292222222222222
922222229222222999922922222222229992299222222222222292222222222222222922222299999929222992992922222222229922992922999992222222222999292222299999222222222922229999299222222222229229999922212099
922929929212999992929229999999999992292222222229999999929222222929229922222299222222922222222222222222222222222222222229929922222222229999922222299992299999999999222222222222292222292229929999
999999999999999999999999909999992929999999999999999990099999992999999999999999999992900999999999229999999999999999999999999992929222990900099929999999999999999999999999999999099999999999999999
911222222222292222222222222222222992222222222222222222222222222222222222229222222222222222222229222229991111122229222122292292922222222292211119222222222922221999222222222222222222221122922299
922222222222222222222222222222222222222222222222222222222222222222222222222222222222222222222222222222222222222222222222222222222222222222222222222222222222222222222222222222222222222222212222
922221229999222212222229222229222222222222222222992222922222222222222222229922112121292222222122222222222222222222222922292222222222222222222222292222222222222292999992219222292229992999222292
922222922299229209999999222222222222222222222222222222222222222222222222299299929299999999999229292222929992929929922299292992992999929292222222929292299292229299922222222222222222222299292222
222222222222222222222222222222222222222222222222222222222222222222222229222222111111222222222222222222222222222222222222222222222222222222222222222222222222222222222222222222222222222222222222
922922229999229222999992922299929992292222922229999999922919299222992299929999922922222992222222222229222292922292229229229222222222292222222922992992922229299929922222222222222222222212222292
929922229999222999922292222229222229222222222222999999922222222222922922229922922222222229992999299299922292222222292992229929292999292922992929222222222229929999929992221222222222222299222292
222222222999222292900222222222222222222222222222222222222222222222220022222222222222222222222222222222222222222222222222222222222222222222222222222222222222220922222222222222222222222222222222
229222229992222202222222222222222222222222222222222222229222222299222222222222222222299222292222929222222222222222222222222222222222222222222222999292222222222992992292222222222222222222222992
921222119999112091292992222222221921119212221192992292921922129210222291129922991922222229222299222222221199922211112112222222222222222222222921222292222229992912922229922222922222292299121291
922922929999229292299222222299222222222222222222222299922222222222222922229299222222222992929222222292922222222222222222229922222292222299922229222222229229229292991999292922222292222929292992
222222222222222222222222222222222222222222222222222222222222222222222222222222222222222222222222222222222222222212222222222222222222222222222222222222222222222222222222222222222222222222222222
922222222229222202121222222222220102222222222222222222222222122222222222222222222222222222222222292222222222222222222222222222222929222222222222222222222222221222222222922222222222222222222222
222222229222222222222222222222222222222229222222222222222222222222222222222222222222222222222222122222222222222222222222222222222222222222222222222222222222222922222222222222222222222222222222
922999110922210222221212222222222221111121111111121129912111111229221111112222111111122109229292999222221101111111111112222222222229992229212092101111111111120922299929999999222229201919912229
222222222992229292222222222222222922222222222222222222222222222222222222229299222222222999001922222222222222222222222222222222222222222222222222222222222222922222929222222222222222222222222292
922211222222112922122222222222222222222222222229109922212222222011221222222222111121222222222222222222221211100001221222222222222222222229202212200922222222290000222221112111222220000012222210
929901210292929999292222192222229299222029229929229999922222292299112222221229222222999990120122222111119099220222209229999909119020909999201920922992112011029222999991110910212922222299099992
222222222222222222222222222222222222222222222222222222222211222222222222222222222222222222222222222222222222222222222222222222222222222222222222222222222222222222222222222222222222222212222222
922211929999229001999992292229929229222222212229992929222229292222229222229999922292922990222222222229221299222292292222299229922222229292222929222992929229999992921111921222292221122922222192
929222299999229922999292222222222222222299929222992229222922222222229999929920222922222222222222222299222222299999992992222229992292222222222229222922222222929992999922999992222929929999222292
222299222999222222222222222222222222222222922292229222222222222222222212222222292222222229999922922222222222222222222222222292222229222222292292222222222222292222999999999222222222222292222222
912222929999299992222929229999999992222222222222222299209222229922222222229999222222922992222222299222222222929222222222222222222999992222229222222222222222222222222222292292222229292222229222
992222929229922292222992229999992292222222222229999922292222222922992229229992222922922229229229299222222992222299222992222229222222222222222219222222929229922929999999999922222222992992999999
222222229991222922299922222222222222222222222222992222922929229229222299229922922222211222222299212229222222222222222222222229922292922222292922922292229229922222929222222222292222922922222292
912000929999919222229910021111112222112229229222122209999222122111002222129922901000200229999992999299222229222222212219909999992999999000012922100001101219202929999999990000099099992990222222
222222222222222229222922222222222222222222222222222222222222211222222222222222222222222222229222222222222222222222222222222222222222222292222222222222222222222222292222222222222222222292222222
922922929222202020999929291122229999129292292992992229211111112922000092929909229992222992222222222229920999222222221199992922222222222299902121992211222222290222222222212222922292222912999920
229222129999229292922999222229229992222222222222222229222222292229222992929999922222222999222922922222222222992992229292299229222999292222222929222222292229229229222922222222222222222292222222
222222222222222222222222222222222222222222222222222222222222222222222292222222222222222222222222222222222222222222222222222222222222222292222222222222222122222222222222222222222222222222222222
222229222999992292999222222222222229922222222222222222222222222222229922222299222222222999999922922222222222222222222222222222222222290021222222922222222222209222999992992222222299222222222222
222222222229222922222222222222222222229222222222222222222222222222222122222299222222222992222292922222222222222222222222222299992222222222222222222222222222220222222292222222222222222222222222
222922222999222222999229922222222222222222222222222222922222212222222222222222222222222222222922229222222222222222222229999222222222929229922222222229222929292222922222222222222222222222222222
992021299999299222999299092229922992222922299222992219922222222222222222229999922222990921119121212999122922222222299220909921111111910999022929992991119119292999000001119122090002222290229292
922022229992222222922291222222222222222222222222222220122222222222222222222222222222220222222222222222222222222222222222292922222222220292222222222222222222292929922222222222202192922229222292
222222922222991299999222229922222222222222222222992299299222222999999922222200222222922992222922222222222222222222222222222222222222222222222222992992222222229222922222222222222222222222999999
922922922222999999999229999999999992222222222229999999999222222999992122222299222222929992222222222222222222222222222229999922222222229999922222999992222222292222222222222222299292222229222222
922222222222929222292222229999922229222222222222222222222922222922922292222299222922922222992222222292222229299922222222292222222222229922222229992992292222222911999992929299222222222299292991
922222222222222921222192222222222221090000222229209922222122009922222229011129999929222222222222919111112222229229900299992211111222229999222102999222222222229111222222222222229221222292291121
222222222222992222210222222299992222222222222222222222222222222222220222222222222222222222222222222222222222222222222222222222222222222222222222222222222222222222222222222222222222222222222222
922229229922222992992992212229229229929999999992999222922929999222222222929922222222222292222222222299222222222222222222229229922222222222222222222992222222999999922222222222112222222229222292
922922222999229992999222222222229992222222222229929922292222229222229222229299222221929999999992999222222929222222229222222229222999992929222222292222222222299929999992229222222229922992999999
922222222222229222222222222222222222222222222222222222222222222222222222222299222222222992222222222222222221122222222222222222292222222222229212222222222222222299222222222222222222222222999929
922222222222222222222222222222222222222222222222222222222222222222222222222222222222222222222222222222221221222222222222222222222222222222222222222222222222222222222222222222222222222222222222
922222222222222292222222222222222992222222222222222222222222212222222222222222222222222222229222222222222222222222222222222222222222222222222222222222222229922222229222222222229222222229222222
922222222222222222222222222222222222222222222222222222222222222222222222222222222922212222222222222222222222222222222222222222222222222222222222222222222222222222222222222222222222222222222222
922222222222022222222112222222222222211112112112212222222111111122112211112222112211222222222222222222222222222221221222222222222222222222221222222222222222122212222222222222222222222212112122
222212222222222222222222222222222222222222222222222229222222222222222222222222222222292222222222222222222222222222222222222222222222229929922222222222222222292222222222122112999992222222222292
929222229999222292999992929229222222222222222229992999222229292229291222229922929292922222999922292222222222922292222229999929922222229999999922299992922229292999922292222222222222222292222292
922922299992222292922999299999992222299292999292929222229229229222992292222922922292922222222222222222222922222292229222222222222929292229292922992222922299922999992222222222222022222222222222
922900922222999929222229999999992222222222222229999999999222222999992222222299222222999992222222222222292222222222222229999922222222229999922222999992922222292222222222122022999992222229999922
922209922222929922299292922299999999222222222229229992222229222999222222922299922222222299990222222222222222222292222222222229222222221221122222999929922992222999999990922999222222222929222999
222922229222222222222229992222222222222222222222222229922222222222222222222222222222299222222222222222922222222222222229999922222222222222222222222222222222292111222222222222999992222222222211
992229911922290992292212222222222221221121919122222222222122111222229212122299222229222012222222222222221111919291121112222222222222222222291929222292222222222222222222222222222221929992992222
911222209999292292999092222222222220900000000002222222222100100222222290009922222229292222222222222222222222222222119992222222222222212222292922222222222222222992922222222222222222222202222292
922229222292229909222992222222222292222222222222222229922222229222222222222299929999292992222222229222222222292922292222292222222929229992222222222222292922292222222222222229999992222229222222
929222929999222999299992229999292222292222222229299929222222299929222999229929922292222092222292222299222222922292222222229229922222992222292929222992999999929999922222222222992292299229222299
922222219292222222222912222222222221112222222222222222222119112222222222229222222222222222222221222222222222222222222222222222222222122222222222222222222222222922922222222222222222222292222292
922222122222922929229222229922229992222222222229929922292222292999229222922210222222999002222222222222222222222229222229929922222222222999929929299992222222299292222222222222999929222229292299
909292929222222999999192229999999290909999999999299922222100212922229209902229992222222222922922222222222222212122922192222222222929922222222222992992222222929222999999292929222222222212922222
921222222922992292011222229999992222222222222229999922299222222999990022222222222222922222222222222222222222222222222222222222222222222222222922999992222222222222222222222222222222222222222922
912222222222222229222222222222222222222222222222222222222222222222222222222222222222222222222222222222222222222222222222222222222222222222222222222222222222222922222222222222222222222222222222
922922912222999999222222229999992222222222222229999929992222222922992222922299222222992992222222222222222222222222212222292922222929299929922222222229229292999999222229222229222222222219299299
922299922299992999029222222222229999221922222222909992299222299199002922222229222992929929922292922222222222112122299922222222222929992222291192092092292229229929999299229992222229291229999299
229022299999229992922290012222222222222222222229999991929922222229222992929222222222200222222222222222222222222292292221109022222222229001092222292292929999912992922292222222000102222299222292
222222222222222292222222222222222222222222222222222222222222222222222222222222222222222222222222222222222122222222222222222222222222222222222222222222222222222222222222222222222222222222222222
222222222999119292999222222222229992222229292292222222222222229222229922222299222222222999999992999222222222222222222222299222222999992222229222222222222222229999999992222222222292222222999999
911992222229299299999222299922229292222222222222229929222222222229909992229299222222222992222222222229222229222211212199922222222292229999922292992292222299299901992999222222922229122992929911
911222229222229992222912222222222222222222222222222222222922922222222229222229222222222992222222222222222211122222191212222222222222222222221221222222222222222922922221111119222222222122222292
922222922222929922292292229999992222222222222222292222292922222222222229929299222222922991222222222222222222222222222222222222222222222222222222299992221222222992221112222222222292929929229999
222222222222222292222222222222222222222222222222222222222222222299992222222222222222222222222222222222222222222222222222222222222222222222222222229222222222222222222222222222222222122222222222
222222222222229292222222222222229992222222222222222222222222222222222222222292222222222222221222222222222222222222222222222222222222229222222222222222222222222222229222222222222222222222222222
229222299999222222222992222222222222222222222222299929222222222222222292229922222222222222222222222292222222222222922222229222222222222222222221222922222222222999922222222222222222222299222222
922222222222222222292922222222222222222222222222222222222222222222992222222222222222229222222292992222222222212111222222222222222222229922222922222222222222222929222222222222999299222292222992
991222229191221222219222222222222222222222222222222222222222222222222292222999922229222992222222222222222222222222119112222222222222222922222222229221112211122999222222222122222222211122222222
922211222229222229222222222222222222222222222222222221222212222222222222222222222222221220111922122222222222222222222222229222222292222222122222222222222222922222221111121121222222222222222222
292222222999229292992999222222229992222222922222292222022229299222222292229292922922221292222222922222222292922222222222222222222999222222222929222222222222222999292222222222112202922999222292
922922222222222922222222992222222222212222222222222229922222222222222222222222222222299222222222222222222222222222222229999922222222222922222222222222222222222222222222229222999992222229292222
922222222222222202222222229922222222222222222222222222229222222229992222222229222222222992222222222222222222222222222222222222222222222222222222992292222222222222222229222222222222222222222222
222022292992222222992292292222222222292222222222921922222222222222229922222222222222222222222222222222222222222222222222222222222222922212212222222222222222222222222222222222292922222222222222
221222192222222190222222222222222229292122222222222222222222221222222222222222222212122222222221222222222192212129222222222221222222222222212122222121111111122222222222222222222921211122222222
212022922909220292999220002222229002222292222222222210022222222222229922221900111211200009999901099111111911111111112110000011211090000000012121222222222222209111999992222222000001111190221211
922222221222222222222222222222222222222222222222222222222222222222222222229222222222222222222222222229222222222222222222222222222222222222222222222222222222222222222222222222222222222229292222
922229129222999999999922922222229999292929222222222222222222222222229922222221222222922109999922222222222222222222222229992229222222222999922229222222222299299999992292229929222222922222999999
922292229011992929222222229999992222222222222229999922299222229999992222229222222292922222222222121222112222222222222229992922202010002922922222999992922222222929922229992922222222222922992292
999922299999222292999299922222222222222222222222922229922222222229222222229922219991222222222222222222222912211192922129999999222222222999922292222222229922999922222222222222222291111122222222
912222229999222222999992292229229992222222122229999922922222229222222992929992922922222992222222222222222222222222129292292229292922229222222222292292222929929999922222222222222222222922222292
222922299999992992999999292999929292292222222229999922222999292929992229999922992222222222222222222222222222922292229922222929222222229229229929919192229129292999922222222222222222992992222292
922292229222992992222222229999992222222222222229299922299222222999992222222222222222922229999922222222222222222222222222292221121222222222222222999999229992299922999999929299222222222222222922
992999299929992292222929992222222222222222222222222299992222222222222222229222922222299222222222912292222922222222222299929229222999999999999222222222222222292222222922222222999992222229999999
222299122922220222222222222222222292222222222222222222222222222222222222222200222222222009999922222222222222222222222222222222222222222222222222222229999999922292999999999999222222222222222222
292922222222222222222222222222222222222222222222222222292222222222222922222222222222222222222222222212222222222222222222922222222222222922222222292222222222222222222222222222222292222229222222
929922229292229292992999992222222222222222222222222229922222222299222222222299222222299992222222222222222222222222222229999922222222229999922222222222222222292222929222229222999992212229999922
222222292999229992999992222222999229122212121929999299922229222229922999229922922229292222222222299292222922222222292222229292992222222922222922292292222229999999922222222222292229222922222992
922222299929222222292992292222222222222222222222992292222229929222222299299922222922222222222299999222212222222222922922229929212222922222222222992992222222222922222222222222222222222222222292
222222229222222222222292222222229922222222222222222292222222929929922222229922922222222222222222222222222222222222222222222929222222222222222222222222222222222222222222222222229222222222222122
922222229222222222222222222222222222222222222222222222222222222222222222229222222222222221222222222222222222222222222222222222222222222222222222222222222229929929929922222222222222922222292292
222222222222229922222222222222222222222222222222222229222222222222222222222222222222222222222222222222222929922222222222222222222222222222222912222222922222922222222222222222222222229222222222
922299222222992929922222219999992222222222222999999992999911222999992992222922222222992220292222222229222122911101222220091199992222229992220121999992222222922922222229999992102909099122292222
222222222222222292222222222222222222222222222222222222222222222222222222222222222222222222222222222222222222222222222222222212222222222222222222222222222222222222222222222222222222222222222222
919222999999119999999222220000009222222222222921001122201222929111009992291199111191192999999992299111112222222222299992222211111999992222222192010112222222229999999992222222222222222192991999
999299222222992222222992229922222221299222299999929922222922999299222292292222992922922222222229222222222222222222929992222222222222222222229299999922222222222922222229999999222222222292222229
222222222222222222299222222222229992222222222222222229922222222222222222222222222222222222222222222222222229222222222222222222222222222222222222222222222222922222922222222222922992222221292222
992922922222222922229229922222229992222222222229922299992222222222222222222299222222292992292922929222229999929299222222299922222929922992922929992222222222229222222222222222929999922222222122
222922229999222922999222122229222999222222222222292219922229222229222922929922922992292222222222222222222229229222222220009929222222229999992929292292222222299922922222222222999902222221222222
922922929999229299999929992222222222222222222221011129911222222111229922229999112222199992222292999229222222222222222229999929222999999999922222222122222222299922222222222222999992229129999922
922922222999929292999992222222229992222222222222222222922229222222229922222999222222222999999992999222222222222222222222299922222999992922299222222229000900929992999992229222222222222222299292
929222299999222992999092922299229922292222222229999992922229922229299292229922922222222222229229222222222222922219222222299929222222929222922929229292299992922992922292222222222222222222222292
222222222222222292222222222222222222222222222222222222222222222222222222221222222222222222222222222222222222222222222222222222222222222222222222222222222222222222222222222222222222222222222221
222222222222222222222222222229222222222222222222222222222222222222222222222222222222222222222222222222222222222212222222222222222222222222222222922222222222222229229222222222222222222222922222
922222922222992999992222229999992222222222222229999922200222222999999922222299222222222992222222222222222222222222222222222222222222222222222222999992222222229222222222222222222222222222222222
922919292222222292222222992222222221292222222222222229922211121222222212112222221222299221111122222222222222222222222229929222222222229992922222222222222222292222011021111111229922222229222222
929922929999129292922992299999992222222922229229999999922229229929929299229999222222222992229229222292222292222292229222229929222222222922292922922192229292299299922222222222222222222222222292
211119211001221922219191192222222921101119011112999219022101110222222211110099119991201990000001011111101119111111111901111111000111100101911111222221110110199919111191111191111991919910292292
999222299222222202222222222222222229999999999992222222222222222222221222222222222222222222222222222222229299999999222222222222222222222222299299222222222222222222222222222222222229999922222222
299922299222129222222299292222229299222222222222292229922299222222222222992222222292299222229292999222222292222222222292292222222292229929922222922222292222292929292222222222999999992929999292
222922229292222222992992222229222222222222222229292222222229229222222222222922222222222222222222222229222222222222222222222229222222122222222922222922222222922929222222222222222222222222222222
922922201222922292929112229922229990000010001009999929929000110999999221929299222222222222922292222292922222292222191102222222222222299999222222999992222222222922292299222222222222222212999922
922900929222992920222292299922222292292222222222222229922222212222222921212299222229092992292222222922222292299929221199999992222999222222222902101022992202192992992220011901999992222212092999
922222299299229222999999229299992222222292222229992922922229922222292929229922922929222222222922222922222292222222292229292929922292222292292229922992291229299999292922922222222222222222222222
922222922229999299222222992222222222222222222222922229922222222299222222222299222999222992222229999222222222221222222229992929222999992222222222922222222229222999922222292222222222992922292292
922922222222222292222222922222222222222222222222222222222222222222222222222222222222222222222222222222222222222222222222222222222222222222222222222222222212222222222222222222222222222222992222
999222222222992292222222222222222222222222222992222299999999999999999999992222922929222292222222222229222222222222222222222222222222222222222922222222222222229222999299999999922229292212999999
999999999999999999999999909999999999999999999999999999999999999999999999999999999999999999999929292999999999999999999999999999999929999999999999999999999999999999999999999999999999999999299999
992222222229292222922222229922222222222222222229299922222222922222992222292122992292222222222221292129912222222222222222222291911222222222299992222222999922922222222222222222222221291222222222
992222222222222222222222222222222229992922929222222299222922222222299292222999992922292992222222222222229222292929299222299922222111112292222229992299992222992229222222222922999992229929292292
922229922229922922999912222222229222222222922222292292999222922999999922229999922229229992222299222999992292222292992992222222292222922222292229922292999129922999922229922291922229999212299992
922922229992992212292992299229992222222222222229929292999222229929922292229222222222922222229292929229222922222292992229929222222222229992992299222992222929922992922292222222229229929992222992
999922209999292222999992922999920091111910111119999999999999999299292990199922911999222222222299292191121191990990209912229919110992919292991919999992922919229999922222222222222220109909921199
929922299999292292999992992299292299292222292299999999922229922229222299999922922222222222292229222222222222222999929222222929222292922229292992299292222929299999922222222222222221222199222292
922222222222222299222922222222229992222222222222222222222222222222222222222299222291222992222222222222222222229222222222222222222222222222212212202212222222222292922922222222222222222922222222
222222222222222292222222222222222222222222222222222222222222292222222222222222222222222222222222212222222222222222222222222222222222222222222222222222222222222222222222222222222222222222222222
222222122222221222222222222222222222222222222222222222222222222222222222222212222222222212222222222222222222222222222222222222222222222222222222222222222222222222922222222222222222222222222222
222222211999222222222112222222222222121211111112222222222111112222222291112222222222222222222292929222222222222222111122222222222929992222222222222222222222222222922222222222229292222219222292
999922922229922292992292992222222222922922992299222299992222222299229922229922229992292222222222222922222222229229222222229219222222229292222292299922222929929299999292999292292999992999292292
922922299999922922999992299299222299992222929929992929929929992229222299229922922222222222222222992222292922222222999992299229222922222229222929299292229229222999922222222222222222222192222292
922292229299922292292922222222222222222222222229999299229222222299992222229922922912222299292229222299292222222222222222222999222222222222222922929992292299922999222222222222222222222292222222
222222222999222222222222292292992222222222222222222229299222922922992222229922222222222229999999999999992292292999292222299999999999992222292929222222292229222929999992222222922222222222292122
922229222222922222222222229922222222222222222229222222229222222222222222222222222222221222292222222222222222222222222222222222222222222222222222999292222222222222222229229222222222222222222222
122299222222222122222222222222222222222222222222222222222222222222222222222222222222222222222222222222222222222222222222222222222222222222222222222222222222229222222221999192222222229922111122
929291222992222292299992222222220092222222222222992992922222222229222292999929222222222920099022222292222222222222922922292922222222222222222222222221111119929292000001111111292922222929222292
922022222222921292229290002299992222222222222229999919022222222299992222929922222222900922222222929299992222222222222220000029222929290000022222999992229222202999922922222222000009222220222292
222222222229221202222221112222222222222222222222222212222222222222222222222222222222201222929222222222222222222222222222292222222222222229222222222222222222222222222222229229111112222220222222
929022922222229999999299999999999992222222222229992929929222222999999922222299222222999992222222222222222222222292222229999922222222229999922222999992222222219999222222222222999992222229299922
929222229999222922299999992299222222222222222222999292922229222222222212229922922292222222222222222292229222922992929222929929222222229299222922299292222922292999922222222222222222222292222292
922222222222222202222222222222222222222222222292222222222222222222222222222222222222222222222222222222222222222222222222222222222222222222222222222222222222222222222222222222222222222222222222
922222229992229292992999922222229999229229212292992922922222292229222229229299922222212222222292229222229222229222222222222222222929292222222229999992229222929929922922222222222222292292222292
992229922222222202222292922222222222222222222222222222222299222222222229922922222222222222222229292922922222222222999292222299292222292222222222222222229292229929222292992999222222222292299292
222222222922222922222229222222222222222222222222222222222222222222222222222222222222222222222222222222222222222222222222222222222222222222222222222222222222222121222222222222222222222222212211
922929222012999299222222229922229992229292992292292222299222222999992222222222222222922992212129929222922222222222222222299922222929999922222222222222222222292222222922222222222222222222222222
929022199292112920992992229922229999222222922229999999922222229222222999229922222922922229229229222229922222222222229922929292929222222199222922922291991999919999922222222222222222222299222299
922911299999229999992999292222229999292222222922222229222999299222222922229999929222299990110021222292222222222222992922229229221222222222922922222222222222222999000001101111999992222222222222
922222929229229999212222222222222222222222222222222222222222222222229922922299999292229999229929929929922229229292222222922929999999999929929992229992222999929999222222222222222222222222222222
222922922222299292229229992222229992222222222222212299922222222222222922222299222222299222222222222222222222222222222229999922222222229999922222222222222222292922222222222222999992222229222222
222222222222222222222222222222222222222222222222222222292222222222222222222222222222222222222222222222222222222222222222222222222222222922222222222222992222222121222222222222222222222221222211
999999922222999222222229992222222292222222222212922229922222222299992222222299999992999992929222222222222229292922222229999929222292229999922222222292222929292222999292299299992929292999222222
922929229992222292299992292299999992222222129229229922922922992922992222229122222222222229999992299011102222222291999292222201010929929292900229222221111119099222999999222222922292222229222290
922222222222222212222222222222222222222222222222222222222222222222222222222222222222222222222222222222222222222222222222222222222222222222222222222922222222222222222222222222222222222222222222
222222222222222222222222222222222922222222222222222222222222222222222222222222222222222222222222222222222222222222222222222222222222222222222222222222222221222222222222222222222222222222222222
999222299999222292999992222222222229292222222222992222222299999222229992229922922922222229999999999222222222222292222292229222222222992222292929122222999299929299999992922292222222999299222292
922222199999122222999992922222222229922292292229292222222222222222222222229922922922222222222229229229222991122292299222229229292222922222222219222222222922292999922222222222222222222222222292
011200000222099000999112229999992220210010909999999922299211222999999921191100111191922002122221222111110100019109911199999911111222222222299119999991111111129999201100000000222221911912000099
[truncated: 19,301 more chars]
