# Supplementary material for: Disentangling Crocus Series Verni and Its Polyploids
Source: Biology (Basel). 2023 Feb 14;12(2):303. doi: 10.3390/biology12020303 (PMC9953621; doi:10.3390/biology12020303)
Supplement: Supplementary file 1 [file biology-12-00303-s001.zip › DatasetS4_RADPAINTER_Crocus_Verni_ingroup.haps.radpainter.tsv]

siculusSicilyITA2x8_cr05B17	neglectusMontePisanoITA4x16_cr21B17	neapolitanus_cr33B17	tommasinianus_cr538	cfheuffelianus4x20?_cr1289	cfheuffelianus4x20?_cr1290	tommasinianus_cr1305	cfheuffelianus4x18WCC_cr1838	cfheuffelianus4x18WCC_cr1847	cfheuffelianus4x22_cr2213	cfheuffelianus4x22_cr2216	heuffelianus_cr2219	heuffelianus_cr2220	heuffelianus_cr2221	vernus_cr2327	vernus_cr2329	etruscuscvZwanenburg4x?_cr2465	neapolitanus_cr3097	longiflorusSicilyITA2x28_cr3203	bertiscensis_cr3517	bertiscensis_cr3518	bertiscensis_cr3519	cfheuffelianus4x20_cr3532	cfheuffelianus4x20_cr3533	tommasinianus_cr3950	tommasinianus_cr3951	tommasinianus_cr3952	vernus_cr3960	vernus_cr3961	vernus_cr3962	vernus_cr3963	vernus_cr3964	vernus_cr3965	kosaninii_cr4002	kosaninii_cr4003	kosaninii_cr4004	cfheuffelianus4x22_cr4008	cfheuffelianus4x22_cr4009	cfheuffelianus4x22_cr4010	cfheuffelianus4x22_cr4011	cfheuffelianus4x22_cr4012	cfheuffelianus4x22_cr4020	cfheuffelianus4x22_cr4021	cfheuffelianus4x22_cr4022	cfheuffelianus4x22_cr4023	cfheuffelianus4x22_cr4024	cfheuffelianus4x22_cr4027	cfheuffelianus4x22_cr4028	vernus_cr4035	vernus_cr4037
GTCTGCTACAAC/GTCTGCTAGAAC		GTCTGCTAGAAC			GTCTGCTAGAAC/GTCTGTTAGAAC		GTCTGCTAGAAC	GTCTGCTAGAAC/GTTTGCTAGAAC	GTCTGCTAGAAC					GTCTGCTAGAAC	GTCTGCTAGAAC		GTCTGCTACAAC/GTCTGCTAGAAC					GTCTGCTAGAAC	GTCTGCTAGAAC				GTCTGCTAGAAC	GTCTGCTAGAAC								GTCTGCTAGAAC		GTCTGCTAGAAC	GTCTGCTAGAAC	GTCTGCTAGAAC	GTCTGCTAGAAC	GTCTGCTAGAAC/GTCTGCTAGCAC	GTCTGCTAGAAC	GTCTGCTAGAAC	GTCTGCTAGAAC	GTCTGCGAGAAC/GTCTGCTAGAAC	GTCTGCTAGAAC	GTCTGCTAGAAC
GAGTAGATCTCATCAA	GAGCAGATCTCATCAA/GAGTAGATCTCATCAA	GAGTAGATCTCATCAA	GAGTAGATCTCATCAA/GAGTAGATCTGATCAA	GAGTAGATCTCATCAA/GAGTAGATCTCGTCAA	GAGTAGATCTCATCAA/GAGTAGATCTCGTCAA	GAGTAGATCTCATCAA/GAGTAGATCTCGTCAA	GAGTAGATCTCATCAA	GAGTAGATCTCATCAA/GAGTAGATCTCGTCAA	GAGTAGATCTCATCAA/GAGTAGATCTCATCAT	GAGTAGATCTCATCAA	GAGCAGATCTGATCAT/GAGTAGATCTCATCAT			GAGCAGATCTCATCAA/GAGTAGATCTCATCAA	GAGCAGATCTCATCAA/GAGTAGATCTCATCAA	GAGTAGATCTCATCAA/GAGTTGATCTCATCAA	GAGTAGATCTCATCAA	GAGTAGACCTCATCAA/GAGTAGATCTCGTCAA			GAGCAGATCCCATCAA/GAGTAGATCTCATCAA			GAGTAGATCTCATCAA/GGGTATATCTCATCAA	GAGTAGATCTCATCAA/GAGTAGATCTCATTAA	GAGTAGATCTCATCAA/GAGTAGATCTCATTAA	GAGTAGATCTCATCAA	GAGTAGATCTCATCAA	GAGTAGATCTCATCAA	GAGTAGATCTCATCAA	GAGTAGATCTCATCAA	GAGTAGATCTCATCAA	GAGTAGATCTCAACAA/GAGTAGATCTCATCAA	GAGTAGATCTCATCAA	GAGTAGATCTCATCAA	GAGTAGATCTCATCAA/GAGTAGATCTCATCAT			GAGTAGATCTCATCAA/GAGTAGATCTCGTCAA	GAGTAGATCTCATCAA	GAGTAGATCTCATCAA/GAGTAGATCTCGTCAA	GAGTAGATCTCATCAA/GAGTAGATCTGATCAA	GAGTAGATCTCATCAA	GAGTAGATATCATCAA/GAGTAGATCTCATCAA	GAGTAGATCTCATCAA/GAGTAGATCTCATCAT	GAGTAGATATCATCAA/GAGTAGATCTCATCAA		GAGTAGATCTCATCAA	GAGTAGATCTCATCAA
AGGTTGATCTTCA/ATGTTGATCTTCA		AGGTTGATTTTCA		AGGTTGATCTTCA			AGGTTGATCTTCA	AGGTTGATCTTCA						ATGTTGATCTTCA/ATGTTGGTCTTCA		AGGTTGATCTTCA		AGGTTGATCTTCA		AGGTTGATCTTCA	AGGTTGATCTTCA	AGGTTGATCTTCA/ATGTTGGTCTTCA	AGGTTGATCTTCA				AGGTTGATCTTCA	AGGTTGATCTTCA	AGGTTGATCTTCA	AGGTTGATCTTCA	AGGTTGATCTTCA	AGGTTGATCTTCA	AGGTTGATCTTCA	AGGTTGATCTTCA	AGGTTGATCTTCA													AGGTTGATCTTCA	AGGTTGATCTTCA
TTCCCGGACTTTGGCC					TTCCCGGACTTGGGCC	TTCTCGGACTTTGGCC	TGCCCGGACTTTGGCC	TGCCCGGACTTTGGCC	TTCCCGGACTTTGGCC	TTCCCGGACTTTGGCC	TTCCTGGACTTTGGCC	TTCCTGGACTTTGGCC	TTCCCGGACTTTGGCC/TTCCTGGACTTTGGCC	TTCTCGGTCTTTGGCC		TTCCCGGACTTTGGCC	TTCCCGGACTTTGGCC		TTCCCGGACTTTGGCC	TTCCCGGACTTTGGCC	TTCCCGGACTTTGGCC	TGCCCGGACTTTGGCC/TTCCCGGACTTTGGCC	TTCCCGGACTTTGGCC	TTCCCGGACTTTGGCC	TTCCCGGACTTTGGCC	TTCCCGGACTTTGGCC			TTCCCGGACTTTGGCC	TTCCCGGACTTTGGCC	TTCCCGGACTTTGGCC	TTCCCGGACTTTGGCC	TTCCCGGACTTTGGCC		TTCCTGGACTTTGGCC	TTCCCGGACTTTGGCC	TTCCCGGACTTTGGCC	TTCCCGGACTTTGGCC/TTCTCGGACTTTGGCC	TTCCCGGACTTTGGCC	TTCCCGGACTTTGGCC/TTCTCGGACTTTGGCC	TTCCCGGACTTTGGCC	TTCCCGGACTTTGGCC/TTCCTGGACTTTGGCC	TTCCCGGACTTTGGCC	TTCCCGGACTTTGGCC	TTCCCGGACTTTGGCC	TTCCCGGACTTTGGCC	TTCCCGGACTTTGGCC	TTCCCGGACTTTGGCC	TTCCCGGACTTTGGCC
		CAAACTCGAACATTGGGCGTC/CACACTCGAACATTGGGCGTC	TAAACTCGAACATTGGGCCTC	CAAACTCGAACATTGGGCGTC/CAACCTCGAACATTGGGCCTC	CAAACTCGAACATTGGGCCTC/CAAACTCGAACATTGGGCGTC	TAAACTCGAACATTGGGCCTC			CAAACTCGAACATTGGGCGTC	CAAACTCGAACATTGGGCGTC		CAAACTCGAACATTGGGCCTC/CAAACTCGAACATTGGGCGTC		CAAACTCGAACATTGGGCGTC	CAAACTCGAACATTGGGCGTC	TAAACTCGAACATTGGGCCTC		CAAACTCGAACATCGGGCCTC	CAAACTCGAACATTGGGCCTC/CAAACTCGATCATTGGGCGTC	CAAACTCGAACATTGGGCCTC	CAAACTCGAACATTGGGCCTC/CAAACTCGATCATTGGGCGTC	CAAACTCGAACATTGGGCGTC/CAACCTCGAACATTGGGCCTC	CAAACTCGAACATTGGGCGTC	CAAACTCGAACATTGGGCGTC	CAAACTCGAACATTGGGCGTC	CAAACTCGAACATTGGGCGTC/TAAACTCGAACATTGGGCCTC	CAAACTCGAACATTGGGCGTC	CAAACTCGAACATTGGGCGTC					CAAACTCGAACATTGGGCCTC/CAAACTCGAACATTGGGCGTC		CAAACTCGAACATTGGGCCTC/CAAACTCGAACATTGGGCGTC	CAAACTCGAACATTGGGCGTC	CAAACTCGAACATTGGGCGTC	CAAACTCGAACATTGGGCGTC	CAAACTCGAACATTGGGCGTC	CAAACTCGAACATTGGGCGTC	CAAACTCGAACATTGGGCGTC		CAAACTCGAACATTGGGCGTC	CAAACTCGAACATTGGGCGTC	CAAACTCGAACATTGGGCGTC/CAACCTCGAACATTGGGCCTC	CAAACTCGAACATTGGGCGTC/CAAACTCGAAGATTGGGCGTC	CAAACTCGAACATTGGGCGTC/CAAACTCGAACATTTGGCGTC	CAAACTCGAACATTGGGCGTC	CAAACTCGAACATTGGGCGTC
CCCTGGA/TCCTGGG	TCCTGGA/TCCTGGG	TCCTGGG	TCCTGGA	TCCTGGA	TCCTAGA/TCCTGGA	TTCTGGA	CCCTGGG/TCCTGGA	CCCTGGG/TCCTGGA	TCCTGGA	TCCTGGA	CCCTGGA/TCCTGGA	TCCTGGA/TCTTGGA	TCCTGGA	TCCTGGA	TCCTGGA		TCCTGGA/TCCTGGG	TCCTGGA		CCCTGGA/TCCTGGA	TCCTGGA	TCCTGGA		TCCTGGA	CCCTGGA	TCCTGGA	TCCTGGA	TCCTGGA	TCCTGGA	TCCTGGA	TCCTGGA	TCCTGGA	TCCTGGA	TCCTGAA/TCCTGGA	TCCTGGA	TCCTGGA	TCCTGGA	TCCTGGA	CCCTGGA/TCCTGGA	TCCTGGA	TCCTGGA	CCCTGGA/TCCTGGA	CCCTGGA/TCCTGGA	TCCTGGA	CCCTGGA/TCCTGGA	TCCTGGA	TCCTGGA	TCCTGGA	TCCTGGA
TCATCAGTTGCACTTGAGT/TCATCAGTTGCACTTGATT		TCATCAGTTGCACTTGAGT			TCATCAGTTGCACTTGAGT/TCATCAGTTGCACTTGATT	TCATCAGTTGCACTTGATT	TCATCAGTTACACTTGATT/TCATCAGTTGCACTTGATT	TCATCAGTTGCACTTGATT	TCATCAGTTGCACTTGATT/TCGTCAGTTGCACTTGAGT	TCATCAGTTGCACTTGATT	TCATCAGTCGCACTTGATT/TCATCAGTTGCACTTGATT	TCATCAGTTGCACTTGATT	TCATCAGTTGAACTTGATT	TCATCAGTTGCACTTGAGT/TCATCAGTTGCACTTGATT	TCATCAGTTGCACTTGATT	TCATCAGTTGCACTCGATT/TCATCAGTTGCACTTGATT	TCATCAGTTGCACTTGAGT		TCATCAGTTGCACTTGATT	TCATCAGTTGCACTTGATT	TCATCAGTTGCACTTGATT	TCATCAGTTGCACTTGAGT/TCATCAGTTGCACTTGATT	TCATCAGTTGCACTTGATT	TCATCAGTTGCACTTGATT	TCATCAGTTGCACTTGATT	TCATCAGTTGCACTTGAGT/TCATCAGTTGCACTTGATT	TCATCAGTTGCACTTGAGT/TCATCAGTTGCACTTGATT	TCATCAGTTGCACTTGAGT/TCATCAGTTGCACTTGATT	TCATCAGTTGCACTTGATT	TCATCAGTTGCACTTGATT	TCATCAGTTGCACTTGATT	TCATCAGTTGCACTTGATT	TCATAAGTTGCACTTGATC/TCATCAGTTGCACTTGATC	TCATCAGTTGCACTTGATC	TCATCAGTTGCACTTGATC	TCATAAGTTGCACTTGATT/TCATCAGTTGCACTTGATT	TCATCAGTTGCACTTGATT/TCGTCAGTTGCACTTGAGT	TCATCAGTCGCACTTGATT/TCATCAGTTGCACTTGATT	TCATCAGTTGCACTTGATT	TCATCAGTTGCACTTGAGT/TCATCAGTTGCACTTGATT	TCATCAGTCGCACTTGATT/TCATCAGTTGCACTTGATT	TCATCAGTTGCACTTGATT/TTATCTGTTGCACTTGATT	TCATCAGTTGCACTTGATT	TCATCAGTTGCACTTGATT	TCATCAGTTGCACTTGATT	TCATCAGTTGCACTTGATT/TCGTCAGTTGCACTTGAGT	TCATCAGTTGCACTTGATT	TCATCAGTTGCACTTGAGT/TCGTCAGATGCACTTGAGT	TCATCAGTTGCACTTGAGT
CCCTGCTCGTCTG	CCCTGCTCGTCTG		CCCTTCTCGTCTA			CCCTTCTCGTCTA			CCCTGCTCGTCTG/TCCTGCTCGTCTG	CCCTGCTCGTCTG				CCCTGCTCGTCTG	CCCTGCTCGTCTG/TCCTGCTCGTCTG				CCCTTCTCGTCTA	CCCTTCTCGTCTA	CCCTTCTCGTCTA	CCCTGCTCGTCTG	CCCTTCTCGTCTG/TACTTCTCGTCTG	CCCTTCTCGTCTA	CCCTTCTCGTCTA	CCCTTCTCGTCTA			CCCTGCTCGTCTG	CCCTGCTCGTCTG	CCCTGCTCGTCTG	CCCTGCTCGTCTG	CCCTTCTCGTCTA	CCCTTCTCGTCTG	CCCTTCTCGTCTA			CCCTGCTGGTCTG/TCCTGCTCGTCTG	CCCTGCTCGTCTG		CCCTGCTCGTCTG		CCCTGCTCGTCTG/TCCTGCTCGTCTG				CCCTGCTCGTCTG/TCCTGCTCGTCTG	CCCTGCTCGTCTG	CCCTGCTCGTCTG
GGGTCCGACCTAGG/GGGTTCGACCTAGG	GGGTCCGACCTAGG/GGGTTCGACCTAGG	GGGTCCGACCTAGG/GGGTTCGACCTAGG	GGGTCCGACCTAGG/GGGTTCAACCTAGG	GGGTCCGACCTAGG			GGGCCCGACCTAGG/GGGTCCGACCTAGG	GGGTCCGACCTAGG/GGGTCCGACGTAGG	GGGTCCGACCTAGG					GGGTCCGACCTAGG/GGGTTCGACCTAGG		GGGTCCGACCTAGG/GGGTTCGGCCTAGG				GGGTCCGACCTAGG	GGGTCCGACCTAGG							GGGTCCGACCTAGG/GGGTTCGACCTAGG	GGGTCCGACCTAGG/GGGTTCGACCTAGG		GGGTCCGACCTAGG/GGGTTCGACCTAGG	GGGTCCGACCTAGG/GGGTTCGACCTAGG	GGGTCCGACCTAGG	GGGTCCGACCTAGG/GGGTTCGACCTAGG	GGGTCCGACCTAGG	GGGTCCGACCTAGG	GGGTCCGACCTAGG/GGGTTCGACCTAAG	GGGTCCGACCTAGG/GGGTTCGACCTAAG			GGGTCCGACCTAGG/GGGTTCGACCTAAG	GGGTCCGACCTAGG/GGGTTCGACCTAAG				GGGTCCGACCTAGG/GGGTTCGACCTAAG	GGGTTCGACCTAAG
GAAGCGCTCC	GAAGCGCTCC	GAAGCGCTCC	GAAGCGCTCC	GAAGCGCTCC	GAAGCGCTCC	GAAGCGCTCC	GAAGCGCTCC	GAAGCGCTCC	GAAGCGATCC/GAAGCGCTCC	GAAGCGCTCC	GAAGCGCTCC		GAAGCGCTCC	GAAGCGCTCC	GAAGCGCTCC	GAAGCGCTCC	GAAGCGCTCC		GAAGCGCTCC	AAAGCGCTCC	GAAGCGCTCC	GAAGCGCTCC	GAAGCGCTCC	GAAGCACTCC/GAAGCGCTCC	GAAGCGCTCC	GAAGCGCTCC/GAAGTGCTCC	GAAGCGCTCC	GAAGCGCTCC	GAAGCGCTCC	GAAGCGCTCC	GAAGCGCTCC	GAAGCGCTCC	GAAGCGCTCC	GAAGCGCTCC	GAAGCGCTCC	GAAGCGCTCC	GAAGCGCTCC	GAAGCGCTCC	GAAGCGCTCC	GAAGCGCTCC/GAGGCGCTCC	GAAGCGCTCC	GAAGCGCTCC	GAAGCGCTCC	GAAGCGATCC/GAAGCGCTCC	GAAGCGCTCC	GAAGCGATCC/GAAGCGCTCC	GAAGCGCTCC	GAAGCGCTCC	GAAGCGCTCC
CTCTCTAATGTACCTGG	CTCTCTAATATACCTGG/CTCTCTAATGTACCTGG	CTCTCTAATGTACCTGG	CTCTCTAATGTACCTGG/CTCTCTTATGTACCTGG		CTCTCTAATGTACCTGG/CTCTCTAATGTCCCTGG	CTCTCTAATGTACCTGG/CTCTCTTATGTACCTGG	CTCTCTAATGTACCTGG	CTCTCTAATGTACCTGG/CTCTCTAGTGTACCTGG	CCCTCTAATGTACCTGG/CTCTCTAATGTACCTGG		CTCTCTAATGTACCTGG	CTCTCTAATGTACCTGG	CTCTCTAATGTACCTGG	CTCTCTAATATACCTGG/CTCTCTAATGTACCTGG	CTCTCTAATATACCTGG/CTCTCTAATGTACCTGG	CTCTCTAATGTACCTGG	CTCTCTAATGTACCTGG		CTCTCTAATGTACCTGG	CTCTCTAATGTACCTGG	ATCTCTAATGTACCTGG/CTCTCTAATGTACCTGG		CTCTCTAATGTACCTGG	CTCTCTAATGTACCTGG	CTCTCTAATGTACCTGG	CTCTCTAATGTACCTGG/CTCTCTTATGTACCTGG	CTCTCTAATGTACCTGG/CTCTCTAATGTACCTTG	CTCTCTAATGTACCTGG/CTCTCTAATGTACCTTG	CTCTCTAATGTACCTGG	CTCTCTAATGTACCTGG	CTCTCTAATGTACCTGG	CTCTCTAATGTACCTGG	CTCCCTAACGTACCTGG/CTCCCTAATGTACCTGG	CTCCCTAATGTACCTGG	CTCCCTAATGTACCTGG	CCCTCTAATGTACCTGG/CTCTCTAATGTACCTGG	CCCTCTAATGTACCTGG/CTCTCTAATGTACCTGG	CCCTCTAATGTACCTGG/CTCTCTAATGTACCTGG			CCCTCTAATGTACCTGG/CTCTCTAATGTACCTGG	CCCTCTAATGTACCTGG/CTCTCTAATGTACCTGG	CCCTCTAATGTACCTGG/CTCTCTAATGTACCTGG		CCCTCTAATGTACCTGG/CTCTCTAATGTACCTGG	CTCTCTAATGTACCTGG	CCCTCTAATGTACCTGG/CTCTCTAATGTACCTGG	CTCTCTAATATACCTGG/CTCTCTAATGTACCTGG	CTCTCTAATATACCTGG
CGCGTGCCGGAGTGCGCCGGAAA/CGCGTGCTGGAGCGCGCCGGAAA	CGCGTGTTGGAGTGCGCCGGAAA/CGGGTGCTGGAGTGCGCCGGAAA	CGCGTGCCGGAGTGCGCCGGAAA/CGCGTGCTGGAGTGCGCCGGAAA						CGCGTGCTGGAGTGCGCCGGAAA	CGCGTGCTGGAGTGCGCCGCCAA	CGCGTGCCGGAGTGCGCCGGAAA/CGCGTGCTGGAGTGCGCCGCCAA				CGCGTGCCGGAGTGCGCCGGAAA/CGCGTGCTGGAGTGCGCCGGAAA	CGCGTGCCGGAGTGCGCCGGAAA/CGGGTGCCGGAGTGCGCCGGAAA								CGCGTACTGGAGTGCGCCGGAAA/CGCGTGCTGGAGTGCGCCGGAAA				CGGGTGCTGGAGTGCGCCGGAAA	CGGGTGCTGGAGTGCGCCGGAAA	CGGGTGCTGGAGTGCGCCGGAAA	CGGGTGCTGGAGTGCGCCGGAAA	CGGGTGCTGGAGTGCGCCGGAAA	CGGGTGCTGGAGTGCGCCGGAAA				CGCGTACTGGAGTGCGCCGGAAA	CGCGTGCCGGAGTGCGCCGGAAA/CGCGTGCTGGAGTGCGCCGGAAA	CGCGTGCCGGAGTGCGCCGGAAA/CGCGTGCTGGAGTGCGCCGGAAG	CGCGTGCCGGAGTGCGCCGGAAA/CGGGTGCTGGAGTGCGCCGGAAA		CGCGTGCTGGAGTGCGCCGCCAA/CGCGTGCTGGAGTGCGCCGGAAA	CGCGTGCTGGAGTGCGCCGCCAA		CGCGTGCTGGAGTGCGCCGCCAA	TGCGTGCTGGAGTGCGCCGGAAA	CGCGTGCCGGAGTGCGCCGGAAA	CGCGTGCTGGAGTGCGCCGCCAA/CGGGTGCTGGAGTGCGCCGGAAA	CGCGTGCTGGAGTGCGCCGGAAA/CGGGTGCTGGAGTGCGCCGGAAA	CGGGTGCTGGAGTGCGCCGGAAA
CGTTAA/GGTTAA		CGTTAA	CGTTAA	CGTTAA	CGTTAA		CGTTAA	CGTTAA				CGCTAA/CGTTAA		CGTTAA	CGTTAA	CGTTAA/GGTTAA	CGTTAA/GGTTAA	CATTAA/CGTTAA			CGTTAA/CGTTAG			CGTTAA		CGTTAA	CGTTAA/GGTTAA	CGTTAA/GGTTAA	CGTTAA/GGTTAA	CGTTAA/GGTTAA	CGTTAA/GGTTAA	CGTTAA/GGTTAA	CGTTAA	CGTTAA	CGTTAA
TGTGGTTGGGAGGCAG/TGTGGTTGGGAGGCGG	TGTGGTTGGGAGGCGG		TATGGTTGGGAGGCGG/TGTGGTTGGGAGGCGG	TGTGATTGGGAGGTGG	TGTGATTGGGAGGTGG/TGTGGTTGGGAGGCGG	TGTGGTCGGGAGGCGG	TGTGATTGGGAGGTGG	TGTGATTGGGAGGTGG	TGCGGTCGGGGGGCGG/TGTGGTTGGGAGGCGG	TGTGATTGGGAGGCGG/TGTGATTGGGAGGTGG						TGTGGTTGGGAGGCGG			TGTGGTTGGGAGGCGG				TGTGATTGGGAGGTGG/TGTGGTTGGGAGGCGG	TATGGTTGGGAGGCGG/TGTGGTTGGGAGGCGG	TATGGTTGGGAGGCGG/TGTGGTTGGGAGGCGG	TGTGGTTGGGAGGCGG							TGTGGTTGGGAGGCGG		TGTGGTTGGGAGGCGG	TGTGATTGGGAGGTGG/TGTGGTTGGGAGGCGG	TGTGATTGGGAGGTGG/TGTGGTTGGGAGGCGG		TGTGATTGGGAGGTGG/TGTGGTTGGGAGGCGG	TGTGATTGGGAGGTGG/TGTGGCTGGGAGGCGG		TGTGATTGGGAGGTGG/TGTGGTTGGGAGGCGG	TGTGGTCGGGAGGCGG/TGTGGTTGGGAGGCGG	TGTGATTGGGAGGTGG/TGTGGTTGGGAGGCGG		TGTGATTGGGAGGTGG/TGTGGTTGGGAGGCGG
GGCGCGGCCTGC		GGAGCGGCCTGC/GGCGCGGCCTGC		GGCGCGGCCTGC							GGAGCGGCCTGC	GGAGCGGCCTGC/GGAGCTGCCTGC	GGCGCGGCCTGC		GGAGCGGCCTGC		GGAGCGGCCTGC/GGCGCGGCCTGC	GTAGCTGCCTGC	GGAGCGGCCTGC	GGCGCGGCCTGC/GGCGTGGCCTTC	GGAGCGGCCTGC/GGCGTGGCCTTC			GGAGCGGCCTGC/GGCGCGGCCGGC	GGAGCGGCCTGC/GGCGCGGCCTGC	GGCGCGGCCTGC			GGCGCGGCCTGC		GGCGCGGCCTGC	GGAGCGGCCTGC/GGCGCGGCCTGC	GGCGCGGCCTGC	GGCGCGGCCTGC/GGCGCGGTCTGC	GGCGCGGCCTGC
TCTTGATGTTTGGTTTCAGCA/TCTTGATGTTTGGTTTTAGCC	TCTTGATGTTTGGTTTTAGCC/TCTTGATGTTTGGTTTTCGCC		TCTTGATGTTTGGTTTTAGCC			TCTTGATGTTTGGTTTTAGCC	TCTTGATGTTTGGTTTTAGCC/TCTTGATGTTTGTTTTTAGCC	TCTTGATGTTTGGTTTTAGCC/TCTTGATGTTTGTTTTTAGCC	TCTCGATGTTTGGTTCTAGCC/TCTTGATGTTTGGTTTTAGCC	TCTTGATGTTTGGTTTTAGCC	TCTTGATGTTTGTTTTTAGCC	TCTTGATGTTTGTTTTTAGCC	TCTTGATGTTTGTTTTTAGCC	TCTTGATGTTTGGTTTTAGCC	TCTTGATGTTTGGTTTTAGCC	TCTTGATGTTTGGTTTTAGCC/TCTTGATGTTTGGTTTTCGCC	TCTTGATGTTTGGTTTCAGCA/TCTTGATGTTTGGTTTTAGCC	TCTTGATGTTTGGTTTTAGCC	TCTTGATGTTTGGTTTTAGCC	TCTTGTTGTTTGGTTTTAGCC	TCTTGATGTTTGGTTTTAGCC	TCTTGATGTTTGGTTTTAGCC/TCTTGATGTTTGTTTTTAGCC	TCTTGATGTTTGGTTTTAGCC/TCTTGATGTTTGTTTTTAGCC	TCTTGATGCTTGGTTTTAGCC/TCTTGATGTTTGGTTTTAGCC	TCTTGATGTTTGGTTCTAGCC	TCTTGATGCTTGGTTTTAGCC/TCTTGATGTTTGGTTTTAGCC	TCTTGATGTTTGGTTTTAGCC	TCTTGATGTTTGGTTTTAGCC	TCTTGATGTTTGGTTTTAGCC	TCTTGATGTTTGGTTTTAGCC	TCTTGATGTTTGGTTTTAGCC	TCTTGATGTTTGGTTTTAGCC	TCTTGATGTTCGGTTTTAGCC	TCTTGATGTTCGGTTTTAGCC/TCTTGATGTTTGGTTTTAGCC	TCTTGATGTTCGGTTTTAGCC/TCTTGATGTTTGGTTTTAGCC		TCTTGATGTTTGGTTTTAGCA/TCTTGATGTTTGGTTTTAGCC	CTTTGATGTTTGGTTTTAGCC/TCTTGATGTTTGGTTTTAGCC		CTTTGATGTTTGGTTTTAGCC/TCTTGATGTTTGGTTTTAGCC		TCTTCATGTTTGGTTTTAGCC/TCTTGATGTTTGGTTTTAGCC	TCTTGATGTTTGGTTTTAGCA/TCTTGATGTTTGGTTTTAGCC		TCTTCATGTTTGGTTTTAGCC/TCTTGATGTTTGGTTTTAGCC			TCTTGATGTTTGGTTTTAGCC	TCTTGATGTTTGGTTTTAGCC
CACGGCTTACCAG	CACGGCTTACCAG/GACGGCTTACCAG		CACAGCTTACCAG		CACAGCTTACCAG/CACGGCCTACCAG			CACAGCTTACCAG/GACGGCTTACCAG	GACAGCTTACCAG/GACGGCTTACCAG	GACAGCTTACCAG/GACGGCTTACCAG	CACAGCTTACCAG/GACAGCTTACCAG	CACAGCTTACCAG/GACAGCTTACCAG		CACGGCTTACCAG/GACGGCTTACCAG	CACGGCTTACCAG	CACAGCTTACCAG/CACGGCTTACCAG			CACGGCTTACCAG	CACAGCTTACCAG	CACAGCTTACCAG/GACAGCTTACCAG			CACAGCTTACTAG/GACAGCTTACCAG	CACGGCTTACCAG	GACAGCTTACCAG	CACGGCTTACCAG	CACGGCTTACCAG	CACGGCTTACCAG	CACGGCTTACCAG	CACGGCTTACCAG	CACGGCTTACCAG	CACAGCTTACCAG/GACGGCTTACCAG	CACAGCTTACCAG			CACAGCTTCCCAG		CACAGCTTCCCAG/CACGGCTTACCAG	CACGGCTTACCAG/GACAGCTTACCAG					CACGGCTTACCAG/GACAGCTTACCAG			CACGGCTTACCTG/GACGGCTTACCAG	CACGGCTTACCAG/GACGGCTTACCAG
CGAACACTTCTCTACCTACACTATTCA	CGAACACTTCTCTACCTACACAATTCA	CGAACACTTCTCTACCTACACTATTCA		CGAACACCTCTCTACCTACACAATTCA/CGAACACTTCTCTACCTACACAATTCA	CGAACACTTCTCTACCTACACAATTCA/CGAACACTTCTCTACCTAGATTATTCA		CGAACACTTCTCTACCTACACAATTCT/CGAACACTTCTTTACCTACACAATTCA	CGAACACTTCTCTACATACACTATTCA/CGAACACTTCTTTACCTACACAATTCA	CGAACACCTCTCTACCTACACAATTCA/CGAACACTTCTCTCCCTACACAATTCA	CGAACACCTCTCTACCTACACAATTCA/CGAACACTTCTCTACCTACACAATTCA	CGAACACTTCTCTACCTACACAATTCA	CGAACACTTCTCTACCTACACAATTCA	CGAACACTTCTCTACCTACACAATTCA	CGAACACTTCTCTACCTACACAATTCA/CGAACACTTCTCTACCTACACTATTCA	CGAACACTTCTCTACCTACACAATTCA/CGAACACTTCTCTACCTACACTATTCA				CGAACACTTCTCTACCTACACAATTCA	CGAACACTTCCCTACCTACACAATTCT	CGAACACTTCTCTACCTACACAATCCA/CGAACACTTCTCTACCTACACAATTCA	CGAACACTTCTCTCCCTACACAATTCA		CGAACACTTCTCTACCTACACAATTCA		CGAACACTTCTCTACCTACACAATTCA	CGAACACTTCTCTACCTACACTATTCA	CGAACACTTCTCTACCTACACTATTCA	CGAACACTTCTCTACCTACACTATTCA/TGAACACTTCTCTACCTACACAATTCA	CGAACACTTCTCTACCTACACTATTCA/TGAACACTTCTCTACCTACACAATTCA	CGAACACTTCTCTACCTACACTATTCA/TGAACACTTCTCTACCTACACAATTCA	CGAACACTTCTCTACCTACACTATTCA/TGAACACTTCTCTACCTACACAATTCA				CGAACACCTCTCTACCTACACAATTCA/CGAACACTTCTCTCCCTACACAATTCA	CGAACACCTCTCTACCTACACAATTCA/CGAACACTTCTCTCCCTACACAATTCA	CGAACACCTCTCTACCTACACAATTCA/CGAACACTTCTCTCCCTACACAATTCA	CGAACACCTCTCTACCTACACAATTCA/CGAACACTTCTCTCCCTACACAATTCA	CGAACACCTCTCTACCTACACAATTCA/CGAACACTTCTCTCCCTACACAATTCA	CGAACACTTCTCTCCCTACACAATTCA	CGAACACCTCTCTCCCTACACAATTCA/CGAACACTTCTCTCCCTACACAATTCA	CGAACACCTCTCTACCTACACAATTCA/CGAACACTTCTCTCCCTACACAATTCA	CGAACACTTCTCTCCCTACACAATTCA/CGAACACTTCTTTCCCTACACAATTCA	CGAACACCTCTCTACCTACACAATTCA/CGAACACTTCTCTCCCTACACAATTCA	CGAACACCTCTCTCCCTACACAATTCA/CGAACACTTCTCTCCCTACACAATTCA	CGAACACCTCTCTACCTACACAATTCA/CGAACACTTCTCTCCCTACACAATTCA	CGAACACTTCTCTACCTACACAATTCA	CGAACACTTCTCTAACTACACACTTCA/CGAACACTTCTCTACCTACACAATTCA
CCGTAGTGTGGGAT/CCGTAGTGTGGGGG		CCGTAGCGTGGGAG	ACGTAGCGGGGGAG			ACGTAGCGGGGGAG	ACGTAGCGGGGAAG/CCGTAGCGGGGGAG	ACGTAGCGGGGAAG/CCGTAGCGGGGGAG		CCGTAGCGGGGGAG/CCGTAGCGTGGGAG	CCGTAGCGGGGGAG	CCGTAGCGGGGGAG	CCGTAGCGGGGGAG	ACGTAGCGGGGGAG/CCGTGGCGTGGGAG	ACGTAGCGGGGGAG	CCGTAGCGGGGGAG/CTGTAGCGGGGGAG	CCGTAGTGTGGGGG				CCGTAGCGTATGAG/CCGTAGCGTGGGAG				ACGTAGCGGGGGAG	ACGTAGCGGGGGAG/CCGTAGCGGGGGAG	ACGTGGCGGGGGAG/CCGTGGCGTGGGAG	ACGTGGCGGGGGAG/CCGTGGCGTGGGAG	ACGTAGCGGGGAAG/ACGTGGCGGGGGAG		ACGTAGCGGGGAAG/ACGTGGCGGGGGAG	ACGTAGCGGGGAAG/ACGTGGCGGGGGAG	CCGTAGCGGGGGAG	CCGTAGCGGGGGAG		ACGTAGCGTGGGAT/CCGTAGCGGGGGAG	CCGTAGCGGGGGAG	ACGTAGCGTGGGAT		ACGTAGCGTGGGAT/CCGTAGCGGGGGAG	ACGTAGCGGGGGAG/CCGTAGCGGGGGAG	CCGTAGCGGGGGAG/CCGTAGCGTGGGAG		CCGTAGCGGGGGAG/CCGTAGCGTGGGAG		CCGTAGCGGGGGAG/CCGTAGCGTGGGAG		ACGTAGCGGGGAAG	ACGTAGCGGGGAAG/CCGTGGCGTGGGAG
GGGCCTGGAGGGTCGGTCGCG		GGGCCTGGAGGGTCGGTCGCG	GGGCCTGGAAGGTCGGTCGCG		GGGCCTGGAGGGTCGGTCGCG	GGGCCTGGAAGGTCGGTCGCG	GGGCCTCGAGGGTCGATCGCG/GGGCCTGGAGGGTCGGTCGCG	GGGCCTGGAGGGTCGGTCGCG						GGGCCTGGAGGGTCGGTCGCG	GGGCCTGGAGGGTCGGTCGCG		GGGCCTGGAGGGTCGGTCGCG		GGGCCTCGAGGGTCGGTCGCG	GGGCCTCGAGGGTCGGTCGCG	GGGCCTCGAGGGTCGGTCGCG	GGGCCTGGAGGGTCGGTCGCG	GGGCCTGGAGGGTCGGTCGCG/GGGCCTGGGGGATCGGTCGCG			GGGCCTGGAGGGTCGGTCGCG/GTGCCTGGAAGGTCGGTCGCG	GGGCCTGGAGGGTCGGCCGCG/GGGCCTGGAGGGTCGGTCGCG	GGGCCTGGAGGGTCGGCCGCG/GGGCCTGGAGGGTCGGTCGCG	GGGCCTGGAGGGTCGGTCGCG	GGGCCTGGAGGGTCGGTCGCG	GGGCCTGGAGGGTCGGTCGCG	GGGCCTGGAGGGTCGGTCGCG	GGGCCTCGAGGGTCGGTCGCG	GGGCCTCGAGGGTCGGTCGCG	GGGCCTCGAGGGTCGGTCGCG													GGGCCTGGAGGGTCGGCCGCG/GGGCCTGGAGGGTCGGTCGCG	GGGCCTGGAGGGTCGGTCGCG
	AGAGTGTTCC/AGAGTGTTCG	AGAGTATTCC/AGAGTGTTCG	AGAGTATTCC	AGAGTGCTCG/AGAGTGTTCC		AGAGTATTCC	AGAATATTCC/AGAGTATCCC	AGAGTATCCC			AAAGTATTCC/AGAGTATTCC	AGAGTATTCC	AGAGTGTTCC	AGAATATTCC	AGAATATTCC	AGAGTGTTCG	AGAGTATTCC/AGAGTGTTCG		AGAGTATTCC	AGAGTGTTCC/AGAGTGTTCG	AGAGTGTTCC	AGAATGTTCG/AGAGTGTTCC				AGAGTGTTCC	AGAGTATTCC/AGAGTGCTCG	AGAGTATTCC/AGAGTGCTCG	AGAGTATTCC/AGAGTGCTCG	AGAGTATTCC/AGAGTGCTCG	AGAGTATTCC/AGAGTGCTCG	AGAGTATTCC/AGAGTGCTCG	AGAGTGTTCC/GGAGTATTCC	AGAGTGTTCC	AGAGTATTCC/AGAGTGTTCC													AGAATATTCC/AGAGTGCTCG	AGAATATTCC
GATTTTGTAT	GATTTTGCTT				GACTTTGTAT		GATTTAGTTT/GATTTTGTAT	GATTTTGTAT	GATTTTGTAT	GATTTAGTTT/GATTTTGTAT					GATTTAGCTT/GATTTTGCTT		GATTTTGCTT/GATTTTGTAT					GACTTTGTAT/GATTTTGTAT	GATTTAGTTT/GATTTTGTAT													GATTTAGTTT/GATTTTGTAT	GATTTAGTTT/GATTTTGTAT	GATTTTGTAT	GATTTTGTAT		GATTTAGTTT/GATTTTGTAT	GATTTAGTTT/GATTTTGTAT	GATTTTGTAT	GATTTTGTAT	GATTTTGTAT	GATTTTGTAT	GATTTTGTAT	GATTTAGTTT/GATTTTGTAT	GATTTAGTTT/GATTTTGTAT
GTGAAAGCTGGTGTGT	GTGAAAGCTGGTGCGT/GTGAAAGCTGGTGTGT	GTGAAAGCTGGTGTGT	GTGAAAGCTGGTGTGT	GTGAAAGCTGGTGTGT	GTGAAAGCTGGTGTGA/GTGAAAGCTGGTGTGT	GTGAAAGCTGGTGTGT	GTGAAAGCTGGTGTGT	GTGAAAGCTGGTGTGT	GTGAAAGCTGGTGTGT/GTGAAAGTTGGTGTGT	GTGAAAGTTGGTGTGT	GTGAAAGCTGGTGTGT	GTGAAAGCTGGTGTGT	GTGAAAGCTGGTGTGT	GTGAAAGCTGGTGTGT		GTTAAAGTTGGTGTGT	GTGAAAGCTGGTGTGT		GTGAAAGCTGGTGTGT/GTGAAAGTTGGTGTGT	GTGAAAGCTGGTGTGT	GTGAAAGCTGGTGTGT	GTGAAAGCTGGTGTGT/GTGAAAGTTGGTGTGT	GTGAAAGCTGGTGTGT/GTGAAAGTTGGTGTGT		GTGAAAGCTGGTGTGT	GTGAAAGCTGGTGTGT	GTGAAAGCTGGTGTGT/GTGAAAGTTGGTGTGT	GTGAAAGCTGGTGTGT/GTGAAAGTTGGTGTGT	GTGAAAGCTGGTGTGT/GTGAAAGTTGGTGTGT	GTGAAAGCTGGTGTGT/GTGAAAGTTGGTGTGT	GTGAAAGCTGGTGTGT/GTGAAAGTTGGTGTGT	GTGAAAGCTGGTGTGT/GTGAAAGTTGGTGTGT				GTGAAAGCTGGTGTGA/GTGAAAGTTGGTGTGT	GTGAAAGCTGGTGTGT/GTGAAAGTTGGTGTGT	GTGAAAGCTGGTGTGT	GTGAAAGCTGGTGTGT	GTGAAAGCTGGTGTGA		GTGAAAGCTGGTGTGT/GTGAAAGTTGGTGTGT	GTGAAAGTTGGTGTGT	GTGAAAGCTGGTGTGT	GTGAAAGCTGGTGTGA/GTGAAAGCTGGTGTGT	GTGAAAGCTGGTGTGA/GTGAAAGCTGGTGTGT	GTGAAAGCTGGTGTGT	GTGAAAGCTGGTGTGT/GTGAAAGTTGGTGTGT	GTGAAAGCTGGCGTGT/GTGAAAGCTGGTGTGT
CGCTTGTAACATGAT/TGCTTGTAACATGAT		CGCTTGTAACATGAT/TGCTTGTAACATGAT	CGCTTGTAACATGAT	CGCTTGTAACATGAT/TGCCTGTAACATGAT		CGCTTGTAACATGAT/CGCTTGTAACTTGAT	CGCTTGTAACATGAT/TGCCTGTAACATGAT	CGCTTGTAACATGAT/TGCCTGTAACATGAT	CGCTTGTAACATGAT/TGCTTGTAACATGAT	CGCTTGTAACATGAT/TGCTTGTAACATGAT					CGCTTGTAACATGAT/TGCTTGTAACATGAT	CGCTTGTAACATGAT/CGTTTGTAACATGAT	CGCTTGTAACATGAT/TGCTTGTAACATGAT	CACTTGTAACATGAT/CGCTTGTAACATGAT	CGCTTGTAATATGAT		CGCTTGTAACATGAT/CGCTTGTAATATGAT			CGCTTGTAACATGAT	CGCTTGTAACATGAT	CGCTTGTAACATGAT			CGCTTGTAACATGAT/TGCTTGTAACATGAT	CGCTTGTAACATGAT/TGCTTGTAACATGAT	CGCTTGTAACATGAT/TGCTTGTAACATGAT	CGCTTGTAACATGAT/TGCTTGTAACATGAT	CGCTTGTAACATGAT/TGCTTGTAACATGAT	CGCTTGTAACATGAT/TGCTTGTAACATGAT	CGCTTGTAACATGAT/TGCTTGTAACATGAT	CGCTTGTAACATGAT/TGCTTGTAACATGAT		CGCTTGTAACATGAT/TGCTTGTAACATGAT	CGCTTGTAACATGAT/TGCTTGTAACATGAT	CGCTTGTAACATGAT/TGCTTGTAACATGAT		CGCTTGTAACATGAT/TGCTTGTAACATGAT	CGCTTGTAACATGAT/TGCTTGTAACATGAT	CGCTTGTAACATGAT/TGCTTGTAACATGAT	CGCTTGTAACATGAT/TGCTTGTAACATGAT		CGCTTGTAACATGAT/TGCTTGTAACATGAT	CGCTTGTAACATGAT/TGCTTGTAACATGAT	CGCTTGTAACATGAT/TGCTTGTAACATGAT
GAAAAAGAAAACG	GAAAAAGAAAACG/GAAAACGAGAACG	GAAAAAGAAAACG	GAAAAAGAGAACG			GAAAAAGAGAACG	GAAAAAGAGAACG/GAAAACGAGAACG		GAAAACGAGAACG	GAAAAAGAGAACG/GAAGAATAGAACG				GAAAAAGAGAACG/GAAAACGAGAACG	GAAAAAGAGAACG	GAAAAAGAGAACG	GAAAAAGAAAACG	GGAAAAGAGAACG		GAAAAAGAGAACG	GAAAAAGAGAACG/GAAAAAGAGAATG	GAAAAAGAAAACG/GAAAAAGAGAACG		GAAAAAGAGAACG	GAAAAAGAGAACG		GAAAAAGAAAACG/GAAAAAGAGCACG	GAAAAAGAAAACG/GAAAAAGAGCACG	GAAAAAGAAAACG	GAAAAAGAAAACG	GAAAAAGAAAACG	GAAAAAGAAAACG		GAAAAAGAAAACG/GAGAAAGAGAACG	GAAAAAGAAAACG	GAAAAAGAGATCG/GAAAACGAGAACG		GAAAAAGAAAACG	GAAAACGAGAACG		GAAAAAGAGAACG	GAAAAAGAGAACG/GAAAACGAGAACG	GAAAAAGAGAACG	GAAAAAGAGAACG	GAAAAAGAAAACG	GAAAAAGAGATCG/GAAAACGAGAACG	GAAAAAGAAAACG/GAAAAAGAGAACG	GAAAAAGAAAACG/GAAAAAGAGAACG	GAAAAAGAAAACG/GAAAAAGAGAACG
GTCGGTGAGTCACCTTAGTGAGT	GTCGGTAAGTCGCCTTAGTGAGT/GTCGGTGAGTCACCTTAGTGAGT	GTCGGTGAGTCACCTTAGTGAGT		GTCAGTGAGTCACCTTAGTGAGT/GTCGGTGAGTCACCTTAGTGAGT	GTCGGTGAGTCACCTTAGTGAGT	GTCGGTGAGTCACCTTAGTGAGT	GTCGGTGAGTCACATTAGTGAGT/GTCGGTGAGTCACCTTAGTGAGT	GTCGGTGAGTCACCTTAGTGAGT	GTCAGTGAGTCACCTTAGTGAGT/GTCGGTGAGTCACCTTAGTGAGT	GTAGGTGAGTCACCTTAGTGAGT/GTCGGTGAGTCACCTTAGTGAGT	GTCGATGAGTCACCTTAGTGAGT/GTCGGTGAGTCACCTTAGTGAGT	GTCGGTGAGTCACCTTAGTGAGT	GTCAGTGAGTCACCTTAGTGAGT	GTCGGTGAGTCACCTTAGTGAGT	GTCGGTGAGTCACCTTAGTGAGT	GTCGGTGAGTCACCTTAGTGAGT	GTCGGTGAGTCACCTTAGTGAGT		GTCGGTGAGTCACCTTAGTGAGT	GTCGGTGAGTCACCTTAGTGAGT	GTCGGTGAGTCACCTTAGTGAGT	GTCGGTGAGCCACCTTAGTGAGT/GTCGGTGAGTCACCTTAGTGAGT	GTCGGTGAGTCACCTTAGTGAGT	GTCGGTGAGTCACCTTAGTGAGT	GTCGGTGAGTCACCTTAGTGAGT	GTCGGTGAGTCACCTTAGTGAGT	GTCGGTGAGTCACCTTAGTGAGT	GTCGGTGAGTCACCTTAGTGAGT	GTCGGTGAGTCACCTTAGTGAGT	GTCGGTGAGTCACCTTAGTGAGT	GTCGGTGAGTCACCTTAGTGAGT	GTCGGTGAGTCACCTTAGTGAGT	GTAGGTGAGTCACCTTAGTGAGT/GTCGGTGAGTCACCTTGGTGAGT	GTCGGTGAGTCACCTTAGTGAGT	GTAGGTGAGTCACCTTAGTGAGT	GTCGGTGAGTCACCTTAGTGAGT	GTCAGTGAGTCACCTTAGTGAGT/GTCGGTGAGTCACCTTAGTGAGT	GTCGGTGAGTCACCTTAGTGAGT	GTCGGTGAGTCACCTCAGTGAGT/GTCGGTGAGTCACCTTAGTGAGT	GTCAGTGAGTCACCTTAGTGAGT/GTCGGTGAGTCACCTTAGTGAGT				GTCGGTGAGTCACATTAGTGAGT/GTCGGTGAGTCACCTTAGTGAGT	GTCGGTGAGTAACCTCAGTGAGT/GTCGGTGAGTCACCTTAGTGAGT		GTCGGTGAGTAACCTCAGTGAGT/GTCGGTGAGTCACCTTAGTGAGT	GTCGGTGAGTCACCTTAGTGAGT	GTCGGTGAGTCACCTTAGTGAGT
TCACAA/TCACGG	TCACAA/TCATAA	TCACAA		TAACAA/TCACGA	TAACAA/TCACGA		TCACAA	TCACAA	TCACAA					TCACAA	TCACAA	TCACGA	TCACAA					TCACAA	TAACAA						TCACAA	TCACAA	TCACAA	TCACAA	TCACGG	TCACGG			TCACAA/TCACAG	TCACAA	TCACAA/TCACAG	TCACAA	TCACAA/TCACGA	TCACAA/TCACAG	TCACAA/TCACAG	TCACAA	TCACAA	TCACAA	TCACAA	TCACAA	TCACAA
AGAAAGCGCGCGTCCT		AGAAAGCGCGCGTCCT		AGAAAGCGCGCGTCCG/AGAAAGCGTGCGTCCG			AGAAAGCGCGCGTCCG	AGAAAGCGCGCGTCCG	AGAAAGCGCGCGTCCG/AGAAAGCGCTCGTCCG	AGAAAGCGCTCGTCCG	AGAAAGCGCGCGTCCG	AGAAAGCGCGCGTCCG	AGAAAGCGCGCGTCCG	AGAAAGCGCGCGTCCG			AGAAAGCGCGCGTCCT		AGAAAGCGCGCATCCG	AGAAAGCGCGCGTCCG		AGAAAGCGCGCGTCCG/AGAAAGCGTGCGTCCG					AGAAAGCGCGCGTCCG/AGAAAGCGCGCGTCCT	AGAAAGCGCGCGTCCG/AGAAAGCGCGCGTCCT	AGAAAGCGCGCGTCCG/AGAAAGCGCGCGTCCT	AGAAAGCGCGCGTCCG/AGAAAGCGCGCGTCCT	AGAAAGCGCGCGTCCG/AGAAAGCGCGCGTCCT	AGAAAGCGCGCGTCCG/AGAAAGCGCGCGTCCT				AGAAAGCGCGCGTCCG/AGAAAGCGCTCGTCCG	AGAAAGCGCTCGTCCG	AGAAAGCGCGCGTCCG/AGAAAGCGCTCGTCCG	AGAAAGCGCTCGTCCG	AGAAAGCGCGCGTCCG/AGAAAGCGCTCGTCCG	AGAAAGCGCTCGTCCG	AGAAAGCGCGCGTCCG/AGAAAGCGCTCGTCCG	AGAAAGCGCGCGTCCG/AGAAAGCGCTCGTCCG	AGAAAGCGCGCGTCCG/AGAAAGCGCTCGTCCG	AGAAAGCGCGCGTCCG/AGAAAGCGCTCGTCCG	AGAAAGCGCGCGTCCG/AGAAAGCGCTCGTCCG	AGAAAGCGCGCGTCCG/AGAAAGCGCTCGTCCG	AGAAAGCGCGCGTCCG	AGAAAGCGCGCGTCCG
CAGTCCTGAAATTATTG	CAGAACTGAAATTAATG/CAGAACTGAAATTATCG		CAGTCTTGAAATTATTG	CAGTCCTGAAATTATTG/CAGTCCTGAACTTATTG		CAGTCTTGAAATTATTG	CAGTCCTGAAATTATTG/GAGTCCTGAAATTAATG		CAGAACTGAAATTATTG/CAGTCCTGAAATTATTG	CAGAACTGAAATTATTG/CAGTCCTGAAATTATTG	CAGTCCTGAAATTATTG	CAGTCCTGAAATTATTG/CATTCCTAAAATTATTG				CAGTCTTGAAATTATTG	CAGTCCTGAAATTATTG/GAGTCCTGAAATTAATG		CAGTCCTGAAATTATTG	CAGTCCTGAAATTATTG/CAGTCCTGAAATTGTTG	CAGTCCTGAAATTATTG/CAGTCCTGAAATTGTTG	CAGAACTGAAATTATTG/CAGTCCTGAAATTATTG				CAGTCTTGAAATTATTG							CAGTCCTGAAATTATTG	CAGTCCTGGAATTATTG	CAGTCCTGAAATTATTG			CAGAACTGAAATTATTG/CAGTCCTGAAATTATTG			CAGTCCTGAAATTATTG/CAGTCCTGAACTTATTG	CAGAACTGAAATTATTG/CAGTCCTGAAATTATTG	CAGAACTGAAATTATTG/CAGTCCTGAAATTATTG		CAGTCCTGAAATTATTG/CAGTCCTGAACTTATTG	CAGTCCTGAAATTATTG/CAGTCCTGAACTTATTG	CAGAACTGAAATTATTG/CAGTCCTGAAATTATTG
GGATCCCTCGTTAGACCGCGAC/GGATCCCTTGTTAGACCGCGAC	GGATCCCTTGTTAGACCGCGAC			GGATCCCTTGCTAGACCGGGAC/GGATCCCTTGTTAGACCGCGAC	GGATCCCTTGTTAGACCGCGCG		GGATCCCTTGTTAGACCGCGAC	GGATCCCTTGTTAGACCGCGAC/GGATCCCTTGTTTGACCGCGAC	GGATCCCTCGTTAGACCGCGAC/GGATCCCTTGTTAGACCGCGAC	GGATCCCTCGTTAGACCGCGAC/GGATCCCTTGTTAGACCGCGAC				GGATCCCTTGTTAGACCGCGAC	GGATCCCTCGTTAGACCGCGAC/GGATCCCTTGTTAGACCGCGAC		GGATCCCTCGTTAGACAGCGAC/GGATCCCTCGTTAGACCGCGAC		GGATCCCTTGTTAGACCGCGAC	GGATCCCTTGTTAGACCGCGAC							GGATCCCTCATTAGACCGCGAC/GGATCCCTTGTTAGACCGCGCC	GGATCCCTCATTAGACCGCGAC/GGATCCCTTGTTAGACCGCGCC	GGATCCCTCATTAGACCGCGAC/GGATCCCTCGTTAGACCGCGAC	GGATCCCTCATTAGACCGCGAC/GGATCCCTCGTTAGACCGCGAC	GGATCCCTCATTAGACCGCGAC/GGATCCCTCGTTAGACCGCGAC	GGATCCCTCATTAGACCGCGAC/GGATCCCTCGTTAGACCGCGAC	GGATCCCTTGTTAGGCCGCGAC	GGATCCCTTGTTAGGCCGCGAC	GGATCCCTTGTTAGGCCGCGAC	GGATCCCTTGTTAGACCGCGAC/GGATGCCTTGTTAGACCGCTAC	GGATCCCTCGTTAGACCGCGAC/GGATCCCTTGTTAGACCGCGAC			GGATCCCTTGTTAGACCGCGAC				GGATCCCTCGTTAGACCGCGAC/GGATCCCTTGTTAGACCGCGAC	GGATCCCTTGTTAGACCGCGAC	GGATCCCTTGTTAGACCGCGAC/GGATCCCTTGTTAGACCGCGCC	GGATCCCTTGTTAGACCGCGAC	GGATCCCTTGCTAGACCGGGAC	GGATCCCTCGTTAGACCGCGAC
AAACCACCTT	AAACCACCTT/AAACGACCTT	AAACCACCTT		AAACCACCTT/AAACGACCTT	AAACCACCTT/AAACGACCTT		AAACCACCTT/AAGCGACCTT	AAACCACCTT	AAACCACCTT/AAACGACCTT	AAACCACCTT/AAACGACCTT				AAACCACCTG/AAACCACCTT	AAACCACCTT		AAACCACCTT/GAACCACCTT					AAACCACCTT/AAACGACCTT	AAACCACCTT/AAACGACCTT				AAACCACCTT	AAACCACCTT	AAACCACCTT	AAACCACCTT	AAACCACCTT	AAACCACCTT						AAACCACCTT/AAACGACCTT	AAACCACCTT/AAACGACCTT	AAACCACCTT/AAACGACCTT	AAACCACTTT/AAACGACCTT						AAACCACTTT/AAACGACCTT	AAACCACCTT	AAACCACCTG/AAACCACCTT
AATGTTCGCTCTCTAT/AGTGTTCGCTCTCTAC	AATGTTCGCTCTCTAT/AGTGTTCGCTCTCTAC		AGTGTTCGCTCTCTAC	AATGTTCGCTCTCTAT/AGTGTTCGCTCTCTAC	AGTGTTCGCTCTCTAC							AGTGTTCGCTCTCTAC	AGTGTTCGATCTCTAC/AGTGTTCGCTCTCTAC			AGTGTTCGCTCTCTAC	AATGTTCGCTCTCTAT/AGTGTTCGCTCTCTAC		AGTGTCCGCTCTCTAC/AGTGTTCGCTCTCTAC	AGTGTTCGCTCTCTAC	AGTGTTCGCTCTCTAC			AGTGCTCGCTCTCTAC/AGTGTTCGCTCTCTAC	AGTGTTCGCTCTCTAC	AGTGTTCGCTCTCTAC	AGTGTTCGCTCTCTAC	AATGTTCGCTCTCTAT/AGTGTTCGCTCTCTAC	AGTGTTCGCTCTCTAC		AATGTTCGCTCTCTAT/AGTGTTCGCTCTCTAC	AATGTTCGCTCTCTAT/AGTGTTCGCTCTCTAC	AATGTTCGCTCTCTAC	AATGTTCGCTCTCTAC	AATGTTCGCTCTATAC	AGTGTTCGCTCTCTAC	AGTGTTCGCTCTCTAC/AGTGTTTGCTCTCTAC	AGTGTTCGCTCTCTAC	AGTGTTCGCTCTCTAC/AGTGTTTGCTCTCTAC	AGTGTTCGCTCTCTAC/AGTGTTTGCTCTCTAC	AGTGTTCGCTCTCTAC	AGTGTTCGCTCTCTAC/AGTGTTCGCTGTCTAC	AGTGTTCGCTCTCTAC	AGTGTTCGCTCTCTAC	AGTGTTCGCTCTCTAC	AGTGTTCGCTCTCTAC	AGTGTTCGCTCTCTAC	AGTGTTCGCTCTCTAC
CGAACTGAATCGTATTTTG	CGAACTGAACCATATTTTG/CGAACTGAATCGTATTTTG	CGAACTGAACCATATTTTG	CGAACTGAATCGTATTTTG	CGAACTGAATAGTATTTTG	CGAACTGAATAGTATTTTG	CGAACTGAATCGTATTTTG	CGAACTGAACCATATTTTG/CGAACTGAATCGTATTTTG	CGAACTGAACCATATTTTG/CGAACTGAATCGTATTTTG	CGAACTGAATAGTATTTTG	CGAACTGAATAGTATTTTG	CGAACTGAATCGTATTTTG	CGAACTGAATCGTATTTTG	CGAACTGAATCGTATTTTG	CGAACTGAACCATATTTTG/CGAACTGAATCATATTTTG	CGAACTGAATCATATTTTG	CGAACTGAATCGTATTTTG	CGAACTGAATCGTATTTTG		CGACCTGAATCGTATTTTG	CGACCTGAATCGTATTTTG/CGGCCTGAATCGTATTTTG	CGACCTGAATCGTATTATG/CGACCTGAATCGTATTTTG	CGAACTGAATAGTATTTTG	CGAACTGAATAGTATTTTG	CGAACTGAATCGTATTTTG	CGAACTGAATCGTATTTAG	CGAACTGAATCGTATTTTG	CGAACTGAACCATATTTTG	CGAACTGAACCATATTTTG	CGAACTGAACCATATTTTG	CGAACTGAACCATATTTTG	CGAACTGAACCATATTTTG	CGAACTGAACCATATTTTG				CGAACTGAACCATATTTTG	CGAACTGAACCATATTTTG/CGAACTGAATAGTATTTTG	CGAACTGAACCATATTTTG/CGAACTGAATAGTATTTTG	CGAACTGAACCATATTTTG/CGAACTGAATAGTATTTTG	CGAACTGAATCATACTTTG/CGAACTGAGTAGTATTTTG	CGAACTGAACCATATTTTG/CGAACTGAATAGTATTTTG	CGAACTGAACCATATTTTG/CGAACTGAATAGTATTTTG	CGAACTGAACCATATTTTG	CGAACTGAACCATATTTTG/CGAACTGAATAGTATTTTG	CGAACTGAACCATATTTTG/CGAACTGAATCATATTTTG	CGAACTGAATAGTATTTTG	CGAACTGAATAGTATTTTG	CGAACTGAATAGTATTTTG/CGAACTGAATCATATTTTG	CGAACTGAATCATATTTTG
			AAGTAGGT		AAGTAGGT		AAGTAGGT	AAGTAGGT	AAGTAGGT	AAGTAGGT	AAGTAGGT	AAGTAGGT	AAGTAGGT					AAGTAGGT	AAGTAAGT/AAGTAGGT	AAGTAGGT	AAATAGGG/AAGTAGGT			AAGTAGGT			AAGTAGGT	AAGTAGGT	AAGTAGGT	AAGTAGGT	AAGTAGGT	AAGTAGGT				AAGTAGGT	AAGTAGGT	AAGTAGGT	AAGTAGGT	AAGTAGGT	AAGTAGGT
GGGACCCCACCAG/GGGCCCCCACCAG		GGGACCCCACCAG/GGGCCCCCACCAG		GGGACCCCACCAG/GGGCCCCCACCAG	GGGACCCCACCAG/GGGCCCCCACCAG		GGGACCCCACCAG/GGGCCCCCACCAG	GGGACCCCACCAG/GGGCCCCCACCAG	GGGACCCCACCAG/GGGCCCCCACCAG	GGGACCCCACCAG/GGGCCCCCACCAG	GGGACCCCACCAG/GGGCCCCCACCAG	GGGACCCCACCAG/GGGCCCCCACCAG	GGGACCCCACCAG/GGGCCCCCACCAG				GGGACCCCACCAG/GGGCCCCCACCAG	GGGACCCCACCAG/GGGCCCCCACCAG	GGGACCCCACCAG/GGGCCCCCACGAG		GGGACCCCACCAG/GGGCCCCCACCAG													GGGACCCCACCAG/GGGCCCCCACCAG	GGGACCCCACCAA/GGGCCCCCACCAG	GGGACCCCACCAG/GGGCCCCCACCAG	GGGACCCCACCAG/GGGCCCCCACCAG		GGGACCCCACCAG/GGGCCCCCACCAG	GGGACCCCACCAG/GGGCCCCCACCAG		GGGACCCCACCAG/GGGCCCCCACCAG	GGGACCCCACCAG/GGGCCCCCACCAG	GGGACCCCACCAG/GGGCCCCCACCAG	GGGACCCCACCAG/GGGCCCCCACCAG	GGGACCCCACCAG/GGGCCCCCACCAG	GGGACCCCACCAG/GGGCCCCCACCAG
CGAATCGACGCCGAACGCCGCGC/CGAATCGACGCCGAATGCCGCGC	CGAATCGACGCCGAACACCGCGC/CGAATCGACGCCGAACGCCGCGC	CGAATCGACGCCGAATGCCGCGC	CGAATCGACGCCGAACACTGCTC	CGAATCGACGCCGAACGCTGCGC/CGAATCGACGCCGAATGTCGCGC		CGAATCGACGCCGAACACTGCGC/CGAATCGACGCCGAACGCCGCGC	CGAATCGACGCCGAACGCCGCGC/CGAATCGACGCCGAATGTCGCGC	CGAATCGACGCCGAACGCCGCGC/CGAATCGACGCCGAATGTCGCGC	CGAATCAACGCCGAACGCCGCGC/CGAATCGACGCCGAATGTCGCGC	CGAATCGACGCCGAACGCCGCGC/CGAATCGACGCCGAATGTCGCGC	CGAATCGACGCCGAATGTCGCGC	CGAATCGACGCCGAATGTCGCGC	CGAATCGACGCCGAATGTCGCGC			CGAATCGACGCCGAACACCGCGC	CGAATCGACGCCGAACGCCGCGC/CGAATCGACGCCGAATGCCGCGC		CGAATCGACGCCGAACGCCGCGC	CGAATCGACGCCGAACACCGCGC	CGAATCGACGCTGAACGCCGCGC/CGAATTGACGCCGAACGCCGCGC		CGAATCGACGCCGAACGCCGCGC/CGAATCGACGCCGAATGTCGCGC		CGAATCGACGCCAAACACCGCGC/CGAATCGACGCCGAGCGCCGCGC								CGAATCGACGCCAAACGCCGCGC/CGAATCGATGCCAAACGCCGCGC	CGAATCGACGCCGAACGCCGTGC/CGAATCGACGCCGAATGCCGCGC	CGAATCGACGCCGAATGCCGCGC/CGATTCGACGCCAAACGCCGCGC			CGAATCAACGCCGAACGCCGCGC/CGAATCGACGCCGAATGTCGCGC	CGAATCAACGCCGAACGCCGCGC/CGAATCGACGCCGAACGCCGCGC	CGAATCGACGCCGAACGCCGCGC/CGAATCGACGCCGAATGCCGCGC		CGAATCGACGCCGAACGCCGCGC/CGAATCGACGCCGAATGTCGCGC	CGAATCAACGCCGAACGCCGCGC/CGAATCGACGCCGAATGTCGCGC		CGAATCGACGCCGAACGCCGCGC/CGAATCGACGCCGAATGTCGCGC	CGAATCGACGCCGAACGCTGCGC/CGAATCGACGCCGAATATCGCGC
TACCGAGGCGT/TACTGCGGCGT	TACCGAGGCGT	TACCGAGGCGT	TACCGAGGCGT	TACCGAGGCGT	TACCGAGGCGT	TACCGAGGCGT	TACCGAGGCGT	TACCGAGGCGT	TACCGAGGCGT	TACCGAGGCGT				TACCCAGGCGT/TACCGAGGCGT	TACCGAGGCAT/TACCGAGGCGT	TACCGAGGCGT	TACCGAGGCGT					TACCGAGGCGT	TACCGAGGCGT	TACCGAGGCGT	TACCGAGGCGT	TACCGAGGCGT	TACCGAGGCGT	TACCGAGGCGT	TACCGAGGCGT/TACCGAGGGGT	TACCGAGGCGT/TACCGAGGGGT	TACCGAGGCGT/TACCGAGGGGT	TACCGAGGCGT/TACCGAGGGGT				TACCGAGGCGT	TACCGAGGCGT/TGCCGAGGCGT	TACCGAGGCGT	TACCGAGGCGT	TACCGAGGCGT/TACTGCGGCGT	TACCGAGGCGT	TACCGAGGCGT	TACCGAGGCGT	TACCGAGGCGT	TACCGAGGCGA/TACCGAGGCGT	TACCGAGGCGT	TACCGAGGCGT	TACCGAGGCGT	TACCGAGGCGT
GGGGCCTGCGCTCGCCGCAACG/GGGGCCTTCGCTCGCCGCAACG		GGGGCCTGCGCTCGCCGCAACG/GGGGCCTGCGCTCGCCGTAACG		GGGGCCTGCGCTCGCCGCAACG/GGGGCCTTCGCTCGCCGCAACG	GGGGCCTGCGCTCGCCGCAACG			GGGACCTGCGCTCGCCGCAACG/GGGGCCTGCGCTCGCCGCAACG												GGGGCCTGCGCTCGCCGCAACG	GGGGCCTGCGCTCGCCGCAACG															GGGGCCTGCGCTCGCCGCAACG				GGGGCCTGCGCTCGCCGCAACG		GGGGCCTGCGCTCGCCGCAACG/GGGGTCTGCGCTCACCGCAACG	GGGGCCTGCGCTCGCCGCAACG	GGGGCCTGCGCTCGCCGCAACG	GGGGCCTGCGCTCGCCGCAACG	GGGGCCTGCGCTCGCCGCAACG/GGGGTCTGCGCTCACCGCAACG
TGGATCACTGCAG/TGGATCATTGCAG			TGGATCACTGCAG/TGGATCATTGCAG			TGGATCATTGCAG	TGGATCATTGCAG	TGGATCATTGCAG			TGGATCACTGCAG/TGGATCATTGCAG			CGAATTATTGGAG/TGGATCATTGCAG				TGGATCATTGCAG	TGGATCATTGCAG		TGGATCATTGCAG			TGGATCATTGCAG	TGGATCACTGCAG/TGGATCATTGCAG				CGAATTATTGGTG/TGGATCATTGCAG	TGGATCATTGCAG	CGAATTATTGGAG/TGGATCATTGCAG			TGGATCATTGCAG	TGGATCACTGCAG/TGGATCATTGCAG
TCGTGCGTGTTCTTG/TCGTGCTTGTTCTTA	TCGTGCGTGTTCTTG/TCGTGCTTGTTCTTG	TCGTGCGTGTTCTTG/TCGTGCTTGTTCTTA	TCGTACGTGTTCTTG/TCGTGCTTGTTCTTA			TCGTGCTTGTTCTTA	TCGTGCGTGTTCCTA/TCGTGCGTGTTCTTG	TCGTGCGTGTTCCTA/TCGTGCGTGTTCTTG		TCGTGCTTGTTCTTA	TCGTGCGTGTTCTTA/TCGTGCGTGTTCTTG	TCGCGCTTGTTCTTA/TCGTGCGGGTTCTTA	TCGTGCGGGTTCTTA	CCGTGCTTGTTCTTG/TCGTGCGTGTTCTTG	CCGTGCTTGTTCTTG	TCGTGCGTGTTCTTA	TCGTGCTTGTTCTTA		TCGTGCGTGTTCTTA	TCGTGCGTGTTCTTG	TCGTGCGTGTTCTTA/TCGTGCTTGTTCTTA			TCGTGCGTGTTCTTG/TCGTGCTTGTTCTTA	TCGTGCGTGTTCTTG/TCGTGCTTGTTCTTA	TCGTGCTTGTTCTTA			TCGTGCGTGTTCTTG	TCGTGCGTGTTCTTG	TCGTGCGTGTTCTTG	TCGTGCGTGTTCTTG	TCGTGCGTGTTCTTA/TCGTGCTTGTTCTTA	TCGTGCGTGTTCTTA	TCGTGCGTGTTCTTA	TCGTGATTGATCTTA/TCGTGCTTGTTCTTA	TCGTGCTTGTTCTTA/TCGTGCTTGTTCTTG			TCGTGATTGATCTTA/TCGTGCTTGTTCTTA	TCGTGCTTGTTCTTA/TCGTGCTTGTTCTTG		TCGTGCTTGTTCTTA/TCGTGCTTGTTCTTG					TCGTGATTGTTCTTG/TCGTGCTTGTTCTTA	TCGTGCTTGTTCTTA
CTCCATATGT	CTCCATATGT	CTCCATATGT	CTCCATATGT	CTCCATATGT	CTCCATATGT	CTCCATATGT/CTTCATATGT	CTCCATATGT	CTCCATATGT					CTCCATATGT/CTTCATATGT	CTCCATATGT	CTCCATATGT	CTCCATATGT	CTCCATATGT	CTCCATATGT	CTCCATATGT/CTTCATATGT	CTCCATATGT/CTTCATATGT	CTCCATATGT	CTCCATATGT/CTTCATATGT	CTCCATATGT/CTTCATATGT		CTCCATATGT/CTTCATATGT	CTCCATATGT	CTCCATATGT/CTCCATGTGT	CTCCATATGT/CTCCATGTGT	CTCCATATGT/CTCCATGTGT	CTCCATATGT/CTCCATGTGT	CTCCATATGT/CTCCATGTGT	CTCCATATGT/CTCCATGTGT		CGCCAAATGT/CTCCATATGT	CGCCAAATGT/CTTCATATGT													CTCCATATGT	CTCCATATGT
				CCGGCGCAGTAT/CCGGCGCAGTGT	CCGGCGCAGTAT/CCGGCGCAGTGT		CCGGAGCAGTAT/CCGGCGCAGTAT	CCGGCGCAGTAT	CCGGCGCAGTAT/CCGGCGCAGTGT		CCGGCGCAGTAT		CCGGCGCAGTAT				CCGGCGCACTGT	CCGGCGCAGTAT					CCGGCGCAGTAT/CCGGCGCAGTGT	CCGGCGCACTGT	CCGGCGCACTGT	CCGGCGCACTGT										CCGGCGCAGTAT/CCGGCGCAGTGT	CCGGCGCAGTAT/CCGGCGCAGTGT	CCGGCGCAGTAT/CCGGCGCAGTGT	CCGGCGCAGTAT/CCGGCGCAGTGT	CCGGCGCAGTAT	CCGGCGCAGTAT/CCGGCGCAGTGT	CCGGCGCAGTAT/CCGGCGCAGTGT		CCGGCGCAGTAT/CCGGCGCAGTGT	CCGGCGCAGTAT/CCGGCGCAGTGT	CCGGCGCAGTAT/CCGGCGCAGTGT
				TAGCCG		TAGCCG	TAGCCG	TAGCCG						TAGCCG	TAGCCG			TAGCCG						TAGCCG	TAGCCG	TAGCCG																							TAGCCG
	GTCAACGGGTTTGTTGTA/GTCAGCGGGTTTGTTGTA	GTCAGCGGGTTTGTTGTA/GTCAGCGGGTTTGTTGTC	GTCAGCGGGTTTGTTGTA	GTCAGCGGGTTTGTTGTA/GTTAACGGGTTTGTTGTA	GTCAGCGGGTTTGTTGTA/GTTAACGGGTTTGTTGTA		GTCAGCGGGTTTGTTGTA	GTCAGCGGGTTTGTTGTA	ATCAGAGGGTTTGTTGTA/GTCAGCGGGTTTGTTGTA	GTCAACGGGTTTGTTGTA/GTCAGCGGGTTTGTTGTA	GTCAGCGGGTTTCTTGTA	GTCAGCTGGTTTGTTGTA	GTCAGCGGGTTTGTTGTA	GTCAACGGGTTTGTTGTA	GTCAACGGGTTTGTTGTA/GTCAGCGGGTTTGTTGTA	GTCAGCGGGTTTGTTGTA	GTCAGCGGGTTTGTTGTC		GTCAGCGGGTTTGTTGTA	GTCAGCGGGTTTGTTGTA	GTCAGCGGGTTTGTTGTA	GTCAACGGGTTTGTTGTA/GTCAGCGGGTTTGTTGTA		GTCAGCGGGTTTGTTGTA	GTCAGCGGGTTTGTTGTA		GTCAACGGGTTTGTTGTA/GTCAGCGGGTTTGTTGTA	GTCAACGGGTTTGTTGTA/GTCAGCGGGTTTGTTGTA	GTCAGCGGGTTTGTTGTA	GTCAGCGGGTTTGTTGTA	GTCAGCGGGTTTGTTGTA	GTCAGCGGGTTTGTTGTA	GTCAGCGGGTTTGTCGTA/GTCAGCGGGTTTGTTGTA	GTCAGCGGGTTTGTCGTA/GTCAGCGGGTTTGTTGTA	GTCAGCGGGTTTGTTGTA	ATCAGAGGGTTTGTTGTA/GTCAGCGGGTTTGTTGTA	ATCAGAGGGTTTGTTGTA/GTCAGCGGGTTTGTTGTA	GTCAGCGGGTTTGTTGTA	GTCAACGGGTTTGTTGTA/GTCAGCGGGTTTGTTGTA	ATCAGAGGGTTTGTTGTA/GTCAGCGGGTTTGTTGTA	GTCAACGGGTTTGTTGTA/GTCAGCGGGTTTGTTGTA	GTCAACGGGTTTGTTGTA/GTCAGCGGGTTTGTTGTA	GTCAGCGGGTTTGTTGTA	GTCAGCGGGTTTGTTGTA	GTCAGCGGGTTTGTTGTA/GTCTGCGGGTTGGTTGTA	GTCAGAGGGTTTGTTGTA/GTCAGCGGGTTTGTTGTA	GTCAGCGGGTTTGTTGTA	GTCAGCGGGTTTGTTGTA	GTCAGCGGGTTTGTTGTA
	GTAAGGACCTAACGAATG	GTAAGGACCTATCGAATG/GTAAGGACCTGACGAATG	GTAAGGACCTAACGAATG			GTAAGGACCTAACGAATG								GTAAGGACCTGACGAATG	GTAAGGACCTGACGAATG/GTAAGGACCTGACTCATG				GTAAGGACCTAACGAATG	GTAAGGACCTAACGAATG					GTAAGGACCTAACGAATG		GTAAGGACCTGACGAATG/GTAAGGATCTATCGAATG		GTAAGGACCTGACTCTCG/GTAAGGATCTATCGAATG	GTAAGGACCTGACTCTCG/GTAAGGATCTATCGAATG		GTAAGGACCTGACTCTCG/GTAAGGATCTATCGAATG	GTAAGGACCTAACGAATG	GTAAGGACCTAACGAATG	GCAAGGACCTAACGAATG/GTAAGGACCTAACGAATG													GTAAGGACCAGACGAATG/GTAAGGACCTAACGAATG
AGGCGAGTT		AGGCGAGTT		AGGCGAGTT							AGGCGAGTT	AGGCGAGTT	AGGCGAGTT				AGGCGAGTT	AGGCGAGTG	AGGCGAATT/AGGCGAGTT	AGGCGAATT/AGGCGAGTT	AGGCGAATT/AGGCGAGTT			AGGCGAGTT	AGGCGAGTT	AGGCGAGTT							AGGCGAGTT	AGGCGAGTT	AGGCGAGTT
ACACTAACGGAAGTCATG	ACACTAACGGAAGTCATG/ACACTAATGGAAGTCATG	ACACTAACGGAAGTCATG/ACACTAACGGAAGTCGTG		ACACTAACGGAAGTCATG/ACACTAACGGACGTCATG		ACACAAACGGAAGTCATG/ACACTAACGGAAGTCATG								ACACTAATGGAAGTCATG	ACACTAATGGAAGTCATG		ACACTAACGGAAGTCATG	ACACTTACGGAAGTCATG						ACACAAACGGAAGTCATG	ACACTAACAGAAGTCATG/ACACTAACGGAAGTCATG	ACACTAACGGAAGTCATG	ACACTAATGGAAGTCATG	ACACTAATGGAAGTCATG	ACACTAATGGAAGTCATG	ACACTAATGGAAGTCATG		ACACTAATGGAAGTCATG						ACACTAACGGAAGTCATG	ACACTAACGGAAGTCATG	ACACTAACGGAAGACATG/ACACTAACGGAAGTCATG		ACACTAACGGAAGTCATG		ACACTAACGGAAGTCATG	ACACTAACGGAAGTCATG	ACACTAACGGAAGTCATG	ACACTAACGGAAGTCATG/ACACTAACGGACGTCATG	ACACTAACGGAAGTCATG/ACACTAATGGAAGTCATG
GAAAC/GAAAT	GAAAC/GAAAT	GAAAC	GAAAT	GAAAC		GAAAT			GAAAC	GAAAC				GAAAC/GAAAT	GAAAC/GAAAT	AAAAT	GAAAC/GAAAT					GAAAC	GAAAC	GAAAT		GAAAT	GAAAT	GAAAT	GAAAT	GAAAT	GAAAT	GAAAT	GAAAC	GAAAC	GAAAC	GAAAC	GAAAC/GAAAT	GAAAC	GAAAC/GAAAT	GAAAC/GAAAT	GAAAC	GAAAC/GAAAT	GAAAC	GAAAC/GAAAT	GAAAC	GAAAC	GAAAC	GAAAC	GAAAC
CACGCCCCCGCGGGAGCCCCGACCTCCCCTCCCC/CACGCCCCCGCGGGAGCCCCGACCTCCGCTCCCC		CACGCCCCCGCGGGAGCCCCAACCTCCGCTCCCC	CACGCCCCCGCGGGAGCCCCGACCTCCGCTCCCC/CACGCCCCCGCGGGAGCCCCGACCTCCGCTCCCT	CACGCCCCCGCGGGAGCCCCGACCTCCGCTCCCC	CACGCCCCCGCGGGAGCCCCGACCTCCCTTCCCC/CACGCCCCCGCGGGAGCCCCGACCTCCGCTCCCC	CACGCCCCCGCGGGAACCCCGACCTCCGCTCCCC	CACGCCCCGGCGGGAGCCCCGACCTCCGCTCCCC/GACGCCCCCGCGGGAGCCCCGACCTCCGCTCCCC	CACGCCCCGGCGGGAGCCCCGACCTCCGCTCCCC/GACGCCCCCGCGGGAGCCCCGACCTCCGCTCCCC	CACGCCCCCGCGGGAGCCCCGACCTCCGCTCCCC		CACGCCCCCGCGGGAGCCCCGACCTCCGCTCCCC/CACGCCCCGGCGGGAGCCCCGACCTCCGCTCCCC			CACGCCCCCGCGGGAGCCCCAACCTCCGCTCCCC/CACGCCCCCGCGGGAGCCCCGACCTCCGCTCCCC	CACGCCCCCGCGGGAGCCCCAACCTCCGCTCCCC	CACGCCCCCGCGGGAGCCCCGACCTCCGCTCCCC	CACGCCCCCGCGGGAGCCCCGACCTCCGCTCCCC		CACGCCCCCGCGGGAGCCCCGACCTCCGCTCCCC	CACGCCCCCGCGGGAGCCCCGACCTCCGCTCCCC		CACGCCCCCGCGGGAGCCCCGACCTCCGCTCCCC	CACGCCCCCGCGGGAGCCCCGACCTCCGCTCCCC	CACGCCCCCGCGGGAGCCCCGACCTCCGCTCCCC/CACGCCCCCGCGGGAGCCCCGCCCTCAGCTCCCC	CACGCTCCCGCGGTAGCCCCGACCTCCGCTCCCC	CACGCCCCCGCGGGAGCCCCGACCTCCGCTCCCC	CACGCCCCCGCGGGAGCCCCGACCTCCGCTCCCC	CACGCCCCCGCGGGAGCCCCGACCTCCGCTCCCC					CACGCCCCCGCGGGAGCCCCGACCTCCGCTCCCC/CACGCCCCCGCGGGAGCCCCGACCTCCGCTCTCC	CACGCCCCCGCGGGAGCCCCGACCTCCGCTCCCC	CACGCCCCCGCGGGAGCCCCGACCTCCGCTCCCC		CACGCCTCCGCGGGAGCCACGACCTCCGCTCCCC		CACGCCCCCGCGGGAGCCCCAATCTCCGCTCCCC/CACGCCCCCGCGGGAGCCCCGACCTCCGCTCCCC			CACGCCCCCGCGGGAGCCCCGACCTCCGCTCCCC	CACGCCCCCGCGGGAGCCCCGACCTCCGCTCCCC/CACGCCTCCGCGGGAGCCACGACCTCCGCTCCCC		CACGCCCCCGCGGGAGCCCCGACCTCCGCTCCCC/CACGCTCCCGTGGGAGCCCCGACCTCCGCCCCCC	CACGCCCCCGCGGGAGCCCCGACCTCCGCTCCCC/CACGCCCCCGCTGGAGCCCCGACCTCCGCTCCCC	CACGCCCCCGCGGGAGCCCCAATCTCCGCTCCCC/CACGCCCCCGCGGGAGCCCCGACCTCCGCTCCCC	CACGCCCCCGCGGGAGCCCCGACCTCCGCTCCCC	CACACCCCCGCGGGAGCCCCGACCTCCGCTCCCC
CGCCTGGAGT/CGTCTGGAGT			CGTCTGGAGT	CGTCTGGAGT	CGTCTGGAGT	CGTCTGGAGT	CGTCTGGAGT/CGTCTGGGGT	CGTCTGGAGT							CGTCTGGAGT/TGTCTGGAGT	CGTCTGGAGT	CGCCTGGAGT/CGTCTGAAGT		CGTCTGGAGT	CGCCTGGAGT/CGTCTGGAGT	CGTCTGGAGT			CGTCTGGAGT		CGTCTGGAGT/CGTTTGGAGT	CGTCCGGAGT/CGTCTGGAGT	CGTCCGGAGT/CGTCTGGAGT					CGTCTGGGGT	CGTCTGGGGT														CGTCTGGAGT	CGTCTGGAGT
CATGGGCCT	CATGGGCCC/CATGGGCCT	CATGGGCCT		CATGGGCCC/CATGGGCCT		CATGGACCC	CATGGGCCC/CATGGGCCT	CATGGGCCC/CATGGGCCT	CATGGGCCC/CATGGGCCT					CATGGGCCT	CATGGGCCC/CATGGGCCT	CATGGACCC/CATGGGCCC	CATGGGCCT		CACGGGCCC/CATGGGCCC	CATGGGCCC	CATGGGCCC			CATGGACCC	CATGGACCC	CATGGACCC	CATGGGCCC/CATGGGCCT	CATGGGCCC/CATGGGCCT	CATGGGCCC/CATGGGCCT	CATGGGCCC/CATGGGCCT		CATGGGCCC/CATGGGCCT				CATGGGCCC/CATGGGCCT	CATGGGCCC/CATGGGCCT	CATGGGCCC/CATGGGCCT	CATGGGCCC/CATGGGCCT	CATGGGCCC/CATGGGCCT		CATGGGCCC/CATGGGCCT		CATGGGCCC/CATGGGCCT	CATGGGCCC/CATGGGCCT	CATGGGCCC/CATGGGCCT	CATGGGCCC/CATGGGCCT	CATGGGCCT
ACACCCCAAAGTTTCT	ACACCCCAAAGTTTCT	ACACCCCAAAGTTTCT	ACACTCCAAAGTTTCA	ACACCCCAAAGTTTCA/ACACCCCAAAGTTTCT	ACACCCCAAAGTTTCA/ACACCCCAAAGTTTCT	ACACTCCAAAGTTTCA	ACACCCCAAAGTTTCA/ACACCCCAAAGTTTCT	ACACCCCAAAGTTTCA/ACACCCCAAAGTTTCT					ACACCCCAAAGTTTCA	ACACCCCAAAGTTTCT	ACACCCCAAAGTTTCT	ACACTCCAAAGTTTCA	ACACCCCAAAGTTTCT		ACACCCCAATGTTACA	ACACCCCAAAGTTACA/ACACCCCAAAGTTTCA	ACACCCCAAAGTTACA/ACACCCCAAAGTTTCA				ACACTCCAAAGTTTAA/ACACTCCAAAGTTTCA		ACACCCCAAAGTTTCT	ACACCCCAAAGTTTCT	ACACCCCAAAGTTTCT/ACACTCCAAAGTTTCA	ACACCCCAAAGTTTCT/ACACTCCAAAGTTTCA	ACACCCCAAAGTTTCT/ACACTCCAAAGTTTCA	ACACCCCAAAGTTTCT/ACACTCCAAAGTTTCA	ACACCCCAAAGTTTCA/ACACCCCAAAGTTTCT	ACACCCCAAAGTTTCT/ACATCCCAAAGTTTCA	ACACCCCAAAGTTTCT/ACATCCCAAAGTTTCA													ACACCCCAAAGTTTCT	ACACCCCAAAGTTTCT
TC				TC	TC	TC	TC	TC	TC	TC	TC	TC	TC	TC	TC	TC				TC		TC	TC	TC	TC								TC	TC	TC	TC			TC	TC	TC		TC			TC	TC	TC
GAAC				GAAC	GAAC		GAAC	GAAC	GAAC									GAAC		GAAC	GAAC	GAAC	GAAC													GAAC		GAAC	GAAC	GAAC	GAAC	GAAC		GAAC	GAAC	GAAC
TCCAAGGCCTACTCCC/TCCTACGCCTACTCCC		TCCAAGGCCTACTCCC	TCCAAGGCCTACTCCC		TCCAAGGCCTACTCCC/TCCTACGCCTACTCCG	TCCAAGGCCTACTCCC	TCCTACGCCTACTCCC	TCCTACGCCTACTCCC	TCCAAGGCCTACTCCC/TCCTACGCCTACTCCC		TCCTACGCCTACTCCC	TCCTACGCCTACTCCC	TCCAAGGCCTACTCCC	TCCAAGGCCTACTCCC/TCCTACGCCTACTCCC	TCCAAGGCCTACTCCC/TCCTACGCCTACTCCC	TCCAAGGCCTACTCCC/TCCAAGGCCTACTTCC	TCCAAGGCCTACTCCC/TCCTACGCCTACTCCC	TCCAACGCCTGCTCCC	TCCAAGGCCTACTCCC	TCCAAGGCCTACTCCC	CCCAAGGCCTACTCCC/TCCAAGGCCTACTCCC		TCCAAGGCCTACTCCC/TCCTACGCCTACTCCC	TCCAAGGCCTACTCCC	TCCAAGGCCTACTCCC	TCCAAGGCCTACTCCC	TCCTACGCCTACTCCC	TCCTACGCCTACTCCC	TCCTACGCCTACTCCC	TCCTACGCCTACTCCC	TCCTACGCCTACTCCC	TCCTACGCCTACTCCC	TCCAAGGCCTACACCC/TCCAAGGCGTACTCCC	TCCAAGGCCTACACCC/TCCAAGGCGTACTCCC	TCCAAGGCGTACTCCC	TCCAAGGCCTACTCCC/TCCTACGCCTACTCCC	TCCAAGGCCTACTCCC/TCCTACGCCTACTCCC	TCCAAGGCCTACTCCC/TCCTACGCCTACTCCC	TCCAAGGCCTACTCCC/TCCTACGCCTACTCCC	TCCAAGGCCTACTCCC	TCCAAGGCCTACTCCC	TCCAAGGCCTACTCCC	TCCAAGGCCTACTCCC	TCCAACGCCTACTCCC/TCCAAGGCCTACTCCC	TCCAAGGCCTACTCCC	TCCAAGGCCTACTCCC	TCCAAGGCCTACTCCC/TCCTACGCCTACTCCC	TCCTACGCCTACTCCC	TCCTACGCCTACTCCC
AAGAGGTTCTTCGAGT	AAGAGGTTCTTCGAAT	AAGAGGTTCTTCGAGT		AAGAGGTTCTTCGAGT	AAGAGGTTCTTCGAGT	AAGAGGTTCTTCGAGT/AAGAGGTTCTTGGAGT	AAGAGGTTCTTCGAGT	AAGAGGTTCTTCGAGT	AAGAGGTTCTTCGAGT	AAGAGGTTCTTCGAGT		AAGAGATTCTTCGAGT/AAGAGGTTCTTCGAGT	AAGAGGTTCTTCGAGT			AAGAGGTTCTTCGAAT/AAGAGGTTCTTGGAGT	AAGAGGTTCTTCGAGT		AAGAGGTTCTTCGAGT	AAGAGGTTCTTCGAGT/AAGAGGTTCTTCGCGT	AAGAGGTTCTTCGAGT	AAGAGGTTCTTCGAGT	AAGAGGTTCTTCGAGT	AAGAGGTTCTTCGAGT/AAGAGGTTCTTGGAGT	AAGAGGTTCTTGGAGT	AAGAGGTTCTTCGAGT							AAGAGGTTCTTCGAGT	AAGAGGTTCTTCGAGT	AAGAGGTTCTTCGAGT	AAGAGGTTCTTCGAGT	AAGAGGTTCTTCGAGT	AAGAGGTTCTTCGAGT	AAGAGGTTCTTCGAGT	AAGAGGTTCTTCGAGT	AAGAGGTTCTTCGAGT	AAGAGGTTCTTCGAGT	AAGAGGTTCTTCGAGT	AAGAGGTTCTTCGAGT	AAGAGGTTCTTCGAGT	AAGAGGTTCTTCGAGT	AAGAGGTTCTTCGAGT
CTGTTCAACGTTAATGGT	CTGTTCAACGTTAATGGT	CTGTTCAACGTTAATGGT	CTGTTCAACGTTAATGGT/CTGTTCAACGTTTACGGT	CTGTTCAACGTTAATGGT	CTGTTCAACGTCAATGGT/CTGTTCAACGTTAATGGT	CTGTTCAACGTTAATGGT	CTGTTCAACGTTAACGGT/CTGTTCAACGTTAATGGT	CTGTTCAACGTTAACGGT		CTGTTCAACGTCAATGGT/CTGTTCAACGTTAATGGT			CTGTTCAACGTTAATGGT	CTGTTCAACGTTAGTGGT	CTGTTCAACGTTAATGGT/CTGTTCAACGTTAGTGGT	CTGTTCAACGTTAATGGT	CTGTTCAACGTTAATGGT	CAGTTCAACGTTAATGGT	CTGTTCAACGTTAATGGT	CTGTTCAACGTTAATGGT		CTGTTCAACGTCAATGGT/CTGTTCAACGTTAATGGT	CTGTTCAACGTTAATGGT/CTGTTCAACGTTAGTGGT	CTGTTCAACGTTAATGGT	CTGTTCAACGTTAATGGT	CTGTTCAACGTTAATGGT	CTGTTCAACGTTAATGGT/CTGTTCAACGTTAGTGGT	CTGTTCAACGTTAATGGT/CTGTTCAACGTTAGTGGT	CTGTTCAACGTTAATGGT/CTGTTCAACGTTAGTGGT	CTGTTCAACGTTAATGGT/CTGTTCAACGTTAGTGGT	CTGTTCAACGTTAATGGT/CTGTTCAACGTTAGTGGT	CTGTTCAACGTTAATGGT/CTGTTCAACGTTAGTGGT					CTGTTCAACGTCAATGGT/CTGTTCAACGTTAATGGT	CTGTTCAACGTTAATGGT		CTGTTCAACGTTAATGGT	CTGTTCAACGTTAATGGT/CTGTTCAACGTTAGTGGT		CTCTTTAACGTTAATGGT	CTCTTTAACGTTAATGGT/CTGTTCAACGTTAATGGT	CTGTTCAACGTCAATGGT/CTGTTCAACGTTAATGGT	CTGTTCAACGTCAATGGT/CTGTTCAACGTTAATGGT	CTCTTTAACGTTAATGGT/CTGTTCAACGTTAATGGT	CTGTTCAACGTTAATGGT	CTGTTCAACGTTAATGGT
	GGAAGCAGATCGACGGGC	GGAAGCAGATCGACGGGC			AGAAGCAGATCGACGGGC		GAAAGCAGATCGACGGGC	GGAAGCAGATCGACGGGC	GGAAACAGATCGACGGGC					GAAAGCAGATCGACGGGC/GGAAGCAGATCGACGGGC	GAAAGCAGATCGACGGGC/GGAAGCAGATCGACGGGC												GAAAGCAGATCGACGGGC/GGAAGCAGATCGACGGGC	GAAAGCAGATCGACGGGC/GGAAGCAGATCGACGGGC	GGAAGCAGATCGACGGGC	GGAAGCAGATCGACGGGC	GGAAGCAGATCGACGGGC	GGAAGCAGATCGACGGGC						GGAAGCAGATCGACGGGC		GGAAGCAGATCGACGGAC		GGAAGCAGATAGACGGGC/GGAAGCAGATCGACGGGC	GGAAGCAGATCGACGGAC/GGAAGCAGATCGACGGGC					GAAAGCAGATCGACGGGC/GGAAGCAGATCGACGGAC	GAAAGCAGATCGACGGGC/GGAAGCAGATCGACGGGC
			ACCGTCT			ACCGTCT					ACCGTCT	ACCGTCT	ACCGTCT								ACCGTCT	ACCGTCT	ACCGTCT													ACCGTCT	ACCGTCT	ACCGTCT	ACCGTCT	ACCGTCT	ACCGTCT	ACCGTCT	ACCGTCT	ACCGTCT	ACCGTCT	ACCGTCT
TCCATGGAAAA	TCCATAGAAAA/TCCATGGAAAA	TCCATGGAAAA	TACATGGAAAA	TACATGGAAAA/TCCATGGAAAA		TACATGGAAAA	TACATGGAAAA/TCCATGGAAAA	TACATGGAAAA/TCCATGGAAAA	TCCATGGAAAA				TACATGGAAAA/TACATGGAAGA	TCCATGGAAAA	TCCATGGAAAA	TACATGGAAAA/TCCATGGAAAG		TCCATGGAAAA							TACATGGAAAA	TACATGGAAAA/TACATGGAAAG	TCCATGGAAAA	TCCATGGAAAA	TCCATGGAAAA	TCCATGGAAAA	TCCATGGAAAA	TCCATGGAAAA	TCCATGGAAAG	TCCATGGAAAG	TCCATGGAAAG	TACATGGAAAA/TCCATGGAAAA	TCCATGGAAAA	TACATGGAAAA/TCCATGGAAAA			TACATGGAAAA/TCCATGGAAAA	TCCATGGAAAA			TCCATGGAAAA			TCCATGGAAAA
AGTGAAGTATTAGGATAAACTCG		AGTGAAGTATTAGGATAAACTCG	AGTGAAGAATTAGGATAAACTCG				AGTGAAGTATTAGGATAAACTCG	AGTGAAGTATTAGGATAAACTCG	AGTGAAGTATTAGGATAAACTCG	AGTGAAGTATTAGGATAAACTCG						AGTGAAGTATTAGGATAAACTCG	AGTGAAGTATTAGGATAAACTCG/AGTGAAGTGTTAGGATAAACTCG	AGTGAAGTATTAGGATAAACTCG	AGTGAAGAATTAGAATAAACTCG	AGTGAAGTATTAGGATAAACTCG	AATGAAGTATTAGGATAAACTCG/AGTGAAGTATTAGGATAAACTCG	AGTAAAGTATTAGGATAAACTCG/AGTGAAGTATTAGGATAAACTCG		AGTAAAGTATTAGGATAAACTCG									AGTGAAGTATTAGGATAAACTCG/AGTGACGTATTAGGATAAACTCG		AGTGAAGTATTAGGATAAACTCG/AGTGACGTATTAGGATAAACTCG	AGTGAAGAATTAGGATAAACTCG/AGTGAAGTATTAGGATAAACTCG	AGTGAAGTATTAGGATAAACTCT/CGTGAAGTATTAGGATAAACTCG	AGTGAAGAATTAGGATAAACTCG/AGTGAAGTATTAGGATAAACTCG		AGTGAAGTATTAGGATAAACTCG/AGTGAAGTATTAGGATAAACTCT	AGTGAAGTATTAGGATAAACTCG/CGTGAAATATTAGGATAAACTCG		AGTGAAGTATTAGGATAAACTCG/AGTGAAGTATTAGGATAAACTCT	AGTGAAGTATTAGGATAAACTCG/CGTGAAGTATTAGGATAAACTCG	AGTGAAGTATTAGGATAAACTCG/CGTGAAGTATTAGGATAAACTCG	AGTGAAGTATTAGGATAAACTCG	AGTGAAGTATTAGGATAAACTCG/CGTGAAGTATTAGGATAAACTCG
	GCCACAAAG/GTCACAAAG	GCCACAAAG/GTCACAAAG		GCCACAAAG/GTCACAAAG	GCCACAAAG/GTCACAAAG		GCCACAAAG/GTCACAAAG	GCCACAAAG/GTCACAAAG	GCCACAAAG/GTCACAAAG	GCCACAAAG/GTCACAAAG				GCCACAAAG/GTCACAAAG	GCCACAAAG	GTCACAAAG	GCCACAAAG/GTCACAAAG	GCCCCAAAG	GCCACAAAG	GCCACAAAG	GCCACAAAG	GCCACAAAG/GTCACAAAG					GCCACAAAG	GCCACAAAG	GCCACAAAG/GTCACAAAG	GCCACAAAG/GTCACAAAG	GCCACAAAG/GTCACAAAG	GCCACAAAG/GTCACAAAG				GCCACAAAG/GTCACAAAG	GCCACAAAG/GTCACAAAG	GCCACAAAG/GTCACAAAG	GCCACAAAG/GTCACAAAG		GTCACAAAG/GTCACTAAG	GCCACAAAG/GTCACAAAG		GCCACAAAG/GTCACAAAG	GCCACAAAG/GTCACAAAG			GCCACAAAG	GCCACAAAG/GTCACAAAG
	CCGCAAGGCTC/CCGCGACGCTC	CCGCAAGACTC		CCGCAACGCTC/TCGCAACGCCC			CCGCAACGCTC	CCGCAACGCTC	CCGCAAGGCTT	TCGCAACGCTC/TCGCAAGGCTC				TCGCAACGCTC	TCGCAACGCTC	CCGCAAGGCTC						TCGCAACGCTC					CCGCAACGCTC/TCGCAACGCTC	CCGCAACGCTC/TCGCAACGCTC	CCGCAACGCTC/TCGCAACGCTC	CCGCAACGCTC/TCGCAACGCTC	CCGCAACGCTC/TCGCAACGCTC	CCGCAACGCTC/TCGCAACGCTC				TCGCAACGCTC	TCGCAACGCTC	TCGCAACGCTC	TCGCAAGGCTC	TCGCAACGCTC	TCGCAACGCTC/TCGCAAGGCTC	TCGCAACGCTC/TCGCAAGGCTC	TCGCAAGGCTC	TCGCAACGCTC/TCGCAAGGCTC	TCGCAACGCTC	TCGCAACGCTC/TCGCAAGGCTC	TCGCAACGCTC	TCGCAAGGCTC/TTGCAAGGCTC	CCGCAACGCTC/TCGCAAGGCTC
TCACGGCGGGCATGGTCCG	TCACGGCGGGCATGGTCCG	TCACGGCGGGCATGGTCCG	TCACGGCGGGCATGGTCCG	TCACGGCGGGCATGGTCCG/TTACGGCGGGCATGGTCCG	TCACGGCGGGCATGGTCCG/TTACGGCGGGCATGGTCCG	TCACGGCGGGCATGGTCCG/TCACGGCGGGTATGGTCCG	TCACGGCGGGCATGGTCCG/TCACGGCGGGTATGGTCCG	TCACGGCGGGCATGGTCCG/TCACGGCGGGTATGGTCCG	TCACGGCGGGCATGGTCCG/TCACGGCGGGTATGGTCCG	TCACGGCGGGCATGGTCCG/TCACGGCGGGTATGGTCCG	TCACGGCGGGCATGGTCCG	TCACGGCGGGCATGGTCCG	TCACGGCGGGCATGGTCCG/TCACTGCGGGCGTGGTCCG	TCACGGCGGGCATGGTCCG/TCACGGCGGGTATGGTCCG	TCACGGCGGGCATGGTCCG/TCACGGCGGGTATGGTCCG	TCACGGCGGGCATGGTCCG	TCACGGCGGGCATGGTCCG	TCACGGCGGGTATGGTCCG	TCACGGCGGGCATGGTCCG	TCACGGCGGGCATGGTCCG	TCACGGCGGGCATGGTCCG/TCACGGCGGGTATGGTCCG	TCACGGCGGGCATGGTCCG/TCACGGCGGGTATGGTCCG		TCACGGCGGGCATGGTCCG	TCACGGCGGGCATGGTCCG	TCACGGCGGGCATGGTCCG	TCACGGCGGGCATGGTCCG	TCACGGCGGGCATGGTCCG	TCACGGCGGGCATGGTCCG	TCACGGCGGGCATGGTCCG	TCACGGCGGGCATGGTCCG	TCACGGCGGGCATGGTCCG	TCACGGCGGGCATGGTCCG	TCACGGCGGGCATGGTCCG	TCACGGCGGGCATGGTCCG	TCACGGCGGGCATGGTCCG	TCACGGCGGGCATGGTCCG/TCACGGCGGGTATGGTCCG	TCACGGCGGGCATGGTCCG	TCACGGCGGGTATGGTCCG	TCACGGCGGCCATGGTCCG/TCACGGCGGGCATGGTCCG	TCACGGCGGGTATGGTCCG	TCACGGCGGGCATGGTCCG/TCACGGCGGGTATGGTCCG	TCACGGCGGGTATGGTCCG	TCACGGCGGCCATGGTCCG/TCACGGCGGGTATGGTCCG	TCACGGCGGGCATGGTCCG/TCACGGCGGGTATGGTCCG	TCACGGCGGGCATGGTCCG/TCACGGCGGGTATGGTCCG	TCACGGCGGGTATGGTCCG	TCACGGCGGGCATGGTCCG/TCATGGCGGGCATGGTCCG
GTTCGGGTGT		GTTCGGGTGT		GTTCGGGTGT	GTTCGGGTGT		GTTCGGGTGT	GTTCGGGTGT						GTTCGGGTGT	GTTCGGGTGT		GTTCGGGTGT					GTTCGGGTGT	GTTCGGGTGT				GTTCGGGTGT	GTTCGGGTGT	GTTCGGGTGT	GTTCGGGTGT	GTTCGGGTGT	GTTCGGGTGT	GCTCGGGTGT/GTTCGGGTGT	GTTCGGGTGT	GTTCGGGTGT														GTTCGGGTGT
GTAGCTCAGTGAGGGTACCC	GTAGCTCAGTGAGGGTACCC/GTAGCTCAGTGAGGGTATCC	GTAGCTCAGTGAGGGTACCC	GTAGCTCAGTGAGGGTACCC	GCAGCTCAGTCAGGGTACCC/GTAGCTCAGTGAGGGTACCC		GTAGCTCAGTGAGGGTACCC/GTAGCTCAGTGAGGGTATCC	GTAGCTCAGTGAGGGTACCC	GTAGCTCAGTGAGGGTACCC/GTAGCTCAGTGAGTGTACCC	GTAGCTCAGTGAGGGTACCC	GTAGCTCAGTGAGGGTACCC	GTAGCTCAGTGAGGGTACCC	GTAGCTCAGTGAGGGTACCC	GTAGCTCAGTGAGGGTACCC	GTAGCTCAGTGAGGGTACCC/GTAGCTCAGTGAGGGTATCC	GTAGCTCAGTGAGGGTACCC/GTAGCTCAGTGAGGGTATCC	ATAGCTCAGTGAGGGTACCC/GTAGCTCAGTGAGGGTACCC	GTAGCTCAGTGAGGGTACCC	GTAGCTCAGTGAGGGTACCC	GTAGCTCAGTGAGGGTACCC	GTAGCTCAGTGAGGGTACCC	GTAGCTCAGTGAGGGTACCC	GTAGCTCAGTGAGGGTACCC/GTAGCTCAGTGAGGGTACTC	GTAGCTCAGTGAGGGTACCC/GTAGCTCAGTGAGGGTACTC	GTAGCTCAGTGAGGGTACCC	GTAGCTCAGTGAGGGTACCC	GTAGCTCAGTGAGGGTACCC	GTAGCTCAGTGAGGGTACCC	GTAGCTCAGTGAGGGTACCC	GTAGCTCAGTGAGGGTACCC	GTAGCTCAGTGAGGGTACCC	GTAGCTCAGTGAGGGTACCC	GTAGCTCAGTGAGGGTACCC	GTAGCTCAGTGAGGGTACCC	GTAGCTCAGTGAGGGTACCC	GTAGCTCAGTGAGGGTACCC	GTAGCTCAGTGAGGGTACCC	GTAGCTCAGTGAGGGTACCC/GTAGCTCAGTGAGGGTGCCC	GTAGCTCAGTGAGGGTACCC/GTAGCTCAGTGAGGGTGCCC	GTAGCTCAATGAGGGTACCC/GTAGCTCAGTGAGGGTACCC	GTAGCTCAGTGAGGGTACCC	GTAGCTCAGTGAGGGTACCC/GTAGCTCAGTGTGGGTACCC	GTAGCTCAATGAGGGTACCC/GTAGCTCAGTGAGGGTACCC	GTAGCTCAGTGAGGGTACCC	GTAGCTCAATGAGGGTACCC/GTAGCTCAGTGAGGGTACCC	GTAGCTCAGTGAGGGTACCC	GTAGCTCAATGAGGGTACCC/GTAGCTCAGTGAGGGTACCC	GTAGCTCAGTGAGGGTACCC/GTAGCTCAGTGTGGGTACCC	GTAGCTCAGTGAGGATACCC/GTAGCTCAGTGAGGGTACCC	GTAGCTCAGTGAGGGTACCC
				AATGGTCTCAATCAGTTC					AATGGTCTCAATCAGTTC		ACTGGGCTCAATCAGTTC/ACTGGTCTCAATCAGATC		ACTGGTCTCAATCAGATC						AATGGTCTCAATCAGTTC/AATGGTCTCATTCAGATC		AATGGTCCCAATCAGTTC/AATGGTCTCATTCAGATC	AATGGTCTCAATCAGATC/AATGGTCTCAATCAGTTC																AATGGTCTCAATCAGTTC	AATGGTCTCAATCAGTTC	AATGGTCTCAATCAGTTC/AATGGTCTCAATTAATTC		AATGGTCTCAATCAGTTC	AATGGTCTCAATCAGTTC/AATTGTCTCAATCAGTTC	AATGGTCTCAATCAGTTC	AATGGTCTCAATCAGTTC/AATGGTCTCAATTAATTC	AATGGTCTCAATCAGTTC/AATGGTCTCAATTAATTC	AATGGTCTCAATCAGTTC/AATGGTCTCAATTAATTC
GGAATACTCGCCCA	GGAATACTCGCCCA	GGAATACTCGCCCA	GGAATACTCGCCCA	GGAATACTCACTCA/GGAATACTCGCCCA	GGAATACTCACCCA/GGAATACTCGCCCA	GGAATACTCACCCA/GGAGTACTCACCCA	GGAATACTCACTCA/GGAATACTCGCCCA	GGAATACTCACTCA/GGAATACTCGCCCA			GGAATACTCGCCCA	GGAATACTCGCCCA	GGAATACTCGCCCA	GGAATACTCACCCA/GGAATACTCGCCCA	GGAATACTCACCCA/GGAATACTCGCCCA	GGAATACTCACTCA/GGAATGCTCACCCA	GGAATACTCGCCCA	GGAATACTCACCCA	GGAATACTCGCCCA	GGAATACTCGCCCA	GGAATACTCGCCCA			GGAATACTCACTCA	GGAATACTCACTCA/GGAGTACTCACCCA	GGAATACTCACTCA/GGAGTACTCACCCA	GGAATACTCGCCCA	GGAATACTCGCCCA	GGAATACTCGCCCA	GGAATACTCGCCCA	GGAATACTCGCCCA	GGAATACTCGCCCA	GGAATACTCGCCCA		GGAATACTCGCCCA													GGAATACTCACCCA/GGAATACTCGCCCA	GGAATACTCACCCA/GGAATACTCGCCCA
TGACGAGCA	TGACAAGCA/TGACGAGCA	TGACGAGCA	TGACGAGCA	TGACGAGCA	TGACGAGCA/TGACGGGCA	TGACGAGCA								TGACGAGCA	TGACGAGCA	TGACGAGCA	TGACGAGCA							TGACGAGCA	TGACGAGCA	TGACGAGCA	TGACGAGCA/TGACGAGTA	TGACGAGCA/TGACGAGTA	TGACGAGCA	TGACGAGCA	TGACGAGCA	TGACGAGCA																TGAAGAGCT	TGAAGAGCT
TCCATCTAGAC	TCCATCTAGAC	TCCATCTAGAC	TCCATCTAGAC	CCCATCTAGAC/TCCATCTAGAC	CCCATCTAGAC/TCCATCTAGAC	TCCATCTAGAC	TCCATCTAGAC	TCCATCCAGAC/TCCATCTAGAC			TCCATCCAGAC		TCCATCCAGAC	TCCATCTAGAC	TCCATCTAGAC	TCCATCTAGAC		TCCATCTAGTC/TCCATCTAGTT				TCCATCTAGAC	TCCATCTAGAC		TCCATCTAGAC	TCCATCTAGAC/TCCATCTTGAC	TCCATCTAGAC	TCCATCTAGAC	TCCATCTAGAC	TCCATCTAGAC	TCCATCTAGAC	TCCATCTAGAC	TCCATCTAGAC	TCCATCTAGAC	TCCATCTAGAC		TCCATCTAGAC/TCCTTCTAGAC	TCCATCTAGAC/TCCTTCTAGAC	TCCATCTAGAC/TCCTTCTAGAC	TCCATCTAGAC/TCCTTCTAGAC	TCCATCTAGAC/TCCTTCTAGAC	TCCATCTAGAC/TCCTTCTAGAC	TCCATCTAGAC		TCCATCTAGAC	TCCATCTAGAC/TCCATCTTGAC	TCCATCTAGAC/TCCTTCTAGAC	TCCATCTAGAC	TCCAGATACTC/TCCATCTAGAC
		CCCATAAT		CCCCTAAC	CCCCTAAC/CCCCTAAT				CCCCTAAC	CCCCTAAC	ACCCTTAT/CCGCTAAT	ACCCTTAT/CCGCTAAT	ACCCTTAT/CCGCTAAT	CCCCTAAC				CCCCTAAT				CCCCTAAC	ACCCTAAC/CCCCTAAC				CCCCTAAC		CCCCTAAC	CCCCTAAC	CCCCTAAC	CCCCTAAC	CCCCTAAC/CTCCTAAT	CCCCTAAC/CTCCTAAT		CCCCTAAC	CCCCTAAC			CCCCTAAC	CCCCTAAC	CCCCTAAC	CCCCTAAC	CCCCTAAC	CCCCTAAC	CCCCTAAC	CCCCTAAC	CCCCTAAC
GAGATATCACATATCGCGCACGAAA/GAGATATCACATATCTCGCATGAAA	GGGATATCAAATAAATCGCGTGAAA			GAGATATCACATATCTCGCATGAAA/GGGATATCACATAAATCGCATGAAA					GGAATATCACATAAATCGCATGAAA		GGGATATCACATAAATCGCATGAAA	GGGATATAACATAAATCGCATGAAA/GGGATATCACATAAATCGCATGAAA	GGGATATCACATAAATCGCATGAAA/GGGATATCACATAAATCGCATGATA			GAGATATCACATATCTCGCATGAAA/GAGATCTCACATATCTCACATGAAA	GAGATATCACATATCGCGCACGAAA/GAGATATCACATATCTCGCATGAAA		GGGATATCAAATAAATCGCGTGAAA	GGGATATCAAATAAATCGCGTGAAA	GGGATATCAAATAAATCGCGTGAAA		GGAATATCACATAAATCGCATGAAA/GGGATATCACATAAATCGCATGAAA													GGGATATCACATAAATCGCATGAAA	GGGATATCACATAAATCGCATGAAA		GGGATATCACATAAATCGCATGAAA	GGGATATCACATAAATCGCATGAAA	GAGATATCACATATCTCGCATGAAA/GGGATATCACATAAATCGCATGAAA					GGGATATCACATAAATCGCATGAAA	GGGATATCACATAAATCGCATGAAA	GAGATATCACATATCGCGCATGAAA/GAGATATCACATATCTCGCATGAAA	GAGATATCACATATCGCGCACGAAA/GAGATATCACATATCTCGCATGAAA
CGGTCTGCCTAAAGA		CGGTCTGCCTAAAGA	CTATCTGCCTAAAGA	CGATCTGCCTAAAGA/CGATCTGCCTAACGA	CGATCTGCCTAAAGA/TGATCTGCCTAAAGA	CTATCTGCCTAAAGA	CTATCTGCCTAAATA/TGATCTACCTAAAGA	CTATCTGCCTAAATA/TGATCTACCTAAAGA	CGATCTGCCTAAAGA	CGATCTGCCTAAAGA	CGATCTGCTTAAATA/CTATCTGCCTAAATA		CTATCTGCCTAAAGA	CGATCTGCCTAAAGA		CGATCTGCCTAAAGA/CTATCTGCCTAAAGA			CTATCTGCCTAAAGA	CGATCTGCCTAAAGA/CTATCTGCCTAAAGA			CGATCTGCCTAAAGA	CTATCTGCCTAAAGA	CTATCTGCCTAAAGA	CTATCTGCCTAAAGA	TGATCTACCTAAAGA	TGATCTACCTAAAGA	TGATCTACCTAAAGA	TGATCTACCTAAAGA	TGATCTACCTAAAGA	TGATCTACCTAAAGA	CTATCTGCCTAAAGA	CTATCCGCCTAAAGA		CGATCTGCCTAAAGA	CGATCTACCTAAAGA/CGATCTGCCTAAAGA	CGATCTGCCTAAAGA	CGATCTGCCTAAAGA	CGATCTGCCTAAAGA	CGATCTGCCTAAAGA	CGATCTGCCTAAAGA	CGATCTGCCTAAAGA	CGATCTGCCTAAAGA/CGATCTGCCTCAAGA	CGATCTGCCTAAAGA	CGATCTGCCTAAAGA	CGATCTGCCTAAAGA	CGATCTGCCTAAAGA/TGATCTACCTAAAGA	TGATCTACCTAAAGA
GCCACGGTCGC	GCCACGGTCGC	GCCACGGTCGC	GCTACGGTCGC	GCCACGGTCGC	GCCACGGTCGC	GCTACGGTCGC			GCCACGGTCGC							GCTACGGTCGC	GCCACGATCGC/GCCACGGTCGC		GCCACGGTCGC	GCCACGGTCGC	GCCACGGTCGC	GCCACGGTCGC		GCCACGGTCGC/GCTACGGTCGC	GCCACGGTCGC	GCTACGGTCGC	GCCACGGTCGC	GCCACGGTCGC	GCCACGGTCGC	GCCACGGTCGC		GCCACGGTCGC				GCCACGGTCGC	GCCACGGTCGC	GCCACGGTCGC	GCCACGGTCGC		GCCACGGTCGC		GCCACGGTCGC		GCCACGGTCGC		GCCACGGTCGC
	GTCATGGGTGAAGTAAT		GTCATGGGTGAAGTATT	GTCATGGGTGAAATAAT/GTCATGGGTGAAGTAAT			GTCATGGGTGAAATAAT/GTCATGGGTGAAGTAAT	GTCATGCGTGAAGTAAT/GTCATGGGTGAAATAAT	GTCATGGGTGAAATAAT/GTCATGGGTGAAGTAAT					GTCATGGGTGAAATAAT	GTCATGGGTGAAATAAT						GTCATGGGTGAAGTAAT			GTCATGGGTGAAGTATT/GTCATGGGTGAAGTCTT	GTCATGGGTGAAGTATT	GTCATGGCTGAAGTATT/GTCATGGGTGAAGTATT	GTCATGGGTGAAATAAT	GTCATGGGTGAAATAAT	GTCATGGGTGAAATAAT	GTCATGGGTGAAATAAT	GTCATGGGTGAAATAAT	GTCATGGGTGAAATAAT				GTCATGGGTGAAATAAT/GTCATGGGTGAAGTAAT	GTCATCGGTGAAGTAAT/GTCATGGGTGAAGTAAT		GTCATGGGTGAAATAAT/GTCATGGGTGAAGTAAT		GTCATGGGTGAAATAAT/GTCATGGGTGAAGTAAT	GTCATGGGTGAAATAAT/GTCATGGGTGAAGTAAT		GTCATGGGTGAAATAAT/GTCATGGGTGAAGTAAT	GTCATGGGTGAAATAAT/GTCATGGGTGAAGTAAT	GTCATGGGTGAAGTAAT	GTCATGGGTGAAATAAT/GTCATGGGTGAAGTAAT	GTCATGGGTGAAATAAT/GTCATGGGTGAAGTAAT
GGGTCACTTCCCC	GGGTCACTTCCCC	GGGTCACTCCCCC	GGGTCACATCCCC/GGGTCACTTCCCC	GGGTCACTTCCCC	GGGTCACTTCCCC	GGGTCACTTCCCC					GGGTCACTTCCCC	GGGTCACTTCCCC	GGGTCACTTCCCC	GGGTCACTCCCCC/GGGTCACTTCCCC	GGGTCACTCCCCC/GGGTCACTTCCCC	GGGTCACTTCCCC	GGGTCACTTCCCC		GCGTCACTTCCCC	GGGTTACTTCCCC	GCGTCACTTCCCC/GGGTCACTTCCCC	GGGTCACTTCCCC	GGGTCACTTCCCC	GGGTCACTTCCCC	GGGTCACTTCCCC	GGGTCACATCCCC/GGGTCACTTCCCC	GGGTCACTTCCCC	GGGTCACTTCCCC	GGGTCACTTCCCC	GGGTCACTTCCCC	GGGTCACTTCCCC	GGGTCACTTCCCC																GGGTCACTTCCCC	GGGTCACTTCCCC
ACGGAACCAACCCAGGACCT	ACGGAACCAACCCAGGACCT	ACGGAACCAACCCAGGACCT/ACGGACCCAACCTAGGACCT	ACGGAACCAACCCAGGACCT	ACGGAACCAACCCAGAACCT/ACGGAACCAACCCAGGACCT	ACGGAACCAACCCAGAACCT/ACGGAACCAACCCAGGACCT	ACGGAACCAACCCAGGACCT	ACGGAACCAACCCAGAACCT/ACGGAACCAACCCAGGACCT	ACGGAACCAACCCAGAACCT/ACGGAACCAACCCAGGACCT	ACGGAACCAACCCAGGACCT	ACGGAACCAACCCAGGACCT	ACGGAACCAACCCAGGACCT/ACGTAACCAACGCAGGACCT			ACGGAACCAACCCAGGACCT	ACGGAACCAACCCAGGACCT	ACGGAACCAACCCAGGACCC/ACGGAACCAACCCAGGACCT	ACGGAACCAACCCAGGACCT	ATGGAACCAACCCAGGACCT	ATGGAACCACCCCAGGACCT	ACGGAACCAACCCAGGACCT/ATGGAACCACCCCAGGACCT				ACGGAACCAACCCAGGACCT	ACGGAACCAACCCAGGACCT	ACGGAACCAACCCAGGACAT/ACGGAACCAACCCAGGACCT	ACGGAACCAACCCTGGACCT/ACGGAACCGACCCAGGACCT	ACGGAACCAACCCTGGACCT/ACGGAACCGACCCAGGACCT	ACGGAACCAACCCTGGACCT/ACGGAACCGACCCAGGACCT		ACGGAACCAACCCTGGACCT/ACGGAACCGACCCAGGACCT	ACGGAACCAACCCTGGACCT/ACGGAACCGACCCAGGACCT	ACGGAACCAACCCAGGACCT/ACGGAACCAACGCAGGACCT	ACGGAACCAACCCAGGACCT/ACGGAACCAACGCAGGACCT	ACGGAACCAACCCAGGACCT/ACGGAACCAACGCAGGACCT	ACGGAACCAACCCAGGACCT/ACGTAACCAACGCAGGACCT		ACGGAACCAACCCAGGACCT	ACGGAACCAACCCAGGACCT	ACGGAACCAACCCAGGACCT	ACGGAACCAACCCAGGACCT	ACGGAACCAACCCAGGACCT	ACGGAACCAACCCAGGACCT		ACGGAACCAACCCAGGACCT	ACGGAACCAACCCAGGACCT		ACGGAACCAACCCAGGACCT
CCGGGACTTGTG/TCAGGACTTGTG		CCGGGACTTGTG/TCAGGACTTGTG	CCAGGACTTGTG/CCGGGACTTGTG		CCAGGACTTGTG/CCGGGACTTGTG	CCAGGACTTGTG/CCGGGACTTGTG	CCAGGACTTGTG/CCGGGACTTGTG	CCAGGACTTGTG/CCGGGACTTGTG	CCAGGACTTGTG/CCGGGACTTGTG	CCAGGACTTGTG	CCAGGACTTGTG/CCGGGACTTGTG		CCATGACTTGTG/CCGGGACTTGTG		CCAGGACTTGTG/CCGGGACTTGTG		CCGGGACTTGTG/TCAGGACTTGTG	CCAGGACTAGTG/CCAGGACTTGTG	CCAGGACTTGTG/CCGGGACTTGTG		CCAGGACTTGTG/CCGGGACTTGTG	CCAGGACTTGTG/CCGGGACTTGTG		CCAGGACTTGTG/CCGGGACTTGTG	CCAGGACTTGTG/CCGGGACTTGTG	CCAGGACTTGTG/CCGGGACTTGTG	CCGGGACTTGTG	CCAGGACTTGTG/CCGGGACTTGTG	CCGGGACTTGTG	CCAGGACTTGTG/CCGGGACTTGTG	CCGGGACTTGTG	CCGGGACTTGTG	CCAGGACTTGTG/CCGGGACTTGTG	CCAGGACTTGTG/CCGGGACTTGTG	CCAGGACTTGTG/CCGGGACTTGTG	CCAGGACTTGTG/CCGGGACTTGTG		CCAGGACTTGTG/CCGGGACTTGTG	CCAGGACTTGTG/CCGGGACTTGTG	CCAGGACTTGTG/CCGGGACTTGTG	CCAGGACTTGTG/CCGGGACTTGTG	CCAGGACTTGTG/CCGGGACTTGTG	CCAGGACTTGTG/CCGGGACTTGTG		CCAGGACTTGTG/CCGGGACTTGTG	CCAGGACTTGTG/CCGGGACTTGTG	CCAGGACTTGTG/CCGGGACTTGTG	CCAGGACTTGTG/CCGGGACTTGTG	CCAGGACTTGTG/CCGGGACTTGTG
GAGGGCGTCGATTCC		AAGGGCGTCGGTTCC		AAGGGCGTCGGTTCC	AAGGGCGTCGGTTCC		AAGGGCGTCGGTTCC	AAGGGCGTCGGTTCC	AAGGGCGTCGGTTCC			AAGGGCGTCGGTTCC	AAGGGCGTCAGTTCC	AAGGGCGTCGGTTCC	AAGGGCGTCGGTTCC		GAGGGCGTCGATTCC		AAGGGCGTCGGTTCC	AAGGGCGTCGGTTCC		AAGGGCGTCGGTTCC	AAGGGCGTCGGTTCC	AAGGGCGTCGGTTCC			AAGGGCGTCGGTTCC	AAGGGCGTCGGTTCC	AAGGGCGTCGGTTCC		AAGGGCGTCGGTTCC	AAGGGCGTCGGTTCC	AAGGGCGTCGGTTCC		AAGGGCGTCGGTTCC	AAGGGCGTCGGTTCC	AAGGGCGTCGGTTCC	AAGGGCGTCGGTTCC	AAGGGCGTCGGTTCC/AAGGTCGTCGGTTCC	AAGGGCGTCGGTTCC	AAGGGCGTCGGTTCC	AAGGGCGTCGGTTCC	AAGGGCGTCGGTTCC	AAGGGCGTCGGTTCC	AAGGGCATCGGTTCC/AAGGGCGTCGGTTCC	AAGGGCGTCGGTTCC	AAGGGCGTCGGTTCC	AAGGGCGTCGGTTCC	AAGGGCGTCGGTTCC
AAACCCGAGATGGCGGA/AGACCCGAGATGGCGGA				AAACCCGAGATGGCGGA	AAACCCGAGATGGCGGA		AAACCCGAGATGGCGGA	AAACCCGAGATGACGGA/AAACCCGAGATGGCGGA	AAACCCGAGATGGCGGA		AAACCCGAGATGGCGGA	AAACCCGAGATGGCGGA	AAACCCGAGATGGCGGA			AAACCCGAGATGGCGGA	AAACCCGAGATGGCGGA/AGACCCGAGATGGCGGA				AAACCCGAGATGGCGGA	AAACCCGAGATGGCGGA		AAACCCCTGATGGTGGA/AAACCCGAGATGGCGGA		AAACCCGAGATGGCGGA										AAACCCGAGATGGCGGA			AAACCCGAGATGGCGGA	AAACCCGAGATGGCGGA	AAACCCGAGATGGCGGA	AAACCCGAGATGGCGGA	AAACCCGAGATGGCGGA	AAACCCGAGATGGCGGA		AAACCCGAGATGGCGGA/AGACCCGAGATGGCGGA	AAACCCGAGATGGCGGA
	CTGAGTCCTAAGGCGAATA/CTGAGTCCTAAGGCGATTA			CTGAGTCCTAAGGCGATTA	CTGAGTCCCAAGGCGATTA/CTGAGTCCTAAGGCGATTA	TTGAGTCCTAAGGCGATTA	CTGAGTCCTAAGGCGATTA/CTGAGTCTTAATGCGATTA	CTGAGTCCTAAGGCGATTA/CTGAGTCTTAATGCGATTA	CTGAGTCCTAAGGCGATTA	CTGAGTCCTAAGGCGATTA/CTGAGTCCTAGGGCGATTA		CTGAGTCCTAAGGCGATTA	CTGAGTCCTAAGGCGATTA	CTGAGTCCTAAGGCGATTA	CTGAGTCCTAAGGCGATTA	CTGAGTCCTAAGGCGATTA		CTGATCCCTAAGGCGATTA	CTGAGCCCTAAGGCGATTA/TTGAGTCCTAAGGCGATTA	CTGAGCCCTAAGGCGATTA/TTGAGTCCTAAGGCGATTA	CTGAGCCCTAAGGCGATTA/TTGAGTCCTAAGGCGATTA	CTGAGTCCTAAGGCGATTA	CTGAGTCCTAAGGCGATTA	CTGAGTCCTAAGGCGATTT	CTGAGTCCTAAGGCGATTT/TTGGGTCCTAAGGCGATTA	CTGAGTCCTAAGGCGATCT	CTGAGTCCTAAGGCGATTA	CTGAGTCCTAAGGCGATTA	CTGAGTCCTAAGGCGATTA	CTGAGTCCTAAGGCGATTA	CTGAGTCCTAAGGCGATTA	CTGAGTCCTAAGGCGATTA	CTGAGTCTTAAGACGATTA	CTGAGTCTTAAGACGATTA		CTGAGTCCTAAGGCGATTA	CTGAGTCCTAAGGCGATTA	CTGAGCCCTAAGGCGATTA/CTGAGTCCTAAGGCGATTA	CTGAGTCCTAAGGCGATTA/CTGAGTCTTAAGGCGATTA		CTGAGTCCTAAGGCGATTA		CTGAGCCCTAAGGCGATTA/CTGAGTCCTAAGGCGATTA	CTGAGTCCTAAGGCGATTA	CTGAGTCCTAAGGCGATTA	CTGAGTCCCAAGGCGATTA/CTGAGTCCTAAGGCGATTA	CTGAGTCCTAAGGCGATTA	CTGAGTCCTAAGGCGATTA	CTGAGTCCTAAGGCGATTA
	ACCATTTCGCCGCGCCTCCTGAC/ACCATTTCGCCGCGCTTCCTGAC		ACCATTTCGCCGCGCCTCCTGAC/ACCATTTCGCTGCGTCTCCTGAC	ACCATTTCGCCGCGCCTCCTGAC	ACCATTTCGCCGCGCCTCCTGAC/ACCATTTCGCCGTGCTTCCTGAC	ACCATTTCGCCGCGCCTCCTGAC	ACCATTTCGCCGCGCCTCCTGAC	ACCATTTCGCCGCGCCTCCTGAC	ACCATTTCGCCGCCCCTCCTGAC/ACCATTTCGCCGCGCCTCCTGAC	ACCATTTCGCCGCGCCCCCTGAC/ACCATTTCGCCGCGCCTCCTGAC	ACCATTTCGCCGCGCCTCCTGAC	ACCATTTCGCCGCGCCTCCTGAC				ACCATTTCACCGCGCCTCCTGAC/ACCATTTCGCCGCGCCTCCTGAC			ACCATTTCGCCGCGCCTCCTGAC	ACCATTTCGCCGCGCCTCCTGAC	ACCATTTCGCCGCGCCTCCTGAC	ACCATTTCGCCGCGCCTCCTGAC	ACCATTTCGCCGCGCCTCCTGAC	ACCATTTCGCCGCGCCTCCTGAC	ACCATTTCACCGCGCCTCCTGAC/ACCATTTCGCCGTGCCTCCTGAC								ACCATTTTGTTGCGCCTCCTGAC/ACCGTTTTGTTGCGCCTCCTGAC	ACCATTTTACCGCGCCCCCTGAT/ACCATTTTACCGCGCCTCCTGAT	ACCATTTTACCGCGCCCCCTGAT/ACCATTTTACCGCGCCTCCTGAC	ACCATTTCGCCGCGCCTCCTGAC	ACCATTTCGCCGCGCCTCCTGAC	ACCATTTCGCCGCGCCTCCTAAC/ACCATTTCGCCGCGCCTCCTGAC	ACCATTTCGCCGCGCCTCCTGAC	ACCATTTCGCCGCGCCTCCTGAC		ACCATTTCGCCGCCCCTCCTGAC/ACCATTTCGCCGCGCCTCCTGAC	ACCATTTCGCCGCCCCTCCTGAC/ACCATTTCGCCGCGCCTCCTGAC	ACCATTTCGCCGCGCCTCCTGAC
CGCTACGTGTACCCCAAT	CGCTACGTGTACCCCAAT	CGCTACGTGTACCCCAAT		TGCTATGTGTACCCCAAT	TGCTATGTGTAACCCAAT/TGCTATGTGTACCCCAAT		CGCTACGTGTACCCCAAT	CGCTACGTATAACCCAAT					CGCTACATGTACCCCAAC/CGCTACGTGTACCCCAAT		TGCTATGTGTACCCCAAT		CGCTACGTGTACCCCAAT		CGCTACGTGTAACCCAAT/CGCTACGTGTACCCCAAT	CGCTACGTGTACCCCAAT/CGCTACGTGTACCCCGAT									CGCTACGTGTACCCCAAT	CGCTACGTGTACCCCAAT	CGCTACGTGTACCCCAAT	CGCTACGTGTACCCCAAT																CGCTATGTGTACCCCAAT/TGCTATGTGTAACCCAAT	CGCTACGTGTACCCCAAT/CGCTATGTGTACCCCAAT
CTATCGTTTTCGCGGCTGCAACAGACGGA/CTATCGTTTTCGCGGCTGCAATAGACGGA		CTATCGTTTTCGCGGCTGCAACAGACGGA/CTATCGTTTTCGCGGCTGCAATAGACGGA	CTATCGTTTTCGCGGCTGCAACAGACGGA		CTATCGTTTTCGCGGCTGCAACAGACGGA/CTATCGTTTTCGCGGCTGCAATAGACGGA	CTATCGTTTTCGCGGCTGCAACAGACGGA	CTATCGTTTTCGCGGCTGCAACAGACGGA	CTATCGTTTTCGCGGCTGCAACAGACGGA/CTATCGTTTTCGCGTCTGCAACAGACGGA	CTATCGTTTTCGCGGCTGCAATAGACGGA/CTGTCGTTTTCGCGGCTGCAACAGACGGA	CTATCGTTTTCGCGGCTGCAATAGACGGA		CTATCGTTTTCGCGGCTGCAACAGACGGA/CTATCGTTTTCGCGGCTGCAATAGACGGA	CTATCGTTTTCGCGGCTGCAATAGACGGA	CTATCGTTTTCGCGGCTGCAACAGACGGA	CTATCGTTTTCGCGGCTGCAACAGACGGA	CTATCGTTTTCGCGGCTGCAACAGACGGA		CTATCGTTTTCACGGCTGCAATAGACGGA	CTATCGATCTCGCGGCTGCAGCAGACGGA/CTATCGTTTTCGCGGCTGCAGCAGACGGA		CTATCGTTTTCGCGGCTGCAGCAGACGGA			CTATCGTTTTCGCGGCTGCAACAGACGGA	CTATCGTTTTCGCGGCTGCAACAGACGGG	CTATCGTTTTCGCGGCTGCAACAGACGGA	CTATCGTTTTCGCGGCTGCAACAGACGGA	CTATCGTTTTCGCGGCTGCAACAGACGGA	CTATCGTTTTCGCGGCTGCAACAGACGGA	CTATCGTTTTCGCGGCTGCAACAGACGGA	CTATCGTTTTCGCGGCTGCAACAGACGGA	CTATCGTTTTCGCGGCTGCAACAGACGGA	CTATCGTTTTCGCGGCTGCAATAGACGGA/CTATCGTTTTCGCGGCTGCAATAGACTGA	CTATCGTTTTCGCGGCTGCAATAGACTGA	CTATCGTTTTCGCGGCTGCAATAGACTGA		CTATCGTTTTCGCGGCTGCAACAGACGGA/CTATCGTTTTCGCGGCTGCAACAGACGGG		CTATCGTTTTCGCGGCTGCAACAGACGGA/CTATCGTTTTCGCGGCTGCAATAGACGGA	CTATCGTTTTCGCGGCTGCAACAGACGGA/CTATCGTTTTCGCGGCTGCAATAGACGGA	CTATCGTTTTCGCGGCTGCAACAGACGGA/CTATCGTTTTCGCGGCTGCAATAGACGGA	CTATCGTTTTCGCGGCTGCAACAGACGGA	CAATCGTTTTCGCGGCTGCAACAGACGGA/CTATCGTTTTCGCGGCTGCAACAGACGGA	CAATCGTTTTCGCGGCTGCAACAGACGGA/CTATCGTTTTCGCGGCTGCAACAGACGGA	CTATCGTTTTCGCGGCTGCAACAGACGGA	CTATCGTTTTCGCGGCTGCAACAGACGGA/CTATCGTTTTCGCGGCTGCAATAGACGGA	CTATCGTTTTCGCGGCTGCAACAGACGGA	CTATCGTTTTCGCGGCTGCAACAGACGGA	CTATCGTTTTCGCGGCTGCAACAGACGGA
TCGGACGTCAGCT	TCGGACCCCAGCT/TCGGACGTCAGCT	TCGGACGTCAGCT	TCGGACGTCAGCT				TCGGACCCCAGCT/TCGGACGTCAGCT	TCGGACCCCAGCT/TCGGACGCCAGCT	TCGGACGTCAGCT/TCGGGCGTCGGCT	TCGAACGTCAGCT/TCGGACGTCAGCT	TCGGACGCCGGCT/TCGGACGTCAGCT	TCGGACGCCGGCT/TCGGACGTCAGCT	TCGGACGTCGGCT	TCGGACCCCAGCT	TCGGACCCCAGCT	TCGGACGTCAGCT/TCGGATGTCAGCT	TCGGACGTCAGCT								TCGGACGTCAGCT		TCGGACGTCAGCT	TCGGACGTCAGCT	TCGGACGTCAGCT	TCGGACGTCAGCT	TCGGACGTCAGCT	TCGGACGTCAGCT	TCGGGCGCCGGCT	TCGGGCGCCGGCT	TCGGGCGCCGGCT	TCGGACGTCAGCT/TCGGGCGTCGGCT		TCGGACCCCATCT/TCGGGCGTCAGCT	TCGGACGTCAGCT/TCGGGCGTCAGCT					TCGAACGTCAGCT/TCGGACGTCAGCT	TCGAACGTCAGCT/TCGGACGTCAGCT		TCGAACGTCAGCT/TCGGACGTCAGCT	TCGGACCCCAGCT/TCGGACGTCAGCT	TCGGACCCCAGCT/TCGGACGTCAGCT
GTACGACAA/GTACGACAG		GTACGACAG		GTACGACAG	GTACGACAG				GTACGACAG	GTACGACAG	GTACGACAG	GTACGACAG	GTACGACAG	GTACGACAG/GTGCGACAG				GTACGACAG/GTACGACGG	GTACGACAG	GTACGACAG	GTACGACAG		GTACGACAG						GTACGACAG	GTACGACAG	GTACGACAG	GTACGACAG				GTACGACAG	GTACGACAG	GTACGACAG	GTACGACAG	GTACGACAG	GTACGACAG	GTACGACAG	GTACGACAG	GTACGACAG	GTACGACAG	GTACGACAG	GTACGACAG	GTACGACAG	GTACGACAG
GGTCGATGGGTCACGGG		GGTCGATGGGTCACGGG					GGTCGATGGGCCACGGT/GGTCGATGGGTCACGGT	GGTCGATGGGCCACGGT/GGTCGATGGGTCACGGT			GGTCGATGGGCCACGGG	GGTCGATGGGCCACGGG	GGTCGATGGGCCACGGG	GGTCGATGGGTAACGGG/GGTCGATGGGTCACGGG	GGTCGATGGGTAACGGG/GGTCGATGGGTCACGGG	GGTCGATGGGCCACGGG	GGTCGATGGGTCACGCG/GGTCGATGGGTCACGGG										GGTCGATGGGTCACGGG	GGTCGATGGGTCACGGG	GGTCGATGGGTCACGGG	GGTCGATGGGTCACGGG	GGTCGATGGGTCACGGG	GGTCGATGGGTCACGGG	AGTCGATGGGCCACGGG	AGTCGATGGGCCACGGG/ATTCGATGGGCCACGGG	AGTCGATGGGCCACGGG													GGTCGATGGGTCACGGG	GGTCGATGGGTCACGGG
CCCTGCGCCTATACATA/CCCTGCGCCTATACGTA	CCCTGCGCCTATACGTA	CCCTGCGCCTATACGTA	CCCTGCGCCTACACGTA	CCCTGCGCCTATACGCA/CCCTGCGCCTATACGTA	CCCTGCGCCTACACGTA/CCCTGCGCCTATACGTA	CCCTGCGCCTATACGTA	CCCTGCGCCTATACGTA/CCCTGCGCCTATATGTA		CCCTGCGCCTATACGTA	CCCTGCGCCTATACGTA	CCCTGCGCCTATACGTA	CCCTGCGCCTATACGTA	CCCTGCGCCTATACGTA	CCCTGCGCCTATACGTA	CCCTGCGCCTATACGTA		CCCTGCGCCTATACGTA		CCCTGCGCCTATACGTA/CCCTGCGCCTATATGTA	CCCTGCGCCTATATGTA	CCCTGCACCTATACGTA	CCATGCGCCTATACGTA/CCCTGCGCCTATACGTA		CCCTGCGCCTATACGTA	CCCTGCGCCTATACGTA	CCCTGCGCCTATACGTA	CCCTGCGCCTATACGTA	CCCTGCGCCTATACGTA	CCCTGCGCCTATACGTA	CCCTGCGCCTATACGTA	CCCTGCGCCTATACGTA	CCCTGCGCCTATACGTA	CCCCGCGCCTATATGTA/CCCTGCGCCTATATGTA	CCCTGCGCCTATATGTA	CCCTGCGCCTATATGTA	CCCTGCGCCTATACGTA/CCCTGCGCTTATACGTA	CCCTGCGCCTATACGTA/CCCTGCGCTTATACGTA	CCCTGCGCCTATACGCA/CCCTGCGCCTATACGTA	CCCTGCGCCTATACGTA/CCCTGCGCTTATACGTA	CCCTGCGCCTATACGTA	CCCTGCGCCTATACGTA	CACTGCGCCTATACGTA/CCCTGCGCCTATACGTA	CCCTGCGCCTATACGTA/CCCTGCGCTTATACGTA	CCCTGCGCCTATACGCA	CCCTGCGCCTATACGTA	CCCTGCGCCTACACGTA/CCCTGCGCCTATACGTA	CCCTGCGCCTATACGCA/CCCTGCGCCTATACGTA	CCCTGCGCCTATACGTA	CCATGCGCCTATACGTA/CCCTGCGCCTATACGTA
CGCCCAGGGGGGC	CGCCCAGGAGGGC/CGCCCAGGGGGGC	CGCCCAGGGGGGC	CGCCCAGGGGGGC	CGCCCAGGAGGGC/CGCCCAGGGGGGC	CGCCCAGGAGGGC/CGCCCAGGGGGGC	CGCCCAGGGGGGC	CGCCCAGGGGGGC		CGCCCAGGGGGGC/CGCCCAGGGGGGT	CGCCCAGGGGGGC	CGCCCAGGGGGGC	CGCCCAGGGGGGC	CGCCCAGGGGGGC	CGCCCAGGGGGGC	CGCCCAGGGGGGC	CGCCCAGGGGGGC/CGCCCTGGAGGGC	CGCCCAGGGGGGC	CACCCAGGGGGGC	CGCCCAGGAGGGC/CGCCCAGGGGGGC	CGCCCAGGGGGGC	CGCCCAGGGGGGC	CGCCCAGGGGGGC/CGCCCAGGGGGGT	CGCCCAAGAGGGC/CGCCCAGGGGGGC	CGCCCAGGGGGGC	CGCCCAGGGGGGC	CGCCCAGGAGGGC/CGCCCAGGGGGGC	CGCCCAGGGGGGC	CGCCCAGGGGGGC	CGCCCAGGGGGGC	CGCCCAGGGGGGC	CGCCCAGGGGGGC	CGCCCAGGGGGGC	CGCCCAGGGGGGC	CGCCCAGGGAGGC/CGCCCAGGGGGGC	CGCCCAGGAGGGC/CGCCCAGGGGGGC	CGCCCAGAGGGGC/CGCCCAGGGGGGC	CGCCCAGGGGGGC/CGCCCAGGGGGGT	CGCCCAGGGGGGC/CGCCCAGGGGGGT	CGCCCAGGGGGGC/CGCCCAGGGGGGT	CGCCCAGAGGGGC/CGCCCAGGGGGGC	CGCCCAGGGGGGC/CGCCCAGGGGGGT	CGCCCAGGGGGGC	CGCCCAGGGGGGC/CGCCCAGGGGGGT	CGCCCAGGGGGGC	CGCCCAGGGGGGC/CGCCCAGGGGGGT	CGCCCAGGGGGGC	CGCCCAGGGGGGC	CGCCCAGGGGGGC	CGCCCAGGGGGGC
GGAGGCGACCACA		GGAGGCGACCACA	GGAGGCGACCACA	GGAGGCGACCACA		GGAGGCGACCACA		GGAGGCGACCACA/GGATGCCACCACA	GGAGGCGACCACA/GGATGCCACCACA					GGAGGCGACCACA	GGAGGCGACCACA	GGAGGCGACCACA				GGAGGCGACCACA	GGAGGCGACCACA/GGATGCGACCACA			GGAGGCGACCACA/GGAGGTGACTACA	GGAGGCGACCCCA	GGAGGCGACCACA/GGAGGCGACCCCA	GGAGGCGACCACA	GGAGGCGACCACA	GGAGGCGACCACA	GGAGGCGACCACA	GGAGGCGACCACA	GGAGGCGACCACA				GGAGGCGACCACA/GGATGCCACCACA	GGAGGCGACCACA/GGATGCCACCACA	GGAGGCGACCACA/GGATGCCACCACA		GGAGGCGACCACA/GGATGCCACCACA	GGAGGCGACCACA		GGAGGCGACCACA/GGATGCCACCACA	GGAGGCGACCACA/GGATGCCACCACA	GGAGGCGACCACA/GGATGCGACCACA	GGAGGCGACCACA/GGATGCGACCACA	GGAGGCGACCACA/GGATGCCACCACA
CATTAGTCGA		CATCAGTCGA	CATCAGTCGA			CACCAATCGA/CGCCAATCGA		CACCAATCGA/CATCAGTCGA	CACCAATCGA/CATCAGTCGA		CACCAATCGA/CACCAGTCGC	CACCAGTCGC		CATCAGTCGA	CATCAGTCGA	CATCAGTCGA	CATCAGTCGA	CATCAGTCGA	CACCAATCGA	CACCAATCGA	CACCAATCGA/CATCAGTCGA		CACCAATCGA	CACCAATCGA	CACCAATCGA/CATCAGTCGA	CATCAGTCGA	CATCAGTCGA	CATCAGTCGA			CACCAATCGA/CATCAGTCGA	CACCAATCGA/CATCAGTCGA	CACCAATCGA/CATCAGTTGA		CATCAGTTGA	CACCAATCGA/CATCAGTCGA		CACCAATCGA/CATCAGTCGA	CATCAGTCGA		CACCAATCGA/CATCAGTTGA				CACCAATCGA/CATCAGTTGA	CACCAATCGA/CATCAGTTGA		CATCAGTCGA
GCCGTACACGAGGTAGGTAG	GCCGTACACGAGATAGGTAG	GCCACAGGCGAGATAGGTAG	GCCGTACACGAGATAGGTAG/GCCGTACACGAGATATGTAG		GCCGTACACGAGATAGGTAG	GCCGTACACGAGATATGTAG/GCCGTAGACGAGATCGGTAG	GCCGTAGACGAGATAGGTAG	GCCGTAGACGAGATAGGTAG	GCCGTAGACGAGATAGGTAG	ACCGTAGACGAGATAGGTAG/GCCGTACACGAGATAGGTAG	GCCGTACACGAGATAGGTAG/GCCGTAGACGAGATAGGTAG	GCCGTAGACGAGATAGGTAG	GCCGTACACGAGATAGGTAG/GCCGTAGACGAGATAGGTAG			GCCGTAGACGAGATCGGTAG/GCTGTACACGAGATAGGTAG			GCCGTACACGAGATAGGTAG/GCCGTAGACGAGATAGGTAG	ACCGTAGACGAGATAGGTAG/GCCGTAGACGAGATAGGTAG		GCCGTACACGAGATAGGTAG		GCCGTACACGAGATAGGTAG/GCCGTAGACGAGATCGGTAG	GCCGTACACGAGATATGTGG/GCCGTAGACGAGATAGGTAG	GCCGTACACGAGATAGGTAG/GCCGTAGACGAGATCGGTAG								ACCGTAGACGAGATAGGTAG	ACCGTAGACGAGATAGGTAG	GCCGTACACGAGATAGGTAG/GCCGTAGACGAGATAGGTAG	GCCGTACACGAGATAGGTAG/GCCGTAGACGAGATAGGTAG	GCCGTAGACGAGATAGGTAG					GCCGTAGACGAGATAGGTAG	ACCGTACACGAGATAGGTAG/GCCGTAGACGAGATAGGTAG
CGTCCCCTC	CGTCCCCTC	CGCCCCCTC/CGTCCCCTC	CGTCCCCTC		CGCCCCCTC/CGTCCCCTC	CATCCCCTC		CGCCCCCTC	CGCCCCCTC/CGTCCCCTC	CGCCCCCTC/CGTCCCCTC	CGCCCCCTC	CGCCCCCTC	CGCCCCCTC	CGTCCCCTC	CGTCCCCTC	CGTCCCCTC	CGTCCCCTC	CGCCCCCTC	CGTCCCCTC	CGTCCCCTC	CGTCCCCTC/TGTCCCCTC	CGCCCCCTC/CGTCCCCTC	CGCCCCCTC/CGTCCCCTC	CGTCCCCTC/CGTCCCCTT	CATCCCCTC/CGTCCCCTC	CGTCCCCTC	CGCCCCCTC	CGCCCCCTC	CGCCCCCTC/CGTCCCCTC	CGCCCCCTC/CGTCCCCTC	CGCCCCCTC/CGTCCCCTC	CGCCCCCTC/CGTCCCCTC	CGTCCCCTC	CGTCCCCTC	CGTCCCCTC	CGCCCCCTC/CGTCCCCTC	CGCCCCCTC/CGTCCCCTC	CGCCCCCTC/CGTCCCCTC	CGCCCCCTC/CGTCCCCTC	CGCCCCCTC/CGTCCCCTC	CGCCCCCTC/CGTCCCCTC	CGCCCCCTC	CGCCCCCTC/CGTCCCCTC	CGCCCCCTC/CGTCCCCTC	CGCCCCCTC/CGTCCCCTC	CGCCCCCTC/CGTCCCCTC	CGCCCCCTC/CGTCCCCTC	CGTCCCCTC	CGTCCCCTC
ACGAAACTGACGCCGCATTCGC	ACGAAACTGACGCCGCATTCGC/GCGAAACTGACGCCGCATTCGC	GCGAAACTGACGCCGCATTCGC	ACGAAACTGACGCCGCATTCGC			ACGAAACTGACGCCGCATTCGC/ACGAAACTGGCGCCGCATTCGC	ACGAAACTGACGCCGCATTCGC	ACGAAACTGACGCCGCACTCGC/ACGAAACTGACGCCGCATTCGC	ACGAAACTGACGCCGCATTCGC	ACGAAACTGACGCCGCATTCGC	ACGAAACTGGTGCCGCATTCGC	ACGAAACTGGTGCCGCATTCGC	AAGAAACTGACGCCGCATTCGC/ACGAAACTGGTGCCGCATTCGC	ACGAAACTGACGCCGCATTCGC	ACGAAACTGACGCCGCATTCGC		ACGAAACTGACGCCACATTCGC/ACGAAACTGACGCCGCATTCGC		ACGAAACTGATGCCGCATTCGC	ACAAAACTGACGCCGCATTCGC/ACGAAACTGACGCCGCATTCGC	ACGAAACTGACGCCGCATTCGC/GCGAAACTGACGCCGCATTCGC	ACGAAACTGACGCCGCATTCGC/ACGAAACTGACGTCGCATTCGT	ACGAAACTGACGCCGCATTCGC/GCGAAACTGACGCCGCATTCGC	ACGAAACTGACGCCGCATTCGC/ACGAAACTGGCGCCGCATTCGC	ACGAAACTGGCGCCGCATTCGC	ACGAAACTGGCGCCGCATTCGC	ACGAAACTGACGCCGCATTCGC	ACGAAACTGACGCCGCATTCGC	ACGAAACTGACGCCGCATTCGC	ACGAAACTGACGCCGCATTCGC	ACGAAACTGACGCCGCATTCGC	ACGAAACTGACGCCGCATTCGC	ACGAAACGGACGCCGCATTCGC/ACGAGACGGACGCCGCATTCGC	ACGAAACGGACGCCGCATTCGC/ACGAAACGGACGCTGCATTCGC	ACGAAACGGACGCCGCATTCGC	ACGAAACTGACGCCGCATTCGC/GCGAAACTGACGCCGCATTCGC	ACGAAACTGACGCCGCATTCGC/GCGAAACTGACGCCGCATTCGC	ACGAAACTGACGCCGCATTCGC		ACGAAACTGACGCCGCATTCGC/ACGAAACTGGCGCCGCATTCGC	ACGAAACTGACGCCGCATTCGC	ACGAAACTGACGCCGCATTCGC	ACGAAACTGACGCCGCATTCGC	ACGAAACTGACGCCGCATTCGC/ACGAAACTGGCGCCGCATTCGC	ACGAAACTGACGCCGCATTCGC	ACGAAACTGACGCCGCATTCGC/ACGAAACTGGCGCCGCATTCGC	ACGAAACTGACGCCGCATTCGC	ACGAAACTGACGCCGCATTCGC/ACGGAACTGACGCCGCATTCGC	ACGAAACTGACGCCGCATTCGC
TTTCACCTCGGCCAGT	TTTCACCTCGGCCAGT/TTTCGCCTCGGCCAGT		TTTCACCTCGGCCATT	TTTCACCTCGGCCAGT	TTTCACCTCGGCCAGT	TTTCACCTCGGCCATT	TTTCACCTCGGCCAGT	TTTCACCTCGGCCAGT	TCTCACTTCGGCCAGT/TTTCACCTCGGCCAGT	TTTCACCTCGGCCAGT	TTTCACCTCAGCCAGT	TTTCACCTCAGCCAGT	TTTCACCTCAGCCAGT	TTTCACCTCGGCCAGT	TCTCACTTCGGCCAGT/TTTCACCTCGGCCAGT		TTTCACCTCGGCCAGT		TCTCAATTCGATCAGT/TTTCACCTCAGCCAGT	TTTCACCTCAGCCAGT	TTTCACCTCAGCCAGT	TTTCACCTCGGCCAGT		TTTCACCTCGGCCATT	TTTCACCTCGGCCATT		TTTCACCTCGGCCAGT	TTTCACCTCGGCCAGT	TTTCACCTCGGCCAGT	TTTCACCTCGGCCAGT	TTTCACCTCGGCCAGT	TTTCACCTCGGCCAGT	TCTCACCTCGGCCATT/TCTCACTTCGGCCAGT	TTTCACCTCGGCCGGT	TCTCACCTCGGCCATT/TTTCACCTCGGCCGGT	TTTCACCTCGGCCAGT	TCTCACTTCGGCCAGT/TTTCACCTCGGCCAGC		TCTCACTTCGGCCAGT/TTTCACCTCGGCCAGT	TTTCACCTCGGCCAGT	TCTCACTTCGGCCAGT/TTTCACCTCGGCCAGT	TTTCACCTCGGCCAGT	TTTCACCTCGGCCAGT	TTTCACCTCGGCCAGT	TTTCACCTCGGCCAGT	TTTCACCTCGGCCAGT	TTTCACCTCGGCCAGT	TTTCACCTCGGCCAGT	TTTCACCTCGGCCAGT
		TGGCCCCCATCATA	TGGCCCCCATCATA	TGGCCCCCATCATA	TGGCCCCCATCATA	TGGCCCCCATCATA	TGGCCCCCATCATA	TGGCCCCCATCATA	TGGCCCCCATCATA	TGGCCCCCATCATA				CGGCCCCCATCATA/TGGCCCCCATCATA	CGGCCCCCATCATA/TGGACCCCATCATA	TGGCCCCCATCATA	TCGCCCCCATCATA/TGGCCCCCATCATA		TGGCCCCCGTCATA	TGGCCCCCGTCATA	TGGCCCCCGTCATA	TGGCCCCCATCATA	TGGCCCCCATCATA	TGGCCACCATCATA/TGGCCCCCATCATT	TGGCCACCATCATA/TGGCCCCCATCATA	TGGCCCCCATCATA	TGGCCCCCATCATA	TGGCCCCCATCATA	TGGACCCCATCATA	TGGACCCCATCATA	TGGACCCCATCATA	TGGACCCCATCATA	TGGCCCCCATCATA	TGGCCCCCATCATA	TGGCCCCCATCATA	TGGCCCCCATCATA	TGGCCCCCATCATA	TGGCCCCCATCATA	TGGCCCCCATCATA	TGGCCCCCATCATA	TGGCCCCCATCATA	TGGCCCCCATCATA	TGGCCCCCATCATA	TGGCCCCCATCATA	TGGCCCCCATCATA	TGGCCCCCATCATA	TGGCCCCCATCATA	TGGCCCCCATCATA	TGCCCCCCATCATA/TGGCCCCCATCATA
CCTTATTCCGGGAA	CCTTATTCCGGGAA/CCTTATTCTGGGAA	CCTTATTCCGGGAA	CCTTATTCCGGGAA	CCTTATTCCGCGAA/CCTTATTCCGGGAA	CCTTATTCCGGGAA/CTTTATTCCGGGAA	CCTTATTCCGGGAA/TCTTATTCCGGGAA	CCTTATTCCGGGAA	CCTTATTCCGGGAA	CCTTATTCCGGGAA	CCTTATTCCGGGAA	CCTTATTCCGGGAA	CCTTATTCCGGGAA	CCTTATTCCGGGAA	CCTTATTCCGGGAA	CCTTATTCCGGGAA	CCTTATTCCGGGAA/TCTTATTCCGGGAA	CCTTATTCCGGGAA		CCTTATTCCGGGAA	CCTTATTCCGGGAA	CCTAATTCCGGGAA/CCTTATTCCGGGAA	CCTTATTCCGGGAA		CCTTATTCCGGGAA/TCTTATTCCGGGAA	CCTTATTCCGGGAA/TCTTATTCCGGGAA	CCTTATTCCGGGAA/TCTTATTCCGGGAA	CCTTAGTCCGGGAA/CCTTATTCCGGGAA	CCTTAGTCCGGGAA/CCTTATTCCGGGAA	CCTTAGTCCGGGAA/CCTTATTCCGGGAA	CCTTAGTCCGGGAA/CCTTATTCCGGGAA	CCTTAGTCCGGGAA/CCTTATTCCGGGAA	CCTTAGTCCGGGAA/CCTTATTCCGGGAA	CCTTATTCCGGGAA	CCTTATTCCGGGAA	CCTTATTCCGGGAA	CCTTATTCCGGGAA	CCTTATTCCGGGAA	CCTTATTCCGGGAA	CCTTATTCCGGGAA	CCTTATTCCGGGAA/CTTTATTCCGGGAA	CCTTATTCCGGGAA	CCTTATTCCGGGAA	CCTTATTCCGGGAA	CCTTATTCCGGGAA/CTTTATTCCGGGAA	CCTTATTCCGGGAA/CTTTATTCCGGGAA	CCTTATTCCGGGAA	CCTTATTCCGGGAA	CCTTATTCCGGGAA	CCTTATTCCGGGAA
CAGCTCTTCGGT	CAGCTCTAAGGT/CAGCTCTTCGGT	CAGCTCTTCGGT	CAGCTCTTCGGT	CAGCTCTTCGGT	CAGCTCTTCGGT	CAGCTCTTCGGT	CAGCTCTTCGGT	CAGCTCTTCGGT	CAGCTCCTCGGT/CATCTCTTCGGT			CAGCTCTTCGGC	CAGCTCTTCGGC	CAGCTCTTCGGT	CAGCTCTTCGGT	CAGCTCTTCGGT	CAGCTCTTCGGT	CAGCTCTTCGGT				CAGCTCTTCGGT/CATCTCTTCGGT		CAGCTCTTCGGT	CAGCTCTTCGGT	CAGCTCTTCGGT	CAGCTCTTCGGT/CATCTCTTCGGT	CAGCTCTTCGGT/CATCTCTTCGGT	CATCTCTTCGGT		CATCTCTTCGGT	CATCTCTTCGGT	CAGCTCTTCGGT/CGGCTCTTCGGT	CAGCTCTTCGGT/CGGCTCTTCGGT	CAGCTCTTCGGT/CGGCTCTTCGGT	CAGCTCTTCGGT/CATCTCTTCGGT		CAGCTCTTCGGT/CATCTCTTCGGT	CAGCTCTTCGGT	CAGCTCCTCGGT/CAGCTCTTCGGT	CAGCTCTTCGGT	CAGCTCTTCGGT	CAGCTCTTCGGT	CAGCTCTTCGGT	CAGCTCTTCGGT/CATCTCTTCGGT	CAGCTCTTCGGT/CATCTCTTCGGT	CAGCTCTTCGGT	CAGCCCTTCGGT/CATCTCTTCGGT	CAGCCCTTCGGT/CAGCTCTTCGGT
CAATAACGAAATCATATGAGAG/TAATAACGAATTCATATGAGAG		TAATAACGAAATCATATGAGAG/TAATAACGAATTCATATGAGAG	TAATAACGAAATCATATGAGAG				TAATAACGAAATCATATGAGAG/TAATAACGAGTTCATATGAGAG	TAAAAACGAAATCATATGAGAG/TAATAACGAAATCATATGGGAG	TAAAAACGAAATCATATGAGAG/TAATAACGAAATCATATGAGAG		TAATAACGAAACCATATAAGAG/TAATAACGAAATCATATGAGAG	TAATAACGAAATCATATGAGAG	TAATAACGAAATCATATGAGAG			TAATAACGAAATCATATGAGAG/TAATAACGAATTCACATGAGAG	TAATAACGAATTCATATGAGAG		TAATAACGAAATCATATGAGAG/TGATAACGAAATCATATGAGAG	TAATAACGAAATCATATGAGAG/TGATAACGAAATCATATGAGAG	TAATAACGAAATCATATGAGAG/TGATAACGAAATCATATGAGAG	TAATAACGAAATCATATGAGAG	TAATAACGAAATCATATGAGAG/TAATAGCGAAATCATATGAGAG	TAATAACGAAATCATATGAGAG	TAATAACGAAATCATATGAGAG	TAATAACGAAATCATATGAGAG		TAATAACGAAATCATATGGGAG	TAATAACGAAATCATATGAGAG/TAATAACGAAATCATATGGGAG	TAATAACGAAATCATATGAGAG/TAATAACGAAATCATATGGGAG	TAATAACGAAATCATATGAGAG/TAATAACGAAATCATATGGGAG	TAATAACGAAATCATATGAGAG/TAATAACGAAATCATATGGGAG	TAATAACGAAATCATATGAGAG	TAATAACGAAATCATATGAGAG/TAATGACGAAATCATATGAGAG	TAATAACGAAATCATATGAGAG/TAATGACGAAATCATATGAGAG	TAATAACGAAATCATATGAGAG/TAATAGCGAAATCATATGAGAG	TAATAACGAAATCATATGAGAG/TAATAACGAAATCATATGAGGG	TAAAAACGAAATCATATGAGAG/TAATAACGAAATCATATGAGAG	TAATAACGAAATCATATGAGAG/TAATAACGAAATCATATGGGAG		TAATAACGAAATCATATGAGAG/TAATAACGAAATCATATGGGAG	TAATAACGAAATCATATGAGAG/TAATAACGAAATCATATGAGGG	TAATAACGAAATCATATGAGAG	TAATAACGAAATCATATGAGAG	TAATAACGAAATCATATAAGAG/TAATAACGAAATCATATGAGAG	TAATAACGAAATCATATGAGAG/TAATAGCGAAATCATATGAGAG	TAATAACGAAATCATATGAGAG/TAATAGCGAAATCATATGAGAG	TAATAACGAAATAATATGAGAG/TAATAACGAAATCATATGGGAG
GGTCCTTTACTCCCAA/GGTTCTTTACCCCCAA	GGTCCTTTACTCCCAA	GGTCCTTTACTCCCAA	GGTCCTTTATTCCCAG/GGTCCTTTTTTCCCAG	GGTCCTTTACTCCCAA	GGTCCTTTACTCCCAA/GGTCCTTTATTCCCAA	GGTCCTTCATTCCCAG/GGTCCTTTATTCCCAG					GGTCCTTTATTCCCAG	GGTCCTTTATTCCCAG	GGTCCTTTATTCCCAG	GGTCCTTTACTCCCAA			GGTCCTTTACTCCCAA								GGTCCTTTATTCCCAG/GGTCCTTTTTTCCCAG																							GGTCCTTTACTCCCAA	GGTCCTTTACTCCCAA
CTATAGGAAGG	CTATAGGAAGG/CTATAGGGTGG	CTATAGGAAGG/CTATAGGGAGC	CTATAGGAAGG		CTACAGGGAGC/CTATAGGGAGC	CTATAGGAAGG	CTATAGGAAGG/CTATAGGGAGG	CTATAGGAAGG/CTATAGGGAGG		CTATAGGGAGG/CTTTAGGGAGC		CTATAGGAATG	CTATAGGAAGC/CTATAGGAAGG	CTATAGGGAGC	CTATAGGAAGG/CTATAGGGAGC	CCATAGGAAGG/CTATAGGGTGG	CTATAGGAAGG	CTATAGGAAGG				CTATAGGAAGG/CTATAGGGAGC	CTATAGGAAGG/CTATAGGGAGC	CTATAGGAAGG/CTATGGGGAGG	CTATAGGAAGG/CTATAGGGAGG	CTATGGGAAGG	CTATAGGAAGG/CTATAGGGAGC	CTATAGGAAGG/CTATAGGGAGC	CTATAGGAAGG	CTATAGGAAGG	CTATAGGAAGG	CTATAGGAAGG	CTATAGGGAGG/TTATAGGGAGG	TTATAGGGAGG	CTATAGGAAGG/CTATAGGGAGG	CTATAGGAAGG/CTATAGGGAGC	CTATAGGAAGG/CTATAGGGAGC	CTATAGGAAGG/CTATAGGGAGC		CTATAGGAAGG/CTATAGGGAGC	CTATAGGAAGG		CTATAGGAAGG/CTATAGGGAGC			CTATAGGAAGG	CTATAGGAAGG/CTATAGGGAGC	CTATAGGAAGG/CTATAGGGAGC	CTATAGGAAGG/CTATAGGGAGC
AGCTCCAA	AGCTCCAA	AGCCCCAA	AGCTCCAA	AGCCCCGA/AGCTCCAA		AGCTCCAA	AGCCCCAA/AGCTCCAA	AGCCCCAA/AGCTCCAA			AGCCCCAA	AGCCCCGA	AGCCCCAA	AGCTCCAA	AGCTCCAA	AGCCCCAA/AGCTCCAA	AGCCCCAA	AGCTCCAA	AGCCCCAA	AGCCCCAA	AGCCCCAA			AGCTCCAA	AGCTCCAA	AGCTCCAA	AGCTCCAA	AGCTCCAA	AGCCCCAA/AGCTCCAA	AGCCCCAA/AGCTCCAA	AGCCCCAA/AGCTCCAA	AGCCCCAA/AGCTCCAA	AGCCCCAA	AGCCCCAA	AGCCCCAA/CGCCCCAA													AGCTCCAA	AGCTCCAA
AAGAAGCGCCATTAA	AAGAAGCGCCATTAA	AAGAAGAGCCATTAA/AAGAAGCGCCATTAA	AAGAAACGCCATTAA/AAGAAGCGCCATTAA		AAGAAGCGCCATTAA/AAGAAGCGCCATTAG	AAGAAGCGCCATTAA	AAGAAGCGCCATTAA	AAGAAGCGCCATTAA	AAGAAGCGCCATTAA		AAGAAGCGCCATTAA		AAGAAGCGCCATTAA	AAGAAGCGCCATTAA/AAGAAGCGTCATTAA	AAGAAGCGCCATTAA			AAGAAGCGCCATTAA	AAGAAGCGCCACTCA/AAGAAGCGCCATTAA		AAGAAGCGCCATTAA			AAGAAGCGCCATTAA	AAGAAGCGCCATTAA	AAGAAGCGCCATTAA			AAGAAGCGTCATTAA	AAGAAGCGTCATTAA	AAGAAGCGTCATTAA	AAGAAGCGTCATTAA	AAGAGACGCCATTAA	AAGAGACGCCATTAA/AAGAGGCGCCATTAA	AAGAGGCGCCATTAA	AAGAAGCGCCATTAA	AAGAAGCGCCATTAA		AAGAAGCGCCATTAA	AAGAAGCGTCATTAG		AAGAAGCGCCATTAA	AAGAAGCGCCATTAA	AAGAAGCGCCATTAA		AAGAAGCGCCATTAA/AAGAAGCGTCATTAG
CACCTTCCCTCTAC	CACCTTCCCTCTAC	CACCTTCCCTCTAC	CACCTTCCCTCTAC	CACCTTCCCTCTAC	CACCTTCCCTCTAC/CACCTTCGCTCTAC	CACCATCCCTCTAC/CACCTTCCCTCTAC	CACCTTCCCTCTAC	CACCTTCCCTCTAC			CACCTTCCCTCTAC	CACCTTCCCTCTAC	CACCTTCCCTCTAC	CACCTTCCCTCTAC/CCCCTTCCCTCTAC	CACCTTCCCTCTAC	CACCTTCCCTCTAC	CACCTTCCCTCTAC		CACCTTCCCTCTAC	CACCTTCCCTCTAC	CACCTTCCCTCTAC	CACCTTCCCTCTAC/CACCTTCGCTCTAC		CACCTTCCCTCTAC	CACCTTCCCTCTAC	CACCTTCCCTCTAC	CACCTTCCCTCTAC	CACCTTCCCTCTAC	CACCTTCCCTCTAC		CACCTTCCCTCTAC	CACCTTCCCTCTAC	CACCTTCCCTCTAC	CACCTTCCCTCTAC	CACCTTCCCTCTAC	CACCTTCCCTCTAC			CACCTTCCCTCTAC	CACCTTCCCTCTAC/CCCCTTCCCTCTAC	CACCTTCCCTCTAC	CACCTTCCCTCTAC		CACCTTCCCTCTAC		CACCTTCCCTCTAC	CACCTTCCCTCTAC
CACGCAACTTGCGAG	CACGCAACTTGCGAG/TACGTAACTTGCGAG	CACGCAACTTGCGAG	TACGTAACTTGCGAG		CACGCAACTTGCGAG/CACGTAACTTCCGAG	TACGTAACTTGCGAG	CACGCAACTTGCGAG/CACGTAACTTGCGAG	CACGCAACTTGCGAG/CACGTAACTTGCGAG	CACGCAACTTGCAAG/CACGCAACTTGCGAG	CACGCAACTTGCGAG/TACGTAACTTGCGAG	CACGTAACTTCCGAG	CACGTAACTTCCGAG	CACGTAACTTCCGAG	CACGCAACTTGCGAG	CACGCAACTTGCGAG	CACGCAACTTGCGAG	CACGCAACTTGCGAG						CACGCAACTTGCGAG/CACGTAACATGCGAG		CACGTAACATGCGAG/CACGTAACTTGCGAT	CACGCAACTTGCGAG/CACGTAACTTGCGAT	CACGCAACTTGCGAG	CACGCAACTTGCGAG	CACGCAACTTGCGAG	CACGCAACTTGCGAG	CACGCAACTTGCGAG	CACGCAACTTGCGAG					CACGCAACTTGCAAG/CACGCAACTTGCGAG	CACGCAACTTGCAAG/CACGCAACTTGCGAG	CACGCAACTTGCGAG/CACGTAACTTCCGAG		CACGCAACTTGCGAG/CACGTAACTTCCGAG	CACGCAACTTGCGAG/CACGTAACTTGCGAG	CACGCAACTTGCGAG/CACGTAACTTCCGAG		CACGCAACTTGCGAG/CACGTAACTTGCGAG	CACGCAACTTGCGAG/CACGTAACTTGCGAG		CACGCAACTTGCGAG	CACGCAACTTGCGAG
AGATGATC/AGATGGTC		AGATGGTC	AGATGGTC			AGATGGTC				AGATGGTC	AGAAGGTC/AGATGGTC	AGAAGGTC/AGATGGTC	AGAAGGTC/AGATGGTC	AGATGGTC	AGATGGTC	AGATGGTC		AGATGGTC	AGATGGTC	AGATAGTC/AGATGGTC	AGATGGTC		AGATGGTC	AGATGGTC	AGATGGTC	AGATGGTC	AGATGGTC	AGATGGTC	AGATGGTC	AGATGGTC	AGATGGTC	AGATGGTC					AGATGGTC	AGATGGTC			AGATGGTC	AGATGGTC	AGATGGTC	AGATGGTC			AGATGGTC	AGATGGTC	AGATGGTC
TGGGGCGGTAACA	TGGGGCGGTAACA	TGGGGCGGTAACA	TGTGGCGGTAACA	TGGGGCGATAACA/TGGGGCGGTAACA	TGGGGCGATAACA/TGGGGCGGTAACA	TGTGGCGGTAACA	TGGGGCGGTAACA	TGGGGCGGTAACA			TGGGGCGGTAACA	TGGGGCGGTAACA	TGGGGCGGTAACA	CGGGGCGGTAACA	TGGGGCGGTAACA	TGGGGCGGTAACA	TGGGGCGGTAACA		TGGGGCGGTAACA	TGGGGCGGTAACA	TGGGGCGGTAACA				TGGGGCGGTAACA	TGTGGCGATAACA	TGGGGCGGTAACA	TGGGGCGGTAACA	TGGGGCGGTAACA	TGGGGCGGTAACA	TGGGGCGGTAACA	TGGGGCGGTAACA	TGGGGCGGTAACA	TGGGGCGGTAACA														TGTGGCGGTAACA	TGGGGCGGTAACA
	GGCCAATTTGCCGAC	GGCCAATTTGCCGAC	GGCCAATTTGCCGCC	GGCCAATTTGTCGAC/GGCCGATTTGCCGCC	GGCCAATTTGTCGAC/GGCCGATTTGCCGCC	GGCCAATTTGCCGCC	GATCAATTTGCCGCC/GGCCAATTTGCCGAC	GATCAATTTGCCGCC/GGCCAATTTGCCGAC				GGCCAATTTGCCGCC	GGCCAATTTGCCGCC	GGCCAATTTGCCGAC	GGCCAATTTGCCGAC	GGCCAATTTGCCGCC	GGCCAATTTGCCGAC		GGCCAATTTGCCGCA/GGCCAATTTGCCGCC		GGCCAATTTGCCGCC			GGCCAATTTGCCGCC	GGCCAATTTGCCGCC		GGCCAATTTGCCGAC	GGCCAATTTGCCGAC	GGCCAATTTGCCGAC	GGCCAATTTGCCGAC	GGCCAATTTGCCGAC	GGCCAATTTGCCGAC	GGCCAATTTGCCGAC/GGCCAATTTGCTGCC	GGCCAATTTGCCGAC	GGCCAATTTGCCGAC/GGCCAATTTGCCGCC													GGCCAATTTGCCGAC
	CCTGCCTCCCGGAACTG/CCTGCCTTCCGGAACTG		CCTTCCTCCCGGAACTG	CCTGCCTCCCGGAACTG/CCTGCCTCCCGGGACTG			CCTGCCTCACGGAACTG/CTTGCCTCCCGGAACTG	CCTGCCTCACGGAACTG/CTTGCCTCCCGGAACTG	CCTGCCTCCCGGAACTG	CCTGCCTCCCGGAACTG	CCTGCCTCCCGGAACTG	CCTGCCTCCCGGAACTG	CCTGCCTCCCGGAACTG	CCTGCCTCACGGAACTG/CCTGCCTCCCGGAACTG	CCTGCCTCCCGGAACTG	CCTGCCTCCCGGAACTG/CCTTCCTCCCGGAACTG	CCTGCCTCCCGGAACTG		CCTGCCTCCCGGAACTG	CCTGCCTCCCGGAACTG	CCTGCCTCCCGGAACTG	CCTGCCTCCCGGAACTC/CCTGCCTCCCGGAACTG	CCTGCCTCCCGGAACTG	CCTTCCTCCCGGAACTG	CCTTCCTCCCGGAACTG	CCTTCCTCCCGGAACTG	CCTGCCTCCCGGAACTG/CCTGCGTCCCGGAACTG	CCTGCCTCCCGGAACTG/CCTGCGTCCCGGAACTG	CCTGCCTCCCGGAACTG	CCTGCCTCCCGGAACTG	CCTGCCTCCCGGAACTG	CCTGCCTCCCGGAACTG	CCTGCCTCCCGGAAATG	CCTGCCTCCCGGAACTG	CCTGCCTCCCGGAAATG	CCTGCCTCCCGGAACTG	CCTGCCTCCCGGAACGG/CCTGCCTCCCGGAACTG	CCTGCCTCCCGGAACTG	CCTGCCTCCCGGAACTG	CCTGCCTCCCGGAACTG	CCTGCCTCCCGGAACGG/CCTGCCTCCCGGAACTG	CCTGCCTCCCGGAACGG/CCTGCCTCCCGGAACTG	CCTGCCTCCCGGAACTG	CCTGCCTCCCGAAACTG/CCTGCCTCCCGGAACTG	CCTGCCTCCCGAAACTG/CCTGCCTCCCGGAACTG	CCTGCCTCCCGGAACTG	CCTGCCTCCCGAAACTG/CCTGCCTCCCGGAACTG	CCTGCCTCCCGGAACTG
CGCGGGCGGCGTT	CGCGGGCGGCGTT	CGCGGGTGGCGTT	CGCGGGCGATGCT/CGCGGGCGGCGTT	CGCAGGCGGCGTT/CGCGGGTGGCGTT	CGCAGGCGGCGTT/CGCGGGTGGCGTT	CGCGGGCGGCGTT	CGCGGGCGGCGTT/CGCGGGTGGCGTT	CGCGGGCGGCGTT/CGCGGGTGGCGTT	CGCGGGCGGCGTT/CGCGGGTGGCGTT	CGCGGGCGGCGTT/CGCGGGTGGCGTT	CGCGGGCGGCGTT/CGCGGGCGGTGCT	CGCGGGCGGCGTT	CGCGGGCGGCGTT	CGCGGGTGGCGTT	CGCGGGTGGCATT/CGCGGGTGGCGTT	CGCGGGCGGCGTT	CGCGGGCGGCGTT/CGCGGGCGGTGTT		CGCGGGCGGTGCT	CGCGGGCGGTGCT	CGCGGGCGGTGCT	CGCGGGCGGCGTT/CGCGGGTGGCGTT	CGCGGGCGGCGTT/CGCGGGTGGCGTT	CGCGGGCGATGCT/CGCGGGCGGCGTT	CGCGGGCGGCGTT	CGCGGGCGGCGTT	CGCGGGCGGCGTT/CGCGGGTGGCGTT	CGCGGGCGGCGTT/CGCGGGTGGCGTT	CGCGGGCGGCGTT/CGCGGGTGGCGTT	CGCGGGCGGCGTT/CGCGGGTGGCGTT	CGCGGGCGGCGTT/CGCGGGTGGCGTT	CGCGGGCGGCGTT/CGCGGGTGGCGTT	CACGGGCGGTGCT	CACGGGCGGTGCT	CACGGGCGGTGCT	CGCGGGCGGCGTT/CGCGGGTGGCGTT	CGCGGGCGGCGTT/CGCGGGTGGCGTT	CGCGGGCGGCGTT/CGCGGGTGGCGTT	CGCGGGCGGCGTT/CGCGGGTGGCGTT	CGCGGGCGGCGTT/CGCGGGTGGCGTT	CGCGGGCGGCGTT/CGCGGGTGGCGTT	CGCGGGCGGCGTT/CGCGGGTGGCGTT	CGCGGGCGGCGTT/CGCGGGTGGCGTT	CGCGGGCGGCGTT/CGCGGGTGGCGTT	CGCGGGCGGCGTT/CGCGGGTGGCGTT	CGCGGGCGGCGTT/CGCGGGTGGCGTT	CGCGGGCGGCGTT/CGCGGGTGGCGTT	CGCGGGCGGCGTT/CGCGGGTAGCGTT	CGCGGGCGGCGTT/CGCGGGTGGCGTT
			GTATTAGGTCTAAATATTTCG/GTATTAGGTCTGACTATTTCG			GTATTAGGTCTAAATATTTCG		GCATTAGGTCTAACTATTTCG/GTATTAGGTCCAACTATCTCG	GTATTAGGTCTAACTATTTCG/GTATTAGGTCTAGCTATTTCG		GCATTAGGTCTAACTATTTCG	GCATTAGGTCTAACTATTTCG		GTATTAGGTCCAACTATCTCG	GTATTAGGTCCAACTATCTCG	GTATTAGGTCTAAATATTTCG/GTATTAGGTCTAACTATTTTG		GTATTAGATCTAACTATTTCG				GTATTAGGTCTAACTATTACG/GTATTAGGTCTAGCTATTTCG		TTATTAAGTCTAACTATTTCG	GTATTAGGTCCAACTATCTCG	GTATTAGGTCTAAATATTTCG/TTATTAAGTCTAACTATTTCG	GTATTAGGTCCAACTATCTCG	GTATTAGGTCCAACTATCTCG	GTATTAGGTCCAACTATCTCG/GTATTAGGTCTAACTATTTCG	GTATTAGGTCCAACTATCTCG/GTATTAGGTCTAACTATTTCG	GTATTAGGTCCAACTATCTCG/GTATTAGGTCTAACTATTTCG	GTATTAGGTCCAACTATCTCG/GTATTAGGTCTAACTATTTCG				GTATTAGGTCTAACTATTACG/GTATTAGGTCTAGCTATTTCG	GTATTAGGTCTAACTATTTCG/GTATTAGGTCTAGCTATTTCG	GTATTAGGTCTAACTATTTCG/GTATTAGGTCTAGCTATTTCG	GTATTAGGTCCAACTATCTCG	GTATTAGGTCTAACTATTTCG/GTATTAGGTCTAGCTATTTCG	GTATTAGGTCCAACTATCTCG/GTATTAGGTCTAACTATTTCG	GTATTAGGTCTAACTATTTCG		GTATTAGGTCCAACTATCTCG	GTATTAGGTTTAGCTATTTCG	GTATTAGGTCCAACTATCTCG	GTATTAGGTCTAACTATTTCG	GTATTAGGTCCAACTATCTCG/GTATTAGGTCTAACTATTTCG
	CTAGAAGTTGGGGCTGGC/CTAGAAGTTGGGGCTGGG	CTAGAAGCTGGGGCTGGG/CTAGAAGTTGGGGCTGGC			CTAGAAGTTGGGGCTGGG				CTAGAAGCTGGGGCTGGG/CTAGAAGTTGGGGCTGGG					CTAGAAGTTGGGACTGGG/CTAGAAGTTGGGGCTGGG	CTAGAAGTTGGGACTGGG/CTAGAAGTTGGGGCTGGC		CTAGAAGTTGGGGCTGGG			CTAGAAGTTGGGGCTGGG			CTAGAAGCTGGGGCTGGG/CTAGAAGTTAGGGCTGGG				ATAGAAGTAGGGGCTGGG/CTAGAAGTTGGGGCTGGG	ATAGAAGTAGGGGCTGGG/CTAGAAGTTGGGGCTGGG	ATAGAAGTAGGGGCTGGG/CTAGAAGCTGGGGCTGGG		ATAGAAGTAGGGGCTGGG	ATAGAAGTAGGGGCTGGG/CTAGAAGCTGGGGCTGGG								CTAGAAGCTGGGGCTGGG/CTAGAAGTTAGGGCTGGG	CTAGAAGCTGGGGCTGGG/CTAGAAGTTAGGGCTGGG		CTAGAAGCTGGGGCTGGG/CTAGAAGTTGGGGCTGGG	CTAGAAGCTAGGGCTGGG/CTAGAAGCTGGGGCTGGG		CTAGAAGCTGGGGCTGGG/CTAGAAGTTAGGGCTGGG		CTAGAAATTGGGGCTGGG/CTAGAAGCTGGGGCTGGG
	CCGCCGCGTCCATGTTTGA/CCGCCGCGTCCGTGTTTGA	CCGCCGCGTCCATATTTGA	CCGCCGCGTCCATGTTTGA	CCGCCGCGTCCATATTTGA/CCGCCGCGTCCATGTTTGA	CCGCCGCGTCCACGTTCGA/CCGCCGCGTCCATGTTTGA	CCGCCGCGTCCATGTTTGA	CCGCCGCGTCCATGTTTGA/CCGCCGCGTCCATGTTTTA	CCGCCGCGTCCATGTTTGA/CCGCCGCGTCCATGTTTTA	CCGCCGCGTCCACGTTCGA/CCGCCGCGTCCATGTTTGA				CCGCCGCGTCCATGTTTGA			CCGCCGCGTCCATGTTTGA	CCGCCGCGTCCATATTTGA/CCGCCGCGTCCATGTTTGA		CCGCCGCGTCCATATCTGA/CCGCCGCGTCCATATTTGA	CCGCCGCGTCCATGTCTGA/CCGCCGCGTCCATGTTTGA	CCGCCGCGTCCATATTTGA/CCGCCGCGTCCATGTTTGA	CCGCCGCGTCCACGTTCGA/CCGCCGCGTCCATGTTTGA			CCGCCGCGTCCATGTTTGA	CCGCCGCGTCCATGTTTGA	CCGCCGCGTCCATGTTTGA	CCGCCGCGTCCATGTTTGA	CCGCCGCGTCCATGTTTGA	CCGCCGCGTCCATGTTTGA	CCGCCGCGTCCATGTTTGA	CCGCCGCGTCCATGTTTGA	CCGCCGCGACCATGTCTGA/CCGCCGCGTCCATGTTTGA				CCGCCGCGTCCATGTTTGA	CCGCCCCGTCCATGTTTGA/CCGCCGCGTCCATGTTTGA	CCGCCGCGTCCATGTTTGA/CCGCCGCGTCCATGTTTGG	CCGCCGCGTCCATGTTTGA		CCGCCGCGTCCATGTTTGA	CCGCCGCGTCCACGTTCGA/CCGCCGCGTCCATGTTTGA	CCGCCGCGTCCATGTTTGA	CCGCCGCGTCCATGTTTGA	CCGCCGCGTCCACGTTCGA/CCGCCGCGTCCATGTTTGA		CCGCCGCGTCCATGTTTGA
GCACCGGACGCCTGC	GCACCGGACGCCTGC	GCACCGGACGCCTGC	ACACCGGACGCCTGC/GCACCGGACGCCTGC			GCACCGGACGCCTGC	GCACCGGACGCCCGC/GCACCGGACGCCTGC	GCACCGGACGCCCGC/GCACCGGACGCCTGC	GCACCGGACGCCTGC/GCGCCGGACGCCTGC	GCACCGGACGCCCGC/GCACCGGACGCCTGC				GCACCGGACGCCTGC	GCACCGGACGCCTGC		GCACCGGACGCCTGC			GCACCGGACGCCTGC	GCACCGGACGCCTGC			ACACCGGACGCCTGC	ACACCGGACGCCTGC/GCACCGGACGCCTGC	ACACCGGACGCCTGC/GCACCGGACGCCTGC	GCACCGGACGCCTGC	GCACCGGACGCCTGC	GCACCGGACGCCTGC	GCACCGGACGCCTGC	GCACCGGACGCCTGC	GCACCGGACGCCTGC	GCACCGGACGCCTGC	GCACCGGACGCCTGC	GCACCGGACGCCTGC	GCACCGGACGCCCGC/GCACCGGACGCCTGC		GCAACGGACGCCCGC/GCACCGGACGCCTGC	GCACCGGACGCCCGC/GCACCGGACGCCTGC	GCACCGGACGCCTAC/GCACCGGACGCCTGC	GCACCGGACGCCCGC/GCACCGGACGCCTGC		GCACCGGACGCCCGC/GCACCGGACGCCTGC		GCACCGGACGCCCGC/GCACCGGACGCCTGC		GCACCGGACGCCCGC/GCACCGGACGCCTGC	GCACCGGACGCCTGC	GCACCGGACGCCTGC
CGTGTGCTCGGCGTAGCCGTCCCTCCGCACGGTC	CGTGTGCTCGGCGTAGCCGTCCCTCCGCACGGTC	CGTGTGCTCGGCGTAGCCGTCCCTCCGCACGGTC/CGTGTGTTCGGCGTAGCCGTCCCTCCGCACGGTC	CGTGTGCTCGGCGTGGCCGTCCCTCCGCACGGTC	CGTGTGCTCGGCGTAGCCGTCCCTCCGCACGGTC/CGTGTGCTCGGCGTAGCCGTCTCTCCGCACGGTC	CGTGTGCTCGGCGTAGCCGTCCCTCCGCACGGTC		CGTGTGCTCGGCGTAGCCATCCCTCCGCACGGTC/CGTGTGCTCGGCGTAGCCGTCCCTCCGCACGGTC	CGTGTGCTCGGCGTAGCCGTCCCTCCGCACGGTC	CGTGTGCTCGGCGTAGCCGTCCCTCCGCACGGTC	CGTGTGCTCGGCGTAGCCGTCCCTCCGCACGGTC	CGTGTGCTCGGCGTAGCCGTCCCTCCGCACGGTC/CGTGTGCTCGGCGTAGCCGTCCCTCCGGACGGTC	CGTGTGCTCGGCGTAGCCGTCCCTCCGCACGGTC/CGTGTGCTCGGCGTAGCCGTCCCTCCGGACGGTC	CGTGTGCTCGGCGTAGCCGTCCCTCCGCACGGTC/CGTGTGCTCGGCGTAGCCGTCCCTCCGGACGGTC	CGTGTGCTCGGCGTAGCCGTCCCTCAGCACGGTC/CGTGTGCTCGGCGTAGCCGTCCCTCCGCACGGTC	CGTGTGCTCGGCGTAGCCGTCCCTCAGCACGGTC/CGTGTGCTCGGCGTAGCCGTCCCTCCGCACGGTC	CGTGTGCTCGGCGTAGCCGTCCCTCCGCACGGTC/CGTGTGCTCGGCGTAGCCGTCCCTCCGCGCGGTC	CGTGTGCTCGACGTAGCCGTCCCTCCGCACGGTC/CGTGTGCTCGGCGTAGCTGTCCCTCCGCACGGTC		CGCGTGCTCGGCGTAGCCGTCTCTCCGCACGGTC		CGCGTGCTCGGCGCAGCCGTCTCTCCGCACGGTC			CGTGTGCTCGGCGTAGCCGTCCCTCCGCACGGTC	CGTGTGCTGGGCGTAGCCGTCCCTCCGCACGGTC	CGTGTGCTCGGCGTAGCCGTCCCTCCGCACGGTC/CGTGTGCTGGGCGTAGCCGTCCCTCCGCACGGTC	CGTGTGCTCGGCGTAGCCGTCCCACAGCACGGTC/CGTGTGCTCGGCGTAGCCGTCCCTCCGCACGGTC	CGTGTGCTCGGCGTAGCCGTCCCACAGCACGGTC/CGTGTGCTCGGCGTAGCCGTCCCTCCGCACGGTC	CGTGTGCTCGGCGTAGCCGTCCCTCCACACGGTC/CGTGTGCTCGGCGTAGCCGTCCCTCCGCACGGTC	CGTGTGCTCGGCGTAGCCGTCCCTCCACACGGTC/CGTGTGCTCGGCGTAGCCGTCCCTCCGCACGGTC	CGTGTGCTCGGCGTAGCCGTCCCTCCACACGGTC/CGTGTGCTCGGCGTAGCCGTCCCTCCGCACGGTC	CGTGTGCTCGGCGTAGCCGTCCCTCCACACGGTC/CGTGTGCTCGGCGTAGCCGTCCCTCCGCACGGTC	CGTGTGCTCGGCGTAGCCGTCTCTCCGCACGGTC	CGTGTGCTCGGCGTAGCCGTCCCTCCGCACGGTC		CGTGTGCTCGGCGTAGCCGTCCCTCCGCACGGTC/CGTGTGCTCGGCGTAGCCGTCCTTCCGCACGGTC	CGTGTGCTCGGCGTAGCCGTCCCTCCGCACGGTC	CGTGTGCTCGGCGTAGCCGTCCCTCCGCACGGTC/CGTGTGCTCGGCGTAGCCGTCTCTCCGCACGGTC	CGTGTGCTCGGCGTAGCCGTCCCTCCGCACGGTC/CGTGTGCTCGGCGTAGCCGTCTCTCCGCACGGTC	CGTGTGCTCGGCGTAGCCGTCCCTCCGCACGGTC/CGTGTGCTCGGCGTAGCCGTCTCTCCGCACAGTC	CGTGTGCTCGGCGTAGCCGTCCCTCCGCACGGTC	CGTGTGCTCGGCGTAGCCGTCCCTCCGCACGGTC	CGTGTGCTCGGCGTAGCCGTCCCTCCGCACGAGC/CGTGTGCTCGGCGTAGCCGTCCCTCCGCACGGTC			CGTGTGCTCGGCGTAGCCGTCCCTCCGCACGGTC/CGTGTGCTCGGCGTAGCCGTCTCTCCGCACGGTC	CGTGTGCTCGGCGTAGCCGTCCCTCCGCACGGTC/GGTGTGCTCGGCGTAGCCGTCCCTCCGCACGGTC	CGTGTGCTCGGCGTAGCCGTCCCTCCGCACGGTC	CGTGTGCTCGGCGTAGCCGTCCCTCAGCACGGTC/CGTGTGCTCGGCGTAGCCGTCCCTCCGCACGGTC
AGGTGTAGTACTGGATTA	AGGTGTAGTACTGGATTA		ACGTGTAGTACTGGATTA	ACGTGTAGTACTGGATTA/AGGTGTAGTACTGGATTA	ACGTGTAGTACTGGATTA/AGGTGTAGTACTGGATTA	ACGTGTAGTACTGGATTA/AGGTGTAGTACTGGATTA	AGGTGTAGTACTAGATTA		ACGTGTAGTATTGGATTA/AGGTGTAGTACTGGATTA					AGGTGTAGTACTGGATTA	AGGTGTAGTACTGGATTA	ACGTGTAGTACTGGATTA	AGGTGTAGTACTGGATTA	ACATGTAGTACTGGATTA		ACGTGTAGTACTGGATTA			ACGTGTAGTACTGGATTA/ACGTGTAGTACTGGCTTA	ACGTGTAGTACTGGATTA	ACGTGTAGTACTGGATTA	ACGTGTAGTACTGGATTA	AGGTGTAGTACTGGATTA/AGGTGTAGTACTGGATTT		AGGTGTAATACTGGATTA/AGGTGTAGTACTGGATTA	AGGTGTAATACTGGATTA/AGGTGTAGTACTGGATTA	AGGTGTAATACTGGATTA/AGGTGTAGTACTGGATTA	AGGTGTAATACTGGATTA/AGGTGTAGTACTGGATTA		AGGTGTAGTACTGGATTA	AGGTGTAGTACTGGATTA	AGGTGTAGTACTGGATTA	AGGTGTAGTACTGGATTA	AGGTGTAGTACTGGATTA	ACGTGTAGTACTGGATTA/AGGTGTAGTACTGGATTA	AGGTGTAGTACTGGATTA	ACGTGTAGTACTGGATTA	ACGTGTAGTATTGGATTA/AGGTGTAGTACTGGATTA	ACGTGTAGTACTGGATTA/AGGTGTAGTACTGGATTA		ACGTGTAGTACTGGATTA	AGGTGTAGTACTGGATTA	ACGTGTAGTACTGGATTA/AGGTGTAGTACTGGATTA	AGGTGTAGTACTGGATTA	AGGTGTAATACTGGATTA/AGGTGTAGTACTGGATTA
GAACCCGACGGTGGAA	GAACCCGACGGTGGAA	GAACCCGACGGTGGAA	GAACCCGCCGGTGGAA	AAACCCGACGGTGGAA/GAACCCGACGGTGGAA	AAACCCGACGGTGGAA/GAACCCGACGGTGGAA		GAACCCGACGGTGGAA/GAACCCGCCGGTGGAA	GAACCCGACGGTGGAA/GAACCCGCCGGTGGAA	GAACCCGACGGTGGAA/GAACCCGCCGGTGGAA	GAACCCGACGGTGGAA/GAACCCGCCGGTGGAA	GAACCCGACGGTGGAA	GAACCCGACGGTGGAA	GAACCCGACGGTGGAA	GAACCCGACGGTGGAA	GAACCCGACGGTGGAA	GAACCCGACGGTGGAA/GAACCCGCCGGTGGAA	GAACCCGACGGTGGAA			GAACCCGACGGTGGAA	GAACCCGACGGTGGAA	GAACCCGACGGTGGAA	GAACCCGACGGTGGAA	GAACCCGCCGGTGGAA	GAACCCGCCGGTGGAA	AAACCCGACGGTGGAA/GAACCCGCCGGTGGAA	GAACCCGACGGTGGAA	GAACCCGACGGTGGAA	GAACCCGACGGTGGAA/GAACCTGACGGTGGAA	GAACCCGACGGTGGAA/GAACCTGACGGTGGAA	GAACCCGACGGTGGAA/GAACCTGACGGTGGAA	GAACCCGACGGTGGAA/GAACCTGACGGTGGAA		GAACCCGACGGTGGAA	GAACCCGACGGTGGAA	GAACCCGACGGTGGAA/GAACCCGACGGTGGAG	GAACCCGACGGTGGAA/GAACCCGACGGTGGAG		GAACCCGACGGTGGAA/GAACCCGCCGGTGGAA	GAACCCGACGGTGGAA/GAACCCGCCGGTGGAA	GAACCCGACGGTGGAA/GAACCCGACGGTGGAG	GAACCCGACGGTGGAA/GAACCCGACGGTGGAG				GAACCCGACGGTGGAA/GAACCCGCCGGTGGAA	GAACCCGACGGTGGAA/GAACCCGACGGTGGAG	GAACCCGACGGTGGAA/GAACCCGCCGGTGGAA	GAACCCGACGGTGGAA
ATGATCAGG	ATGATCAGG	ATGATCAGG		ATGATCAGG			ATGATCAGG	ATGATCAGG	ATGATCAGG							ATGATCAGG	ATGATCAGG					ATGATCAGG											ATGATCAGG	ATGATCAGG/ATGATCGGG				ATGATCAGG		ATGATCAGG				ATGATCAGG	ATGATCAGG	ATGATCAGG
	AACATCAGACTTTACTCACGTG/AATATCAGACTTTACTCACGTG	AATATCAGACTTTACTCACGTG/AATATCATACTTGACTCACGCG	AACATCAGACTTTACTCACGTG		AACATCAGACTTTACTCACGTG/AGCATCAGACTTTACTCACGTG	AACATCAGACTTTACTCACGTG	CACATCAGACTTTACTCACGTG	AATATCAGACTTGACTCACGCG/CACATCAGACTTTACTCACGTG	AACATCAGACTTTACTCACGTG/AATATCAGGCTTTACTCACGTG				AACATCAGACTTTATTCACGTG/AATATCAGACTTTACTCACGTG		AATATCAGACTTGACTCACGCG/AATATCAGACTTTACTCACGTG	AACATCAGACTTTACTCACGTG	AACATCAGACTTTACTCACGCG/AATATCAGACTTGACTCACGCG	AACATCAGACTTTACTCACGTG	AACATCAGACTTTACTCACGTG	AACATCAGACTTTACGCACGTG/AACATCAGACTTTACTCACGTG	AACATCAGACTTTACGCACGTG/AATATCAGACTTTACTCACGTG	AACATCAGACTTTACTCACGTG/AATATCAGACTTTACTCCCGTG	AACATCAGACTTTACTCACGTG	AACATCAGACTTTACTCACGTG	AACATCAGACTTTACTCACGTG	AACATCAGACTTTACTCACGTG	AACATCAGACTTTACTCACGTG/AATATCAGACTTTACTCACGTG	AACATCAGACTTTACTCACGTG/AATATCAGACTTTACTCACGTG	AACATCAGACTTTACTCACGTG	AACATCAGACTTTACTCACGTG	AACATCAGACTTTACTCACGTG	AACATCAGACTTTACTCACGTG	AACAACAGACTTTACTCACGTG/AACATCAGACTTTACTCACGTG		AACATCAGACTTTACTCACGTG	AACATCAGACTTTACTCACGTG	AACATCAGACTTTACTCACGTG	AACATCAGACTTTACTCACGTG		AACATCAGACTTTACTCACGTG	AACATCAGACTTTACTCACGTG/AACTTCAGACTTTACTCACGTG		AACATCAGACTTTACTCACGTG/AACATCAGACTTTACTCCCGTG	AACATCAGACTTTACTCACGTG/AACTTCAGACTTTACTCACGTG	AACATCAGACTTTACTCACGTG/AATATCAGGCTTTACTCACGTG	AACATCAGACTTTACTCACGTG	AACATCAGACTTTACTCACGTG/AACTTCAGACTTTACTCACGTG	AACATCAGACTTTACTCACGTG	AACATCAGACTTTACTCACGTG
TCCCTTAGCGTCCACAAGCCC			CCCCTTAGCGTCCTCAAGCCC			CCCCTGAGCGTCCTCAAGCCC	CCCCTTAGCGTCCTCAAGCCC		CCCCTTAGCGTCCTCAAGCCC	CCCCTTAGCGTCCTCAAGCCC			CCCCTTAGCGTCCTCAAGCCC			CCCCTTAGCGTCCTCAAGCCC/CCCCTTGGCGTCCTAAAGCCC						CCCCTTAGCGTCCTCAAGCCC	CCCCTTAGCGTCCTCAAGCCC/TCCCTTAACGTCCTCAAGCCC	CCCCTTAGCGTCCTCAAGCCC	CCCCTTAGCTTCCTCAAGCCC	CCCCTTAGTGTCCTCAAGCCC/CCCCTTGGCGTCCTAAAGCCC							CCCCTTAGCGTCCTCAAGCCT	CCCCTTAGCGTCCTCAAGCCC/CCCCTTAGCGTCCTCAAGCCT	CCCCTTAGCGTCCTCAAGCCC	CACCTTAACGTCCTCAAGCCC		CACCTTAACGTCCTCAAGCCC	CCCCTTAGCGTCCTCAAGCCC	CCCCTTAGCGTCCTCAAGCCC	CCCCTTAGCGTCCTCAAGCCC	CCCCTTAGCGTCCTCAAGCCC	CACCTTAACGTCCTCAAGCCC/CCCCTTAGCGTCCTCAAGCCC	CCCCTTAGCGTCCTCAAGCCC/CCCCTTAGCGTCTTCAAGCCC		CCCCTTAGCGTCCTCAAGCCC	CCCCTTAGCGTCCTCAAGCCC
CGGTCTCGGTGGCGGCAATG/CGGTTTCGGTGGCGGCAATG	CGGTCTCGGTGGCGGCAATG	CGGTCTCGGTGGCGGCAATG/CGGTCTCTGTGGCGGCAATG	CGGTCTCGACGGCAGTAACG	CGGTTTCGGTGGCGGCAATG	CGGTCTCGGTGGCGGCAATG/CGGTTTCGGTGGCGGCAATG	CGGTCAAGACGGCAGTAACG	CAGTTTCGGTGGCGGCAATG/CGGTCTCGGTGGCGGCAATG	CAGTTTCGGTGGCGGCAATG/CGGTCAAGGTGGCGGCAATG	CGGTCTCGGTGGCGGCAACG/TGTTCTCGACGGCAGCAATG	CGGTCAAGGTGGCGGCAATG/TGTTCTCGACGGCAGCAATG	CGGTCAAGGTGGCGGCAATG	CGGTCTCGACGGCAGCAATG/CGGTCTCGGTGGCGGCAATG	CGGTCAAGGCGGCGGCAATG/CGGTCAAGGTGGCGACAATG	CGGTTTCGGTGGCGGCAATG/TGGTCTCGACGGCAGCAATG	CGGTCTCGGTGGCGGCAATG/TGGTCTCGACGGCAGCAATG	CGGTCTCGACGGCAGTAACG/TGGTCTCGGTGGCGGCAATG	CGGTCTCGGTGGCGGCAATG		CGGTCAAGGTGGCGGCAATG/CGGTCTCGACAGCAGTAACG	CGGTCTCGGTGGCGGCAATG	CGGTCTCGGTGGCGGCAATG			CGGTCTCGACGGCAGTAACA/CGGTCTCGACGGCAGTAACG	CGGTCTCGACGGCAGTAACG/CGGTCTCGGTGGCGGTAATG	CGGTCAAGGTGGCGGCAATG	CGGTCTCGACGGCAGCAATG/CGGTCTCGGTGGCGGCAATG	CGGTCTCGACGGCAGCAATG/CGGTCTCGGTGGCGGCAATG	CGGTCTCGACGGCAGCAATG/CGGTCTCGGTGGCGGCAATG	CGGTCTCGACGGCAGCAATG/CGGTCTCGGTGGCGGCAATG	CGGTCTCGACGGCAGCAATG/CGGTCTCGGTGGCGGCAATG	CGGTCTCGACGGCAGCAATG/CGGTCTCGGTGGCGGCAATG	CGGTCTCGGTGGCGGCAATG	CGGTCAAGGTGGCGGCAATG/CGGTCTCGACGGCGGCAACG	CGGTCAAGGCGGCGGCAGTG/CGGTCTCGGTGGCGGCAATG					CGGTCAAGGTGGCGGCAATG		CGGTCAAGGTGGCGGCAATG/CGGTCTCGACGGCGGCAATG		CGGTCAAGGTGGCGGCAATG/CGGTCTCGGTGGCGGCAATG			CGGTCAAGGTGGCGGCAATG/CGGTCTCGACGGCGGCAATG		CGGTCTCGGTGGCGGCAATG/CGGTTTCGGTGGCGGCAATG
GACTCCAAAGCCTAA/GACTCCAGAGCCTAA	GACTCCAGAGCCTAA/GACTCCAGAGCCTGA	GACTCCAGAGCCTAA	GACTCCAGAGCCTAA	GACTCCAGAGCCTAA/GACTCCAGATCCTAA		GAGTCCAGAGCCTAA		GACCCCAGATCCTAA/GACTCCAGAGCCTAA	GACTCCAAATCCTAA/GACTCCAGAGCCTAA		GACTCCAGATCCCAA/GAGTCCAAATCCTAA	GACTCCAGATCCCAA/GACTCCAGATCCTAA	GAGTCCAAATCCTAA/GAGTCCAGATCCTAA	GACTCCAGAGCCTAA/GACTCCAGAGCCTGA	GACTCCAGAGCCTAA	GACTCCAGAGCCTAA	GACTCCAGAGCCTAA		GACTCCAGATCCTAA/GACTCCAGATCTTAG			GACTCCAGAGCCTAA/GACTCCAGATCCTAA	GACTCCAAATCCTAA/GACTCCAGAGCCTAA	GACTCCAGAGCCTAA	GAGTCCAGAGCCTAA	GACTCCAGAGCCTAA/GAGTCCAGAGCCTAA	GACTCCAGAGCCTAA	GACTCCAGAGCCTAA	GACTCCAGAGCCTAA/GACTCCAGAGCCTGA	GACTCCAGAGCCTAA/GACTCCAGAGCCTGA	GACTCCAGAGCCTAA/GACTCCAGAGCCTGA	GACTCCAGAGCCTAA/GACTCCAGAGCCTGA	GACTCCAAATCCTAA/GACTCCAAGTCCTAA	AACTCCAAATCCTAA	GACTCCAAATCCTAA	GACTCCAAATCCTAA/GACTCCAGAGCCTAA	GACTCCAAATCCTAA/GACTCCAGAGCCTAA	GACTCCAAATCCTAA/GACTCCAGAGCCTAA	GACTCCAAATCCTAA/GACTCCAGAGCCTAA	GACTCCAAATCCTAA/GACTCCAGAGCCTAA	GACTCCAAATCCTAA/GACTCCAGAGCCTAA	GACTCCAAATCCTAA/GACTCCAGAGCCTAA	GACTCCAAATCCTAA/GACTCCAGAGCCTAA	GACTCCAAATCCTAA/GACTCCAGAGCCTAA	GACTCCAAATCCTAA/GACTCCAGAGCCTAA		GACTCCAAATCCTAA/GACTCCAGAGCCTAA	GACTCCAGAGCCTAA	GACTCCAGAGCCTAA
CCCCCGACGCCACG	CCCCCGATGCCACG/CCCCCGCCGCCACG	CCCCCGACGCCACG/CCCCCTACGCCACG	CCCCCGCCGCCACG	CCCCCGACGCCACG	CCCCCGACGCCACG	CCCCCGCCGCCACG	CCCCCGACGCCACG	CCCCCGACGCCACG/CCCCCGCCGCCACG	CCCCCGACGCCACG/CCCCCGCCGCCACG	CCCCCGACGCCACG	CCCCCGACGCAACG	CCCCCGACGCAACG		CCCCCGACGCCACG/CCCCCGCCGCCACG	CCCCCGACGCCACG/CCCCCGCCGCCACG	CCCCCGACGCCACG/CCTCCGCCGCCACG	CCCCCGACGCCACG		CCTCCGACGCCACG	CCTCCGACGCAACG/TCTCCGACGCCACG	CCTCCGACGCCACG	CCCCCGACGCCACG/CCTCCGCCGCCACG	CCCCCGACGCCACG	CCCCCGACGCCACG/CCCCCGCCGCCACG	CCCCCGACGCCACG	CCCCCGCCGCCACG	CCCCCGACGCCACG	CCCCCGACGCCACG	CCCCCGACGCCACG	CCCCCGACGCCACG	CCCCCGACGCCACG	CCCCCGACGCCACG	CCCCCGACGCCACG	CCCCCGACGCCACG	CCCCCGACGCCACG/CCCCCGACTCCACG	CCCCCGACGCCACG	CCCCCGACGCCACG/CCTCCGCCGCCACG	CCCCCGACGCCACG	CCCCCGACGCCACG	CCCCCGACGCCACG	CCCCCGACGCCACG		CCCCCGACGCCACG	CCCCCGACGCCACG/CCCCCGCCGCCACG	CCCCCGACGCCACG/CCTCCGCCGCCACG	CCCCCGACGCCACG/CCCCCGCCGCCACG	CCCCCGACGCCACG/CCTCCGCCGCCACG	CCCCCGACGCCACG/CCCCCGACGCCACT	CCCCCGACGCCACG
TAAACGCCTATCCCGCGCGCGC	TAAACGCCTATCCCGCGCGCGC	TAAACGCCTATCCCGCGCGCGC	CCAACGCCTATCCCGCGCGCGC/TAAACGCCTATCCCGCGCGCGC	CAAACGCCGATCGCGCGGACGC/TAAACGCCTATCCCGCGCGCGC	TAAACGCCTATCCCGCGCGCGC/TAAACGCCTATCCTGCGCGCGC	CCAACGCCTATCCCGCGCGCGC/TAAACGCCTATCCCGCGCGCGC	TAAACGCCTATCCCGCGCGCGC	TAAACGCCTATCCCGCGCGCGC	TAAACGCCTATCCCGCGCGCGC	TAAACGCCTATCCCGCGCGCGC	TAAACGCCTATCCCGCGCGCGC	TAAACGCCTATCCCGCGCGCGC	TAAACGCCTATCCCGCGCGCGC	TAAACGCCTATCCCGCGCGCGC	TAAACGCCTATCCCGCGCGCGC	TAAACGCCTATCCCGCGCGCGC/TAAACGCCTATCCCGCGCGCGT	TAAACGCCTATCCCGCGCGCGC		TAAACGCCTATCCCGCGCGCGC		TAAACGCCTATCCCGCGCGCGC	TAAACGCCTATCCCGCGCGCGC	TAAACGCCTATCCCGCGCGCGC		TAAACGCCTATCCCGCGCGCGC/TAAACGCCTATCCCGTGCACGC	TAAACGCCTATCCCGCGCGCGC	TAAACGCCTATCCCGCGCGCGC	TAAACGCCTATCCCGCGCGCGC								TAAACGCCTATCCCGCGCGCGC		TAAACGCCTATCCCGCGCGCGC	TAAACGCCTATCCCGCGCGCGC		TAAACGCCTATCCCGCGCGCGC	TAAACGCCTATCCCGCGCGCGC	TAAACGCCTATCCCGCGCGCGC	TAAACGCCTATCCCGCACGCGC/TAAACGCCTATCCCGCGCGCGC	TAAACGCCTATCCCGCGCGCGC		TAAACGCCTATCCCGCGCGCGC		TAAACGCCTATCCCGCGCGCGC
TAAGCCAA	TAAGCCAA		TAAGCCAA	TAAGACCG/TAAGCCAA	TAAGACCG/TAAGCCAA	TAAGCCAA	TAAGACCG	TAAGACCG	CAAGCCAA/TAAGACCG	CAAGCCAA/TAAGACCG	TAAGACCG	TAAGACCG	TAAGACCG	TAAGACAG	TAAGCCAA	TAAGCCAA	TAAGCCAA	TAAGACAG	TAAGACCG	TAAGACCG	TAAGACCG	CAAGCCAA/TAAGACCG	CAAGCCAA/TAAGACCG	TAAGCCAA	TAAGCCAA	TAAGCCAA			TAAGCCAA	TAAGCCAA	TAAGCCAA	TAAGCCAA				CAAGCCAA/TAAGACCG	CAAGCCAA/TAAGACCG		TAAGACCG	CAAGCCAA/TAAGACCG	CAAGCCAA/TAAGACCG	TAAGACCG/TAAGCCAA			TAAGACCG/TAAGCCAA		CAAGCCAA/TAAGACCG	CAAGCCAA/TAAGCCAA	TAAGACAG/TAAGCCAA
GTGTCCTTTGC	GTGTCCTTTGC/GTGTTCTTTGC	GTGTCCTTTGC	GTGTCCTTTGC			GTGTTCTTTGC	GTGTTCTTTGC/GTGTTTTTTGC	GTGTTCTTCGC/GTGTTTTTTGC				GTGTTCTTTGC	GTGTTCTTTGC	GTGTCCTTTGC	GTGTCCTTTGC	GTGTTCCTTGC/GTGTTCTTTGC	GTGTCCTTTGC		GTGTTCTTTGC/GTGTTCTTTGT	GTGTTCTTTGC	GTGTTCTTTGC			GTGTTCCTTGC/GTGTTCTTTGC	GTGTTCCTTGC	GTGTCCTTTGC/GTGTTCCTTGC	GTGTTCTTTGC	GTGTTCTTTGC	GTGTTCTTTGC	GTGTTCTTTGC	GTGTTCTTTGC	GTGTTCTTTGC	GTGTTCTTCGT	GTGTTCTTCGT/GTGTTCTTTGC	GTGTTCTTCGT													GTGTTCTTTGC	GTGTTCTTTGC
CGTCCCGTCAC	CGTCCCGTCAC/CGTCCTGTCAC	CGTCCCGTCAC	CGTCCCGTCAC			CGTCCCATCAC	CGGCCCGTCAC/CGTCCCGTCAC	CGGCCCGTCAC/CGTCCCGTCAC						CGTCCCGTCAC	CGTCCCGTCAC	CGTCCCGTCAC	CGTCCCGTCAC							CGTCCCGTCAC		CGTCCCGTCAC	CGTCCCGTCAC	CGTCCCGTCAC	CGTCCCGTCAC	CGTCCCGTCAC	CGTCCCGTCAC	CGTCCCGTCAC																CGTCCCGTCAC	CGTCCCGTCAC
GAGACAGTGACAGAGGACGT	GAGACAGTGACAGAGGACGT/GGGACAGTGACAGAGGACGA	GAGACAGTGACAGAGGACGT	GAGACAGAGACAGAGGACGT	GAGACAGTGACAGAGAACGT/GAGACAGTGACAGAGGACGT	GAGACAGTGACAGAGGACGA/GAGACAGTGACAGAGGACGT	GAGACAGTGACAGAAGACGT/GAGACAGTGACCGAGGACGT	GAGACAGTGACAGAGGACGT		GAGACAGTGACAGAGGACGA/GAGACAGTGACAGAGGACGT	GAGACAGTGACAGAGGACGA	GAGACAGTGACAGAGGACGT	GAGACAGTGACAGAGGACGT	GAGACAGTGACAGAGGACGT	GAGACAGTGACAGAGGACGT		GAGACAGAGACAGAGGACGT/GGGACAGTGACAGAGGACGA	GAGACAGTGACAGAGGACGT		GAGACAGTGACAGAGGACAT	GAGACAGTGACAGAGGACAT/GAGACAGTGACAGAGGACGT			GAGACAGTGACAGAGGACGA/GAGACAGTGACAGAGGACGT	GAGACAGAGACAGAGGACGT	GAGACAGAGACAGAGGACGT/GAGACAGTGACCGAGGACGT	GAGACAGAGACAGAGGACGT/GAGACAGTGACAGAGGACGT	GAGACAGTGACAGAGGACGT	GAGACAGTGACAGAGGACGT	GAGACAGTGACAGAGGACGT	GAGACAGTGACAGAGGACGT	GAGACAGTGACAGAGGACGT	GAGACAGTGACAGAGGACGT	GGGACAGTGGCAGAGGACGA	GGGACAGTGGCAGAGGACGA	GGGACAGTGGCAGAGGACGA	GAGACAGTGACAGAGGACGA/GAGACAGTGACAGAGGACGT	GAGACAGTGACAGAGGACGT/GAGACAGTGATAAAGGACGT	GAGACAGTGACAGAGGACGT/GAGACAGTGATAAAGGACGT	GAGACAGTGACAGAGGACGT	GAGACAGTGACAGAGGACGT	GAGACAGTGACAGAGGACGT	GAGACAGTGACAGAGGACGT	GAGACAGTGACAGAGGACGT	GAGACAGTGACAGAGGACGT	GAGACAGTGACAGAGGACGT	GAGACAGTGACAGAGGACGT	GAGACAGTGACAGAGGACGT	GAGACAGTGACAGAGGACGA	GAGACAGTGACAGAGGACGA
TAGGTAAGCGGCAT		TAGGTAAGCGGCAT		TAGGTAAGCGGCAA	TAGGTAAGCGGCAA/TAGGTAAGCGGCAT	AAGGTAAGCGGCAT	TAGGTAAGCGGCAT	TAGGTAAGCGGCAT	TAGGTAAGCGGCAA	TAGCTAAGCGGCAT/TAGGTAAGCGGCAT			TAGGTAAGCGGCAT	TAGGTAAGCGGCAT	TAGGTAAGCGGCAT	TAGGTAAGCGGCAT/TAGGTAGGCGGCAT	TAGGTAAGCGGCAT		TAGGTAAGCGGCAT	TAGGTAAGCGGCAT	TAGGTAAGCGGCAT	AAGGTAAGCGGCAT/TAGGTAAGCGGCAT	TAGCTAAGCGGCAT/TAGGTAAGCGGCAT		TAGGTAAGCGGCAT	TAGGTAAGCGGCAT	TAGGTAAGAGGCAT/TAGGTAATCGGCAT	TAGGTAAGAGGCAT/TAGGTAATCGGCAT	TAGGTAAGAGGCAT	TAGGTAAGAGGCAT	TAGGTAAGAGGCAT	TAGGTAAGAGGCAT							TAGCTAAGCGGCAT/TAGGTAAGCGGCAT	TAGCTAAGCGGCAT/TAGGTAAGCGGCAT		TAGCTAAGCGGCAT/TAGGTAAGCGGCAT	TAGGTAAGCGGCAA/TAGGTAAGCGGCAT	TAGGTAAGCGGCAT/TATGTAAGCGGCAT		AAGGTAAGCGGCAT/TAGGTAAGCGGCAT	TAGGTAAGCGGCAT/TATGTAAGCGGCAT	TAGGTAAGCGGCAT	TAGGTAAGCGGCAT
TCAGATCTAAGT/TCAGGTCTAAGT	TCAGATCTAAAT/TCAGATCTAAGT	TCAGATCTAAGT	TCAGATCTAAGT	TCAGATCTAAGC/TCAGATCTAAGT	TCAGATCTAAAT/TCAGATCTAAGT	TCAGATCTAAGT	TCAGATCTAAAT/TCAGATCTAAGT	TCAGATCTAAAT/TCAGATCTAAGT	TCAGATCTAAGT		TCAGATCTAAGT		TCAGATCTAAGT	TCAGATCTAAAT/TCAGATCTAAGT	TCAGATCTAAAT/TCAGATCTAAGT		TCAGATCTAAGT	TCAGATCTAAGT	TCAGATCTAAGT		TCAGATCTAAGT		TCAGATCTAAGT		TCAGAGCTAAGT/TCAGATCTAAGT	TCAGATCTAAGT	TCAGATCTAAAT	TCAGATCTAAAT	TCAGATCTAAAT	TCAGATCTAAAT	TCAGATCTAAAT		TCAGATCTAAGT	TCAGATCTAAGT	TCAGATCTAAGT	TCAGATCTAAAT/TCAGATCTAAGT	TCAGATCTAAAT/TCAGATCTAAGT	TCAGATCTAAAT/TCAGATCTAAGT	TCAGATCTAAGT/TCAGATCTTAGT		TCAGATCTAAGT	TCAGATCTAAAT/TCAGATCTAAGT	TCAGATCTAAGT/TCAGATCTTAGT	TCAGATCTAAAT/TCAGATCTAAGT	TCAGATCTAAAT/TCAGATCTAAGT	TCAGATCTAAAT/TCAGATCTAAGT	TCAGATCTAAGT
ACCTGCCAGACA/TTCTGCCGACCA	ACCTGCCAGACA/TTCTGCCGGCCA	ACCTGCCAGACA/TTCTGCCGGCCA	ACCTGCCAGACA/TTCTGCCGGCCA				ACCTGCCAGACA/TTCTGCCGGCCA	ACCTGCCAGACA/TTCTGCCGGCCA				ACCTGCCAGACA/TTCTGCCGGCCA	ACCTGCCAGACA/TTCTGCCGGCCA	ACCTGCCAGACA/TTCTGCCGGCCA	ACCTGCCAGACA/TTCTGCCGGCCA		ACCTGCCAGACA/TTCTGCCGACCA	ACCTGCCAGACA/TTTTGCCGGCCA						ACCTGCCAGACA/TTCTGCCGGCCA	ACCTGCCAGACA/TTCTGCCGGCCA		ACCTGCCAGACA/TTCTGCCGGCCA	ACCTGCCAGACA/TTCTGCCGGCCA	ACCTGCCAGACA/TTCTGCCGGCCA	ACCTGCCAGACA/TTCTGCCGGCCA	ACCTGCCAGACA/TTCTGCCGGCCA	ACCTGCCAGACA/TTCTGCCGGCCA		ACCTGCTAGACA/TTTTGCCGGCCA	ACCTGCCAGACA/TTTTGCCGGCCA													ACCTGCCAGACA/TTCTGCCGGCCA	TTCTGCCGGCCA
ATCACCTTACGAAT	ATCACCTTACGAAT	ATCACCTTACGAAT	ATCACCTTACGAAT/ATCATCTTACGAAT	ATCACCTTACAAAT/ATCACCTTACGAAT	ATCACCTTACAAAT/ATCACCTTACGAAT	ATCACCTTACGAAT/ATCACCTTACGATT	ATCACCTTACGAAT	ATCACCTTACGAAT						ATCACCTTACGAAT/ATCACCTTACGATT	ATCACCTTACGAAT	ATCACCTTACGAAT/ATCACCTTACGATT	ATCACGTTACGAAT			ATCACCTTACGAAT/ATCATCTTATGAAT	ACCACCTTACGATT/ATCACCTTACGAAT		ATCACCTTACGAAT/ATCACCTTACGATT		ATCACCTTACGAAT	ATCACCTTACGAAT	ATCACCTTACGAAT	ATCACCTTACGAAT	ATCACCTTACGAAT	ATCACCTTACGAAT	ATCACCTTACGAAT	ATCACCTTACGAAT	ATCACCTTACGAAT	ATCACCTTACGAAT	ATCACCTTACGAAT	ATCACCTTACAAAT/ATCACCTTACGAAT		ATCACCTTACAAAT/ATCACCTTACGAAT			ATCACCTTACGAAT		ATCACCTTACAAAT/ATCACCTTACGATT				ATCACCTTACAAAT/ATCACCTTACGAAT	ATCACCTTACGAAT
GTTATCGAGGGCC	GTTATCGAGGGCC	GTTATCGAGGGCC	ACTATCGAGGGCC/ATTATCGAGGGCC	GTTATCGAGGGCC	GTTATCGAGGGCC	ACTATCGAGGGCC/ATTATCGAGGGCC	GTTATCGAGGGCC	GTTATCGAGGGCC	GTTATCGAGGGCC/GTTATCGAGGGCT	GTTATCGAGGGCC	GTTATCGAGGGCC/GTTATCGAGTGCC	GTTATCGAGGGCC	GTTATCGAGGGCC			GTTATCGAGGGCC	GTTATCGAGGGCC		GTTATCGAGGGCC	GTTATCGAGGGCC	GTTATCGAGGGCC				ACTATCGAGGGCC	ATTATCGAGGGCC/ATTATCGAGGGTC							GTTATCGAGGGCC		GTTATCGAGGGCC	GTTATCGAGGGCC	GTTATCGAGGGCC	GTTATCGAGGGCC/GTTATCGGGGGCC			GTTATCGAGGACC/GTTATCGAGGGCC	GTTATCGAGGGCC	GTTATAGAGGGCC/GTTATCGAGGGCC	GTTATCGAGGGCC	GTTATCGAGGACC/GTTATCGAGGGCC	GTTATCGAGGGCC	GTTATCGAGGGCC
		GACTTCGGGGTATGA	GACTTAGGAGTATGA/GGCTTAGGGGTATGA	GACTTCGGGGTATGA/GGCTTCGGGGTATGA	GACTTCGGGGTATGA/GGCTTCGGGGTATGA	GGCTTAGGGGTATGA	GGCTTCGGAGTATGA/GGCTTCTGGATATGA	GGCTTCGGAGTATGA	GGCTTCGGAGTATGA/GGCTTCGGGGTATGA	GACTTCGGGGTATGA/GGCTTCGGGGTATGA	GGCTTCGGGGTATGA	GGCTTCGGGGTATGA	GGCTTCGGGGTATGA	GGCTTAGGGGTATGA/GGTTTAGGGGTATGA	GACTTCGGGGTATGA/GGTTTAGGGGTATGA	GGCTTCGGAGTATGA/GGCTTCGGGGTATGA	GACTTCGGGGTATGA/GGCTTAGGAGTATGA							GGCTTAGGGGTATGA/GGCTTCGGAGTATGA	GACTTCGGGGTATGA/GGCTTAGGAGTATGA		GACTTCGGGGTATGA	GACTTCGGGGTATGA	GACTTCGGGGTATGA/GGCTTAGGGGTATGA	GACTTCGGGGTATGA/GGCTTAGGGGTATGA	GACTTCGGGGTATGA/GGCTTAGGGGTATGA	GACTTCGGGGTATGA/GGCTTAGGGGTATGA	GACGTAGGAGTATGA	GACGTAGGAGTATGA		GGCTTAGGGGTATGA/GGCTTCGGGGTATGA	GGCTTAGGGGTATGA/GGCTTCGGGGTATGA		GGCTTCGGAGTATGA/GGCTTCGGGGTATGA		GGCTTAGGGGTATGA/GGCTTCGGGGTATGA	GGCTTAGGGGTATGA/GGCTTCGGGGTATGA	GGCTTAGGGGTATGA/GGCTTCGGGGTATGA	GGCTTAGGGGTATGA/GGCTTCGGGGTATGA	GGCTCCGGGGTATGA/GGCTTAGGGGTATGA		GGCTTAGGGGTATGA/GGCTTCGGGGTATGA	GACTTCGGGGTATGA/GGCTTCGGGGTATGA	GACTTCGGGGTATGA/GGCTTAGGGGTATGA
AAGCCCGTGAG	AAGCCCGTGAG	AAGCCCGTGAG	AAGCCCGTGAG		AAGCCCGTGAG/AAGCCTGTGAG	AAGCCCGTGAG	AAGCCCGTGAG	AAGCCCGTGAG	AAGCCCGTGAG	AAGCCCGTGAG	AAGCCCGTGAG			AAGCCCGTGAG	AAGCCCGTGAG	AAGCCCGTGAG	AAGCCCGTGAG	AAGCCCGTGAG	AAGCCCGGGAG/AAGGCCGGGAG	AAGGCCGGGAG	AAGCCCGTGAG			AAGCCCGTGAG	AAGCCCGTGAG	AAGCCCGTGAG	AAGCCCGTGAA/AAGCCCGTGAG	AAGCCCGTGAA/AAGCCCGTGAG	AAGCCCGTGAA	AAGCCCGTGAA	AAGCCCGTGAA	AAGCCCGTGAA	AAGCCCGTGAG	AAGCCCGTGAG	AAGCCCGTGAG	AAGCCCGTGAG	AAGCCCGTGAG	AAGCCCGTGAG	AAGCCCGTGAG/GAGCCCGTGAG	AAGCCCGTGAG	AAACCTGTGAG/AAGCCCGTGAG	AAGCCCGTGAG	AAACCTGTGAG/AAGCCCGTGAG	AAGCCCGTGAG	AAGCCCGTGAG	AAGCCCGTGAG	AAGCCCGTGAG	AAGCCCGTGAG	AAGCCCGTGAG
CCACGAGGCTACGC	CCACGAGGCTACGC	CCACGAGGCTACGC	CCACGAGGCTACGC	CCACGAGGCTACGC			CCACGAGGCTACGC/CCATGAGGCTACGC	CCACGAGGCTACGC/CCATGAGGCTACGC	CCACGAGGCTACGC		CCACGAGGCTACGC		CCACGAGGCTACGC/CCATGAGGCTACGC	CCACGAGGCTACGC/CCACGATGCTACGC	CCACGAGGCTACGC/CCACGATGCTACGC	CCACGAGGCTACGC/CCACGAGGCTTCGC	CCACGAGGCTACGC/CCGCGAGGCTACGC	CCACGAGGCTACGC	CCACGAGGCTACGC		CCACGAGGCTACGC		CCACGAGGCTACGC	CCACGAGGCTACGC	CCACGAGGCTACGC	CCACGAGGCTACGC	CCACGAGGCTACGC/CCGCGAGGCTACGC	CCGCGAGGCTACGC	CCACGAGGCTACGC			CCACGAGGCTACGC		CCACGAGGCTACGC/CCATGAGGCTACGC	CCACGAGGCTACGC/CCATGAGGCTACGC			CCACAAGGCTACGC/CCACGAGGCTACGC	CCACAAGGCTACGC/CCACGAGGCTACGC	CCACAAGGCTACGC/CCACGAGGCTACGC	CCACGAGGCTACGC/CCACGAGGCTATGC				CCACAAGGCTACGC/CCACGAGGCTACGC	CCACAAGGCTACGC/CCACGAGGCTACGC		CCACGAGGCTACGC
CGGCGTTGGTTTAG	CGGCGTTGGTTTAG	CGGCGTTGGTTTAG/CGGTGTTGGTTTAG	CGGCGTTGGTTTAT	CGGCATTGGTTTAG/CGGCGTTGGATTAG		CGGCGTTGGTTTAT	CGGCGTTGGTTTAG	CGGCGTTGGTTTAG	CGGCGTTGGTTTAG/TGGCGTTGGTGTAG	CGGCGTTGGATTAG/CGGCGTTGGTTTAG	CGGCGTTGGTGTAG	CGGCGTTGGTTTAG	CGGCGTTGGTTTAG	CGGCGTCGGTTTAG	CGGCGTCGGTTTAG	CGGCGTTGGTTTAG	CGGCGTTGGTTTAG		CGGCGTTGGTTTAG/TGGCGTTGGTTTAG	CGGCGTTGGTTTAG	CGGCGTTGGTTTAG			CGGCGTTGGTTTAT	CGGCGTTGGTTTAG	CGGCGTTGGTTTAG/CGGCGTTGGTTTAT	CGGCGTTGGATTAG/CGGCGTTGGTTTAG	CGGCGTTGGATTAG/CGGCGTTGGTTTAG	CGGCGTTGGATTAG/CGGCGTTGGTTTAG	CGGCGTTGGATTAG/CGGCGTTGGTTTAG	CGGCGTTGGATTAG/CGGCGTTGGTTTAG	CGGCGTTGGATTAG/CGGCGTTGGTTTAG	CGGCGTTGGTTTAG	CGGCGTTGGTTTAG	CGGCGTTGGTTTAG	CGGCGTTGGTTTAG	CGGCGTTGGTTTAG	CGGCGTTGGTTTAG/TGGCGTTGGTGTAG	CGGCGTTGGTTTAG	CGGCGTTGGATTAG/CGGCGTTGGTTTAG	CGGCGTTGGTTTAG	CGGCGTTGGTTTAG/CGGCGTTGGTTTTG	CGGCGTCGGTTTAG/CGGCGTTGGTTTAG	CGGCGTTGGATTAG/CGGCGTTGGTTTAG	CGGCGTTGGTTTAG		CGGCGTTGGATTAG/CGGCGTTGGTTTAG	CGGCGTTGGATTAG/CGGCGTTGGTTTAG	CGGCGTTGGTTTAG
AACTCGCCGACG		AACTCGCCGGCG	AACTCGCCGACG	AACTCGCCGACG/AACTGGCCGACG	AACTCGCCGACG/AACTCGCTGACG	AACTCGCCGACG	AACTCGCTGACG/ATCTCGCCGACG	AACTCGCCGGCG/ATCTCGCCGACG	AACTCGCCGACG/AACTCGCTGACG		AACTCGCCGACG/AACTCGCTGACG			AACTCGCTGACG	AACTCGCCGGCG/AACTCGCTGACG	AACTCGCCGACG/AACTCGTTGACG	AACTCGCCGACG		AACCCGCTGACG		AACTCGCTGACG	AACTCGCTGACG/AACTCGTCGACG	AACTCGCTGACG	AACTCGCCGACG	AACTCGCCGACG	AACTCGCCAACA/AACTCGCCGACG	AACTCGCCGGCG/AACTCGCTGACG	AACTCGCCGGCG/AACTCGCTGACG	AACTCGCCGGCG/AACTCGCTGACG	AACTCGCCGGCG/AACTCGCTGACG	AACTCGCCGGCG/AACTCGCTGACG	AACTCGCCGGCG/AACTCGCTGACG	AACTCGCTGACG	AACTCGCTGACG	AACTCGCTGACG	AACTCGCTGACG		AACTCGCCGACG/AACTCGCTGACG					AACTCGCTGACG	AACTCGCTGACG/AACTCGTCGACG		AACTCGCCGACG/AACTCGCTGACG	AACTCGCCGGCG/AACTCGCTGACG	AACTCGCTGACG	AACTCGCTGACG
GATAAACGTCTGCTC	GATAAACGTCTGCTC/GATAAACGTCTGTTC	GATAAACGTCTGCAC	GATAAACGTCTGCTC	AATAAACGTCTGCTC		GATAAAAGTCTGCTC/GATAAACGTCTGCTC	GATAAACGTCTGCTC	GATAAACGTCTGCTC	GATAAACGTCTGCTC	GATAAACGTCTGCTC	AATAAACGTCTGCTC/AATAAACGTCTGTTC	AATAAACGTCTGCTC		GATAAACGTCTGCTC/GATAAACGTCTGTTC	GATAAACGTCTGCTC/GATAAACGTCTGTTC	GATAAACGTCTGCTC	GATAAACGTCTGCTC	GATAAACGTCTGCTC				GATAAACGTCTGCTC		GATAAACGTCTGCTC	GATAAACGTCTGCTC	GATAAACGTCTGCTC	GATAAACGTCTGCTC	GATAAACGTCTGCTC	GATAAACGTCTGCTC	GATAAACGTCTGCTC	GATAAACGTCTGCTC	GATAAACGTCTGCTC		GATAAACGTCTGCTC/GATAAACGTTTGCTC	GATAAACGTCTGCTC		GATAAACGTCTGCTC/GATACACGTCTGCTC	GATAAACGTCTGCTC	GATAAACGTCTGCTC/GATGAACGTCTGCTC	AATAAACGTCTGCTC/GATAAACGTCTGCTC		GATAAACGTCTGCTC/GATGAACGTCTGCTC	GATAAACGTCTGCTC/GATGAACGTCTGCTC	AATAAACGTCTGCTC/GATAAACGTCTGCTC	GATAAACGTCTGCTC	GATAAACGTCTGCTC		GATAAACGTCTGCTC	GATAAACGTCTGCTC
AACGACAACCCAAGAAATAGACG	AACGACAACCCAAGAAATAGACG/AATGACAACCCAAGAAATAGACG	AACGACAACCCAAGAAATAGACG	AACGACAATCCAAGAAATAGACG			AACGACAACCCAAGAAATAGACG/AACGACAATCCAAGAAATAGACG	AACGACAACCCAAGAAATAGACG/AACGACAACCCAAGAAATAGACT	AACGACAACCCAAGAAATAGACG						AACGACAACCCAAGAAATAGACG	AACGACAACCCAAGAAATAGACG	AACGACAACCCAAGAAATAGACG/AACGACGACCCAAGGAATAGACG	AACGACAACCCAAGAAATAGACG/AACGGCAACCCAAGAAATAGACG						AACGACAACCCAAGAAATAGACG	AACGACAACCCAAGAAATAGACG			AACGACAACCCAAGAAATAGACG/AACGACAACCCAAGAAATAGATG	AACGACAACCCAAGAAATAGACG/AACGACAACCCAAGAAATAGATG	AACGACAACCCAAGAAATAGACG					AACGACAACCCAAGAAATAGACG/AACGACAACTCAAGAAATAGACG	AACGACAACCCAAGAAATAGACG			AACAACAACCCAAGAAATAGACG/AACGACAACCCAAGAAATAGACG				AACGACAACCCAAGAAATAGACG/AATGACAACCCAAGAAATAGACG	AACAACAACCCAAGAAATAGACG/AATGACAACCCAAGAAATAGACG	AACGACAACCCAAGAAATAGACG	AACGACAACCCAAGAAATAGACG/AATGACAACCCAAGAAATAGACG	AACGACAACCCAAGAAATAGACG/AATGACAACCCAAGAAATAGACG	AACGACAACCCAAGAAATAGACG
GGTAGGGATCCGG	AGTGGGGATCCGG/GGTAGGGATCCGG	GGTAGGGATCCGG	AGTGGGGATCCGG		AGTGGGGATCCGG/GGTAGGGATCCGG	AGTGGGGATCCGG	AGTGGGGATCCGG/GGTAGGGATCCGG	GGTAGGGATCCGG	AGTGGGGACCCGG/GGTAGGGATCCGG			AGTGGGGATCCGG/GGTAGGGATCCGG	AGTGGGGATCCGG	GGTAGGGATCCGG	GGTAGGGATCCGG		GGTAGGGATCCGG	AGTAGGGATCCGG		AGTAGGGATCCTG	AGTAGGGATCCTG	AGTGGGGATCCGG/GGTAGGGATCCGG	AGTGGGGATCCGG/GGTAGGTATCCGG	GGTAGGGATCCGG	AGTGGGGATCCGG	AGTGGGGATCCGG	GGTAGGGATCCGG	GGTAGGGATCCGG	GGTAGGGATCCGG		GGTAGGGATCCGG	GGTAGGGATCCGG	AGTGTGGATCCGG	AGTAGGGATCCGG/AGTGTGGATCCGG	AGTAGGGATCCGG			AGTGGGGACCCGG/GGTAGGTATCCGG	AGTGGGGACCCGG/GGTAGGTATCCGG	AGTGGGGACCCGG/GGTAGGGATCCGG	AGTGGGGACCCGG/GGTAGGTATCCGG		AGTGGGGACCCGG/GGTAGGGATCCGG		AGTGGGGACCCGG/GGTAGGGATCCGG	AGTGGGGACCCGG/GGTAGGGATCCGG		GGGAGGGATCCGG/GGTAGGGATCCGG	GGGAGGGATCCGG/GGTAGGGATCCGG
GGGTCACTGCC	GGGTCACTGCC			GGGCCGCGGCC			GGGTCACTGCC		GGGTCACGGCT		GGGTCACTGCC	GGGTCACTGCC	GGGCCGCTGCC/GGGTCACTGCC			GGGTCACTGCC	GGGTCACTGCC		GGGTCGCTGCC	GGGTCACTGCC	GGGTCGCTGCC	GGGTCACTGCC	GGGTCACTGCC										GGGTCACTGCC	GGGTCACTGCC	GGGTCACTGCC	GGGTCACGGCT/GGGTCACTGCC	GGGTCACGGCT/GGGTCACTGTC	GGGTCACGGCT/GGGTCACTGCC	GGGTCACGGCT	GGGTCACTGCC	GGGTCACTGCC	GGGTCACGGCT/GGGTCACTGCC	GGGTCACTGCC		GGGCCGCGGCC/GGGTCACTGCC	GGGCCGCGGCC/GGGTCACTGCC	GGGTCACTGCC
GCGGCGCTC/GGGGCGCGC		GGGGCGCTC		GGGGCGCTC	GGGGCGCTC/GGGGTGCTC									GGGGCGCTC	GGGGCGCTC		GGGGCGCTC					GGGGCGCTC	GGGGCGCTC				GGGGCGCTC	GGGGCGCTC	GCGGCGCTC	GCGGCGCTC	GCGGCGCTC	GCGGCGCTC				GGGGCGCTC	TGGGCGCTC	GGGGCGCTC		GGGGCGCTC	GCAGCGCTC/GGGGCGCTC	GGGGCCCTC	GGGGCGCTC	GGGGCGCTC	GGGGCCCTC/GGGGCGCTC	GGGGCCCTC		GGGGCGCTC	GGGGCGCTC
ATCAACGTGGGTCTCT	ATCAACGCGGGTCTCT/GTCAACGTGGGCCTCT	ATCAACGTGGGTCTCT					ATCAACGCGGGCCTCT/GTCAACGTGGGCCTCT	ATCAACGCGGGCCTCT/GTCAACGCGGGCCTCT					GTCAACGCGGGCCTCT/GTCAACGTGGGCCTCT	ATCAACGTGGGTCTCT	ATCAACGTGGGTCTCT												ATCAACGTGGGTCTCT/GTCAACGCGGGCCTCT	ATCAACGTGGGTCTCT/GTCAACGCGGGCCTCT	ATCAACGTGGGTCTCT	ATCAACGTGGGTCTCT	ATCAACGTGGGTCTCT	ATCAACGTGGGTCTCT	GTCAACGTGGGTCTCT	GTCAACGCGGGCCTCT/GTCAACGTGGGTCTCT	GTCAACGCGGGCCTCT/GTCAACGTGGTTCTCT													ATCAACGTGGGTCTCT/GTCAACGCAGGCCTCT	ATCAACGTGGGTCTCT
			GGACCTTT	GGACCTCT/GGACCTTT	GGACCTCT/GGACCTTT	GGACCTTT				GGACCTTT			GGACCTTT									GGACCTTT	CGACCTTT/GGACCTTT	GGACCTTT	GGACCTTT								GGACCTTT	GGACCTTT	GGACCTTT	CGACCTTT/GGACCTTT	GGACCTTT	CGACCTTT/GGACCTTT	GGACCTTT	GGACCTTT	GGACCTTT	GGACCTTT	GGACCTTT	GGACCTTT	GGACCTTT/GGATCTTT	GGACCTTT	GGACCTTT/GGATCTTT
CTCGTGGGGAGAGACCA		CTCGTGGGGAAAGAACA/CTCGTGGGGAGAGACCA					CTCGTGGGGAGAGACCA/CTCGTGGGGAGAGTCCA	CTCGTGGGGAGAGACCA/CTCGTGGGGAGAGTCCA		CCCGTGGGGAGAGTCCA/CTCGTGGGGAGAGTCCA				CTCGTGGGGAAAGAACA/CTCGTGGGGAGAGACCA		CTCGTGGGGAAAGAACA/CTTGTGGGGAGAGACCA	CTCGTGGGGAAAGAACA/CTCGTGGGGAGAGACCA	CTCGTGGGGAGAGACCG				CTCGTGGGGAAAGAACA/CTCGTGGGGAGAGTCCA	CTCGTGGGGAGAGTCCA				CTCGTGGGGAAAGAACA/CTCGTGGGGAGAGACCA	CTCGTGGGGAAAGAACA/CTCGTGGGGAGAGACCA	CTCGTGGGGAGAGACCA		CTCGTGGGGAAAGAACA/CTCGTGGGGAGAGACCA	CTCGTGGGGAGAGACCA		CTCGTGGGGAAAGAACA/CTCGTGGGGAGAGTCCA	CTCGTGGGGAAAGAACA/CTCGTGGGGAGAGTCCA		CTCGTGGGGAAAGAACA/CTCGTGGGGAGAGTCCA		CTCGTGGGGAAAGAACA/CTCGTGGGGAGAGTCCA	CTCGTGGGGAAAGAACA/CTCGTGGGGAGAGTCCA	CTCGTGGGGAAAGAACA	CTCGTGGGGAAAGAACA/CTCGTGGGGAGAGTCCA		CTCGTGGGGAAAGAACA/CTCGTGGGGAGAGTCCA	CTCGTGGGGAAAGAACA/CTCGTGGGGAGAGTCCA	CTCGTGGGGAAAGAACA/CTCGTGGGGAGAGTCCA	CTCGTGGGGAAAGAACA/CTCGTGGGGAGAGTCCA	CTCGTGGGGAAAGAACA/CTCGTGGGGAGAGACCA	CTCGTGGGGAAAGAACA/CTCGTGGGGAGAGACCA
CGTTCCGGTCCCC	CGTTCCGGTCCCC	CGTTCCGGTCCCC	CGTTCCGGTCCCC/CGTTCCGGTCTCC		AGTTCCGGACCCC/CGTTCCGGTCCCC	CGTTCCGGTCTCC	CGTTCCGGTCCCC	CGTTCCGGTCCCC	CGTTCCGGTCCCC	AGTTCCGGTCCCC/CGTTCTGGTCCCC	CGTTCCGGTCTCC	CGTTCCGGTCTCC	CGTTCCGGTCTCC	CGTTCCAGTCCCC/CGTTCCGGTCCCC	CGTTCCAGTCCCC	CGTTCCGGTCCCC/CGTTCCGGTCTCC	CGTTCCGGTCCCC		CGATCCGGTCCCC/CGTTCCGGTCCCC	CGTTCCGGTCCCC	CGTTCCGGTCCCC	AGTTCCGGTCCCC/CGTTCCGGTCCCC	AGTTCCGGTCCCC/CGTTCCGGTCCCC	CGTTCCGGTCCCC/CGTTCCGGTCTCC	CGTTCCGGTCCCC/CGTTCCGGTCTCC	CGTTCCGGTCCCC/CGTTCCGGTCTCC	CGTTCCGGTCCCC	CGTTCCGGTCCCC	CGTTCCGGTCCCC	CGTTCCGGTCCCC	CGTTCCGGTCCCC	CGTTCCGGTCCCC	CGTTCCGGTCCCC	CGTTCCGGTCCCC	CGTTCCGGTCCCC		AGTTCCGGTCCCC/CGTTCCGGTCCCC			CGTTCCGGTCCCC	AGTTCCGGTCCCC/CGTTCCGGTCCCC			AGTTCCGGTCCCC/CGTTCCGGTCCCC		AGTTCCGGTCCCC/CGTTCCGGTCCCC	AGTTCCGGTCCCC/CGTTCCGGTCCCC	AGTTCCGGTCCCC/CGTTCCGGTCCCC	CGTTCCGGTCCCC
CCTTGG/CTTCGG		CCTTGG/CTTCGG	CCTTGG/CTTCGG	CCTTGG/CTTCGG	CCTTGG/CTTCGG	CCTTGG/CTTCGG			CCTTGG/CTTCGG	CCTTGG/CTTCGG	CCATGC/CTTCGG	CCATGC/CTTCGG	CCATGC/CTTCGG	CCTTGG/CTTCGG	CCTTGG/CTTCGG		CCTTGG/CTTCGG		CTTCGG	CTTCGG	CTTCGG	CCTTGG/CTTCGG	CCTTGG/CTTCGG	CCTTGG/CTTCGG	CCTTGG/CTTCGG	CCTTGG/CTTCGG	CCTTGG/CTTCGG	CCTTGG/CTTCGG	CCTTGG/CTTCGG	CCTTGG/CTTCGG	CCTTGG/CTTCGG	CCTTGG/CTTCGG	CCTTGG/CTTCGG	CCTTGG/CTTCGG	CCTTGG/CTTCGG	CCTTGG/CTTCGG	CCTTGG/CTTCGG	CCTTGG/CTTCGG	CCTTGG/CTTCGG	CCTTGG/CTTCGG	CCTTGG/CTTCGG	CCTTGG/CTTCGG	CCTTGG/CTTCGG	CCTTGG/CTTCGG	CCTTGG/CTTCGG	CCTTGG/CTTCGG	CCTTGG/CTTCGG	CCTTGG/CTTCGG	CCTTGG/CTTCGG
TGCCTCACATGT				TGCCTCACATGT	TGCCTCACATGT	TGCCTCACATGT	TGCCTCACATGT	TGCCTCACATGT						TGCCTCACATGT	TGCCTCACATGT	TGCATCATATGT/TGCCTCACATGT	TGCCTCACATGT						TGCCTCACATGT	TGCATCACATGT		TGCATCACATGT										TGCCTCACATGT			TGCCGCACATAT		TGCCTCACATGT		TGCCTCACATGT	TGCCTCACATGT	TGCCGCGCATAT	TGCCTCACATGT	TGCCTCACATGT	TGCCTCACATGT	TGCCTCACATGT
	CCTGTGCACTGAGGC/CCTGTGGACTGAGAC	CCTGTGCACTGAGGC/CCTGTGGACTGAGAG	ACTGTGCACTGAGGC/CCTGCGCACTGAGGC	CCTGTGCACTGAGGC/CCTGTGCACTGGGGC	CCTGTGCACTGAGGC/CCTGTGCACTGGGGC	ACTGTGCACTGAGGC/CCTGTGCACTGAGAC	CCTGTGCAATGAGAC/CCTGTGCACTGAGGC	CCTGCGCACTGAGGC/CCTGTGCAATGAGAC	CCTGTGCACTGAGGC/CCTGTGGACTGAGAC	CCTGTGCACTGAGGC	CCTGTACACTGAGGC/CCTGTGCACTGAGGC	CCTGTACACTGAGGC				ACTGTGCACTGAGGC/CCTGTGCACTGAGGC			CCTGTGCACTGAGGC	ACTGTGCACTGAGGC	CCTGTGCACTGAGAC/CCTGTGCACTGAGGC			ACTGTGCACTGAGGC	ACTGTGCACTGAGGC/CCTGTGCACTGAGGC	ACTGTGCACTGAGGC/CCTGTGCACTGAGAC	CCTGCGCACTGAGGC/CCTGTGCACCGAGGC	CCTGCGCACTGAGGC/CCTGTGCACCGAGGC	CCTGCGCACTGAGGC/CCTGTGGACTGAGAC	CCTGCGCACTGAGGC/CCTGTGGACTGAGAC	CCTGCGCACTGAGGC/CCTGTGGACTGAGAC	CCTGCGCACTGAGGC/CCTGTGGACTGAGAC				CCTGCGCACTGAGGC/CCTGTGCACTGAGGC	CCTGTGCACTGAGGC	CCTGTGCACTGAGGC/CCTGTGGACTGAGGC	CCTGTGCACTGAGGC		CCTGTGCACTGAGGC	CCTGTGCACTGAGGC	CCTGTGCACTGAGGC	CCTGTGCACTGAGGC	CCTGTGCACTGAGGC	CCTGTGCACTGAGGC/CTTGTGCACTGAGGC	CCTGTGCACTGAGGC		CCTGTGCACTGAGGC/CCTGTGGACTGAGAC
CCCAGCCCCCCCCC/CTCAGCCCCCCCGC		CCCAGCCCCCCCCC/CTCAGCCCCCCCGC		CCCAGCCCCCCCGC/CCCAGCCCCTCCGC	CCCAGCCCCCCCGC/CCCAGCCCCTCCGC						TCCAGCCCCCCCGC/TCCAGCCCCTCCGC	CCCAGCCCCCCCGC/TCCAGCCCCCCCGC		CCCAGCCCCCCCGC/CCCTGCCCCCCCGC	CCCAGCCCCCCCGC/CCCAGCCTCCCCGC	CCCAGCCCCTCCGC/CTCAGCCCCCCCGC	CCCAGCCCCCCCCC/CTCAGCCCCCCCGC		CCCAGCCCCCCCGC/CTCAGCCCCCCGGC	CCCAGCCCCCCCGC	CCCAGCCCCCCCGC/CTCAGCCCCCCCGC	CCCAGCCCCCCCGC/CTCAGCCCCCCCGC	CCCAGCCCCCCCGC				CCCAGCCCCCCCCC/CCTAGCCCCCCCGC	CCCAGCCCCCCCCC/CCTAGCCCCCCCGC	CCTAGCCCCCCCGC/CTCAGCCCCCCCGC	CCTAGCCCCCCCGC/CTCAGCCCCCCCGC	CCTAGCCCCCCCGC/CTCAGCCCCCCCGC	CCTAGCCCCCCCGC/CTCAGCCCCCCCGC	CCCAACCCCCCCGC/CCCAACCCCCTCGC	CCCAACCCCCTCGC	CCCAACCCCTCCGC													CCCTGCCCCTCCGC/CTCAGCCCCCCCGC	CTCAGCCCCCCCGC/CTCAGCCTCCCCGC
CCAGGCGCCCA	CCAGGCGCCCA	CCAGGCGCCCA	CCAGGCTCCCA	CCAGGCGCCCA	CCAGGCGCCCA	CCAGGCTCCCA	CCAGGCGCCCA	CCAGGCGCCCA	CCAGGCGCCCA	CCAGGCGCCCA	CCAGGCGCCCA	CCAGGCGCCCA	CCAGGCGCCCA	CCAGGCGCCCA	CCAGGCGCCCA		CCAGGCGCCCA		CCAGGCGCCCA	CCAGGCGCCCA	CAAGGCGCCCA/CCAGGCGCCCA	CCAGGCGCCCA	CCAGGCGCCCA		CCAGGCTCCCA	ACAGGCGCCCA/CCAGGCTCCCA	CCAGGCGCCCA	CCAGGCGCCCA	CCAGGCGCCCA	CCAGGCGCCCA	CCAGGCGCCCA	CCAGGCGCCCA				CCAGGCGCCCA/CCAGGCGCCCG	CCAGGCGCCCA	CCAGGCGCCCA	CCAGGCGCCCA	CCAGGCGCCCA	CCAGGCGCCCA	CCAGGCGCCCA	CCAGGCGCCCA	CCAAGCGCCCA/CCAGGCGCCCA	CCAGGCGCCCA	CCAGGCGCCCA	CCAGGCGCCCA	CCAGGCGCCCA	CCAGGCGCCCA
ACGAGAAACGCAAGATGTAA/ACGAGAAACGCAAGATGTAG	ACGAGAAACGCAAGATGTAA/ACGAGAAACGCAAGATGTAG	ACGAGAAACGCAAGATGTAG	GCGAGAAACGCAAGATGTAG	ACGAGAAACGCAAGATGTAA/ACGAGAAACGCAAGATGTAG	ACGAGAAACGCAAGATGTAG	ACGAGAAACGCAAGATGTAG/GCGAGAAACGCAAGATGTAG	ACGAGAAACGCAAGATGTAG/ATGAGAAACGCAAGATGTAA		ACGAGAAACGCAAGATGTAG					ACGACAAACGCAAGATGTAA/ACGAGAAACGCAAGATGTAA	ACGAGAAACGCAAGATGTAA/ACGAGAAACGCAAGATGTAG	ACGAGAAACGCAAGATGTAG	ACGAGAAACGCAAGATGTAA/ACGAGAAACGCAAGATGTAG		ACGAGAAACGCAAGATGTAG	ACGAGAAACGCAAGATGTAG	ACGAGAAACGCAAGATGTGG	ACGAGAAACGCAAGATGTAG		ACGAGAAACGCAAAATGTAA/ACGAGAAACGCAAGATGTAG	ACGAGAAACGCAAGATGTAG	ACGAGAAACGCAAGATGTAG	ACGAGAAACGCAAGATGTAA/ACGAGAAACGCAAGATGTAG	ACGAGAAACGCAAGATGTAA/ACGAGAAACGCAAGATGTAG	ACGAGAAACGCAAGATGTAA	ACGAGAAACGCAAGATGTAA	ACGAGAAACGCAAGATGTAA	ACGAGAAACGCAAGATGTAA				ACGAGAAACGCAAGATGTAG	ACGAGAAACGCAAGATGTAG		ACGAGAAACGCAAGATGTAG	ACGAGAAACGCAAGATGTAG	ACGAGAAACGCAAGATGTAG/ACGGGAAACGCAAGATGTAG	ACGAGAAACGCAAGATGTAG	ACGAGAAACGCAAGATGTAG/ACGGGAAACGCAAGATGTAG	ACAAGAAACGCAAGATGTAG/ACGAGAAACGCAAGATGTAG	ACGAGAAACGCAAGATGGAG/ACGAGAAACGCAAGATGTAG	ACGAGAAACGCAAGATGTAG	ACGAGAAACGCAAGATGTAA/ACGAGAAACGCAAGATGTAG	ACGAGAAACGCAAGATGTAG
CTTCAGCTTCACAACTCCTAC		CTTCAGCTTCACAACTCCTAC	CTTCAGCTTCACAACTCCTAC	CTTCAGCTTCACAACTCCTAC/CTTTAGCTTCACTACTCCTAC	CTTCAGCTTCACAACTCCTAC	CTTCAGCTTCACAACTCCTAC	CTTCAGCTTCACAACTCCTAC	CTTCAGCTTCACAACTCCTAC	CTTCAGCTACACAACTCCTAC/CTTCAGCTTCACAACTCCTAT					CTTCAGCTTCACAACTCCTAC	CTTCAGCTTCACAACTCCTAC								CTACAGTTTCACAACTCCTAC/CTTCAGCTTCACAACTCCTAC	CTTCAGCTTCACAACTCCTAC	CTTCAGCTTCACAACTCCTAC	CTTCAGCTTCACAACTCCTAC		CTTCAGCTTCACAACTCCTAC	CTTCAGCTTCACAACTCCTAC	CTTCAGCTTCACAACTCCTAC	CTTCAGCTTCACAACTCCTAC	CTTCAGCTTCACAACTCCTAC	CTTCAGCTTCACAACTCCTAC/CTTCAGCTTCTCAACTCCTAC	CTTCAGCTTCACAACTCCTAC/CTTCAGCTTCACAACTCGTAC		CTTCAGCTTCACAACTCCTAC		CTTCAGCTTCACAACTCCTAC/CTTCAGCTTCACAACTCCTAT	CTTCAGCTACACAACTCCTAC/CTTCAGCTTCACAACTCCTAC	CTTCAGCTACACAACTCCTAC/CTTCAGCTTCACAACTCCTAC		CTTCAGCTTCACAACTCCTAC	CTTCAGCTACACAACTCCTAC			CTTCAGCTACACAACTCCTAC/CTTCAGCTTCACAACTCCTAC		CTTCAGCTTCACAACTCCTAC
			CCCGTCGCT/CTCGTTGCC	CCCGTCGCT/CTCGTTGCC		CCTGTCGAT/CTCGTTGCC	CCCGTCGCT/CTCGTTGCC	CCCGTCGCT/CTCGTTGCC			CCCGTCGCT/CTCGTTGCC	CCCGTCGCT/CTCGTTGCC	CTCGTTGCC	CCCGTCGCT/CTCGTTGCC	CCCGTCGCT/CTCGTTGCC	CCCGTCGCT/CTCGTTGCC	CCCGTCGCT/CTCGTTGCT	CTCGTTACC					CCCGTCGCT/CTCGTTGCC	CCCGTCGCT/CTCGTTGCC		CCCGTCGCT/CTCGTTGCC	CCCGTCGCT/CTCGTTGCC	CCCGTCGCT/CTCGTTGCC	CCCGTCGCT/CTCGTTGCC	CCCGTCGCT/CTCGTTGCC	CCCGTCGCT/CTCGTTGCC	CCCGTCGCT/CTCGTTGCC	CCCGTCGCT/CTCGTTGCC	CCCGTCGCT/CTCGTTGCC	CCCGTCGCT/CTCGTTGCC													CCCGTCGCT/CTCGTTGCC	CCCGTCGCT/CTCGTTGCC
CTCTCTAAGC	CTCTCTAAGC/CTTTCTAAGC	CTCTCTAAGC	CTCCCTAAGC/CTCTCTAAGC	CTCTCTAAGC	CTCTCTAAGC	CTCTCTAAGC	CTCTCTAAGC	CTCTCTAAGC	CTCTCTAAGC	CTCTCTAAGC	CTCTCTAAGC	CTCTCTAAGC	CTCTCTAAGC	CTCTCTAAGC		CTCTCTAAGC			CTCTCTAAGA/CTCTCTAAGC	CTCTCTAAGC	CTCTCTAAGC	CTCTCTAAGC	CTCTCTAAGC	CTCTCTAAGC			CTCTCTAAGC	CTCTCTAAGC	CTCTCTAAGC	CTCTCTAAGC	CTCTCTAAGC	CTCTCTAAGC	CTCTCTAAGC	CTCTCTAACC/CTCTCTAAGC	CTCTCTAACC/CTCTCTAAGC	CTCTCTAAGC	CTCTCTAAGC/CTCTCTGAGC	CTCTCTAAGC	CTCTCTAAGC	CTCTCTAAGC	CTCTCTAAGC	CTCTCTAAGC	CTCTCTAAGC	CTCTCTAAGC	CTCTCTAAGC	CTCTCTAAGC	CTCTCTAAGC	CTCTCTAAGC	CTCTCTAAGC
TGCGGCCAATGAGTAACACAGT/TGCGGCCAATGTGTACCACAGT	TGCGGCCAATGAGTAACACAGT/TGCGGCCAATGAGTACCACAGT	TGCGGCCAATGAGTAACACAGT/TGCGGCCAATGAGTACCACAGT			TGCGGCCAAAGAGTAACACAGT/TGCGGCCAATGAGTAACACAGT		TGCGGCCAATGAGTAACACAAT/TGCGGCCAATGTGTACCACAGT	TGCGGCCAATGAGTAACACAAT/TGCGGCCAATGTGTACCACAGT					TGCGGCCAATGAGTAACACAGT	TGCGGCCAATGAGTAACACAGT	TGCGGCCAATGAGTAACACAGT/TGCGGCCAATGAGTACCACAGT	TGCGGCCAATGAGTAACACAGT/TGCGGCCAATGAGTAACACGGT	TGCGGCCAATGAGTAACACAGT/TGCGGCCAATGTGTACCACAGT	TGCGGCCAATGAGTAACACAGT						TGCGGCCAATGAGTAACACGGT	TGCGGCCAATGAGTAACACGGT/TGCGGCCTATAAGGAACACGGT	TGCGGCCAATGAGTAACACGGT/TGCGGCCTATAAGGAACACGGT	TGCGGCCAATGAGTAACACAGT/TGCGGCCAATGTGTACCACAGT	TGCGGCCAATGAGTAACACAGT/TGCGGCCAATGTGTACCACAGT	TGCGGCCAATGAGTAACACAGT/TGCGGCCAATGTGTACCACAGT	TGCGGCCAATGAGTAACACAGT/TGCGGCCAATGTGTACCACAGT	TGCGGCCAATGAGTAACACAGT/TGCGGCCAATGTGTACCACAGT		TGCGGCCAATGAGTAACACAGT	TGCGGCCAATGAGTAACACAGT	TGCGGCCAATGAGTAACACAGT/TGCGGTCAATGAGTAACACAGT		TGCGGCCAATGAGTAACACAGT	TGCGGCCAATGAGTAACACAGT	TGCGGCCAATGAGTAACACAAT/TGCGGCCAATGAGTAACACAGT	TGCGGCCAATGAGTAACAAAGT/TGCGGCCAATGAGTAACACAGT	TGCGGCCAATGAGTAACACAAT/TGCGGCCAATGAGTAACACAGT	TGCGGCCAATGAGTAACACAGT	TGCGGCCAATGAGTAACACAGT	TGCGGCCAATGAGTAACACAAT/TGCGGCCAATGAGTAACACAGT		TGCGGCCAATGAGTAACACAAT/TGCGGCCAATGAGTAACACAGT	TGCGGCCAATGAGTAACACAAT/TGCGGCCAATGAGTAACACAGT
GGCGTGGTCACAGGGT	GGCGTGGTCACAGGAT/GGCGTGGTCACAGGGT	GGCGTGGTCACAGGGT					GGCGTGGTCACAGGGT	GGCGTGGTCACAGGGT						GGCGTGGTCACAGGGT	GGCGTGGTCACAGGGT/GGCGTGGTCACGGGGT	GGCGTGGTCACAGGAT	GGCGTGGTCACAGGGT						GGCGTGGTCACAGGGT						GGCGTGGTCACAGGGT/GGCGTGGTCACGGGGT			GGCGTGGTCACAGGGT/GGCGTGGTCACGGGGT	GGCGCGATTACAGGGT	GGCGCGATTACAGGGT	GGCGCGATTACAGGGT	GGCGTGGTCACAGGGT	GGCGTGGTCACAGGGT		GGCGTGGTCACAGGGT	GGCGTGGTCACAGGGT	GGCGTGGTCACAGGGT	GGCGTGGTCACAGGGT	GGCGTGGTCACAGGGT	GGCGTGGTCACAGGGT	GGCGTGGTCACAGGGT	GACGTGGTCACAGGGT/GGCGTGGTCACAGGGT	GGCGTGGTCACAGGGT
CCGATATTGACGCGGACC	CCGAGATTGACGCGGACC/CCGATATTGACGCGGACC	CCGATATTGACGCAGACC/CCGATATTGACGCGGACC		CCGATATTGACGCGGACC	CCGATATTGACGCGGACC/CCGATATTGAGGCGGACC		CCGATATTGACGCGGACC	CCGATATTGACGCGGACC	CCGATATTGACGCGGACC	CCGATATTGACGCGGACC/CCGATATTGGCGCGGACC	CCGATATTGACGCGGACC/CCGATATTGAGGCGGACC	CCGATATTGACGCGGACC	CCGATATTGACGCGGACC	CCGATATTGACGCGGACC	CCGATATTGACGCGGACC	CCGAGATTGACGCGGACC/CCGATATTGACGCGGACC	CCGATATTGACGCGGACC		CCGATATTGACGCAGTCC/CCGATATTGACGCGAACC	CCGATATTGACGCGAACC	CCGATATTGACGCGAACC/CCGATATTGACGCGGTCC	CCGATATTGACGCGGACC/CCGATATTGGCGCGGACC	CCGATATTGACGCGGACC				CCGATATTGACGCGGACC	CCGATATTGACGCGGACC	CCGATATTGACGCGGACC	CCGATATTGACGCGGACC	CCGATATTGACGCGGACC	CCGATATTGACGCGGACC	CCGATTCTGGCGCGGACC/CCGATTTTGGCGCGGACC	CCGATTCTGGCGCGGACC/CCGTTTTTGGCGCGGACC	CCGATTCTGGCGCGGACC/CCGTTTTTGGCGCGGACC	CCGATATTAACGCGGACC/CCGATATTGACGCGGACC	CCGATATTGACGCGGACC	CCGATATTGACGCGGACC	CCGATATTGACGCGGACC/CCGATATTGGCGCGGACC		CCGATATTGACGCGGACC/CCGATATTGGCGCGGACC	CCGATATTGACGCGGACC/CCGATATTGGCGCGGACC	CCGATATTAACGCGGACC/CCGATATTGGCGCGGACC	CCGATATTGACGCGGACC	CCGATATTAACGCGGACC/CCGATATTGACGCGGACC		CCGATATTGACGCGGACC/CCGATATTGGCGCGGACC	CCGATATTGACGCGGACC	CCGATATTGACGCGGACC
CTGCCGCCCCCCTCCCTCTG/CTGCTGCCCCCCTCCCTCTG	CTGCTGCCCCCCTCCCTCTG	CTGCTGCCCCCCTCCCTCTG	CTGCTGCCCCCCTCCCGCTG/CTGCTGCCCCCCTCCCTCTG	CTGCTGCCCCCCTCCCTCTG		CTGCTGCCCCCCTCCCTCTG	CTGCTACCCCCCTCTCTCTG/CTGCTGCCCCCCTCCCTCTG	CTGCTGCCCCCCTCCCTCTG/CTGCTGCCCCCCTCTCTCTG	CTGCTGCCCCCCTCCCTCTG	CTGCTGCCCCCCTCCCTCTG	CTGCTGCCCCCCTCCCTCTG	CTGCTGCCCCCCTCCCTCTG	CTGCTGCCCCCCTCCCTCTG	CTGCTGCCCCCCTCCCTCTG	CTGCTGCCCCCCTCCCTCTG	CTGCTGCCCCCCTCCCTCTG	CTGCTGCCCCCCTCCCTCTG/TTGCTGCCCCCCTCCCTCTG		CTGCTGCCCCCCTCCCTCTG	CTGCTGCCCCCCTCCCTCTG	CTGCTGCCCCCCTCCCTCTG	CTGCTGCCCCCCTCCCTCTG	CTGCTGCCCCCCTCCCTCTG	CTGCTGCCCCCCTCCCTCTG	CTGCTGCCCCCCTCCCTCTG	CTGCTGCCCCCCTCCCTCTG	CTGCTGCCCCCCTCCCTCTG	CTGCTGCCCCCCTCCCTCTG	CTGCTGCCCCCCTCCCTCTG	CTGCTGCCCCCCTCCCTCTG	CTGCTGCCCCCCTCCCTCTG	CTGCTGCCCCCCTCCCTCTG	CTGCTGCCCCCCTCCCTCTG	CTGCTGCCCCCCTCCCTCTG	CTGCTGCCCCCCTCCCTCTG	CTGCTGCCCCCCTCCCTCTG	CTGCTGCCCCCCTCCCTCTG/CTGCTGCCCCCTTCCCTCTG	CTGCTGCCCCCCTCCCTCTG	CTGCTGCCCCCCTCCCTCTG/CTGCTGCCCCCTTCCCTCTG	CTGCTGCCCCCCTCCCTCTG	CTGCTGCCCCCCTCCCTCTG	CTGCTGCCCCCCTCCCTCTG	CTGCTGCCCCCCTCCCTCTG/CTGCTGCCCCCTTCCCTCTG	CTGCTGCCCCCCTCCCTCTG	CTGCTGCCCCCCTCCCTCTG	CTGCTGCCCCCCTCCCTCTG	CTGCTGCCCCCCTCCCTCTG	CTGCTGCCCCCCTCCCTCTG	CTGCTGCCCCCCTCCCTCTG
TATG	TATG	TATG		TATG	TATG		TATG	TATG	TATG	TATG				TATG	TATG		TATG					TATG	TATG				TATG	TATG	TATG	TATG	TATG	TATG				TATG	TATG	TATG	TATG	TATG	TATG	TATG	TATG	TATG	TATG	TATG	TATG	TATG	TATG
AGCCAGCACTATCACTAA/AGCCAGCACTATTACTAA		AGCCAGCACTATTACTAA		AGCCAGCGCTATTACTAA/AGCTAGCGCTATTATTAA	AGCCAGCGCTATTACTAA/AGCTAGCGCTATTATTAA		AGCCAGTGCTATTACTAA/GGCCAGCGCTATTACTAA	GGCCAGCGCTATTACTAA	AGCCAGCGCTATTACTAA	AGCCAGCGCTATTACTAA/AGCTAGCACTATTACTAA	AGCCAGCACTATTACTAA/AGCCAGCGCTATTACTAA	AGCCAGCACTATTACTAA/AGCCAGCGCTATTACTAA		AGCCAGCGCTATTACTAA	AGCCAGCGCTATTACTAA	AGCCAGTGCTATTACTAA	AGCCAGCACTATTACTAA		AGCCAGCGCTATTACTAA	AGCCAGCGCTATTACTAA	AGCCAGCACTATTACTAA/AGCCAGCGCTATTACTTA	AGCCAGCGCTATTACTAA/AGCCAGTGCTATCACTAA	AGCCAGCGCTATTACTAA				AGCCAGCGCTATTACTAA/AGCTAGCACTATTACTAA	AGCCAGCGCTATTACTAA/AGCTAGCACTATTACTAA	AGCCAGCGCTATTACTAA/AGCTAGCGCTATTATTAA	AGCCAGCGCTATTACTAA/AGCTAGCGCTATTATTAA	AGCCAGCGCTATTACTAA/AGCTAGCGCTATTATTAA	AGCCAGCGCTATTACTAA/AGCTAGCGCTATTATTAA	AGCCAGCGCTATTACTAA	AGCCAGCGCTATTACTAA	AGCCAGCGCTATTACTAA	AGCCAGCACTATTACTAC/AGCCAGCGCTATTACTAA	AGCCAGCGCTATTACTAA/AGCTAGCACTATTACTAA	AGCCAGCGCTATTACTAA	AGCCAGCGCTATTACTAA/AGCTAGCACTATTACTAA	AGCCAGCGCTATTACTAA	AGCCAGCGCTATTACTAA	AGCCAGCGCTATTACTAA	AGCCAGCGCTATTACTAA	AGCCAGCGCTATTACTAA/AGCCAGTGCTATTACTAA	AGCCAGCGCTATTACTAA	AGCCAGCGCTATTACTAA/AGCTAGCACTATTACTAA		AGCCAGCGCTATTACTAA	AGCCAGCGCTATTACTAA/AGCTAGCACTATTACTAA
CGGCGCTCGCTGGGGC	CGGCGCTCGCTGGGGC	CGGCGCTCGCTGGGGC	CGGCGCTCGCTGGGGC	CGGCGCGCGCTGGGGC/CGGCGCTCGCTGGGGC	CGGCGCGCGCTGGGGC/CGGCGCTCGCTGGGGC	CGGCGCTCGCTGGGGC	CGGCGCTCGCTGGGGC	CGGCGCTCGCTGGGGC	CGGCGCGCGCTGGGGC	CGGCGCGCGCTGGGGC/CGGCGCTCGCTGGGGC	CGGCGCTCGCTGGGGC	CGACGCTCGCTGGGGC/CGGCGCTCGCTGGGGC	CGGCGCTCGCTGGGGC	CGGCGCTCGCTGGGGC	CGGCGCTCGCTGGGGC	CGGCGCTCGCTGGGGC	CGGCGCTCGCTGGGGC					CGGCGCGCGCTGGGGC	CGGCGCTCGCTGGGGC	CGGCACTCGCTGGGGC	CGGCGCTCGCTGGGGC	CGGCGCTCGCTGGGGC	CGGCGCTCGCTGGGGC	CGGCGCTCGCTGGGGC	CGGCGCTCGCTGGGGC	CGGCGCTCGCTGGGGC	CGGCGCTCGCTGGGGC	CGGCGCTCGCTGGGGC	CGGCGCTCGCTGGGGC	CGGCGCTCGCTGGGGC	CGGCGCTCGCTGGGGC/CGGCGTTCGCTGGGGC	CGGCGCGCGCTGGGGC/CGGCGCTCGCTGGGGC	CGGCGCGCGCTGGGGC/CGGCGCTCGCTGGGGC		CGGCGCGCGCTGGGGC/CGGCGCTCGCTGGGGC	CGGCGCGCGCTGGGGC		CGGCGCGCGCTGGGGC/CGGCGCTCGCTGGGGC	CGGCGCGCGCTGGGGC/CGGCGCTCGCTGGGGC		CGGCGCGCGCTGGGGC	CGGCGCGCGCTGGGGC/CGGCGCTCGCTGGGGC	CGGCGCGCGCTGGGGC/CGGCGCTCGCTGGGGC	CGGCGCTCGCTGGGGC	CGGCGCTCGCTGGGGC
ACATCTTGACGCGAGCGTG/ACATGTTGACGCAGGTATG		ACATCTTGACGCGAGCGTG/ACATGTTGACGCAGGTATG	ACATCTTGACGCGAGCGTG	ACACGTTGACGCAAGCATG/ACATGTTGACGCAAGCATG	ACACGTTGACGCAAGCATG/ACATGTTGACGCAAGCATG	ACATCTTGACGCGAGCGTG	ACATGTTGACGCAAGCATG/ACATGTTGACGCAGATATT	ACATGTTGACGCAAGCATG			ACATGTTGACGCAAGCATG/ACATGTTGACGCAGGTAAG	ACATGTTGACGCAAGCATG/ACATGTTGACGCAGGTAAG	ACATGTTGACGCAAGCATG	ACATGTTGACGCAGGTATG	ACATGTTGACGCAAGCATG/ACATGTTGACGCAGGTATG		ACATCTTGACGCGAGCGTG/ACATGTTGACGCAGGTATG	ACATGTTGGCGCAAGCATG		ACATGTTGACGCGAGCGTG	ACATGTTGACGCAAGCATG/ACATGTTGACGCGAGCGTG	ACATGTTGACGCAAGCATG	ACATGCTGACGCAGGTATG/ACATGTTGACGCAAGCATG		ACATGTTGACGCAAGCATG		ACATGTTGACGCAAGCATG/ACATGTTGACGCAGGTATG	ACATGTTGACGCAAGCATG/ACATGTTGACGCAGGTATG	ACATGTTGACGCAAGCATG/ACATGTTGACGCAGGTATG	ACATGTTGACGCAAGCATG/ACATGTTGACGCAGGTATG	ACATGTTGACGCAAGCATG/ACATGTTGACGCAGGTATG	ACATGTTGACGCAAGCATG/ACATGTTGACGCAGGTATG	ACATGTTGACGCAAGCATG	ACATGTTGACGCAAGCATG	ACATGTTGACGCAAGCATG													ACATGTTGACGCAAGCATG/ACATGTTGACGCAGGTATT
CGCACC	CACACC/CGCACC	CGCACC		CACGCC/CGCACC	CACGCC/CGCACC		CACGCC/CGCACC	CACGCC/CGCACC	CGCACC	CGCACC	CACACC	CACACC	CACACC/CACGCC			CGCACC	CGCACC			CACGTC	CACGTC	CACGCC/CGCACC	CGCACC				CGCACC	CGCACC	CGCACC		CGCACC	CGCACC				CGCACC	CGCACC	CGCACC	CGCACC	CGCACC	CGCACC	CGCACC	CGCACC	CGCACC	CGCACC	CGCACC	CGCACC	CACACA/CGCACC	CACACA/CACGCC
GCATTGAAA		GCATTGAAA/GGATTGAAA	GCATTGAAA			GCATTGAAA	GCATTGAAA/GGATTGAAA	GCATTGAAA/GGATTGAAA	GCATTGAAA/GGATTGAAA		GGATTGAAA	GGATTGAAA	GGATTGAAA	GCATTGAAA	GCATGGAAA/GCATTGAAA		GCATTGAAA		GGATTGAAA	GGATTGAAA	GGATTGAAA			GCATTGAAA	GCATTGAAA	GCATTGAAA	GCATTGAAA	GCATTGAAA	GCATTGAAA	GCATTGAAA	GCATTGAAA	GCATTGAAA	GGATTGAAA	GGATTGAAA	GGATTGAAA/GGATTGACA		GCATTGAAA/GGATTGAAA	GCATTGAAA/GGATTGAAA		GCATTGAAA/GGATTGAAA	GCATTGAAA/GGATTGAAA			GCATTGAAA/GGACTGAAA	GCATTGAAA/GGATTGAAA		GCATTGAAA/GGATTGAAA	GCATTGAAA	GCATTGAAA
AAGCACAAG	AAGCACAAG	AAGCTCAAG	AAGCACAAG	AAGCACAAG	AAGCACAAG/AAGCTCAAG	AAGCACAAG	AAGCACAAG/AAGCTCAAG	AAGCACAAG	AAGCACAAG/AAGCTCAAG	AAGCACAAG/AAGCTCAAG	AAGCACAAG	AAGCACAAG	AAGAACAAG/AAGCACAAG	AAGCACAAG	AAGCACAAG	AAGCACAAG	AAGCACAAG	AAGCTCAAG	AAGCACAAG	AAGCACAAG	AAGCACAAG	AAGCACAAG/AAGCTCAAG	AAGCACAAG/AAGCTCAAG	AAGCACAAG	AAGCACAAG	AAGCACAAG	AAGCACAAG	AAGCACAAG	AAGCACAAG	AAGCACAAG	AAGCACAAG	AAGCACAAG	AAGCACAAG	AAGCACAAG	AAGCACAAG	AAGCACAAG/AAGCTCAAG	AAGCACAAG/AAGCTCAAG	AAGCACAAG/AAGCTCAAG	AAGCACAAG/AAGCTCAAG	AAGCACAAG/AAGCTCAAG	AAGCACAAG/AAGCTCAAG	AAGCACAAG/AAGCTCAAG	AAGCACAAG/AAGCTCAAG	AAGCACAAG/AAGCTCAAG	AAGCACAAG/AAGCTCAAG	AAGCACAAG/AAGCTCAAG	AAGCACAAG/AAGCTCAAG	AAGCTCAAG	AAGCACAAG/AAGCTCAAG
AGACCAC/AGATCAC	AGATCAC					AGATCAC/GAATCAC	AGATCAC	AGATCAC			AGATCAC		AGATCAC	AGATCAC				AGATCGC		AGATCAC	AGATCAC			AGATCAC/GAATCAC	AGATCAC	AGATCAC/GAATCAC	AGACCAC	AGACCAC																					AGACCAC/AGATCAC
	CACCTACCGCCTTAGTATTAT			CACCTACCACCTTAGTACTAT	CACCTACCACCTTAGTACTAT		CACCTACCACCTTAGTACTAT/CACCTACCACCTTAGTACTGT	CACCTACCACCTTAGTACTAT/CACCTACCACCTTAGTACTGT	CACCAACCACCTTAGTACTAT/CATCTTCCACCTTAGTACTAT		CACCTACCACCTTAGTACTAT		CACCTACCACCTTAGTACTAT		CACGTACCATCTTAGTACTAT/GACGTACCACCTTAGTACTAT			CACCTACCACCTTAGTACTAT	CACCTACCACATTAGTACTAT	CACCTAACACCTTAGTACTAT/CACCTACCACATTGGTACTAT	CACCTACCACCTTAGTACTAT	CACCTACCGCCTTATTATTAT/CACCTTCCACCTTAGTACTAT					CACCTACCACCTTAGTACTGT	CACCTACCACCTTAGTACTGT	CACCTACCACCTTAGTACTGT/CACGTACCATCTTAGTACTAT	CACCTACCACCTTAGTACTGT/CACGTACCATCTTAGTACTAT	CACCTACCACCTTAGTACTGT/CACGTACCATCTTAGTACTAT	CACCTACCACCTTAGTACTGT/CACGTACCATCTTAGTACTAT	CACCTACCACCTTAGTACAAT	CACCTACCACCTTAGTACAAT	CACCTACCACCTTAGTACAAT			CACCAACCACCTTAGTACTAT/CACCTACCACCTTAGTACTAT	CACCTACCACCTTAGCACTAT/CACCTACCACCTTAGTACTAT		CACCTACCACCTTAGTACTAT/CACCTACCACCTTAGTACTGT	CACCTACCACCTTAGTACTAT/CACCTACCGCCTTAGTATTAT	CACCTACCACCTTAGTACTAT	CACCTACCACCTTAGTACTGT/CACCTACCGCCTTAGTATTAT	CACCTACCACCTTAGTACTAT	CACCTACCACCTTAGTACTAT/CACCTACCGCCTTAGTATTAT	CACCTACCACATTAGTACTAT/CACCTACCACCTTAGTACTAT	CACCTACCACCTTAGTACTAT	CACCTACCACCTTAGTACTAT/GACGTACCACCTTAGTACTAT
CTCGGGCTC	CTCGGGCTC	CTCGGGCTC	CTCGGGCTC	CTCGGGCTC	CTCGGGCTC		CTCGGGCTC	CTCGGGCTC	CCCGGGCTC/CTCGGGCTC	CCCGGGCTC/CTCGGGCTC	CTCGGGCTA/CTCGGGCTC	CTCGGGCTA	CTCGGGCTA/CTCGGGCTC	CTCGGGCTC	CTCGGGCTC		CTCGGGCTC		CTCGGGCTC	CTCGGGCTC	CTCGGGCTC	CCCGGGCTC/CTCGGGCTC	CTCGGGCTC	CTCGGGCTC		CTCGGGCTC	CTCGGGCTC	CTCGGGCTC	CTCGGGCTC	CTCGGGCTC	CTCGGGCTC	CTCGGGCTC	CTCGGGCTC	CTCGGGCTC	CTCGGGCTC	CTCGGGCTC	CTCGGGCTC	CTCGGGCTC	CTCGGGCTC	CTCGGGCTC	CTCGGGCTC/CTCGGGTTC	CCCGGGCTC/CTCGGGCTC	CTCGGGCTC	CTCGGGCTC	CTCGGGCTC	CTCGGGCTC/CTCGGGTTC	CTCGGGCTC	CTCGGGCTC	CTCGGGCTC
CTAATGTCGAACGGAGCCCATCCG		CTAATGTCGAACGGAGCCCATCCG	CTAATATCGAACGGAGCCCATCCG/CTAATGTCGACCGGAGCCCATCCG	CTAATGTCGAACGGAGCCCATCCG/CTAATGTCGACCGGAGCCCATCCG	CTAATGTCGAACGGAGCCCATCCG/CTAATGTCGACCGGAGCCCATCCG	CTAATGTCGACCGGAGCCCATCCG	CTAATGTCGAACGGAGCCCATCCG/CTAATGTCGACTGGAGCCCATCCG	CTAATGTCAACCGGAGCCCATCCG/CTAATGTCGAACGGAGCCCATCCG	CTAATGTCGACCGGAGCCCATCCG/CTAATGTCGACCTGAGCCCATCCG	CTAATGTCGACCGGAGCCCATCCG	CTAATGTCGACCGGAGCCCATCCG/CTAATGTCGACTGGAGCCCATCCG	CTAATGTCGACCGGAGCCCATCCG	CTAAGGTCGACCGGAGCCCATCCG/CTAATGTCGACCGGAGCCCATCCG	CTAATGTCGAACGGAGCCCATCCG/CTAATGTCGACCGGAGCCCGTCCG	CTAATGTCGAACGGAGCCCATCCG	CTAATGTCGACCGGAGCCCATCCG/CTAATGTCGACCGGTGCCCATCCG	CTAATGTCGAACGGAGCCCATCCG		CTAATGTCGAACGGAGCCCATCCG/CTAATGTCGACCGGAGCCCATCCG	CTAATGTCGACCGGAGCCCATCCG/CTTATGTCGACCGGAGCCCATCCG	CTAATGTCGACCGGAGCCCATCCG/CTAATGTCGACCGGAGCCTATCCG	CTAATGTCGACCGGAGCCCATCCG	CTAATGTCGACCGGAGCCCATCCG	CTAATATCGAACGGAGCCCATCCG/CTAATGTCGACCGGAGCCCATCCG	CTAATGTCGACCGGAGCCCATCCG/CTAATGTCGACCGGTGCCCATCCG	CTAATGTCGACCGGAGCCCATCCG	CTAATGTCGAACGGAGCCCATCCG/CTAATGTCGACCGGAGCCCATCCG	CTAATGTCGAACGGAGCCCATCCG/CTAATGTCGACCGGAGCCCATCCG	CTAATGTCGAACGGAGCCCATCCG/CTAATGTCGACCGGAGCCCATCCG	CTAATGTCGAACGGAGCCCATCCG/CTAATGTCGACCGGAGCCCATCCG	CTAATGTCGAACGGAGCCCATCCG/CTAATGTCGACCGGAGCCCATCCG	CTAATGTCGAACGGAGCCCATCCG/CTAATGTCGACCGGAGCCCATCCG	CTAATGTCGACCGGAGCCCATCCG	CTAATGCCGACCGGAGCCCATCCG/CTAATGTCGACCGGAGCCCATCCG	CTAATGTCGACCGGAGCCCATCCG	CTAAGGTCGACCGGAGCCCATCCG/CTAATGTCGACCGGAGCCCATCCG	CTAATGTCGAACGGAGCCCATCCG/CTAATGTCGACCGGAGCCCATCCG	CTAATGTCGACCGGAGCCCATCCG	CTAATGTCGACCGGAGCCCATCCG	CTAATGTCGAACGGAGCCCATCCG/CTAATGTCGACCGGAGCCCATCCG	CTAATGTCGACCGGAGCCCATCCG	CTAATGTCGACCGGAGCCCATCCG	CTAATGTCGACCGGAGCCCATCCG	CTAATGTCGACCGGAGCCCATCCG	CTAATGTCGACCGGAGCCCATCCG	CTAATGTCGAACGGAGCCCATCCG/CTAATGTCGACCGGAGCCCATCCG	CTAATGTCGACCGGAGCCCATCCG	CTAATGTCGAACGGAGCCCATCCG/CTAATGTCGACCGGAGCCCATCCG	CTAATGTCGAACGGAGCCCATCCG/CTAATGTCGACCGGAGCCCATCCG
AACA	AACA	AACA					AACA	AACA	AACA	AACA	AACA	AACA	AACA	AACA	AACA		AACA	AACA	AACA	AACA	AACA	AACA	AACA	AACA/AATA	AATA/TACA		AACA	AACA	AACA	AACA	AACA	AACA	AACA	AACA	AACA	AACA	AACA	AACA			AACA		AACA				AACA	AACA	AACA
C		C	C	C	C	C			C	C	C/T	C/T	C/T	C	C		C	C	C	C	C	C	C	C	C	C	C	C	C	C	C	C	C	C	C	C	C	C	C	C	C	C	C	C	C	C	C	C	C
				GGCCAAATGTGG	GGCCAAATGTGG/GGCCAACTGTGG		GGCCAAATGTGG	GGCCAAATGTGG				GGCCAAATGTGG	GGCCAACTGTGG	GGCCAACTGCAG/GGCCAGCTTCAG	GGCCAGCTTCAG/GGCCCACTGCAG				GGCCAACTGCAG	GGCCAACTGCAG	GGCCAACTGCAG	GGCCAACTGTGG	GGCCAACTGTGG				GGCCAACTGCAG/GGTCAACTGCGG	GGCCAACTGCAG/GGTCAACTGCGG	GGCCAACTGCAG/GGCCCACTGCAG	GGCCAACTGCAG	GGCCAACTGCAG/GGCCCACTGCAG	GGCCAACTGCAG/GGCCCACTGCAG																	GGCAAACTGCGG/GGTCAACTGCGG
ATGTACGACATT/ATGTACGACGTT	ATGTACGACGTT	ATGTACGACGTT	ATGTACGACGTC	ATAGACGACGTT/ATGTACGACGTT	ATAGACGACGTT/ATGTACGACGTT	ATGTACGACGTC	ATAGACGACGTT/ATGTACGACGTT	ATGTACGACGTT	ATGTACGACGTC/ATGTACGACGTT		ATGTACGACGTT	ATGTAAGACGTT/ATGTACGACGTT	AGGTACGACGTT/ATGTACGACGTT	ATGTACGACGTT	ATGTACGACGTT	ATGTACGACGTC/ATGTACGACGTT	ATGTACGACGTT	ATGTACGACGTT		ATGTACGACGTC/ATGTACGACGTT	ATGTACGACGTC/ATGTACGACGTT	ATGTACGACGTT	ATATACGACGTT/ATGTACGACGTT	ATGTACGACGTC/ATGTACGACGTT	ATGTACGACGTT	ATGTACGACGTC/ATGTACGACGTT	ATATACGACGTT/ATGTACGACGTT	ATATACGACGTT/ATGTACGACGTT	ATGTACGACGTT	ATGTACGACGTT	ATGTACGACGTT	ATGTACGACGTT	ATGTACGACGTT	ATGTACGACGTT	ATGTACGACGTT	ATGTACGACGTC/ATGTACGACGTT	ATATACGACGTT/ATGTACGACGTT	ATGTACGACGTC/ATGTACGACGTT	ATGTACGACGTT	ATATACGACGTT/ATGTACGACGTT	ATGTACGACGTT	ATGTACGACGTC/ATGTACGACGTT	ATGTACGACGTT	ATGTACGACGTT	ATATACGACGTT/ATGTACGACGTT	ATGTACGACGTC/ATGTACGACGTT		ATGTACGACGTT	ATGTACGACGTT
GAAGGCGAGGGCGTCCTC		GAAGGCGAGGGCGTCCTC	GAAGGCGAGGGCGTCCAC	AAAGGCGAAGGCGTCCTC/GAGGGCGAGGGCGTCCTC	GAAGGCGAGGGCGTCCTC/GAGGGCGAGGGCGTCCTC		GAAAGCGAGGGCGTCCAC/GTAGGCGAGGGCGTCCAC	GAAGACGAGGGCGTCCTC/GTAGGCGAGGGCGTCCAC			GAAAGCGAGGGCGTCCAC/GAAGGCGAGGGCGTCCAC	GAAAGCGAGGGCGTCCAC/GTAGGCGAGGGCGTCCAC	GAAAGCGAGGGCGTCCAC				GAAGGCGAGGGCGTCCTC					AAAGGCGAAGGCGTCCTC/GAAAGCGAGGGCGTCCAC		GAAGGCGAGGGCGTCCAC	GAAGGCGAGGGCCCCCAC	GAAGGCGAGGGCCCCCAC
TCAGACAGCG		TCAGACAGCG		TCAGACAGCG			TCAGACAGCG	TCAGACAGCG	TCAGACAGCG	TCAGTCAGCG	TCAGACAGCG	TCAGACAGCG	TCAGACAGCG				TCAGACAGCG/TTAGACAGCG					TCAGACAGCA/TCAGACAGCG	TCAGACAGCG						CCAGACAGCG	CCAGACAGCG	CCAGACAGCG	CCAGACAGCG				TCAGACAGCG	TCAGACAGCG	TCAGTCAGCG	TCAGACAGCG	TCAGACAGCG	TCAGACAGCG	TCAGACAGCG/TCAGACAGTG	TCAGACAGCG	TCAGACAGCG	TCAGACAGCG	TCAGACAGCG	TCAGACAGCG/TCAGTCAGCG	TCAGACAGCG
AACAACACA	AACAACACA	AACAACACA/AACTACACA	AACAACACA	AACAACACA	AACAACACA	AACAACACA	AACAACACA	AACAACACA	AACAACACA	AACAACACA	AACAACACA	AACAACACA	AACAACACA	AACAACACA	AACAACACA	AACAACACA	AACAACACA		AACAACACA	AACAACACA	AACAACACA	AACAACACA		AACAACACA	AACAACACA	AACAACACA	AACAACACG	AACAACACG	AACAACACA	AACAACACA	AACAACACA	AACAACACA	AACAACACA/AAGAACACA	AACAACACA	AACAACACA	AACAACACA/AACAACGCA	AACAACACA/AACAACGCA	AACAACACA/AACAACGCA		AACAACACA/AACAACGCA	AACAACACA	AACAACACA/AACAACGCA	AACAACACA	AACAACACA/AACAACGCA	AACAACACA	AACAACACA	AACAACACA	AACAACACA	AACAACACA
	GGGCAGTTGGATCATC	GGGCAGTTGGATCATC	GGGCAGTTGGATCATC	GGGCAGTTGGATCATC/GGTCAGTTGGATCATC		GGGCAGTTGGATCATC	GGGCAGTTGGATCATC	GGGCAGTTGGATCATC	GGGCAGTTGGATCATC/GGTCAGTTGGATCATC	GGGCAGTTAGATCATC/GGGCAGTTGGCTCATC	GGGCAGTTGGATCATC	GGGCAGTTGGATCATC	GGGCAGTTGGATCATC	GGGCAGTTGGATCATC/GGTCTGTTGGATCATC	GGGCAGTTGGATCATC	GGGCAGTTGGATCATC	GGGCAGTTGGATCATC	GGGCAGTTGGATCATC	GGGCAGTTGGATCATC	GGGCAGTTGGATCATC	GGGCAGTTGGATCATC	GGGCAGTTGGATCATC		GGGCAGTTGGATCATC	GGGCAGTTGGATCATC	GGGCAGTTGGATCATC/GGGCAGTTGGCTCATC	GGGCAGTTGGATCATC/GGTCAGTTGGATCATC	GGGCAGTTGGATCATC/GGTCAGTTGGATCATC	GGGCAGTTGGATCATC/GGTCTGTTGGATCATC	GGGCAGTTGGATCATC/GGTCTGTTGGATCATC	GGGCAGTTGGATCATC/GGTCTGTTGGATCATC	GGGCAGTTGGATCATC/GGTCTGTTGGATCATC	GGGCAGTTGGATCATC	GGGCAGTTGGATCATC	GGGCAGTTGGATCATC	GGGCAGTTAGATCATC/GGGCAGTTGGATCATC		GGGCAGTTGGATCATC/GGTCAGTTGGATCATC		GGGCAGTTAGATCATC/GGGCAGTTGGATCATC	GGGCAGTTGGATCATC	GGGAAGTTGGATCATC/GGGCAGTTGGATCATC	GGGCAGTTGGATCATC	GGGCAGTTGGATCATC	GGGCAGTTAGATCATC/GGGCAGTTGGCTCATC	GGGCAGTTGGATCATC	GGGCAGTTGGATCATC/GGGCAGTTGGCTCATC	GGGCAGTTGGATCATC	GGGCAGTTGGATCATC
CGCGC	CGCGC	CGCGC	CGCGC	CGCGC		CGCGC	CGCGC	CGCGC	CGCGC			CGCGC		CGCGC	CGCGC	CGCGC	CGCGC	CGCGC		CGCGC		CGCGC		CGCGC	CGCGC	CGCGC	CGCGC	CGCGC	CGCGC		CGCGC	CGCGC		CGCGC	CGCGC	CGCGC	CGCGC	CGCGC	CGCGC	CGCGC	CGCGC	CGCGC	CGCGC	CGCGC	CGCGC	CGCGC	CGCGC	CGCGC
CACGTACCGGCTCGCGTACGAC/CACGTACCGGGTTGCATGCGAC	CACGTACCGGCTCGCGTAAGAC/CACGTACCGGCTCGCGTACGAC	CACGTACCGGCTCGCGTACGAC/CACGTACCGGCTCGCGTGCGAC	CACGTACCGGCTCGCGTACTAC			CACGTACCGGCTCACGTACGAC/CACGTACCGGGTTGCGTACGAC	CACGTACCGGCTCGCATACGAC/CACGTACCGGGTTGCATGCGAC	CACGTACCGGCTCGCGTACGAC/CACGTACCGGGTTGCATGCGAC			CACGTACCGGCTCGCGTACGAC	CACGTACCGGCTCGCGTACGAC	CACGTACCGGCTCGCGTACGAC	CACGTACCGGCTCGCGTACGAC/CACGTACCGGGTTGCATGCGAC	CACGCACCGGCTCGCGTACGAC/CACGTACCGGCTTGCGTACGAC	CACGTACCGGCTCGCGTACGAC	CACGTACCGGGTTGCATGCGAC		CACGTACCGGCTCGCGTGCGAC/CACGTACCGGGTTGCATGCGAC	CACGTACCGGGTTGCATGCGAC/CACGTACCGGGTTGCGTGCGAC	CACGTACTGGCTCGCGTGCGAC			CACGTACCGGCTCGCGTACGAC/CACGTACCGGGTTGCGTACGAC	CACGTACCGGCTCGCGTACGAC/CACGTACCGGGTTGCGTGCGAC	CACGTACCGGCTCGCGTACGAC	CACGTACCGGGTTGCATGCGAC	CACGTACCGGGTTGCATGCGAC	CACGTACCGGCTCGCATACGAC/CACGTACCGGGTTGCATGCGAC	CACGTACCGGCTCGCATACGAC/CACGTACCGGGTTGCATGCGAC	CACGTACCGGCTCGCATACGAC/CACGTACCGGGTTGCATGCGAC	CACGTACCGGCTCGCATACGAC/CACGTACCGGGTTGCATGCGAC	CACGTACCGGGTTGCGTGCGAC	CACGTACCGGGTTGCGTGCGAC	CACGTACCGGGTTGCGTGCGAC													CACGTACCGGCTTGCGTACGAC/CACGTACCGGGTTGCATGCGAC	CACGTACCGGCTCGCGTGCGAC/CACGTACCGGGTTGCATGCGAC
TCAAGATTGT	TCAAGATTGT	TCAAGATTGT	TCAACATTGT	TCAAGATTGT		TCACGATTGT	TCAAGATTGT	TCAAGATTGT						TCAAGATTGT	TCAAGATTGT	TCCAGATTGT	TCAAGATTGT							TCAAGATTGT/TCCAGATTGT	TCAACATTGT/TCAAGATTGT	TCAACATTGT/TCAAGATTGT	TCAAGATTGT	TCAAGATTGT	TCAAGATTGT	TCAAGATTGT	TCAAGATTGT	TCAAGATTGT						TCAAGATTGT	TCAAGAATGG/TCAAGATTGT	TCAAGATTGT	TCAAGATTGT	TCAAGATTGT	TCAAGATTGT		TCAAGATTGT	TCAAGATTGT	TCAAGATTGT	TCAAGATTGT	TCAAGATTGT
TTACTT		TTACTT	TTACTT/TTATTT			TTACTT					TTACTT	TTACTT	TTACTT	TTACTT	TTACTT	TTACTT	TTACTT	CTACTT/TTGCTT		TTACTT	TTACTT			TTACTT	TTATTT	TCACTT/TTACTT	TTACTT	TTACTT	TTACTT	TTACTT	TTACTT	TTACTT																TTACTT	TTACTT
	TCGATCAGGATGCG/TTGATCAGGATGCG		TCGATCAGGATGCG/TTGATCAGGATGCG			TTGATCAGGATGCG			TCGATAAGGATGCG/TTGATCAGGATGCG		TCGATCAGGATGCG	TCGATCAGGATGCG	TCGATCAGGATGCG	TTGATCAGGATGCG	TTGATCAGGATGCG	TCGATCAGGATGCG/TTGATCAGGATGCG					TCGATCAGGATGCG/TTGATCTGGATGCG	TCGATCAGGATGCG	TCGATCAGGATGAG/TTGATCTGGATGCG	TTGATCAGGATGCG	TCGATCAGGATGCG/TTGATCAGGATGCG	CCGATCAGGATGCG/TTGATCAGGATGCG			TTGATCAGGATGCG	TTGATCAGGATGCG	TTGATCAGGATGCG	TTGATCAGGATGCG	TTGATCTGGATGCG	TTGATCTGGATGCG	TTGATCTGGATGCG	TCGATCAGGATGCG	TCGATCAGGATGCG	TCGATCAGGATGCG	TCGATCAGGATGCG	TCGATCAGGATGCG	TCGATCAGGATGCG	TCGATCAGGATGCG	TCGATCAGGATGCG	TCGATCAGGATGCG	TCGATCAGGATGCG	TCGATCAGGATGCG	TCGATCAGGATGCG/TTGATCAGGATGCG	TTGATCTGGATGCG	TCGATCAGGATGCG
	GTCTAAGCC/GTGCAAGCC				ATGCATACC/GTGCAAGCC					ATGCATACC/GTGCAAGCC				ATGCATACC/GTGCTAGCC				GTCTAAGCC	ATGCATAAC/GTGCAAGCC		ATGCATACC/GTGCAAGCC	ATGCATACC/GTGCAAGCC		ATGCATACC/GTGCAAGCC			ATGCATACC/GTGCAAGCC	ATGCATACC/GTGCAAGCC	ATGCATACC/GTGCAAGCC	ATGCATACC/GTGCAAGCC	ATGCATACC/GTGCAAGCC	ATGCATACC/GTGCAAGCC	ATGCATAAC/GTGCAAGCC	ATGCATAAC/GTGCAAGCC	ATGCATAAC/GTGCAAGCC	ATGCATACC/GTGCAAGCC	GTGCAAGCC	ATGCATACC/GTGCAAGCC	GTGCAAGCC	ATGCATACC/GTGCAAGCC	ATGCATACC/GTGCAAGCC	ATGCATACC/GTGCAAGCC	ATGCATACC/GTGCAAGCC	ATGCATACC/GTGCAAGCC	ATGCATACC/GTGCAAGCC	GTGCAAGCC	GTGCAAGCC	ATGCATACC/GTGCAAGCC	ATGCATACC/GTGCAAGCC
AGGAACCAGCAA	AGAAACCAGCAA	AGGAACCAGCAA	AGAAACAAGCAA/AGAAACCAGCAA	AGAAACCAGCAA/AGAATCCAGCAA	AGAAACCAGCAA/AGAAACCAGCAG	AGAAACCAGCAA	AGAAACCAGCAA	AGAAACCAGCAA/ATAAACCAGCAA	AGAAACCAACAA/AGAAACCAGCAA	AGAAACCAACAA/AGAAACCAGCAA	AGAAACCAGCAA	AGAAACCAGCAA	AGAAACCAGCAA	AGAAACCAGCAA	AGAAACCAGCAA	AGAAACCAGCAA/AGAAACCAGTAA	AGAAACCAGCAA/AGGAACCAGCAA		AGAAACCAGCAA	AGAAACCAGCAA	AGAAACCAGCAA	AGAAACCAGCAA/AGAAACCAGCAG	AGAAACCAGCAA/AGAAACCAGCAG	AGAAACCAGCAA	AGAAACAAGCAA/AGAAACCAGCAA	AGAAACAAGCAA	AGAAACCAGCAA	AGAAACCAGCAA	AGAAACCAGCAA	AGAAACCAGCAA	AGAAACCAGCAA	AGAAACCAGCAA	AGAAACCAACAA/AGAAACCAGCAA	AGAAACCAGCAA	AGAAACCAGCAA	AGAAACCAGCAA		AGAAACCAGCAA/AGAATCCAGCAA		AGAAACCAACAA/AGAAACCAGCAA	AGAAACCAGCAA	AGAAACCAGCAA	AGAAACCAACAA/AGAATCCAGCAA	AGAAACCAGCAA/AGAAACCCGCAA		AGAAACCAGCAA/AGAAACCAGCAG	AGAAACCAGCAA/AGAAACCCGCAA	AGAAACCAGCAA	AGAAACCAGCAA
CTTGACTA	CTTGACTA	CTTGACTA	CTTGACTA	CTTGACTA	CTTGACTA	CTTGACTA	CTTGACTA	CTTGACTA	CTTGACTA	CTTAACTA/CTTGACTA	CTTGACTA	CTTGACTA	CTTGACTA	CTTGACTA/TTTGACTA	CTTGACTA/TTTGACTA	CTTGACTA	CTTGACTA		CTTGACTA	CTTGACTA	CTTGACTA	CTTGACTA	CTTGACTA	CTTGACTA	CTTGACTA	CTTGACTA	CTTGACTA	CTTGACTA	CTTGACTA	CTTGACTA	CTTGACTA	CTTGACTA	CTTGACTA/CTTGACTT	CTTGACTA	CTTGACTA	CTTGACTA	CTTGACTA	CTTGACTA	CTTAACTA/CTTGACTA	CTTAACTA/CTTGACTA	CTTGACTA	CTTAACTA/CTTGACTA	CTTGACTA	CTTGACTA	CTTGACTA	CTTGACTA	CTTGACTA	CTTGACTA	CTTGACTA
AACCA	AACCA/AGCCC	AGCCC	AACCA	AACCA	AACCA	AACCA	AACCA	AACCA	AACCA	AACCA	AACCA	AACCA	AACCA	AACCA	AACCA/AACCC	AACCA	AACCA		AACCA	AACCA	AACCA	AACCA	AACCA	AACCA	AACCA	AACCA	AACCA/AACCC	AACCA/AACCC	AACCA/AACCC	AACCA/AACCC	AACCA/AACCC	AACCA/AACCC	AACCA	AACCA	AACCA/AGCCA	AACCA	AACCA	AACCA	AACCA	AACCA	AACCA	AACCA	AACCA	AACCA	AACCA	AACCA	AACCA	AACCA	AACCA/AACCC
GTCAGCGAAAA		GTCAGCGAAAA		ACCAGCGAGAA/ACCAGTGAGAA	ACAAGCGAGAA/ACCAGCGAGAA		ATCAGCGAGAA/GTCAGCGAAAA	ATCAGCGAGAA/GTCAGCGAAAA		ACAAGCGAGAA/ACCAGCGAGAA	ACCAGCGAGAA/ATCAGCGAGAA		ACCAGCGAGAA/ATCAGCGAGAA		GTCAGCGAAAA		GTCAGCGAAAA					ACCTGCGAGAA/ATCAGCGAGAA					GTCAGCGAAAA	GTCAGCGAAAA	GTCAGCGAAAA	GTCAGCGAAAA	GTCAGCGAAAA	GTCAGCGAAAA				ATCAGCGAGAA/ATCAGCGAGAC	ACCAGCGAGAA	ACAAGCGAGAA/ACCTGCGAGAA	ACCTGCGAGAA/ATCAGCGAGAA		ACAAGCGAGAA	ACAAGCGAGAA/ACCTGCGAGAA	ACCTGCGAGAA				ACCAGCGAGAA/ATCAGCGAGAC	ATCAGCGAGAA	ATCAGCGAGAA/GTCAGCGAAAA
TACCGCCCTCGTGT/TACCGCTCTCGTGT	TACCGCCCTCGTGC	TACCGCCCTCGTGT	TACCGCCCTCGTGT	TACCGCCCTCGTGT	TACCGCCCTCGTGT	TACCGCCCTCGTGT	TACCGCCCTCGTGT	TACCGCCCTCGTGT/TGCCGCCCTCGTGT	TACCGCCCCCGTGT/TACCGCCCTCGTGT	TACCGCCCCCGTGT/TACCGCCCTCGTGT	TAACGCCCTCGTGT/TACCGCCCTCGTGT	TACCGCCCTCGTGT	TACCGCCCTCGTGT	TACCGCCCTCGTGT/TACCTCCCTCGTGT	TACCGCCCTCGTGT	TACCGCCCTCGTGC/TACCGCCCTTGTGT	TACCGCCCTCGTGT					TACCGCCCTCGTGT	TACCGCCCCCGTGT/TACCGCCCTCGTGT	TACCGCCCTTGTGT	TACCGCCCTTGTGT	TACCGCCCTCGTGT/TACCGCCCTTGTGT	TACCGCCCTCGTGT	TACCGCCCTCGTGT	TACCGCCCTCGTGT	TACCGCCCTCGTGT	TACCGCCCTCGTGT	TACCGCCCTCGTGT	TACTGCCCTCGTGT	TACTGCCCTCGTGT	TACTGCCCTCGTGT	TACCGCCCCCGTGT/TACCGCCCTCGTGT	TACCGCCCCCGTGT/TACCGCCCTCGTGT	TACCGCCCCCGTGT/TACCGCCCTCGTGT	TACCGCCCCCGTGT/TACCGCCCTCGTGT	TACCGCCCCCGTGT/TACCGCCCTCGTGT	TACCGCCCCCGTGT/TACCGCCCTCGTGT	TACCGCCCCCGTGT/TACCGCCCTCGTGT	TACCGCCCCCGTGT	TACCGCCCCCGTGT/TACCGCCCTCGTGT	TACCGCCCCCGTGT/TACCGCCCTCGTGT	TACCGCCCCCGTGT/TACCGCCCTCGTGT	TACCGCCCCCGTGT/TACCGCCCTCGTGT	TACCGCCCCCGTGT/TACCGCCCTCGTGT	TACCGCCCTCGTGT
AGTGCCACCAACCG	AATGCCACCAACCG/AGTGCCACCAACCG	AGTGCCACCAACCG	AGTGCCATCAACCG	AGTCCCGCCAACCG/AGTGCCATCAACCG		AGTGCCATCAACCG	AGTGCCACCAACCG	AGTGCCACCAACCG			AGTGCCACCAACCG	AGTGCCACCAACCG		AGTGCCACCAACCG	AGTGCCACCAACCG	AATGCCACCAACCG/AGTGCCATCAACCG	AGTGCCACCAACCG	AGTGCCACCGACCG			AGTGCCACCAACCG	AGTCCCGCCAACCG/AGTGCCACCAACCG		AGTGCCACCAACCG	AGTGCCACCAACCG/AGTGCCATCAACCG	AGTGCCACCAACCG	AGTGCCACCAACCG	AGTGCCACCAACCG	AGTGCCACCAACCG	AGTGCCACCAACCG	AGTGCCACCAACCG	AGTGCCACCAACCG	AGTGCCACCAACCG	AGTGCCACCAACCG	AGTGCCACCAACCG	AGTGCCACCAACCG	AGTGCCACCAACCG	AGTCCCGCCAACCG/AGTGCCACCAACCG	AGTGCCACCAACCG	AGTCCCGCCAACCG/AGTGCCACCAACCG	AGTCCCGCCAACCG/AGTGCCACCAACCG	AGTCCCGCCAACCG/AGTGCCACCAACCG	AGTGCCACCAACCG	AGTCCCGCCAACCG/AGTGCCACCAACCG			AGTGCCACCAACCG	AGTGCCACCAACCG	AGTGCCACCAACCG
CACAGGCAATGTGTCCTT	CACAGGCAATGTGTCCTT	CACAGGCAATGTGTCCTT					CACAGGCAATATGTCCTT/CACAGGCAATGTGTCCTT	CACAGGCAATGTGTCCTT	CACAGGCAATGTGTCCTT/CACAGGCGATGTGTCCTT					CACAGGCAATGTGTCCTT	CACAGGCAATGTGTCCTT	CACAGGCAATGTGTCCTT	CACAGGCAATGTGTCCTT	CACAGGCAATGCGTCCTT	CACAGGCAATGTGTCCTT	CACAGGCAATGTGTCCTT	CACAGGCAATGTGTCCTT/CATAGGCAATGTGTGCTT	CACAGGCAATGCGTCCTT/CACAGGCAATGTGTCCTT					CACAGACAATGTGTCCTT	CACAGACAATGTGTCCTT	CACAGACAATGTGTCCTT/CACAGGCAATGTGTCCTT	CACAGACAATGTGTCCTT/CACAGGCAATGTGTCCTT	CACAGACAATGTGTCCTT/CACAGGCAATGTGTCCTT	CACAGACAATGTGTCCTT/CACAGGCAATGTGTCCTT				CACAGGCAATGTATCCTT/CACAGGCGATGTGTCCTT	CACAGGCAATGTGTCCTT/CACAGGCGATGTGTCCTT	CACAGGCAATGTGTCCTT/CACAGGCGATGTGTCCTT	CACAGGCAATGTGTCCTT/CACAGGCGATGTGTCCTT	CACAGGCAATGTATCCTT/CACAGGCAATGTGTCCTT	CACAGGCAATGTGTCCTT/CACAGGCGATGTGTCCTT	CACAGGCAATGTGTCCTT/CACAGGCGATGTGTCCTT	CACAGGCAATGTGTCCTT/CACAGGCGATGTGTCCTT	CACAGGCAATGTATCCTT/CACAGGCGATGTGTCCTT		CACAGGCAATGTGTCCTT/CACAGGCGATGTGTCCTT	CACAGGCAATGTATCCTT/CACAGGCGATGTGTCCTT	CACAGGCAATGTGTCCTT	CACAGGCAATGTGTCCTT
CCAT/TCGC	CCAT/TCGC	CCAT/TCGC	CCAT/TCGC			CCAT/TCGC					CGAT/TCGC	CGAT/TCGC	CGAT/TCGC	CCAT/TCGC	CCAT/TCGC	CCAT/TCGC	CCAT/TCGC		CCAT/TCGC	CCAT/TCGC	CCAT/TCGC			CCAT/TCGC	CCAT/TCGC	CCAT/TCGC	CCAT/TCGC	CCAT/TCGC	CCAT/TCGC	CCAT/TCGC	CCAT/TCGC	CCAT/TCGC	CCAT/TCGC	CCAT/TCGC	CCAT/TCGC	CCAT/TCGC		CCAT/TCGC	CCAT/TCGC	CCAT/TCGC		CCAT/TCGC	CCAT/TCGC	CCAT/TCGC	CCAT/TCGC	CCAT/TCGC	CCAT/TCGC	CCAT/TCGC	CCAT/TCGC
TTCACATA	TTCACATA	TTCACATA	TTCACATA/TTCATATA	TTCACATA/TTCATATA	TTCACATA/TTCATATA		TTCACATA	TTCACATA	TTCACATA/TTCATATA	TTCACATA	TTCACATA		TTCACATA	TTCACATA	TTCACATA	TTCACATA	TTCACATA	TTCACATA/TTCATATA	TTCACATA/TTCATATA	TTAATATA/TTCACATA		TTCACATA	TTCACATA	TTCACATA	TTCACATC	TTCACATA	TTCACATA	TTCACATA	TTCACATA	TTCACATA	TTCACATA	TTCACATA	TTCACATA/TTCATATA	TTCACATA	TTCACATA	TTCACATA/TTCATATA	TTCACATA	TTCACATA/TTCATATA	TTCACATA/TTCATATA	TTCACATA/TTCATATA	TTCACATA	TTCACATA	TTCACATA/TTCATATA	TTCACATA	TTCACATA/TTCATATA	TTCACATA	TTCACATA	TTCACATA/TTCATATA	TTCACATA
ACTAA	AACAA/ACTAA	ACTAA	AACAA/ACTAA	AACAA/ACTAA	AACAA/ACTAA	AACAA/ACTAA	AACAA/ACTAA	AACAA/ACTAA		AACAA/ACTAA	AACAA/ACTAA	AACAA/ACTAA	AACAA/ACTAA	AACAA/ACTAA	AACAA/ACTAA	AACAA/ACTAA	ACTAA	ACTAA/GACAA	ACTAA	ACTAA	AACAA/ACTAA	AACAA/ACTAA	AACAA/ACTAA	AACAA/ACTAA	AACAA/ACTAA	AACAA/ACTAA	AACAA/ACTAA	AACAA/ACTAA	AACAA/ACTAA	AACAA/ACTAA	AACAA/ACTAA	AACAA/ACTAA	AACAA/ACTAA	AACAA/ACTAA	AACAA/ACTAA	ACTAA	AACAA/ACTAA					AACAA/ACTAA	AACAA/ACTAA	AACAA/ACTAA	ACCAA/ACTAA			AACAA/ACTAA	AACAA/ACTAA
GCCGTTATCGC	GCCGTTATCGC	GCCGTTATCGC	GCCGTTATCGC	GCCGTTATCGC	GCCGTTATCGC	GCCGTTATCGC	GCCGTTATCGC	GCCGTTATCGC	GCCGTTATCGC		GCCGTTATCGC	GCCGTTATCGC	GCCGTTATCGC	GCCGTTATCGC	GCCGTTATCGC	GCCGTTATCGC/GCTGTTATCAC	GCCGTTATCGC	GCCGTTATCGC	GCCGGTATCGC/GCCGTTATCGC	GCCGTTATCGC	GCCGTTATCGC	GCCGTTATCGC	GCCGTTATCGC	GCCGTTATCGC	GCCGTTATCGC	GCCGTTATCGC	GCCGTTATCGC	GCCGTTATCGC	GCCGTTATCGC	GCCGTTATCGC	GCCGTTATCGC	GCCGTTATCGC	GCCGTTATCGC	GCCGTTATCGC	GCCGTTATCGC	GCCGTTAACGC/GCCGTTATCGC	GCCGTTAACGC/GCCGTTATCGC	GCCGTTATCGC	GCCGTTAACGC/GCCGTTATCGC	GCCGTTATAGC/GCCGTTATCGC	GCCGTTAACGC/GCCGTTATCGC	GCCGTTATCGC		GCCGTTAACGC/GCCGTTATCGC	GCCGTTAACGC/GCCGTTATCGC	GCCGTTAACGC/GCCGTTATCGC	GCCGTTATCGC	GCCGTTATCGC	GCCGTTATCGC
CAGACTTGAAGCG	CAGACTCGAAGCG/CAGACTTGAAGCG	CAGACTTGAAGCG/CAGACTTGACGCG		CAGACTCGAAACG/CAGACTCGGAGCG			CAGACTCGAAGCG	CAGACTCGAAGCG						CAGACTCGAAACG	CAGACTCGAAACG	CAGTCTCGAAACG				CAGACTCGAAGCG	CAGACTCGAAGCG						CAGACTCGAAACG/CAGACTCGAAGCG	CAGACTCGAAACG/CAGACTCGAAGCG	CAGACTCGAAACG/CAGACTCGAAGCG		CAGACTCGAAACG/CAGACTCGAAGCG	CAGACTCGAAACG/CAGACTCGAAGCG				CAGACTCGAAGCG/CAGACTCGGAGCG	CAGACTCGAAGCG/CAGACTCGGAGCG	CAGACTCGAAGCG	CAGACTCGAAGCG/CAGACTCGGAGCG	CAGACTCGAAGCG/CAGACTCGGAGCG	CAGACTCGAAGCG	CAGACTCGAAGCG	CAGACTCGAAGCG/CAGACTCGGAGCG	CAGACTCGAAGCG/CAGACTCGGAGCG	CAGACTCGAAGCG/CAGACTCGGAGCG	CAGACTCGAAGCG/CAGACTCGGAGCG	CAGACTCGAAGCG/CAGACTCGGAGCG	CAGACTCGAAACG/CAGACTCGAAGCG	CAGACTCGAAACG
CTTGGTCGGGGCGC	CTTAGTCGGGGCGC/CTTGGTCGGGGCGC	CTTGGTCGGGGCGC		CTTGGTCGGGGCGC	CTTGGTCGAGACGC/CTTGGTCGGGGCGC	CTTGGTCGGGGCGC	CTTGGTCGGGACGC/CTTGGTCGGGGCGC	CTTGGTCGGGACGC/CTTGGTCGGGGCGC	CTTGGTAGGGGCGC/CTTGGTCGGGGCGC	CTTGGTAGGGGCGC/CTTGGTCGGGGCGC				CTTGGTCGGGGCGC	CTTGGTCGGGGCGC	CTTGGTCGGGACGC/CTTGGTCGGGGCGC	CTTGGTCGGAGCGC/CTTGGTCGGGGCGC		CTTGGTCGGGGCGC		CTTGGTCGGGGCGC	CTTGGTCGGGGCGC	CTTGGTCGGGACGC/CTTGGTCGGGGCGC	CTTGGTCGGGGCGC	CTTGGTCGGGGCGC	CTTGGTCGGGGCGC	CTTGGTCGGGGCGC	CTTGGTCGGGGCGC	CTTGGTCGGGGCGC	CTTGGTCGGGGCGC	CTTGGTCGGGGCGC	CTTGGTCGGGGCGC				CTTGGTAGGGGCGC/CTTGGTCGGGGCGC	CTTGGTAGGGGCGC/CTTGGTCGGGGCGC	CTTGGTAGGGGCGC/CTTGGTCGGGGCGC	CTTGGTAGGGGCGC/CTTGGTCGGGGCGC		CTTGGTCGGGGCGC/CTTGGTCGGGGTGC		CTTGGTAGGGGCGC/CTTGGTCGGGGCGC	CTTGGTCGGGACGC/CTTGGTCGGGGCGC	CCTGGTCGGGGCCC/CTTGGTCGGGGCGC			CTTGGTAGGGGCGC/CTTGGTCGGGGCGC	CTTGGTCGGGGCGC
AGGAAACTAACGTTC/AGGAAATGAACGTTC	AGGAAACTAACGTTC/AGGAAATGAACGTTC	AGGAAACTAACGTTC					AGGAAACTAACGTTC/AGGAAATGAGCGTTC	AGGAAACTAACGTTC/AGGAAATGAACGTTC	AGGAAATGAACGCTC/AGGAAATGAACGTTC	AGGAAATGAACGCTC/AGGAAATGAACGTCC	AGGAAATGAACGTTC	AGGAAATGAACGTTC		AGGAAACTAACGTTC	AGGAAACTAACGTTC/AGGGAATGAACGTTC	AGGAAATGAACGTTC	AGGAAACTAACGTTC							AGGAAATGAACGCTC/AGGAAATGAACGTTC	AGGAAATGAACGTTC	AGCAAATGAACGCTC/AGGAAATGAACGCTC	AGGAAACTAACGTTC	AGGAAACTAACGTTC	AGGAAACTAACGTTC	AGGAAACTAACGTTC	AGGAAACTAACGTTC	AGGAAACTAACGTTC	AGGAAATGAACGTTC	AGGAAATGAACGTTC	AGGAAATGAACGTTC		AGGAAATGAACGCTC/AGGAAATGAACGTTC			AGGAAATGAACGCTC/AGGAAATGAACGTCC	AGGAAATGAACGCTC/AGGAAATGAACGTTC	AGGAAATGAACGCTC/AGGAAATGAACGTTC	AGGAAATGAACGCTC/AGGAAATGAACGTTC	AGGAAACTAACTTTC/AGGAAATGAACGCTC				AGGAAACTAACGTTC/AGGAAACTAACTTTC	AGGAAACTAACGTTC
CTTCTCCAC/CTTCTTCGG		CTTCTCCAC/CTTCTTCGG	CTTCTCCAC/CTTCTTCGG		CTTCTCCAC/CTTCTTCAG	CTTCTCCAC/CTTCTTCGG	CTTCTCCAC/CTTCTTCAG	CTTCTCCAC/CTTCTTCAG	CTTCTCCAC/CTTCTTCAG			CTTCTCCAC	CTTCTCCAC/CTTCTTCAG	CTTCTCCAC/CTTCTTCGG	CTTCTCCAC/CTTCTTCGG		CTTCTCCAC/CTTCTTCGG	CTTCTCCAC/CTTCTTTGG	CCTCTTCAG/CTTCCCCAC	CCTCTTCAG				CTTCTCCAC/CTTCTTCGG	CTTCTCCAC/CTTCTTCGG	CTTCTCCAC/CTTCTTCGG	CTTCTCCAC/CTTCTTCGG	CTTCTCCAC/CTTCTTCGG	CTTCTCCAC/CTTCTTCGG	CTTCTCCAC/CTTCTTCGG	CTTCTCCAC/CTTCTTCGG	CTTCTCCAC/CTTCTTCGG	CTTCTCCAC/CTTCTTTGG	CTTCTCCAC	CTTCTCCAC/CTTCTTTGG	CTTCTCCAC/CTTCTTCAG	CTTCTCCAC/CTTCTTCAG	CTTCTCCAC/CTTCTTCAG		CTTCTCCAC/CTTCTTCAG	CTTCTCCAC/CTTCTTCAG	CTTCTCCAC/CTTCTTCAG			CTTCTCCAC/CTTCTTCAG		CTTCTCCAC/CTTCTTCAG		CTTCTCCAC/CTTCTTCAG
CCGCCGGCGCGTCCGGCTG	CCGCCGGCGCGACCGGCTG/CCGCCGGCGCGTCCGGCTG	CCGCCGGCGCGACCGGCTG/CCTCCGGCGCGACCGGCTG	CCGCCGGCGCGACCGGCTG	CCGCCGGCGCGACCGGCTG/CCGCCGGCGCGACCGGTTG	CCGCCGGCGCGACCGGCTG	CCGCCGGCGCGACCGGCTG	CCGCCGGCGCGACCGGCTG	CCGCCGGCGCGACCGGCTG	CCGCCGGCGCGACCGGCTG/CCGCCGGCGGGACCGGCTG		CCGCCGGCGCGACCGGCTG/CCGCCGGCGCGTCCGGCTG	CCGCCGGCGCGACCGGCTG/CCGCCGGCGCGTCCGGCTG	CCGCCGGCGCGTCCGGCTG	CCGCCGGCGCGACCGGCTG	CCGCCGGCGCGACCGGCTG/CCGCCGGCGCGTCCGGCTG	CCGCCGGCGCGACCGGCTG	CCGCCGGCGCGACCGGCTG			CCGCCGGCGCGACCGGCTG/CCGCCGGCGCGTCCGGCTG	CCGCCGGCGCGACCGGCTG	CCGCCGCCGCGACCGGCTG/CCGCCGGCGCGACCGGCTG	CCGCCGGCGCGACCGGCTG/CCGCCGGCGCGTCCGGCTG	CCGCCGGCGCGTCCGGCTG	CCGCCGGCACGACCGGCTG/CCGCCGGCGCGTCAGGCTG	CCGCCGGCGCGTCAGGCTG/CCGCCGGCGCGTCCGGCTG	CCGCCGGCGCGACCGGCTG	CCGCCGGCGCGACCGGCTG	CCGCCGGCGCGACCGGCTG	CCGCCGGCGCGACCGGCTG	CCGCCGGCGCGACCGGCTG	CCGCCGGCGCGACCGGCTG	CCGCCGGCGCGACCGGCTG	CCGCCGGCGCGACCGGCTG	CCGCCGGCGCGACCGGCTG		CCGCCGGCGCGACCGGCTA/CCGCCGGCGCGACCGGCTG	CCGCCGGCGCGACCGGCTG/CCGCCGGCGCGTCCGGCTG		CCGCCGGCGCGACCGGCTG/CCGCCGGCGCGTCCGGCTG		CCGCCGGCGCGACCAGCTG/CCGCCGGCGCGACCGGCTG	CCGCCGGCGCGACCGGCTG/CCGCCGGCGGGACCGGCTG	CCGCCGGCGCGACCAGCTG/CCGCCGGCGCGACCGGCTG	CCGCCGGCGCGACCAGCTG/CCGCCGGCGCGACCGGCTG	CCGCCGGCGCGACCGGCTG/CCGCCGGCGGGACCGGCTG	CCGCCGGCGCGACCGGCTG/CCGCCGGCGGGACCGGCTG	CCGCCGGCGCGACCGGCCG/CCGCCGGCGCGACCGGCTG	CCGCCGGCGCGACCGGCCG/CCGCCGGCGCGACCGGCTG
AGTTCCGCGCCCCCAACAG/AGTTCCGCGCCCCCAACGG	AGTTCCGCGCCCCCAACGG/AGTTCCGCGCCCCCACCGG	AGTTCCACGCCCCCAACAG/AGTTCCGCGCCCCCACCGG	AATTCCGCGCCCCCACCGG/AGTTCCGCGCCCCCACCGG	AGTTCCGCGCCCCCAACAG/AGTTCCGCGCCCCCACCGG	AGTTCCGCGCCCCCAACAG/AGTTCCGCGCCCCCACCGG	AGTTCCGCGCCCCCACCGG	AGTTCCGCGCCCCCAACAG/AGTTCCGCGCCCCCACCGG	AGTTCCGCGCCCCCACCGG	AGTTCCGCGCCCCCACCGG/AGTTCCGCGCCCCCGCCGG	AGTTCCGCGCCCCCACCGG	AGTTCCGCGCCCCCACCGG	AGTTCCGCGCCCCCACCGG	AGTTCCGCGCCCCCACCGG	AGTTCCGCGCCCCCAACGG/AGTTCCGCGCCCCCACCGG	AGTTCCGCGCCCCCACCGG	AGTTCCGCGCCCCCACCGG	AGTTCCACGCCCCAAACAG/AGTTCCGCGCCCCCAACGG	AGTTCCGCGCCCCCAACGG	AGTTCCGCGCCCCCAACAG/AGTTCCGCGTCCCCACCGG	AGTTCCGCGCCCCCAACAG/AGTTCCGCGTCCCCACCGG	AGTTCCGCGCCCCCAACAG/AGTTCCGCGTCCCCACCGG	AGTTCCGCGCCCCCACCGG	AGTTCCGCGCCACCACCGG/AGTTCCGCGCCCCCACCGG	AGTTCCGCGCCCCCACCGG	AGTTCCGCGCCCCCACCGG	AGTTCCGCGCCCCCACCGG	AGTTCCGTGCCCCCAACAG	AGTTCCGTGCCCCCAACAG	AGTTCCGCGCCCCCAACGG/AGTTCCGTGCCCCCAACAG	AGTTCCGCGCCCCCAACGG/AGTTCCGTGCCCCCAACAG	AGTTCCGCGCCCCCAACGG/AGTTCCGTGCCCCCAACAG	AGTTCCGCGCCCCCAACGG/AGTTCCGTGCCCCCAACAG	AGTTCCGCGCCCCCACCGG	AGTTCCGCGCCCCCACCGG	AGTTCCGCGCCCCCACCGG	AGTTCCGCGCCCCCACCGG	AGTTCCGCGCCCCCACCGG	AGTTCCGCGCCCCCACCGG/AGTTCCGCGCCCCCGCCGG		AGTTCCGCGCCCCCACCGG	AGTTCCGCGCCCCCACCGG	AGTTCCGCGCCCCCACCGG/AGTTCCGCGCCCTAACCGG	AGTTCCGCGCCCCCACCGG	AGTTCCGCGCCCCCACCGG	AGTTCCGCGCCCCCACCGG	AGTTCCGCGCCCCCACCGG	AGTTCCGCGCCCCCACCGG	AGTTCCGCGCCCCCAACGG	AGTTCCGCGCCCCCAACGG/AGTTCCGCGCCCCCACCGG
TTACTGCAACCC	TTACAGCAACCC			TTACTGCGTCCC			TTACTGCGTCCC	TTACTGCGTCCC	TCACTGCATCCT/TTACTGCAACCC		TTACTGCGTCCC											TTACTGCAACCC/TTACTGCGTCCC														TCACTGCATCCT/TTACTGCAACCC	TTACTGCAACCC/TTACTGCGTCCC	TTACTGCAACCC/TTACTGCGTCCC	TTACTGCAACCC/TTACTGCGTCCC	TTACTGCAACCC	TTACTGCAACCC/TTACTGCGTCCC	TTACTGCAACCC/TTACTGCGTCCC	TTACTGCAACCC/TTACTGCGTCCC	TTACTGCAACCC/TTACTGCGTCCC	TTACTGCAACCC/TTACTGCGTCCC	TTACTGCAACCC/TTACTGCGTCCC	TTACTGCAACCC/TTACTGCGTCCC
AACGATGTGACTC/AACGATGTGTCTC	AACGATGTGTCTC	AACGATGTGTCTC	AACGATGTGTCAC	AACGACGTGTCTC/AACGATGTGTCAC	AACGACGTGTCTC/AACGATGTGTCAC	AACGATGTGTCAC	AACGACGTGTCTC/AACGATGTGTCTC	AACGACGTATCTC/AACGATGTGTCTC	AACGACGTGTCTC/AACGATGTGTCAC	AACGACGTGTCTC/AACGATGTGTCAC	AACGACGTGTCTC/AATGACGTGTCTC	AACGACGTGTCTC/AATGACGTGTCTC	AACGACGTGTCTC	AACGATGTGTCTC	AACGATGTGTCTC	AACGATGTGTCAC/AACGATGTGTCTT	AACGATGTGTCTC	AACAATGTGTCTC/AACGATGTGTCTC				AACGACGTGTCTC/AACGATGTGTCAC	AACGACGTGTCTC/AACGATGTGTCAC	AACGATGTGTCAC	AACGATGTGTCAC	AACGATGTGTCAC	AACGATGTGTCTC	AACGATGTGTCTC	AACGATGTGTCTC	AACGATGTGTCTC	AACGATGTGTCTC	AACGATGTGTCTC				AACGACGTGTCTC/AACGATGTGTCAC	AACGACGTGTCTC/AACGATGTGTCAC	AACGACGTGTCTC/AACGATGTGTCAC	AACGACGTGTCTC/AACGATGTGTCAC	AACGACGTGTCTC/AACGATGTGTCAC	AACGACGTGTCTC/AACGATGTGTCAC	AACGACGTGTCTC/AACGATGTGTCAC	AACGACGTGTCTC/AACGATGTGTCAC	AACGACGTGTCTC/AACGATGTGTCAC	AACGACGTGTCTC/AACGATGTGTCAC	AACGACGTGTCTC/AACGATGTGTCAC	AACGACGTGTCTC/AACGATGTGTCAC	AACGATGTGTCTC	AACGATGTGTCTC
TCCCGTATCG/TCCCGTATTG			TCCCGTACTG	TCCCGTACTG/TCCCGTATTG	TCCCGTACTG/TCCCGTATTG		TCCCGTACTG/TCCCGTATCG	TCCCGTACTG/TCCCGTATCG	TCCCGTATCG	TCCCGTATCG/TCCCGTATTG	TCCCGTACTG	TCCCGTACTG	TCCCGTACTG	TACCGTATCG/TCCCGTATCG	TCCCGTATCG	TCCCGTACTG						TCCCGTACTG	TCCCGTACTG		TACCGTACTA/TCCCGTATTG	TCCCGTACTG	TACCGTACTG/TCCCGGACTG	TACCGTACTG/TCCCGGACTG	TACCGTACTG/TCCCGTATCG	TACCGTACTG/TCCCGTATCG	TACCGTACTG/TCCCGTATCG	TACCGTACTG/TCCCGTATCG				TCCCGTATTG	TCCCGTATCG	TACCGTACTG/TCCCGTATTG	TCCCGTACTG/TCCCGTATCG	TCCCGTATCG/TCCCGTATTG	TCCCGTACTG/TCCCGTATCG		TCCCGTATCG/TCCCGTATTG			TACCGTATTG/TCCCGTACTG	TACCGTACTG/TCCCGTACTG	TACCGTATCG/TCCCGTATCG	TACCGTACTG/TACCGTATCG
GGCGCCGATGGG/GGCTCCGATGGG	CGCTCCGATGGG/CGTTCCGATGGG																CGCTCCGATGGG/GGCTCCGATGGG		CGCTCCGATGGG	CGCTCCGATGGG	CGCTACGATGGT/CGCTCCGATGGG								CGCTCCGATGGG/CGCTCCGGTGGG	CGCTCCGATGGG/CGCTCCGGTGGG	CGCTCCGATGGG/CGCTCCGGTGGG	CGCTCCGATGGG/CGCTCCGGTGGG	GGCTCCGATGGG	GGCTCCGATGGG	GGCTCCGATGGG													CGCTCCGGTGGG/GTCTCCGATGGG	CGCTCCGGTGGG/CGCTCTGGTGGG
AAGAAGAGGCG	AAGAAGAGGCG	AAGAAGAAGCG/AAGAAGAGGCG	AAGAAGAGGCG		AAGAAGAGGCG/AAGATGAGGCG	AAGAAGAGGCG	AAGATAAGGCG/AAGATGAGGCG	AAGATGAGGCG	AAGAAGAGGCG/AAGATGAGGCG			AAGAAGAGGCG/AAGATGAGGCG	AAGAAGAGGCG/AAGATGAGGCG	AAGATGAGGCG	AAGATGAGGCG	AAGAAGAGGCG/AAGATGAGGCG		AAGAAGAGGCG/AAGGAGAGGCG			AAGATGAGGCG	AAGAAGAGGCG/AAGATGAGGCG	AAGAAGAGGCG/AAGATGAGGCG	AAGAAGAGGCG	AAGAAGAGGCG	AAGAAGAGGCG	AAGAAGAGGCG/AAGATGAGGCG	AAGAAGAGGCG	AAGAAGAGGCG	AAGAAGAGGCG	AAGAAGAGGCG	AAGAAGAGGCG	AAGAAGAGGCG	AAGAAGAGGCG/AGGAAGAGGCG	AGGAAGAGGCG	AAGATGAGGCG	AAGATGAGGCG	AAGAAGAGGCG/AAGATGAGGCG	AAGAAGAGGCG/AAGATGAGGCG	AAGATGAGGCG	AAGAAGAGGCG/AAGATGAGGCG	AAGAAGAGGCG/AAGATGAGGCG	AAGAAGAGGCG/AAGATGAGGCG	AAGAAGAGGCG/AAGATGAGGCG	AAGAAGAGGCG/AAGATGAGGCG	AAGAAGAGGCG/AAGATGAGGCG	AAGAAGAGGCG/AAGATGAGGCG	AAGATGAGGCG	AAGATGAGGCG
TTCGATGAAGCTGGGGTCA	TTCGATGAAGCTGGGGTCA/TTCGATGAAGCTGGGGTCT	TTCGATGAAGCTGGGGTCA	CTCGATGAAGCTGGGGTCA	TTCGATGAAGCTGGGGTCA	TTCGATGAAGCTGGGGTCA	CTCGATGAAGCTGGGGTCA/TTCGATGAAGCTGGGGTCA	TTCGATGAAGCTGGGGTCA/TTTGATGAAGCTGGGGTCA	TTCGATGAAGCTGGGGTCA/TTTGATGAAGCTGGGGTCA	TTCGATGAAGCTGGGGTCA/TTCGATGAAGCTGGGGTCT	TTCGATGAAGCTGGGGTCA/TTCGATGAATCTGGGGTCA			TTCGATGAAGCTGGGGTCA/TTCGATGAGGCTGGGGTCA	TTCGATGAAGCTGGGGTCA	TTCGATGAAGCTGGGGTCA/TTTGATGAAGCTGGGGTCA	CTCGATGAAGCTGGGGTCA/TTCGATGAAGCTGGGGTCA	TTCGATGAAGCTGGGGTCA		TTCGATGAAGCTGGGGTCA	TTCGATGAAGCTGGGGTCA	TTCGATGAAGCTGGCGTCA/TTCGATGAAGCTGGGGTCA	TTCGATGAAGCTGGGGTCA/TTCGATGAAGCTGGGGTCT		TTCGATGAAGCTGGGGTCA/TTCGATGAAGCTGGGGTCT	TTCGATGAAGCTGGGGTCA/TTCGATGAATCTGGGGTCA	TTCGATGAAGCTGGGGTCA	TTCGATGAAGCGGGGGGCA/TTCGATGAAGCTGGGGTCA	TTCGATGAAGCGGGGGGCA/TTCGATGAAGCTGGGGTCA	TTCGATGAAGCGGGGGGCA/TTCGATGAAGCTGGGGTCA	TTCGATGAAGCGGGGGGCA/TTCGATGAAGCTGGGGTCA	TTCGATGAAGCGGGGGGCA/TTCGATGAAGCTGGGGTCA	TTCGATGAAGCGGGGGGCA/TTCGATGAAGCTGGGGTCA				TTCGATGAAGCTGGGGTCA/TTCGATGAAGCTGGGGTCT	TTCGATGAAGCTGGGGTCA/TTCGATGAAGCTGGGGTCT	TTCGATGAAGCTGGGGTCA/TTCGATGAAGCTGGGGTCT	TTCGATGAAGCTGGGGTCA/TTCGATGAAGTTGGGGTCA	TTCGATGAAGCTGGGGTCA/TTCGATGAAGCTGGGGTCT	TTCGATGAAGCTGGGGTCA/TTCGATGAAGCTGGGGTCT			TTCGATGAAGCTGGGGTCA/TTCGATGAATCTGGGGTCA			TTCGATAAAGCTGGGGTCA/TTCGATGAAGCTGGGGTCA	TTCGATGAAGCTGGGGTCA/TTCGATGAAGCTGGGGTCT	TTCGATGAAGCTGGGGTCA
AAGAGAAAGACAATGTCGGCTGG	AAGAGAAAGACAAAGTCGGCTGG/AAGAGAAAGACAATGTCGGCTGG	AAGAGAAAGACAATGTCGGCTGG	AAGAGAAAGACAAAGTCGGCTGG/AAGAGGAAGACAAAGTCGGCTGG	AAGAGAAAGACAAAGTCGGCTGG/AAGAGAAAGACAAAGTCGGGTGG	AAGAGAAAGACAAAGTCGGCTGG/AAGAGAAAGACAAAGTCGGGTGG	AAGAGGAAGACAAAGTCGGCTGG	AAGAGAAAGACAAAGTCGGCTGG/AAGTGAAAGACAAAGGCGGCTGG	AAGAGAAAGACAAAGTCGGCTGG	AAGAGAAAGACAAAGTCGGCTGG					AAGAGAAAGACAAAGTCGGCTGG	AAGAGAAAGACAAAGTCGGCTGG	AAGAGAAAGACAAAGTCGGCTGG	AAGAAAAAGACAATGTCGGCTGG		AAGAGAAAGACAAAGGCGGCTGG	AAGAGAAAGACAAAGGCGGCTGG/AAGAGAAAGACAAAGTCGGCTGG			AAGAGAAAGACAAAGTCGGCTGG	AAGAGAAAGACAAAGTCGGCTGG	AAGAGAAAGACAAAGTCGGCTGG	AAGAGAAAGACAAAGTCGGCTGG/AAGAGGAAGACAAAGTCGGCTGG	AAGAGAAAGACAAAGTCGGCTGG/AAGAGAAAGACAATGTCGGCTGG	AAGAGAAAGACAAAGTCGGCTGG/AAGAGAAAGACAATGTCGGCTGG	AAGAGAAAGACAATGTCGGCTGG	AAGAGAAAGACAATGTCGGCTGG	AAGAGAAAGACAATGTCGGCTGG	AAGAGAAAGACAATGTCGGCTGG					AAGAGAAAGACAAAGGCGGCTGG/AAGAGAAAGACAAAGTGGGCTGG	AAGAGAAAAACAAAGTCGGCTGG/AAGAGAAAGACAAAGTCGGCTGG	AAGAGAAAGACAAAGTCGGCTGG		AAGAGAAAGACAAAGTCGGCTGG	AAGAGAAAGACAAAGTCGGCTGG	AAGAGAAAGACAAAGTCGGCTGG	AAGAGAAAGACAAAGTCGGCTGG		AAGAGAAAGACAAAGTCGGCTGG	AAGAGAAAGACAAAGTCGGCTGG	AAGAGAAAGACAAAGTCGGCTGG	AAGAGAAAGACAAAGTCGGCTGG/AAGAGAAAGACACAGTCGGCTGG
	CGAAGTAGCTCCGCCCTT/CGAATCAGCCCCACTCTT	CAAAGTAGCTCCACCCTT/CGAAGTAGCTCCGCCCTT	CAAAGTAGCTCCACCCTT/CAAAGTAGGTCCACCCTT	CGAAGCAGCCCCACTCTT/CGAAGTAGCTCCACCCTT		CAAAGTAGCTCCACCCTT			CAAAGTAGCTCCACCCTT/CGAAGTAGCTCCACCCTT	CAAAGTAGCTCCACCCTT/CGAAGTAGCTCCACCCTT	CGAAGCAGCCCCACTCTT	CGAAGCAGCCCCACTCTT	CGAAGCAGCCCCACTCTT	CGAAGTAGCTCCACCCTT/CGAAGTAGCTCCGCCCTT	CGAAGTAGCTCCACCCTT	CAAAGTAGCTGCACCCTT/CGAATCAGCCCCACTCTT	CGAAGTAGCTCCACCCTT		CGAAGTAGCTCCACCCTT	CGAAGTAGCTCCACCCTT	CGAAGTAGCTCCACCCTT/CGAAGTAGCTCCGCCCTT	CGAAGCAGCCCCACTCTT/CGAAGTAGCTCCACCCTT	CGAAGCAGCCCCACTCTT	CAAGGTAGCTGCACCCTT	CAAAGTAGCTGCACCCTT/CAAGGTAGCTGCACCCTT	CAAAGTAGCTGCACCCTT	CAAAGTAGGTCCACCCTT	CAAAGTAGGTCCACCCTT	CAAAGTAGGTCCACCCTT	CAAAGTAGGTCCACCCTT	CAAAGTAGGTCCACCCTT	CAAAGTAGGTCCACCCTT	CGAAGCAGCCCCACTCTT	CGAAGCAGCCCCACTCTT	CGAAGCAGCCCCACTCTT	CGAAGTAGCTCCACCCTT		CGAAGCAGCCCCACTCTT/CGAAGTAGCTCCACCCTT		CAAAGTAGCTCCACCCTT/CGAAGTAGCTCCACCCTT		CAAAGTAGCTCCACCCTT/CGAAGTAGCTCCACCCTT	CGAAGCAGCCCCACTCTT/CGAAGTAGCTCCACCCTT			CAAAGTAGCTCCACCCTT/CGAAGTAGCTCCACCCTT		CGAAGTAGCTCCACCCTT/CGAAGTAGCTCCGCCCTT	CAAAGTAGCTCCACCCTT/CGAAGTAGCTCCGCCCTT
AAGTCCTTCTAA	AAGTCCTTCTAA/AAGTTCTTCTAA	AAGTCCTTCTAA/AGGTCCTTCTAA	AAATCCTTCTAA	AAGTCCTACTAA	AAGTCCTACTAA	AAATCCTTCTAA	AAGCCCTTCTAA/AAGTCCTACTAA	AAGTCCTACTAA/AAGTCCTTCTAA		AAATCCTTCTAA/AAGTCCTTCTAA	AAGTCTTTCTAA	AAGTCTTTCTAA	AAGTCTTTCTAA	AAGTCCTTCTAA		AAATCCTTCTAA/AAGTTCTTCTAA	AAGTCCTTCTAA	AAGTCCTTTTAA	AAGTCCTTCTAA/GAGTCCTTCTAA		GAGTCCTTCTAA			AAATCCTTCTAA	AAATCCTTCTAA	AAATCCTTCTAA	AAGTCCTTCTAA	AAGTCCTTCTAA	AAGTCCTTCTAA	AAGTCCTTCTAA	AAGTCCTTCTAA	AAGTCCTTCTAA	AAGTCCTTCTAA	AAGTCCTTCTAA	AAGTCCTTCTAA	AAGTCCTTCTAA	AAGTCCTACTAA/AAGTCCTTCTAA	AAATCCTTCTAA/AAGTCCTTCTAA			AAGTCCTACTAA/AAGTCCTTCTAA		AAGTCCTACTAA/AAGTCCTTCTAA		AAGTCCTACTAA/AAGTCCTTCTAA		AAATCCTTCTAA/AAGTCCTACTAA	AAGCCCTTCTAA	AAGTCCTTCTAA
CGTCGCGCCGTC	CGTCGCGCCGTC	CGTCGCGCCGTC	CGTCGCGCCGTC	CGTCGCGCCGTC	CGTCGCGCCATC/CGTCGCGCCGTC	CGTCGCGCCGTC	CGTCGCGCCGTC/CGTCGCTCAGTC	CGTCGCGCCGTC/TGTCGCTCAGTC	CGTAGCGCCGTC/CGTCGCGCCGTC	CGTCGCGCCGTC	CGTCGCGCCGTC	CGTCGCGCCGTC	CGTCGCGCCGTC	CGTCGCGCCGTC	CGTCGCGCCGTC	CGTCGCGCCGTA/CGTCGCGCCGTC	CGTCGCGCCGTC	CGTCGCGCCGTC	CGTCGCGCCGCC/CGTCGCGCCGTC	CGTCGCGCCGTC		CGTCGCGCCGTC	CGTCGCGCCGTC/CGTCGCTCCGTC	CGTCGCGCCGTC	CGTCGCGCCGTC	CGTCGCGCCGTC	CGTCGCGCCGTC	CGTCGCGCCGTC	CGTCGCGCCGTC	CGTCGCGCCGTC	CGTCGCGCCGTC	CGTCGCGCCGTC	CGTCGCGCCGTC	CGTCGCGCCGTC/CGTCGTGCCGTC	CGTCGCGCCGTC	CGTCGCGCCGTC	CGTCGCGCCGTC	CGTCGCGCCGTC	CGTCGCGCCGTC	CGTCGCGCCGTC	CGTCGCGCCGTC	CGTCGCGCCGTC	CGTAGCGCCGTC/CGTCGCGCCGTC	CGTCGCGCCATC/CGTCGCGCCGTC	CGTCGCGCCGTC	CGTCGCGCCGTC	CGTCGCGCCGTC	CGTCGCGCCGTC	CGTCGCGCCGTC
TACCGCCTCAGT			TACCGCCTCAGT	TACCGCCTCAGT	TACCGCCTCAGT	TACCGCCTCAGT	TACCGCCTCAGT	TACCGCCTCAGT		TACCGCCTCAGT	TACCGCCTCAGT	TACCGCCCCAGT/TACCGCCTCAGT	TACCGCCTCAGT			TACCACCTCAAT/TACCGCCTCAGT	TACCGCCTCAGT	TACCGCTTCAGT	TACCGCCTCAGT		TACCGCCTCAGT	TACCGCCTCAGT	TACCACCTCAGT/TACCGCCTCAGT	TACCGCCTCAGT	TACCGCCTCAGT	TACCGCCTCAGT								TACCGCCTCAGT	TACCGCCTCAGT	TACCGCCTCAGT	TACCGCCTCAGT	TACCGCCTCAGT	TACCACCTCAGT/TACCGCCTCAGT	TACCGCCTCAGT	TACCGCCTCAGT	TACCGCCTCAGT	TACCGCCTCAGT	TACCGCCTCAGT	TACCGCCTCAGT	TACCGCCTCAGT	TACCGCCTCAGT
	GGCAGGAGGGCGGCATA	GGCCGGAGGGCGGCATA	GGCAGGAGGGCGGCGCA			GCCAGGAGGGCGGTATA			GGCAGGAGGGCGGCATA	GCCAGGAGGGCGATATA		GCCAGGAGGGCGGCATA	GCCAGGAGGGCGGCATA			GGCAGGAAGGCGGCGTA/GGCAGGAGGGCGGCATA		GCCAGGAGGGCAGTATA/GCCAGGAGGGCGGCATA	GGCAGGAGGGCGGCATA	GGCAGGAGGGCGGCATA				GGCAGGAGGGCGGCATA	GCCAGGAAGGCGGTATA/GGCAGGAGGGCGGCATA	GCCAGGAGGGCGGTATA/GGCAGGAGGGCGGCATA	GCCAGGAGGGCGGTATA/GGCAGGAGGGCGGCATA	GCCAGGAGGGCGGTATA/GGCAGGAGGGCGGCATA								GCCAGGAGGGCGATATA/GCCAGGAGGGCGGTATA	GGCAGGAGGGCGGCGTA	GCCAGGAGGGCGATATA/GGCAGGAGGGCGGCATA		GCCAGGAGGGCGGTATA/GGCAGGAGGGCGGCGTA		GCCAGGAGGGCGATATA		GCCAGGAGGGCGATATA/GGCAGGAGGGCGGCATA	GGCAGGAGGGCGGCATA			GCCAGGAGGGCGGTATA
CTGCTGCGTATTATGA/CTGCTGCGTCTTATGT		CTGCTGCGTCTTATGT/CTGTTGCGTATTATGA	ATGCTGCGTATTATGA/CTGCTGCGTATTATGA	CTGCTGCGTATTATGA	CTGCTGCGTATTATGA	CTGCTGCGTATTATGA		CTGCTGCGTCTTATGT/CTGTTGCGTATTATGA	CCGCTGCGTATTATGA/CTGCTGCGTATTATGA	CTGCTGCGTATTATGA	CTGCTGCGTATTATGA	CTGCTGCGTATTATGA	CTGCTGCGTATTATGA/CTGTTGCGTATTATGA	CTGCTGCGTATTATGA/CTGCTGCGTCTTATGT	CTGCTGCGTATTATGA/CTGCTGCGTCTTATGT	CTGCTGCGTATTATGA/CTGTTGCGTATTATGA	CTGCTGCGTCTTATGT/CTGTTGCGTATTATGA		CTGTTGCGTATTATGA	CTGCTGCGTATTATGA/CTGTTGCGTATTATGA	CTGTTGCGTATTATGA	CCGCTGCGTATTATGA/CTGCTGCGTATTATGA	CTGCTGCGTATTATGA	CTGCTGAGTATTATGA/CTGCTGCGTATTATGA	CTGCTGCGTATTATGA/CTGTTGCGTATTATGA	CTGCTGCGTATTATGA	CTGCTGCGTATTATGA/CTGCTGCGTCTTATGT	CTGCTGCGTATTATGA/CTGCTGCGTCTTATGT	CTGCTGCGTATTATGA/CTGCTGCGTCTTATGT	CTGCTGCGTATTATGA/CTGCTGCGTCTTATGT	CTGCTGCGTATTATGA/CTGCTGCGTCTTATGT	CTGCTGCGTATTATGA/CTGCTGCGTCTTATGT	CTGCTGCGTATTATGA	CTGCTGCGTATTATGA/CTGCTGCGTCTTATGT	CTGCTGCGTATTATGA/CTGCTGCGTCTTATGT	CTGCTGCGTATTATGA/CTGTTGCGTATTATGA		CTGCTGCGTATTATGA/CTGTTGCGTATTATGA			CTGCTGCGTATTATGA/CTGTTGCGTATTGTGA		CTGCTGCGTATTATGA	CTGCTGCGTATTATGA/CTGTTGCGTATTATGA	CTGCTGCGTATTATGA	CTGCTGCGTATTATGA	CTGCTGCGTATTATGA/CTGTTGCATATTATGA	CTGCTGCGTATTATGA/CTGTTGCGTATTATGA
AGGAC/GGGAC	AGGAC	AGGAC/GGGAC	AGGAC	AGGAC/ATGAC	AGGAC	AGGAC	AGGAC	AGGAC	AGGAC			AGGAC	AGGAC	AGGAC	AGGAC	AGGAC	AGGAC/GGGAC	AGGGC			AGGAC	AGGAC		AGGAC	AGGAC	AGGAC	AGGAC	AGGAC	AGGAC	AGGAC	AGGAC	AGGAC	AGGAC	AGGAC	AGGAC	AGGAC	AGGAC	AGGAC	AGGAC	AGGAC		AGGAC	AGGAC	AGGAC/AGGAT	AGGAC	AGGAC/AGGAT	AGGAC/AGGAT	AGGAC	AGGAC
ACCGACAGGTAC	ACCGACAGGTAC	ACCGACAGGTAC	ACCGACAGGTAC	ACCGACAGGTAC	ACCGACAGGTAC	ACCGACAGGTAC	ACCGACAGGTAC	ACCGACAGGTAC	ACCGACAGGTAC/ACCGGCAGGTAC	ACCGACAGGTAC/ACCGACAGGTAT	ACCGACAGGTAC	ACCGACAGGTAC	ACCGACAGGTAC	ACCGACAGGTAC	ACCGACAGGTAC	ACCGACAGGTAC	ACCGACAGGTAC		ACCGACAGGTAC	ACCGACAGGTAC	ACCGACAGGTAC	ACCGACAGGTAC/ACCGACAGGTAT	ACCGACAGGTAC	ACCGACAGGTAC	ACCGACAGGTAC	ACCGACAGGTAC/ACCGACAGGTGC	ACCGACAGGTAC	ACCGACAGGTAC	ACCGACAGGTAC	ACCGACAGGTAC	ACCGACAGGTAC	ACCGACAGGTAC	ACCGACAAGTAC	ACCGACAAGTAC	ACCGACAAGTAC	ACCGACAGGTAC/ACCGACAGGTAT	ACCGACAGGTAC/ACCGACAGGTAT	ACCGACAGGTAC	ACCGACAGGTAC/ACCGACAGGTAT	ACCGACAGGTAC/ACCGACAGGTAT	ACCGACAGGTAC/ACCGACAGGTAT	ACCGACAGGTAC	ACCGACAGGTAC	ACCGACAGGTAC	ACCGACAGGTAC/TCCGACAGGTAC	ACCGACAGGTAC	ACCGACAGGTAC	ACCGACAGGTAC	ACCGACAGGTAC
CAGACTTAGTATGA	CAGACTTAGCATGA/CAGACTTAGTATGA	CAGACTTAGTATGA		CAGACTTAGTATGA	CAGACTTAGTATGA		CAGACTTAGTATGA	CAGACTTAGTATGA	CAGACATAGTATGA/CAGACTTAGTATGA	CAGACTTAGTATGA	CAGACTTAGTATGA	CAGACTTAGTATGA	CAGACTTAGTATGA	CAGACTTAGTATGA					CAGACTTAGTATGA	CAGACTTAGTATAA/CAGACTTAGTATGA	CAGACTTAGTATGA	CAGACATAGTATGA/CAGACTTAGTATGA	CAGACATAGTATGA/CAGACTTAGTATGA				CAGACTTAGTATGA	CAGACTTAGTATGA	CAGACTTAGTATGA	CAGACTTAGTATGA	CAGACTTAGTATGA	CAGACTTAGTATGA				CAGACATAGTATGA/CAGACTTAGTATGA	CAGACATAGTATGA/CAGACTTAGTATGA	CAGACATAGTATGA/CAGACTTAGTATGA	CAGACTTAGTATGA	CAGACTTAGTATGA	CAGACATAGTATGA/CAGACTTAGTATGA	CAGACTTAGTATGA	CAGACTTAGTATGA	CAGACATAGTATGA/CAGACTTAGTATGA	CAGACTTAGTATGA	CAGACTTAGTATGA	CAGACTTAGTATGA	CAGACTTAGTATGA	CAGACTTAGTATGA
GCGTCGGAGAGGA/GCGTCGGAGGGGA	GCGTCGGAGGGGA	GCGTCGGAGAGGA/GCGTCGGAGGGGA	GCGTCGGAGGGGA	GCGTCGGAGGGGA	GCGTCGGAGGGGA	GCGTCGGAGGGGA/GCGTCGGAGGGTA	GCGTCGGAGGGGA	GCGTCGGAGGGGA	GCGTCGGAGGGGA	GCGTCGGAGGGGA	GCGTCGGAGGGGA	GCGTCGGAGGGGA	GCGTCGGAGGGGA	GCGTCGGAGGGGA		GCGTCGGAGGGGA	GCGTCGGAGAGGA/GCGTCGGAGGGGA		GCGTCGGAGGGGA	GCGTCGGAGGGGA		GCGTCGGAGGGGA	GCGTCGGAGGGGA/GCGTCGGAGGTGA	GCGTCGGAGGGGA	GCGTCGGAGGGGA	GCGTCGGAGGGGA	GCGCCGGAGGGGA/GCGTCGGAGGGGA	GCGCCGGAGGGGA/GCGTCGGAGGGGA	GCGTCGGAGGGGA/GCGTCGGTGGGGA	GCGTCGGAGGGGA/GCGTCGGTGGGGA	GCGTCGGAGGGGA/GCGTCGGTGGGGA	GCGTCGGAGGGGA/GCGTCGGTGGGGA				GCGTCGGAGGGGA	GCGTCGGAGGGGA	GCGTCGGAGGGGA	GCGTCGGAGGGGA	GCGTCGGAGGGGA	GCGTCGGAGGGGA	GCGTCGGAGGGGA	GCGTCGGAGGGGA	GCGTCGGAGGGGA	GCGTCGGAGGGGA	GCGTCGGAGGGGA	GCGTCGGAGGGGA	GCGTCGGAGGGGA/GCGTCGGTGGGGA	GCGCCGGAGGGGA/GCGTCGGTGGGGA
CACAGCGAGCG/CAGAGCGAGCG		CACAGCGAGCA		CACAGCGAGCG/TACAGCGAGCG	CACAGCGAGCG/TACAGCGAGCG		CACAGCGAGCG	CACAGCGAGCG	CACAGCGAGCG		CACAGCGAGCG	CACAGCGAGCG	CACAGCGAGCG	CACACCGAGCG/CACAGCGAGCG			CACACCGAGCG/CACAGCGAGCG			CACAGCGAGCG		CACAGCGAGCG						CACAGCGAGCG					CACAGCGAGCG	CACAGCGAGCG	CACAGCGAGCG	CACAGCGAGCG	CACAGCGAGCG	CACAGCGAGCG	CACAGCGAGCG	CACAGCGAGCG	CACAGCGAGCG	CACAGCGAGCG	CACAGCGAGCG	CACAGCGAGCG		CACAGCGAGCG	CACAGCGAGCG	CACAGCGAGCG	CACAGCGAGCG
TCGTCCGAG	TCGGCTGCG/TCGTCCGAG	TCGTCCGAG		CCGTCCACG	CCGTCCACG/TCGTCCGAG		CCGTCCACG	CCGTCCACG			CCGTCCACG			TCGTCCGAG	TCGTCCGAG			TCGTCCGAG	CCGTCCACG/TCGTCCGAG		CCGTCCACG						TCGTCCGAG	TCGTCCGAG	TCGTCCGAG	TCGTCCGAG	TCGTCCGAG	TCGTCCGAG	TTGTCTGCG	TTGTCTGCG	TTGTCTGCG													TCGTCCGAG
CCTGCAGT	CCTGCAGT	CCTGCAGT		CCTGCAGT	CCTGCAGT											CCTGCAGT	CCTGCAGT		CCTGCAGT/CCTGCATT	CCTGCAGT/CTTGCAGT	CCTGCAGT	CCTGCAGT	CCTGCAGT				CCTGCAGT	CCTGCAGT	CCTGCAGT	CCTGCAGT	CCTGCAGT	CCTGCAGT	CCCGCAGT/CCTGCAGT	CCCGCAGT/CCTGCAGT	CCTGCAGT	CCTGCAGT	CCTGCAGT		CCCGCAGT		CCTGCAGT	CCTGCAGT	CCTGCAGT	CCTGCAGT			CCCGCAGT/CCTGCAGT	CCTGCAGT	CCTGCAGT
GAACGCCGGACTCCGG	GAACGCTCGACTCCGG/GAATGCCGGACTCCGG		GAATGCCGGACTCCGG	GAACGCCGGACTCCGG/GAGCGCCGGACTCCGG	GAACGCCGGACTCCGG/GAGCGCCGGACTCCGG	GAATGCCGGACTCCGG	GAACGCCGGACTCCGG	GAACGCCGGACTCCGG	GAACGCCGGACTCCGG/GAACGCTCGACTCCGG	GAACGCCGGACTCCGG/GAGCGCCGGACTCCGG	GAACGCTCGACTCCGG	GAACGCCGGACTCCGG/GAACGCTCGACTCCGG	GAACGCCGGACTCCGG	GAACGCCGGACTCCGG	GAACGCTCGACTCCGG	GAACGCTCGACTCCGG/GAATGCCGGACTCCGG	GAACGCCGGACTCCGG		GAACGCCGGACTCCGG	GAACGCCGGACTCCGG	GAACGCCGGACTCCGG	GAACGCCGGACTCCGG/GAACGTCGGACTCCGG	GAACGCCGGACTCCGG	GAATGCCGGACTCCGG	GAATGCCGGACTCCGG	GAATGCCGGACTCCGG	CAACGCCGGACTCCGG/GAACGCCGGACTCCGG	CAACGCCGGACTCCGG/GAACGCCGGACTCCGG	GAACGCCGGACTCCGG/GAACGCTCGACTCCGG	GAACGCCGGACTCCGG/GAACGCTCGACTCCGG	GAACGCCGGACTCCGG/GAACGCTCGACTCCGG	GAACGCCGGACTCCGG/GAACGCTCGACTCCGG	GAACGCTCGACTCCGG	GAACGCTCGACTCCGG	GAACGCTCGACTCCGG	GAACGCCGGACTCCGG	GAACGCCGGACTCCGG/GAACGCTCGACTCCGG	GAACGCCGGACTCCGG/GAACGCTCGACTCCGG		GAACGCCGGACTCCGG/GAACGCTCGACTCGGG	GAACGCCGGACTCCGG/GAGCGCCGGACTCCGG		GAACGCTCGACTCCGG	GAACGCCGGACTCCGG/GAACGCTCGACTCCGG	GAACGCCGGACTCCGG	GAACGCCGGACTCCGG		GAACGCTCGACTCCGG	GAACGCCGGACTCCGG/GAACGCTCGACTCCGG
	TTATGCCTTCCGCCAATGAAC	TTATGCCTTCCGGCAATGAAC	CTATGCCTTCCGCCAATGAGC			CTATGCCTTCCGCCAATGAAC/TTGTGCCTTCCGCCAATGAGC		TTATGCCTTCCGCCAATGAGC	TTATGCCTTCCGCCAATGAGC	TTATGCCTTCCGCCAATGAGC	TTATGCCTTCCGCCAACGAGC/TTATGCCTTCCGCCAATGAGC	TTATGCCTTCCGCCAACGAGC/TTATGCCTTCCGCCAATGAGC	TTATGCCATCCGCCAATGAGC/TTATGCCTTCCGCCAATGAGC	TTATGCCTTCCGCCAATGAAC/TTATGCCTTCCGCGAATGAAC	TCATGCCTTCCGCCAATGAGC/TTATGCCTTCCGCCAATGAAC	TTATGCCTTCCGCCAATAGGC/TTATGCCTTCCGCCAATGAGC	TTATGCCTTCCGGCAATGAAC	TTATGCCTTCCGCCGATGAGC	TTATGCCTTCCGCCAATGAGC/TTATGCCTTCCGCCAGTGAGC	TTATGCCTTCCGCCAGTGAGC	TTATGCCTTCCGCCAGTGAGC	TTATGCCTTCCGCCAACGAGC/TTATGCCTTCCGCCAATGAGC		CTATGCCTTCCGCCAATGAGC/TTATGCCTTCCGCCAATGAGC	CTATGCCTTCCGCCAATGAGC/TTATGCCTTCCGCCAATGAGC	TTATGCCTTCCGCCAATGAAC/TTATGCCTTCCGCCAATGAGC	TTATGCCTTCCGCCAATGAAC	TTATGCCTTCCGCCAATGAAC	TTATGCCTTCCGCCAATGAAC	TTATGCCTTCCGCCAATGAAC	TTATGCCTTCCGCCAATGAAC	TTATGCCTTCCGCCAATGAAC	TTATGCCTTCCGCCAATGAGC	TTATGCCTTCCGCCAATGAGC	TTATGCGTTCCGCCAATGAGC		TTATGCCTTCCGCCAATGAGC			TTATGCCTTCCGCCAATGAGC	TTATGCCTTCCGCCAATGAGC		TTATGCCTTCCGCCAATGAAC/TTATGCCTTCCGCCAATGAGC	TTATGCCTTCCGCCAATGAGC/TTATGCCTTCTGCCAATGAGC	TTATGCCTTCCGCCAACGAGC/TTATGCCTTCCGCCAATGAGC	TTATGCCTTCCGCCAATGAGC/TTATGCCTTCTGCCAATGAGC	TTATGCCTTCCGCCAATGAGC/TTATGCCTTCCGCCAGTGAGC	TTATGCCTTCCGCCAATGAAC/TTATGCCTTCCGCCAGTGAGC	TTATGCCTTCCGCCAATGAAC
CCCGGGGCGCCGGCACGAGGC/CCCTGGGCGCCGGCACGAGGC	CCCGGGGCGCCGGCACGAGGC	CCCGGGGCGCCGGCACGAGGC/CCCTGGGCGCCGGCACGAGGC							CCCGGGGCGACGCCACGAGGC/CCCGGGGCGCCGCCACGAGGC	CCCGGGGCGCCGCCACGAGGC/CCCGGGGTGCCGCTACGAGGC						CCCTGGGCGCCGCCACGAGGC	CCCTGGGCGCCGGCACGAGGC				CCCGGGGCGCCTCCACGAGGC	CCAGGGGCGCCGCCACGAGGC/CCCGGGGCGCCGCCACGAGGC	CCCGGGGCGCCTCCACGAGGC			CCCTGGGCGCCGCCATGAGGC	CCCGGGGCGCCGCCACGAGGC/CCCGGGGCGCCGGCACGAGGC	CCCGGGGCGCCGCCACGAGGC/CCCGGGGCGCCGGCACGAGGC	CCCGGGGCGCCGCCACGAGGC/CCCGGGGCGCCGGCACGAGGC	CCCGGGGCGCCGCCACGAGGC/CCCGGGGCGCCGGCACGAGGC	CCCGGGGCGCCGCCACGAGGC/CCCGGGGCGCCGGCACGAGGC	CCCGGGGCGCCGCCACGAGGC/CCCGGGGCGCCGGCACGAGGC				CCCGGGGCGCCGCCACGAGGC/CCCGGGGCGCCTCCACGAGGC				CCCGGGGCGCCGCCACGAGGC/CCCGGGGCGCCTCCACGAGGC	CCCGGGGCGCCTCCACGAGGC/CCCGGGTCGCCGCCACGAGGC	CCCGGGGCGCCTCCACGAGGA/CCCGGGGCGCCTCCACGAGGC		CCCGGGGCGCCTCCACGAGGC	CCCGGGGCGCCTCCACGAGGC	CCCGGGGCGCCTCCACGAGGC	CCCGGGGCGCCTCCACGAGGA/CCCGGGGCGCCTCCACGAGGC	CCCGGGGCGCCGGCACGAGGC	CCCGGGGCGCCGGCACGAGGC
ATATCCCAG	ATATCCCAG	ATATCCCAG	ATATCCCAG	ATATCCCAG	ATATCCCAG	ATATCCCAG	ATATCCCAG	ATATCCCAG	ATATCCCAG	ATATCCCAG	ATATCCCAG	ATATCCCAG	ATATCCCAG	ATATCCCAG	ATATCCCAG	ATATCACAG/ATATCCCAG	ATATCCCAG	ATATCCCAG	ATATACCAG/ATATCCCAG	ATATACCAG/ATATCCCAG	ATATACCAG/ATATCCCAG	ATATCCCAG	ATATCCCAG	ATATCCCAG	ATATCCCAG	ATATCACAG/ATATCCCAG	ATATCCCAG	ATATCCCAG	ATATCCCAG	ATATCCCAG	ATATCCCAG	ATATCCCAG	ATATCCCAG	ATATCCCAG	ATATCCCAG	ATATCCCAG	ATATCCCAG	ATATCCCAG	ATATCCCAG	ATATCCCAG	ATATCCCAG	ATATCCCAG	ATATCCCAG	ATATCCCAG	ATATCCCAG	ATATCCCAG	ATATCCCAG	ATATCCCAG	ATATCCCAG
CGAACAGGTACCAA	CAAACGAGTACCAA/CGAACAGGTACCAA	CGAACAGGTACCAA		CGAACAAGCACCAA/CGAACAGGTACCAA	CGAACAAGCACCAA/CGAACAGGTACCAA	CGAACAGGTACCAA	CAATCAAGCACCAA/CGAACAGGTACCAA	CAATCAAGCACCAA/CGAACAGGTACCAA	CGAACAAGCACCAA/CGAACAGGTACCAA		CGAACAAGCACCAA		CAATCAAGCACCAA	CGAACAGGTACCAA	CGAACAGGTACCAA	CAAACGAGTACCAA	CGAACAGTTACCAA		CGAACAGGTACCAA/CGAACAGGTACGAA	CAAACAGGTACCAA/CGAACAGGTACCAA	CGAACAGGTACCAA/CGAACAGGTACGAA		CGAACAAGCACCAA/CGAACAGGTACCAA	CGAACAGGTACCAA	CGAACAGGTACCAG	CGAACAGGTACCAG	CGAACAGGTACCAA	CGAACAGGTACCAA	CGAACAGGTACCAA	CGAACAGGTACCAA	CGAACAGGTACCAA	CGAACAGGTACCAA	CAAACAAGTACCAA	CAAACAAGTACCAA	CAAACAAGTACCAA	CGAACAAGCACCAA/CGAACAGGTACCAA	CAAACAAGCACCAA/CGAACAGGTACCAA	CGAACAAGCACCAA/CGAACAGGTACCAA		CGAACAAGCACCAA/CGAACAGGTACCAA	CAAACAAGCACCAA/CGAACAGGTACCAA	CGAACAAGCACCAA/CGAACAGGTACCAA		CGAACAAGCACCAA/CGAACAGGTACCAA	CGAACAAGCACCAA/CGAACAGGTACCAA		CGAACAAGCACCAA/CGAACAGGTACCAA	CGAACAGGTACCAA	CGAACAGGTACCAA
AGCGGGGGGCTGGAAT	AGCGGGGGGCTGGAAT	AGCGGGGGGCTGGAAT/GACGGGGGGCTGGAAT	AGCGGGGAGCTGGAAT	AGCGGGGGGCTGGAAT/GGCGGGGGGCTGGAAT	AGCGGGGGGCTGGAAT/AGTGGAGGGCTGGAAT	AGCGGGGAGCTGGAAT	AGCAGGGGGCTGGAAT/AGCGGGGGGCTGGAAT	AGCGGGGGACAGGAAT/AGCGGGGGGCTGGAAT	AGCGGGGGGCTGGAAT	AGCGGGGGGCTGGAAT	AGCGGGGGGCTGGAAT	AGCGGGGGGCTGGAAT	AGCGGGGGGCTGGAAT	AGCGGGAGGCTGGAAT/AGCGGGGGGCTGGAAT	AGCGGGAGGCTGGAAT/AGCGGGGGGCTGGAAT	AGCGGGGAGCTGGAAT	AGCGGGGGGCTGGAAT	AGCGGGGGGCTGGGAT	AGCGGGGGGCTGGAAT	AGCGGGGGGCTGGAAT	AGCGGGGGGCTGGAAT	AGCGGGGGGCTGGAAT	AGCGGGGGGCTGGAAT	AGCGGGGAGCTGGAAT/AGCGGGGGGCTGGAAT	AGCGGGGAGCTGGAAT	AGCGGGGGGCTGGAAT	AGCGAGGGGCTGGAAA/AGCGGGGGGCTGGAAT	AGCGAGGGGCTGGAAA/AGCGGGGGGCTGGAAT	AGCGAGGGGCTGGAAA/AGCGGGGGGCTGGAAT	AGCGAGGGGCTGGAAA/AGCGGGGGGCTGGAAT	AGCGAGGGGCTGGAAA/AGCGGGGGGCTGGAAT	AGCGAGGGGCTGGAAA/AGCGGGGGGCTGGAAT	AGCGGGGGGCTGGAAT	AGCGGGGGGCTGGAAT	AGCGGGGGGCTGGAAT	AGCGGGGGGCTGGAAT	AGCGGGGGGCTGGAAT/GGCGGGGGGCTAGAAT	AGCGGGGGGCTGGAAT	AGCGGGGGGCTGGAAT	AGCGGGGGGCTGGAAT	AGCGGGGGGCTGGAAT	AGCGGGGGGCTGGAAT	AGCGGGGGGCTGGAAT	AGCGGGGGGCTGGAAT	AGCGGGGGGCTGGAAT	AGCGGGGGGCTGGAAT	AGCGGGGGGCTGGAAT	AGCGGGGGGCTGGAAT	AGCGGGGGGCTGGAAT
	TAAAACTAATTCCCGTA/TTAAACTGATTCCCGTA	TAAAACTAATTCCCGTA		TAAAACTAATTCCCGTA/TTAAACTGATTCCCGTA	TAAAACTAATTCCCGTA/TTAAACTGATTCCCGTA	TTAAACTGATTCCCGTA	TTAAACTGATTCCCGTA	TTAAACTGATTCCCGTA	TTAAACTGATCCCCGTA/TTAAACTGATTCCCGTA				TTAAACTGATTCCCGTA	TATAACTAATTCCCGTA/TTAAACTGATTCCCGTA	TTAAACTGATTCCCGTA	TTAAACTGATTCCCGTA		TTAAACTGATTCCCGTA		TTAAACTGATTCCCGTA	TTAAACTGATTCCCGTA		TTAAACTGATTCCCGTA	TTAAACTGATTCCCGTA	TTAAACTGATTCCCGTA	TTAAACTGATTCCCGTA		TTAAACTGATTCCCGTA/TTAAACTGATTCCCTTA			TTAAACTGATTCCCGTA	TTAAACTGATTCCCGTA				TTAAACTGATTCCCGTA			TTAAACTGATCCCCGTA/TTAAACTGATTCCCGTA	TTAAACTGATCCCCGTA/TTAAACTGATTCCCGTA	TTAAACTGATCCCCGTA/TTAAACTGATTCCCGTA	TTAAACTGATCCCCGTA/TTAAACTGATTCCCGTA	TTAAACTGATCCCCGTA/TTAAACTGATTCCCGTA	TTAAACTGATCCCCGTA/TTAAACTGATTCCCGTA	TTAAACTGATCCCCGTA/TTAAACTGATTCCCGTA	TTAAACTGATCCCCGTA/TTAAACTGATTCCCGTA	TTAAACTGATCCCCGTA/TTAAACTGATTCCCGTA
	AATGCTGCCGACATAAT/AATGCTGCCGACTTAAT	AATGCTGCCGACTTAAT	AATGCTGCAGACTTAAT/AATGCTGCCGACTTAAT		AATGCTGCCGACTTAAT/AGTGCTGCCGACTTAAT		AATGCTGCCGACTTAAT/AATGCTGCCTACTTAAT	AATGCTGCCGACTTAAT/AATGCTGCCTACTTAAT			AATGCTGCCGACTTAAT	AATGCTGCCGACTTAAT/AATGCTGCCTACTTAAT	AATGCTGCCGACTTAAT/AATGCTGCCTACTTAAT	AATGCTGCCGACTTAAT/AATGCTGCCGACTTATT	AATGCTGCCGACTTAAT/AATGCTGCCGACTTATT	AATGCTGCCGACATAAT/AATGCTGCCGACTTAAT	AATGCTGCCGACTTAAT	AATGCTGCCGACTTAAT/AATGCTGCCGACTTCAT	AATGCTGCCGACTTAAT	AATGCTGCCGACTTAAT	AATGCTGCCGACTTAAT	AATGCTGCCGACTTAAT/AATGCTGCCTACTTAAT		AATGCTGCAGACTTAAT/AATGCTGCCGACTTAAT	AATGCTGCAGACTTAAT/AATGCTGCCGACTTAAT	AATGCTGCAGACTTAAT/AATGCTGCCGACTTAAT	AATGCTGCCGACTTAAT	AATGCTGCCGACTTAAT	AATGCTGCCGACTTAAT	AATGCTGCCGACTTAAT	AATGCTGCCGACTTAAT	AATGCTGCCGACTTAAT	AATGCTGCCGACTTAAT	AATGCTGCCGACTTAAT	AATGCTGCCGACTTAAT														AATGCTGCCGACTTAAT
CTCATGATCCC/GTCATGATCCC	GTCATGATCCC	CTCATGATCCC	GTCATGATCCC	GTCATGATCCC	GCCATGGTCCC/GTCATGATCCC	GCCATGATCCC/GTCATGATCCC			GTCATGATCCC		GTCATGATCCC	GTCATGATCCC	GTCATGATCCC	GTCATGATCCC	GTCATGATCCC	GTCATGATCCC			GTCATGATCCA/GTCATGATCCC	GTCATGATCCA/GTCATGATCCC	GTCATGATCCC/GTCATGATCTC	GCCATGGTCCC/GTCATGATCCC	GTCATGATCCC		GTCATGATCCC	GTCATGATCCC	GTCATGATCCC	GTCATGATCCC	GTCATGATCCC	GTCATGATCCC	GTCATGATCCC	GTCATGATCCC	GTCATGATCCC	GTCATGATCCC	GTCATGATCCC	GTCATGAGCCC/GTCATGATCCC	GTCATGATCCC	GTCATGATCCC	GTCATGATCCC	GTCATGATCCC	GTCATGATCCC	GTCATGATCCC	GTCATGATCCC	GTCATGATCCC	GTCATGATCCC	GTCATGATCCC	GTCATGATCCC	CTCATGATCCC/GTCATGATCCC
GTGATTAGGGGTCTTCC	ATGATTAGGGGTCTTCC/GTGATTAGGGGTCTTCC	GTGATTAGAGGTCTTCC/GTGATTAGGGGTCTTCC	GTGATTAGGGGTCTTCC	GTGATTAGGGGTCTTCC	GTGATTAGGGGTCTTCC	GTGATTAGGGGTCTTCC	GTGATTAGGGGTCTTCC	GTGATTAGGGGTCTTCC	GTGATTAGGGGTCTTCC	GTGATTAGGGGTCTTCC/GTGATTAGGGGTCTTTT	GTGATTAGGGGTCTTCC/GTGATTAGGTGTCTTCC	GTGATTAGGGGTCTTCC/GTGATTAGGGGTCTTTC	GTGATTAGGGGTCTTCC	GTGATTAGGGGTCTTCC/GTGATTAGGGGTTTTCC	GTGATTAGGGGTCTTCC/GTGATTAGGGGTTTTCC	GTGATTAGGGGTCTTCC	GTGATTAGGGGTCTTCC	GTGATTAGGGGTCTTCC	ACGATTAGGGGTCTTCC/GTGATTAGGGGTCTTCC	ACGATTAGGGGTCTTCC/GTGATTAGGGGTCTTCC	ACGATTAGGGGTCTTCC/GTGATTAGGGGTCTTCC	GTGATTAGGGGTCTTCC	GTGATTAGGGGTCTTCC	GTGATTAGGGGTCTTCC	GTGATTAGGGGTCTTCC	GTGATTAGGGGTCGTCC/GTGATTAGGGGTCTTCC	GTGATTAGGGGTCTTCC	GTGATTAGGGGTCTTCC	GTGATTAGGGGTCTTCC	GTGATTAGGGGTCTTCC	GTGATTAGGGGTCTTCC	GTGATTAGGGGTCTTCC	GTGATTAGGGGTCTTCC	GTGATTAGGGGTCTTCC	GTGATTAGGGGTCTTCC	GTGATTAGGGGTCTTCC	GTGATTAGGGGTCTTCC	GTGATTAGGGGTCTTCC	GTGATTAGGGGTCTTCC	GTGATTAGGGGTCTTCC/GTGATTAGGGGTCTTTT	GTGATTAGGGGTCTTCC	GTGATTAGGGGTCTTCC	GTGATTAGGGGTCTTCC	GTGATTAGGGGTCTTCC	GTGATTAGGGGTCTTCC	GTGATTAGGGGTCTTCC	GTGATTAGGGGTCTTCC	GTGATTAGGGGTCTTCC	GTAATTAGGGGTCTTCC/GTGATTAGGGGTCTTCC
AGTTAATA	AGATAATA/AGTTAATA	AGTTAATA	AGATCATA	AGATAATA/AGATCATA		AGATCATA	AGATAATA	AGATAATA	AGATAATA		AGATAATA		AGATAATA	AGTTAATA	AGTTAATA	AGATAATA/AGATCATA	AGTTAATA					AGATAATA		AGATCATA	AGATCATA	AGATCATA	AGTTAATA	AGTTAATA	AGTTAATA	AGTTAATA	AGTTAATA	AGTTAATA	AGATAATA	AGATAATA	AGATAATA		AGATAATA		AGATAATA	AGATAATA	AGATAATA	AGATAATA	AGATAATA		AGATAATA	AGATAATA	AGATAATA	AGTTAATT	AGTTAATA
ACGTG	ACGTG	ACGTG				AAGTG	ACGTG	ACGTG		ACGTG					ACGTG		ACGTG				ACGTG						ACGTG	ACGTG	ACGTG	ACGTG	ACGTG	ACGTG				ACGTG	ACGTG	ACGTG	ACGTG	ACATG/ACGTG	ACGTG	ACGTG	ACGTG	ACGTG	ACATG/ACGTG	ACGTG	ACGTG	ACGTG	ACGTG
AGGCGGGCCGCATAA	AGGCGGGCCGCATAA	AGGCGGGCCGCATAA	AGGCGGGCCGCATAA	AGGCGGGCCGCATAA	AGGCGGGCCGCATAA	AGGCGGGCCGCATAA	AGGCGGGCCGCATAA/GGGCGGGCCGCATAA	AGGCGGGCCGCATAA	AGGCGGGCCGCATAA		AGGCGGGCCACATAA/AGGCGGGCCGCATAA	AGGCGGGCCACATAA/AGGCGGGCCGCATAA	AGGCGGGCCGCAGAA/AGGCGGGCCGCATAA	AGGCGGGCCGCATAA	AGGCGGGCCGCATAA	AGGCGGGCCGCATAA	AGACGGGCCGCATAA/AGGCGGGCCGCATAA	AGGCGGGCCGCATAA	AGGCGGGCCGAATAA/AGGCGGGCCGCATAA	AGGCGGGCCGCATAA	AGGCGGGCCGCATAA	AGGCGGGCCGCATAA	AGGCGGGCCGCATAA	AGGCGGGCCGCATAA	AGGCGGGCCGCATAA	AGGCGGGCCGCATAA	AAGCGGGCCGCATAA/AGGCGGGCCGCATAA	AAGCGGGCCGCATAA/AGGCGGGCCGCATAA	AGGCGGGCCGCATAA	AGGCGGGCCGCATAA	AGGCGGGCCGCATAA	AGGCGGGCCGCATAA	AGGCGGGCCGCATAA	AGGCGGGCCGCATAA/AGGTGGGCCGCATAA	AGGCGGGCCGCATAA/AGGTGGGCCGCATAA	AGGCGGGCCGCATAA	AGGCGGGCCGCATAA	AGGCGGGCCGCATAA	AGGCGGGCCGCATAA	AGGCGGGCCGCATAA	AGGCGGGCCGCATAA	AGGCGGGCCGCATAA	AGGCGGGCCGCATAA	AGGCGGGCCGCATAA	AGGCGGGCCGCATAA	AGGCGGGCCGCATAA	AGGCGGGCCGCATAA	AGGCGGGCCGCATAA	AGGCGGGCCGCATAA
TTGGCTCG	TTGGCTCG	TTGGCTCG	TTGGCTCG/TTGGTTCG	TTGGCTCA		TTGGCTCA/TTGGTTCG	TTGGCTCG	TTGGCTCG	TTGGCTCG	TTGGCTCG	TTGGCTCG	TTGGCTCG	TTGGCTCG	TTGGCTCG	TTGGCTCG	TTGGCTCA/TTGGCTCG	TTGGCTCG		TTGGCTCG	TTGGCTCG	TTGGCTCG		TTGGCTCG	TTGGTTCG	TTGGCTCA	TTGGCTCG	TTGGCTCG	TTGGCTCG	TTGGCTCG	TTGGCTCG	TTGGCTCG	TTGGCTCG	TGGGCTCG/TTGGCTCG	TTGGCTCG	TTGGCTCG	TTGGCTCG	TTGGCTCG	TTGGCTCG	TTGGCTCG	TTGGCTCA/TTGGCTCG	TTGACACG/TTGGCTCG	TTGACACG/TTGGCTCG	TTGGCTCG	TTGACACG/TTGGCTCG	TTGACACG/TTGGCTCG	TTGGCTCG	TTGGCTCG	TTGGCTCG	TTGGCTCG
ATACGACATCACA	ATACGACATCACA	ATACGACATCACA		ATACGACATCACA	ATACGACATCACA				ATACGACATCACA		ATACGACATCACA	ATACGACATCACA		ATACGACATCACA	ATACGACATCACA	ATACGACATCACA	ATACGACATCACA		ATACGACATCACA	ATACGACATCACA	ATACGACATCACA			ATACGACATCACA/ATACGACATCAGA	ATACGACATCACA	ATACGACATCACA	ATACGACATCACA	ATACGACATCACA	ATACGACATCACA	ATACGACATCACA	ATACGACATCACA					ATACGACATCACA	ATACGACATCACA	ATACGACATCACA	ATACGACATCACA	ATACGACATCACA	ATACGACATCACA	ATACGACATCACA	ATACGACATCACA	ATACGACATCACA	ATACGACATCACA	ATACGACATCACA	ATACGACATCACA	ATACGACATCACA
GGTATACCGTG	GGTACACCGTG/GGTATACCGTG	GGTATACCGTG	GGTATACCGTG	GGTATACCGTG	GGTATACCGCG/GGTATACCGTG	GGTATACCGTG	GGTATACCGTG	GGTATACCGTG	GGTATACCGTG	GGTATACCGTG	GGTATACCGTG	GGTATACCGTG	GGTATACCGTG		GGTATACCGTG	GGTATACCGTG	GGTATACCGTG	GGTATGCCGTG	GGTATACCGTG	GGTATACCGTG	GGTATACCGTG	GGTATACCGTG	GGTATACCGTG	GGTATACCGTG	GGTATACCGTG	GGTATACCGTG	GGTATACCGTG	GGTATACCGTG	GGTATACCGTG	GGTATACCGTG	GGTATACCGTG	GGTATACCGTG	GGTATACCGTG	GGCATACCGTG	GGCATACCGTG/GGTATACCGTG	GGTATACCGTG	GGTATACCGCG/GGTATACCGTG	GGTATACCGTG	GGTATACCGTG/GGTATGCCGTG	GGTATACCGTG	AGTATACCGTG/GGTATACCGTG	GGTATACCGTG	AGTATACCGTG/GGTATACCGTG	GGTATACCGTG	GGTATACCGTG	GGTATACCGTG	GGTATACCGTG	GGTATACCGTG	GGTATACCGTG
GGAAAAAAGATACATATGAT/GGAAAAAAGATACTTATGAT		GGAAAAAAGATACATATGAT	GGAAAAAAGCTACATATGAT	GGAAAAAAGATACATATGAT	AGAAAAAAGCTACATATGAT/GGAAAAAAGATACATATGAT	GGAAAAAAGCTACATATGAT	GGAAAAAAGATACATATGAT/GGAAAAAAGCTACATATGAT	GGAAAAAAGATACATATGAT/GGAAAAAAGCTACATATGAT	AGAAAAAAGCTACATATGAT		GGAAAAAAGCTACATATGAT	GGAAAAAAGCTACATATGAT	GAAAAAAAGCTACATATGTT/GGAAAAAAGCTACATATGAT	GGAAAAAAGATACATATAAT/GGAAAAAAGATACATATGAT	GGAAAAAAGATACATATAAT/GGAAAAAAGATACATATGAT	GGAAAAAAGCTACATATGAT	GGAAAAAAGATACATATGAT		GGAAAAAAGCTACATATGAT	GGAAAAAAGCTGCATATGAT	GGAAAAAAGCTACATATGAT		AGAAAAAAGCTACATATGAT/GGAAAAAAGATACATATGAT	GGAAAAAAGCTACATATGAT	GGAAAAAAGCTACATATGAT	GGAAAAAAGCTACATATGAT	GGAAAAAAGATACATATGAT	GGAAAAAAGATACATATGAT	GGAAAAAAGATACATATGAT	GGAAAAAAGATACATATGAT	GGAAAAAAGATACATATGAT	GGAAAAAAGATACATATGAT	GGAAAAAAGCAACATATGAT	GGAAAAAAGCAACATATGAT	GGAAAAAAGCAACATATGAT	AGAAAAAAGCTACATATGAT/GGAAAAAAGATACATATGAT	AGAAAAAAGCTACATATGAT/GGAAAAAAGATACATATGAT	AGAAAAAAGCTACATATGAT/GGAAAAAAGATACATATGAT	AGAAAAAAGCTACATATGAT/GGAAAAAAGATACATATGAT	AGAAAAAAGCTACATATGAT/GGAAAAAAGATACATATGAT	AGAAAAAAGCTACATATGAT/GGAAAAAAGATACATATGAT		AGAAAAAAGCTACATATGAT/GGAAAAAAGATACATATGAT		AGAAAAAAGCTACATATGAT/GGAAAAAAGATACATATGAT	AGAAAAAAGCTACATATGAT/GGAAAAAAGATACATATGAT		GGAAAAAAGAAACATATGAT/GGAAAAAAGATACATATGAT	GGAAAAAAGAAACATATGAT/GGAAAAAAGATACATATGAT
	CGGGCAGACTAGCTAT/CGGGCAGACTCGCTGT	CGGGCAGACTCGCTGT/CGGGCAGACTCGTTGT	CGGGCAGACTCGCTAT			CGGGCAGACTCGCTAT	CGGGCAGACTCGCTGT	CGGGCAGACTAGCTAT/CGGGCAGACTCGCTGT		CGGGCAGACTAGCTAT	CAGGCAGACTAGCTAT/CGGGCAAACTAGTTAT	CAGGCAGACTAGCTAT/CGGGCAAACTAGTTAT	CGGGCAAACTAGTTAT	CGGGCAGACTCGCTGT	CGGGCAGACTCGCTGT	CGGGCAGACTCGCTAT/TGGGCAGACTAGCTAT	CGGGCAGACTCGCTGT	CGGGCAGACAAGCTAT	CGGGCAGACTAGCTAT	CGGGCAGACTAGCTAT	CGGGCAGACTAGCTAT/CGGGCAGACTAGTTAT	CGGGCAGACTAGCTAT/CGGGCAGACTCGCTGT	CGGGCAGACTAGCTAT/CGGGCAGACTCGCTGT	CGGGCAGACTCGCTAT	CGGGCAGACTCGCTAT	CGGGCTGACTCGCTGT/CGGTCAGACTCGCTAT	CGGGCAGACTCGCTGT/CGGGCAGGCTAGCTAA	CGGGCAGACTCGCTGT/CGGGCAGGCTAGCTAA		CGGGCAGACTCGCTGT/CGGGCAGGCTAGCTAA	CGGGCAGACTCGCTGT/CGGGCAGGCTAGCTAA	CGGGCAGACTCGCTGT/CGGGCAGGCTAGCTAA	CGGGCAGACTAGCTAT	CGGGCAGACTAGCTAT	CGGGCAGACTAGCTAT		CGGGCAGACTAGCTAT/CGGGCAGACTCGCTGT	CGGGCAGACTAGCTAT/CGGGCAGACTCGCTGT		CGGGCAGACTAGCTAT/CGGGCAGACTCGCTGT	CGGGCAGACTAGCTAT/CGGGCAGACTAGCTGT		CGGGCAGACTAGCTAT/CGGGCAGACTCGCTGT	CGGGCAGACTAGCTAT/CGGGCAGACTCGCTGT		CGGGCAGACTAGCTAT/CGGGCAGACTCGCTGT	CGGGCAGACTAGCTAT/CGGGCAGACTCGCTGT	CGGGCAGACTAGCTAA/CGGGCAGACTAGCTAT	CGGGCAGACTAGCTAA/CGGGCAGACTCGCTGT
GGACTGGTGTTCTACGAGG/GGCCTCGCGTCCCACGCGG	GGACTGGTGTCCTGCGAGG	GGACTGGTGTCCTACGAGG/GGACTGGTGTCCTGCGAGG	GGACTGGTGTCCTACGAGG	GGACTGGTGTCCTACGAGG		GGACTGGTGTCCTACGAGG	GGACTGGTGTCCTACGAGG/GGACTGGTGTCCTGCGAGG	GGACTGGTGTCCTACGAGG/GGACTGGTGTCCTGCGAGG	GGACTGGTGTCCTACGAGG		GGACTGGTGTCCTACGAGG	GGACTGGTGTCCTACGAGG/GGCCTGGCGTCCCACGAGG	GGACTGGTGTCCTACGAGG		GGACTGGTGTCCTACGAGG/GGACTGGTGTCCTGCGAGG	GGACTGGTGTCCTACGAGG/GGACTGGTGTCCTGCGAGG	GGACTGGTGTTCTACGAGG/GGCCTCGCGTCCCACGCGG	GGACTGGTGTCCTACGAGG/GGACTGGTGTCGTACGAGG	GGACTGGTATCCTACGAGG/GGACTGGTGTCCTACGAGG			GGACTGGTGTCCTACGAGG/GGACTGGTGTCCTGCGAGG	GGACTGGTGTCCTACGAGG/GGACTGGTGTCCTGCGAGG	GGATTGGTGTCCTACGAGG	GGACCGGTGTCCTACGAGG/GGATTGGTGTCCTACGAGG	GGACTGGTGTCCTACGAGG/GGATTGGTGTCCTACGAGG	GGACTGGTGTCCTGCGAGG	GGACTGGTGTCCTGCGAGG	GGACTGGTGTCCTACGAGG/GGACTGGTGTCCTGCGAGG	GGACTGGTGTCCTACGAGG/GGACTGGTGTCCTGCGAGG	GGACTGGTGTCCTACGAGG/GGACTGGTGTCCTGCGAGG	GGACTGGTGTCCTACGAGG/GGACTGGTGTCCTGCGAGG	GGACTGGTGTCCTACGAGG/GGCCTGGTGTCCCACGAGG		GGACTGGTGTCCTACGAGG/GGCCTGGTGTCCCACGAGG	GGACTGGTGTCCTACGAGG	GGACTGGTGTCCTACGAGG	GGACTGGTGTCCTACGAGG/GGACTGGTGTCCTGCGAGG	GGACTGGTGTCCTACGAGG		GGACTGGTGTCCTACGAGG	GGACTGGTGTCCTACGAGG		GGACTGGTGTCCTACGAGG	GGACTGGTGTCCTACGAGG/GGCCTGGTGTCCCATGAGG	GGACTGGTGTCCTACGAGG/GGCCTGGTGTCCCATGAGG		GGACTGGTGTCCTACGAGG	GGACTGGTGTCCTACGAGG/GGACTGGTGTCCTGCGAGG
AAGGACCCCGCCCCGC	AAGAGCCCCGCCCCGC/AAGGACCCCGCCCCGC	AAGGACCCCGCCCCGC	AAGGACCCCGCCCCGA	AAGGACCCCGCCCCGC	AAGGACCCCGCCCCGC	AAGGACCCCGCCCCGA	AAGGACCCCGCCCCGC	AAGGACCCCGCCCCGC	AAGGACCCCGCCCCGC	AAGGACCCCGCCCCGC	AAGGACCCCGCCCCGC	AAGGACCCCGCCCCGC	AAGGACCCCGCCCCGC	AAGGACCCCGCCCCGC	AAGGACCCCGCCCCGC	AAGGACCCCGCCCCGA/AAGGACCCCGCCCCGC	AAGGACCCCGCCCAGC/AGGGACCCCGCCCCGC		AAGGACCCCGCCCCAC/AAGGACCCCGCCCCGC		AAGGACCCCGCCCCGC/AAGGACCCCGCCTCGC	AAGGACCCCGCCCCGC	AAGGACCCCGCCCCGC	AAGGACCCCGCCCCGA	AAGGACCCCGCCCCGA	AAGGACCCCGCCCCGA	AAGGACCCCGCCCCGC	AAGGACCCCGCCCCGC	AAGGACCCCGCCCCGC	AAGGACCCCGCCCCGC	AAGGACCCCGCCCCGC	AAGGACCCCGCCCCGC	AAGGACCCCGCCCCGC	AAGGACCCCGCCCCGC	AAGGACCCCGCCCCGC	AAGGACCCCGCCCCGC	AAGGACCCCGCCCCGC	AAGGACCCCGCCCCGC	AAGGACCCCGCCCCGC/AAGGACCCTGCCCCGC	AAGGACCCCGCCCCGC	AAGGACCCCGCCCCGC	AAGGACCCCGCCCCGC	AAGGACCCCGCCCCGC	AAGGACCCCGCCCCGC	AAGGACCCCGCCCCGC	AAGGACCCCGCCCCGC	AAGGACCCCGCCCCGC	AAGGACCCCGCCCCGC	AAGGACCCCGCCCCGC
		GTACCCGCCTTGTCCGGGTTACGCG/GTACCCGTCTTGTCCGGGTTACGCG	GTACCCGTCCTGTCCGGGTTACGCG/GTACCCGTCTTCTCCGGGTTGCGCG			GTACCCGTCTTCTCCGGGTTACGCG/GTACCCGTCTTCTCCGGGTTGCGCG	GTACCCGCCTTCTCCGGGACACACG/GTACCCGTCTTCTCCTGGTTACGCG	GTACCCGCCTTCTCCGGGACACACG/GTACCCGTCTTCTCCTGGTTACGCG					GTACCCGCCTTGTCCGGGTTACGCG/GTACCCGTCTTGTCCGGGTTACGCG	GTACCCGCCTTCTCCGGGACACGCG/GTGCCCGTCTTCTCCGGGTTACGCG	GTGCCCGTCTTCTCCGGGTTACGCG		GTACCCGTCTTCTCCGGGTTACGCG							GTACCCGTCTTCTCCGGGTTACGCG	ATACCCGTCTTCTCCGGGTTACGCG/GTACCCGTCTTCTCCGGGTTACGCG	GTACACGTCTTCTCCGGGTTACGCG/GTACCCGTCTTCTCCGGGTTACGCG	GTGCCCGTCTTCTCCGGGTTACGCG	GTACCCGCCTTGTCCGGGTTACGCG/GTGCCCGTCTTCTCCGGGTTACGCG	GTACCCGTCTTCTCCGGGTTACGCG	GTACCCGCCTTGTCCGGGTTACGCG/GTACCCGTCTTCTCCGGGTTACGCG	GTACCCGCCTTGTCCGGGTTACGCG/GTACCCGTCTTCTCCGGGTTACGCG	GTACCCGCCTTGTCCGGGTTACGCG/GTACCCGTCTTCTCCGGGTTACGCG	GTACCCGTCTCGTCCGGGTTACGCG/GTACCCGTCTTCTCCGGGTTACGCG	GTACCCGTCTTCTCCGGGTTACGCG/GTACCCGTCTTGTCCGGGTTACGCG	GTACCCGTCTTCTCCGGGTTACGCG													GTACCCGCCTTCTCCGGGACACACG/GTGCCCGTCTTCTCCGGGTTACGCG	GTACCCGCCTTCTCCGGGTTACGCG/GTGCCCGTCTTCTCCGGGTTACGCG
TGATGTGAAGCTCGTT	TGATGTGAAGCTCGTG/TGATTTGAAGCTCGTT		TGATTTGAAGCTGATT	TAATTTGAAGCTCATT/TAATTTGAAGCTGATT	TAATTTGAAGCTCATT/TAATTTGAAGCTGATT	TAATTTGAAGCTGATT	TAATTTGAAGCTGATT	TAATTTGAAGCTGATT	TAATTTGAAGCTGATT		TAATTTGAAGCTGATT	TAATTTGAAGCTGATT	TAATTTGAAGCTGATT				TGATGTGAAGCTCGTT		TGATTTGAAGCTGATT		TAATTTGAAGCTGATT	TAATTTGAAGCTGATT/TGATGTGAAGCTCGTT	TAATTTGAAGCTGATT	TGATTTGAAGCTGATT	TAATTTGAAGCTGATT/TGATTTAAAGCTGATT	TGATTTGAAGCTGATT							TAATTTGAAGCTGATT/TAATTTGGGGCTCATT	TAATTTGAAGCTGATT/TAATTTGGGGCTCATT	TAATTTGGGGCTCATT	TAATTTGAAGCTGATT	TAATTTGAAGCGGATT/TAATTTGAAGCTGATT	TAATTTGAAGCTGATT	TAATTTGAAGCTGATT	TAATTTGAAGCTGATT	TAATTTGAAGCTCATT/TAATTTGAAGCTGATT	TAATTTGAAGCTGATT	TAATTTGAAGCGGATT/TAATTTGAAGCTGATT	TAATTTGAAGCGGATT	TAATTTGAAGCTGATT	TAATTTGAAGCTCATT/TAATTTGAAGCTGATT	TAATTTGAAGCGGATT/TAATTTGAAGCTGATT
GTGCCGGGCAAACATCGTGC		GTGCCGGGCAAACATCGTGC	GTGCCGGGCAAACATCGTGC			GTGCCGGGCAAACATCATGC/GTGCCGGGCAAACATCGTGC	GTGCCGGGCAAACATCGTGC/GTGCCGGGCAAACATCGTGT	GTGCCGGGCAAACATCGTGC	GTGCCGGGCAAACATCGCGC/GTGCCGGGCAAACATCGTGC	GTGCCGGGCAAACATCGCGC/GTGCCGGGCAAACATCGTGC	GTGCCGGGCAAACATCGTGC	GTGCCGGGCAAACATCGTGC				GCGCCGGGCAAACATCGTGC/GTGCCGGGCAAACATCATGC	GTGCCGGGCAAACATCGTGC		GTACCGGGCAAACATCGTGC	ATGCCGGGCAAACATCGTGC/GTACCGGGCAAACATCGTGC	GTACCGGGCAAACATCGTGC/GTGCCGGGTAAACATCGTGC			GTGCCGGGCAAACATCATGC/GTGCCGGGCAAACATCGTGC	GTGCCGGGCAAACATCATGC	GTGCCGGGCAAACATCATGC/GTGCCGGGCAAACATCGTGC	GTGCCGGGCAAACATCGTGC	GTGCCGGGCAAACATCGTGC	GTGCCGGGCAAACATCGTGC	GTGCCGGGCAAACATCGTGC	GTGCCGGGCAAACATCGTGC	GTGCCGGGCAAACATCGTGC	GTGCCGGGCAAACATCGTGC		GTGCCGGGCAAACATCGTGC	GTGCCGGGCAAACATCGTGC	GTGCCGGGCAAACATCGTGC/GTGCCGGGCAAACGTCGTGC		GTGCCGGGCAAACATCGTGC	GTGCCGGGCAAACATCGTGC	GTGCCGGGCAAACATCGTGC/GTGCCGGGCAAACATCGTGT	GTGCCGGGCAAACATCGTGC/GTGCCGGGCAAACGTCGTTC	GTGCCGGGCAAACATCGCGC/GTGCCGGGCAAACATCGTGC	GTGCCGGGCAAACATCGTGC/GTGCCGGGCAAACGTCGTTC	GTGCCGGGCAAACATCGTGC	GTGCCGGGCAAACATCATGC/GTGCCGGGCAAACATCGTGC	GTGCCGGGCAAACATCGCGC/GTGCCGGGCAAACATCGTGC	GTGCCGGGCAAACATCGTGT	GTGCCGGGCAAACATCGTGC
TAGAGCTGG	TAGAGCTGG	TAGAGCTGG	TAGAGCTGG	TAGAGCTGG	TAGAGCTGG	TAGAGCTGG	TAGAGCTGG	TAGAGCTGG	TAGAGCTGG		TAAAGCTGG	TAAAGCTGG		TAGAGCTGG	TAGAGCTGG	TAGAGCTGG	TAGAGCTGG	TAGAGCTGG	TAGAGCTGG	TAGAGCCGG/TAGAGCTGG	TAGAGCTGG	TAGAACTGA/TAGAGCTGG	TAGAGCTGA	TAGAGCCGG/TAGAGCTGG	TAGAGCTGG	TAGAGCTGG	TAGAGCTGG	TAGAGCTGG	TAGAGCTGG	TAGAGCTGG	TAGAGCTGG	TAGAGCTGG	TAGAGCTGG	TAGAGCTGG	TAGAGCTGG	TAGAGCTGG	TAGAGCTGG	TAGAGCTGG	TAGAGCTGG	TAGAGCTGG	TAGAGCTGG	TAGAGCTGG	TAGAGCTAG/TAGAGCTGG	TAGAGCTGG	TAGAGCTGG	TAGAGCTGG	TAGAGCTGG	TAGAGCTGG	TAGAGCTGG
GGAGGGCAATGCTTG/GGAGGGCGATGCTTG	GGAGGGCGATGCTTG	GGAGGGCGATGCTTG	AGAGGGTAGTGCTTG	AGAGGGTAGTGCTTG/GGAGGGCGATGCTTG	AGAGGGTAGTGCTTG/GGAGGGCGATGCTTG	AGAGGGTAGTGCTTG		AGAGGGTAGTGCTTG/GGAGGGCGATGCTCG	AGAGGGTAGTGCTTG/GGAGGGCGATGCTTG	AGAGGGTAGTGCTTG/GGAGGGCGATGCTTG			AGAGGGTAGTGCTTG/AGAGGGTAGTGTTTG	AGAGGGCGATGCTTG/GGAGGGCGATGCTTG	AGAGGGCGATGCTTG/GGAGGGCGATGCTTG	AGAGGGTAGTGCTTG/GGAGGGCGATGCTTG	GGAGGGCAATGCTTG		GGAGGGCGATGCTTA	GGAGGGCGATGCTTA	GGAGGGCGATGCATA/GGAGGGCGATGCTTA	AGAGGGTAGTGCTTG/GGAGGGCGATGCTTG	AGAGGGTAGTGCTTG/GGAGGGCGATGCTTG	AGAGGGTAGTGCTTG	AGAGGGTAGTGCTTG	AGAGGGTAGTGCTTG	GGAGGGCGATGCTTG	GGAGGGCGATGCTTG	GGAGGGCGATGCTTG	GGAGGGCGATGCTTG	GGAGGGCGATGCTTG	GGAGGGCGATGCTTG	GGAGGGCGATGCTTG	GGAGGGCGATGCTTG	AGAGGGCGATGCTTG/GGAGGGCGATGCTTG	AGAGGGTAGTGCTTG/GGAGGGCGATGCTTG	AGAGGGTAGTGCTTG/GGAGGGCGATGCTTG	AGAGGGTAGTGCTTG/GGAGGGCGATGCTTG	AGAGGGTAGTGCTTG/GGAGGGCGATGCTTG	AGAGGGTAGTGCTTG/GGAGGGCGATGCTTG		AGAGGGTAATGCTTG/AGAGGGTAGTGCTTG	AGAGGGTAGTGCTTG/GGAGGGCGATGCTTG	AGAGGGTAGTGCTTG	AGAGGGTAGTGCTTG/GGAGGGCGATGCTTG	AGAGGGTAGTGCTTG/GGAGGGCGATGCTTG	AGAGGGTAGTGCTTG	GGAGGGCGATGCTTG	GGAGGGCGATGCTTG
GCACAACGGGTGGA/GCACGACGGGTGGA	GCACAACGGGTGGA/GCACAAGGGGTGGA	GCACAACGGGTGAA/GCACGACGGGTGGA				GCACAAGGGGTGGA	GCACAACGGGTGGA	GCACAACGGGTGAA						GCACAACAGGTGAA/GCACAACGGGTGGA	GCACAACAGGTGAA/GCACAACGGGTGAA	GCACAAGGGGTGGA	GCACAACGGGTGAA							GCACAAGGGGTGGA	GCACAAGGGGTGGA		GCACAACGGGTGGA	GCACAACGGGTGGA		GCACAACGGGTGGA	GCACAACGGGTGGA	GCACAACGGGTGGA				GCACAACGGGTGAA/GCACAACGGGTGGA	GCACAACGGGTGAA/GCACAACGGGTGGA	GCACAACGGGTGAA/GCACAACGGGTGGA			GCACAACGGGTGGA	GCACAACGGGTGGA	GCACAACGGGTGAA/GCACAACGGGTGGA	GCACAACGGGTGGA	GCACAACGGGTGGA	GCACAACGGGTGGA/GCATAACGGGTGAA	GCACAACGGGTGGA	GCACAACGGGTGGA	GCACAACGGGTGGA
AGCAAGTTGGGATGTCCG/AGCTAGTTGGGATGTCCG	AGCAAGTTGGAATGTCCG/AGCTAGTTGAGATGTCCG	AGCTAGTTGGGATGTCCG	AGCTAGTTGGGATGTCCG	AGCTAGTTGGGATGTCCG	AGCAAGTTGGGATGTCCG/AGCTAGTTGGGATGTCCG	AGCTAGTTGGGATGTCCG	AGCAAGTTGGGATGTCCG/AGCTAGTTGGGCTGTCCG	AGCAAGTTGGGATGTCCG/AGCTAGTTGGGCTGTCCG	AGCTAGTTGGGATGTCCG	AGCTAGTTGGGATGTCCG/AGCTAGTTGGGCTGTCCG	AGCTAGTTGGGATGTCCG	AGCTAGTTGGGATGTCCG	AGCTAGTTGGGATGTCCG	AGCAAGTTGGGATGTCCG/AGCTAGTTGGGATGTCCG	AGCAAGTTGGGATGTCCG	AGCTAGTTGAGATGTCCG/AGCTAGTTGGGATGTCCG	AGCAAGCTGGGATGTCCG/AGCTAGTTGGGATGTCCG		AGCTAGTTGGGATGTCCG	AGCTAGTTGGGATGTCCG	AGCTAGTTGGGATGTCCG		AGCTAGTTGGGCTGTCCG	AGCTAGTTGGGATGTCCG	AGCTACTTGGGATGTCCG/AGCTAGTTGGGATGTCCG	AGCTAGTTGGGATGTCCG	AGCAAGTTGGAATGTCCG	AGCAAGTTGGAATGTCCG	AGCAAGTTGGAATGTCCG	AGCAAGTTGGAATGTCCG	AGCAAGTTGGAATGTCCG	AGCAAGTTGGAATGTCCG	AGCTAGTTGGGATGTCCG	AGCTAGTTGGGATGTCCG	AGCTAGTTGGGATGTCCG	AGCTAGTTGGGCTGTCCG	AGCTAGTTGGGATGTCCG/AGCTAGTTGGGCTGTCCG	AGCTAGTTGGGATGTCCG/AGCTAGTTGGGCTGTCCG	AGCTAGTTAGGCTGTCCG/AGCTAGTTGGGCTGTCCG	AGCTAGTTGGGATGTCCG/AGCTAGTTGGGCTGTCCG	AGCTAGTTAGGCTGTCCG/AGCTAGTTGGGCTGTCCG	AGCTAGTTGGGCTGTCCG	AGCTAGTTGGGCTGTCCG	AGCTAGTTGGGATGTCCG/AGCTAGTTGGGCTGTCCG	AGCTAGTTGGGATGTCCG/AGCTAGTTGGGCTGTCCG	AGCTAGTTGGGCTGTCCG			AGCAAGTTGGAATGTCCG
AGTACTCGTTGGAATCAGCGAG/AGTACTCGTTGGATTCAGCGAG	AATACTCGTTGGATTCAGCTAG/AGAACTCGTTGGATTCAGCTAG	AGTACTCGTTGGATTCAGCGAG	AGTACTCGTTGGTTTCAGCTAG			AGTACTCGTTGGTTTCAGCTAG	AGTACTCGTTGGATTCAGCTAG	AGTACTCGTTGGATTCAGCTAG	AGTACTCGTCGGATTCAGCTAG/AGTACTCGTTGGATTCAGCTAG	AGTACTCGTTGGATTCAGCTAG			AGTACTCGTTGGATTCAGCTAG/AGTACTCGTTGGATTTAGCTAG			AGTACTCGTTGGTTTCAGCTAG	AGTACTCGTTGGATTCAGCGAG		AGTAATCGTTGGATTCAGCTAG	AGTCCTCGTTGGATTCAGCTAG	AGTACTCGTTGGATTCAGCTAG			AGTACTCGTTGGTTTCAGCTAG	AGTACTCGTTGGTTTCAGCTAG	AGTACTCGTTGGTTTCAGCTAG												AGTACTCGTCGGATTCAGCTAG/AGTACTCGTTGGATTCAGCTAG	AGTACTCGTTGGATTCAGCTAG/AGTACTCGTTGGATTCATCTAG	AGTACTCGTTGGATTCAGCTAG	AGTACTCGTCGGATTCAGCTAG/AGTACTCGTTGGATTCAGCTAG	AGTACTCGTCGGATTCAGCTAG/AGTACTCGTTGGATTCAGCTAG	AGTACTCGTTGGATTCAGCTAG	AGTACTCGTCGGATTCAGCTAG/AGTACTCGTTGGATTCAGCTAG	AGTACTCGTTGGATTCAGCTAG/AGTACTCGTTGGATTCATCTAG	AGTACTCGTCGGATTCAGCTAG/AGTACTCGTTGGATTCAGCTAG	AGTACTCGTTGGATTCAGCTAG
GTAAGATG	GTAAGATG	GTAAGATG			GAAAGATG/GTAAGATG		GTAAGATG	GTAAGATG			GTAAGATG		GTAAGATG	ATAAGATG/GTAGGATG			GTAAGATG		GTAAGATG	GTAAGATG	GTAAGATG							GTAAGATG			GTAAGATG	GTAAGATG	GAAAGATG/GTAAGATG	GAAAGATG/GTAAGATG	GTGAGATG	GTAAGATG		GTAAGATG	GAAAGATG/GTAAGATG		GAAAGATG/GTAAGATG	GAAAGATG/GTAAGATG			GTAAGATG
AAGGAGAAGTAGA/AAGGAGACCTCCA	AAGGAGACCTCCA	AAGGAGACCTCCA	AAGGAGAAGTAGA	AAGGAGAAGTAGA	AAGGAGAAGTAGA	AAGGAGAAGTAGA		AAGGAGACCTCCA/GAGGAGAAGTAGA	AAGGAGAAGTAGA/AAGGGGAAGTAGA		AAGGGGAAGTAGA	AAGGGGAAGTAGA	AAGGGGAAGTAGA				AAGGAGACCTCCA						AAGGAGAAGTAGA/AAGGAGACCTCCA	AAGGAGAAGTAGA	AAGGAGAAGTAGA	AAGGAGAAGTAGA							AAGAAAAAGTAGA/AAGGAAAAGTAGA	AAGAAAAAGTAGA/AAGGAAAAGTAGA	AACGAAAAGTAGA/AAGGAAAAGTAGA			AAGGGGAAGTAGA		AAGGAGAAGTAGA/AAGGGGAAGTAGA	AAGGAGACCTCCA/AAGGGGAAGTAGA	AAGGGGAAGTAGA		AAGGAGAAGTAGA/AAGGGGAAGTAGA	AAGGAGACCTCCA/AAGGGGAAGTAGA	AAGGGGAAGTAGA	AAGGAGACCTCCA/AAGGGGAAGTAGA
CCCGGAAATT		CCCGGAAATT		CCCGGAAATT/CCCGGGAATT	CCCGGAAATT		CCCGGAAATT	CCCGGAAATT			CCCGGAAATT	CCCGGAAATT	CCCGGAAATT/CTCGGAAATT	CCCGGAAATT		CCCGGAAGTT		CCCGGAAATT				CCCGGAAATT	CCCGGAAATT/CCCGGGAATT				CCCGGAAATT	CCCGGAAATT					CCCGGAAATT	CCCGGAAATT	CCCGGAAATT	CCCGGAAATT	CCCGGAAATT	CCCGGAAATT	CCCGGAAATT	CCCGGAAATT	CCCGGAAATT/CCCGGGAATT	CCCGGAAATT	CCCGGAAATT	CCCGGAAATT	CCCGGAAATT	CCCGGAAATT	CCCGGAAATT	CCCGGAAAGT	CCCGGAAAGT/CCCGGAAATT
GGATACCGAAGCCTTCCC	GGATACCGAAGCCTTCCC/GGATACCGAAGCCTTCTC	AGATACCGAAGCCTTCTC/GGATACCGAAGCCTTCCC	GGTTACCTAAGCCTTCTC	GGATACCGAAGCCTTCCC		GGATACCGAAGCCTTCTC/GGTTACCTAAGCCTTCTC	GGATACCGAACCCTTCCC/GGATACCGAAGCCTTCCC	GGATACCGAAGCCTTCCC	GGATACCGAAGCCTTCCC/GGATACCGAAGCCTTCTC		GTATACCGAAGCCTTCCC	GGATACCGAAGCCTTCCC	GGATACCGAAGCCTTCCC	GGATACCGAAGCCTTCCC/GGATACCGAGGCCTTCCC	GGATACCGAAGCCTTCCC/GGATACCGAGGCCTTCCC	GGATACCGAAGCATTCCC	GGATACCGAAGCCTTCCC						GGATACCGAAGCCTTCCC/GGATACCGAAGCCTTCTC	GGTTACCTAAGCCTTCTC	GGATACCGAAGCCTTCTC/GGTTACCTAAGCCTTCTC	GGATACCGAAGCATTCCC	GGATACCGAAGCCTTCCC	GGATACCGAAGCCTTCCC	GGATACCGAAGCCTTCCC	GGATACCGAAGCCTTCCC	GGATACCGAAGCCTTCCC	GGATACCGAAGCCTTCCC	GGATACCGAAGCCTTCTC	GGATACCGAAGCCTTCTC	GGATACCGAAGCCTTCTC			GGATACCGAAGCCTTCTC	GGATACCGAAGCCTTCCC/GGATACCGAAGCCTTCTC	GGATACCGAAGCCTTATC/GGATACCGAAGCCTTCTC	GGATACCGAAGCCTTCCC/GGATACCGAAGCCTTCTC	GGATACCGAAGCCTTCTC	GGATACCGAAGCCTTCCC/GGATACTGAAGCCTTCCC	GGATACTGAAGCCTTCCC	GGATACCGAAGCCTTCCC/GGATACCGAAGCCTTCTC	GGATACCGAAGCCTTCCC/GGATACCGAAGCCTTCTC	GGATACCGAAGCCTTCTC/GGATACTGAAGCCTTCCC		GGATACCGAAGCCTTCCC
TCTGG	CCTGG/TCTGG	CCTGG/TCTGG	TCTGG	TCTGA/TCTGG	TCTGA/TCTGG	TCTGG	TCTGG	TCTGG				TCTGG		TCTGG	TCTGG	TCTGG					TCTGG			TCTGG			TCTGG	TCTGG	TCTGG	TCTGG	TCTGG	TCTGG					TCTGG	TCTGG	TCTGG	TCTGG	TCTGG		TCTGG	TCTGG	TCTGG	TCTGG	TCTGG
TACGAGGACTTTTATGC		TACGAGGACTGTTATGC	TACGAGGACTTTTATGC	TACGAGGACCTTTATGC/TACGAGGACTTTTATGC	TACGAGGACCTTTATGC/TACGAGGACTTTTATGC	TACGAGGACTTTTATGC	TACGAGGACTGTTATGC/TACGAGGACTTTTATGC	TACGAGGACTGTTATGC/TACGAGGACTTTTATGC	TACGAGGACTTTGATGC/TACGAGGACTTTTATGC	TACGAGGACCTTTATGC/TACGAGGACTTTTATGC	TACGAGGACTTTTATGC	TACGAGGACTTTTATGC	TACGAGGACTTTTATGC	TACGAGGACTTTTATGC	TACGAGGACTTTTATGC	TACGACGACTTTTATGC/TACGAGGACTTTTATTC	TACGAGGACTTTTATGC		TACGAGGGCTTTTATGC		TAAGAGGACTTTTATGC	TACGAGGACCTTTATGC/TACGAGGACTTTTATGC	TACGAGGACCTTTATGC/TACGAGGACTTTTATGC	TACGAGGACTTTTAGGC/TACGAGGACTTTTATGC	TACGAGGACTTTTATGC	TACGAGGACTTTTATGC	TACGAGGACTGTTATGC	TACGAGGACTGTTATGC	TACGAGGACTGTTATGC	TACGAGGACTGTTATGC	TACGAGGACTGTTATGC	TACGAGGACTGTTATGC	TACGAGGACTTTTATGC/TACGAGGATTTTTATGC	TACGAGGACTTTTATGC	TACGAGGACTTTTATGC	TACGAGGACCTTTATGC/TACGAGGACTTTTATGC	TACGAGGACCTTTATGC/TACGAGGACTTTTATGC	TACGAGGACCTTTATGC/TACGAGGACTTTTATGC	TACGAGGACCTTTATGC/TACGAGGACTTTTATGC	TACGAGGACCTTTATGC/TACGAGGACTTTTATGC	TACGAGGACCTTTATGC/TACGAGGACTTTTATGC	TACGAGGACCTTTATGC/TACGAGGACTTTTATGC	TACGAGGACCTTTATGC/TACGAGGACTTTTATGC	TACGAGGACCTTTATGC/TACGAGGACTTTTATGC	TACGAGGACCTTTATGC/TACGAGGACTTTTATGC	TACGAGGACCTTTATGC/TACGAGGACTTTTATGC	TACGAGGACCTTTATGC/TACGAGGACTTTTATGC	TACGAGGACTGTTATGC/TACGAGGACTTTTATGC	TACGAGGACTGTTATGC
CTCTGCTTCTCCGAACACCCCCTATGCTCGA	CTCTGCTTCTCCGAACACCCTCTATCCCCGA		CTCCGCTTCTCCGAACACCCTTTCTCCCCAA/CTCCGCTTTTCCGAAAACCCTTTCTCCCCAA		CACCGCTTTTCCGAAAACCCTTTCTCCCCAA			CTCTGCTCCTCCGAACACCCTCTATCCCCGA/CTCTGCTTCTCCGAACACCCCCTATGCTCGA			CTCCGCTTCTCCGAACCCCCTCTCTCCCGAA/CTCTGCTCCTCCGAACACCCTCTATCCCCGA	CTCTGCTCCTCCGAACACCCTCTATCCCCGA	CTCTGCTCCTCCGAACACCCTCTATCCCCGA	CTCTGCTTCTGCGAACACCCTCTATCCCCGA	CTCTGCTTCTCCGAACACCCCCTATGCTCGA	CTCCGCTTCTCCGAACACCCTCTCTCCCCAA	CTCTGCTTCTCCGAACACCCCCTATGCTCGA/CTCTGCTTCTCCGAACACCCCCTATGCTCGT	CTCCTCTTCTCCGAACACCCTTTCTCCCCAA/CTCTGCTTCTCCGAAAACCCTCTATCCCCGA	CTCCGCTTTTCCGAAAACCCTTTCTCCCCAA/CTCCGCTTTTCCGGAAACCCTTTCTCCCCAA		CTCCGCTTTTCCGAAAACCCTTTCTCCCCAA			CTCTGCTTCTCCGAACACCCTCTCTCACCGA		CTCTGCTTCTCCGAACACCCTCTCTCACCGA	CTCTGCTTCTCCGAACACCCCCTATGCTCGA						CTCTGCTTCTCCGAACACCCCCTATCCCCGA	CTCCGCTCTTCCGAAAACCCTTTCTCCCCAA/CTCTGCTTCTCCGAACACCCCCTATCCCCGA	CTCTGCTTCTCCGAACACCCCCTATCCCCGA													CTCTGCTTCTCCGAACACCCCCTATGCTCGA/CTCTGCTTCTGCGAACACCCTCTATCCCCGA
TCCCCACCGAGCTG		TCCCCACCGAGCTG		TCCCCACCGGGCAG/TCCCCACCGGGCTG	TCCCCACCGGGCAG/TCCCCACCGGGCTG			TCCCCACCGGGCTG	TCCCCACCGGGCTG	TCCCTACCGAGCTG				TCCCCACCGGGCTG	TCCCCACCGGGCTG	TCCCCACCGGGCTG/TCCCCACTGGGCTG	TCCCCACCGAGCTG					TCCCCACCGGGCTG	TCCCCACCGGGCTG				GCCCCACCGGGCTG/TCCCCACCGGGCTG	GCCCCACCGGGCTG/TCCCCACCGGGCTG	GCCCCACCGGGCTG/TCCCCACCGGGCTG	GCCCCACCGGGCTG/TCCCCACCGGGCTG	GCCCCACCGGGCTG/TCCCCACCGGGCTG	GCCCCACCGGGCTG/TCCCCACCGGGCTG	TCCCCACCGGGCTG/TCTCTACCGGGCTG	TCCCCACCGGGCTG	TCCCCACCGGGCTG	TCCCCACCGGGCTG/TCCCTACCGGGCTG	TCCCCACCGGGCTG	TCCCCACCGGGCTG		TCCCCACCGGGCTG		TCCCCACCGGGCTG	TCCCCACCGGGCTG/TCCCTACCGAGCTG	TCCCTACCGAGCTG	TCCCCACCGGGCTG	TCCCCACCGGGCTG	TCCCCACCGGGCTG/TCCCTACCGAGCTG	TCCCCACCGGGCTG	TCCCCACCGGGCTG
TCCGACCCCCACCTC/TTCGACCCCCACCTC	TCCGACCCCCACCTC/TTCGACCCCCACCTC	TCCGACCCCCACCTC	TTCGACCCCCACCTC			TTCGACCCTCACCTC	TCCGACCCTCACCTC			TTCGACCCCCACCTC	TTCGACCCCCACCTC/TTCGACCTTCACCTC	TTCGACCCCCACCTC	TTCGACCTTCACCTC	TTCGACCCCCACCTC	TTCGACCCCCACCTC	TCCGACCCCCACCTC/TTCGACCCTCACCTC		ATCGACCCCCATCTC/TTCGACCCCCATCTC	TTCGACCCCCATCTC				TCCGACCCTCACCTC/TTCGACCCCCACCTC	TTCAACACTCACCTC/TTCGACCCTCACCTC	TTCGACACTCACCTC/TTCGACCCTCACCTC	TTCAACCCCCACCTC/TTCGACCCTCACCTC	TTCGACCCCCACCTC/TTCGACCCCCACTTC	TTCGACCCCCACCTC/TTCGACCCCCACTTC	TTCGACCCCCACCTC/TTCGACCCCCACTTC	TTCGACCCCCACCTC/TTCGACCCCCACTTC	TTCGACCCCCACCTC/TTCGACCCCCACTTC	TTCGACCCCCACCTC/TTCGACCCCCACTTC	TTCGACCCCCACCTC	TTTGACCCCCACCTC	TTCGACCCCCACCTC/TTTGACCCCCACCTC	TTCGACCCCCACCTC/TTCGTCCCCCACCTC		TTCGACCCCCACCTC/TTCGACCCTCACCTC	TTCGACCCCCACCTC/TTCGACCCTCACCTC	TTCGACCCCCACCTC	TCCGACCCTCACCTC/TTCGACCCCCACCTC		TTCGACCCTCACCTA/TTCGACCCTCACCTC	TTCGACCCTCACCTC	TTCGACCCCCACCTC/TTCGACCCTCACCTA	TTCGACCCCCACCTC	TTCGACCCCCACCTC/TTCGACCCTCACCTC	TTCGACCCCCACCTC	TTCGACCCCCACCTC
CTGAGGCCG/TTGAGGCCG	TTGAGGCCA/TTGAGGCCG	CTGAGGCCG	TTGAGGCCA/TTGAGGCCG			TTGAGGCCG	TTGAGGCCA/TTGAGGCCG	TTGAGGCCA/TTGAGGCCG	TTGAGGCCA				TTGAGGCCA			TTGAGGCCA		CTGAGGCCG						TTGAGGCCA/TTGAGGCCG	TTGAGGCCA/TTGAGGCCG	TTGAGGCCA/TTGAGGCCG		CTGAGGCCG/TTGAGGCCG	TTGAGGCCG		TTGAGGCCG	TTGAGGCCG					TTGAGGCCA	CTGAGGCCG/TTGAGGCCA		TTGAAGCCG/TTGAGGCCA		TTGAAGCCG/TTGAGGCCA			CTGAGGCCG/TTAAGGCCG	CTGAGGCCA/TTGAGGCCA	CTGAGGCCA/TTGAGGCCA	CTGAGGCCA/TTGAGGCCG
TCAGCTCGAGG		TCAGCTCGTGG	TCAGCTCGAGG	TCAACTCGAGG/TCAGCTCGAGG	TCAACTCGAGG/TCAGCTCGAGG	TCAGCTCGAGG	TCAGCTCGAGG	TCAGCTCGAGG			TCAGCTCGAGG	TCAGCTCGAGG	TCAGCTCGAGG	TCAGCTCGAGG	TCAGCTCGAGG/TCAGCTCGTGG	TCAGCTCAAGG/TCAGCTCGAGG	TCAGCTCGAGG					TCAGCTCGAGG		TCAGCTCGAGG	TCAGCTCGAGG	TCAGCTCGAGG		TCAGCTCGAGG	TCAGCTCGAGG/TCAGCTCGTGG	TCAGCTCGAGG/TCAGCTCGTGG	TCAGCTCGAGG/TCAGCTCGTGG	TCAGCTCGAGG/TCAGCTCGTGG	TTAGCTCGAGG	TCAGCTCGAGG	TTAGCTCGAGG	TCAGCTCGAGG	TCAACTCGAGG/TCAGCTCGAGG	TCAACTCGAGG/TCAGCTCGAGG	TCAGCTCGAGG	TCAGCTCGAGG	TCAGCTCGAGG	TCAGCTCGAGG	TCAGCTCGAGG	TCAGCTCGAGG	TCAGCTCGAGG	TCAGCTCGAGG	TCAGCTCGAGG		TCAGCTCGAGG/TCAGCTCGTGG
CGGAGCTCCA		CGGAGCTCGA	CGGAGCTCGA	CGGAGCTCCA/CGGAGCTTGA		CGGAGCTCGA	CGGAGCTCCA/CGGAGCTCGA	CGGAGCTCCA/CGGAGCTCGA	CGGAGCTCCA/CGGAGCTTGA	CGGAGCTCCA/CGGAGCTTGA	CGGAGCTCGA	CGGAGCTCGA	CGGAGCTCGA	CGGAGCTCCA	CGGAGCTCCA	CGGAGCTCCA/CGGAGCTCGA	CGGAGCTCCA	CGGAGATCCA	CGGAGCTCCA	CGGAGCTCCA	CGGAGCTCCA			CGGAGCTCGA	CGGAGCTCGA	CGGAGCTCGA	CGGAGCTCCA	CGGAGCTCCA	CGGAGCTCCA/CGGAGCTCGA	CGGAGCTCCA/CGGAGCTCGA	CGGAGCTCCA/CGGAGCTCGA	CGGAGCTCCA/CGGAGCTCGA	CGGAGCTCGA/TGGAGCTCGA	CGGAGCTCGA/TGGAGCTCGA	CGGTGCTCGA/TGGAGCTCGA	CGGAGCTCCA/CGGAGCTTGA	CGGAGCTCCA/CGGAGCTTGA	CGGAGCTCCA/CGGAGCTTGA	CGGAGCTCCA/CGGAGCTTGA	CGGAGCTCCA/CGGAGCTTGA	CGGAGCTCCA/CGGAGCTCGA	CGGAGCTCCA/CGGAGCTTGA	CGGAGCTCCA/CGGAGCTTGA		CGGAGCTCCA/CGGAGCTTGA	CGGAGCTCCA/CGGAGCTTGA	CGGAGCTCCA/CGGAGCTTGA	CGGAGCTCCA/CGGATCTCCA	CGGAGCTCCA
GGGGCGAACGGATGATA		GGGGCGAACGGATGATA	GTGGCGAACGGATGATA/GTGGCGAACGGGTGATA	GGGACGAACGGATGATA/GGGGCGAACGGATGATA		GGGGCGAACGGATGATA	GGGGCGAACGGATGATA	GGGGCGAACGGATGATA		GGGGCGAACGGATGATA							GGGGCGAACGGATTATA				GGGGCGAACGGATGATA		GGGACGAACGGATGATA/GGGGCGAACGGATGATA	GGGGCGAACGGATGATA/GGGGCGAACGGGTGATA	GGGGCGAACGGATGATA	GGGGCGAACGGATGATA							GGGGCGAACGGACGATA/GGGGCGAACGGATGATA	GGGGCGAACGGACGATA/GGGGCGAACGGATGATA	GGGGCGAACGGACGATA/GGGGCGAACGGATGATA	GGGGCGAACGGATGATA	GGGGCGAACGGATGATA	GGGGCGAACGGATGATA	GGGGCGAACGGATGATA	GGGGCGAACGGATGATA	GGGGCGAACGGATGATA	GGGGCGAACGGATGATA			GGGGCGAACGGATGATA	GGGGCGAACGGATGATA	GGGGCGAACGGATGATA
GTACCAGTAGTGTTTAACTCACCA	GTACCAGTAGTGTTTAACTCCCCA	GTACCAGTAGTGTTTAACTCCCCA	GTACCAGTAGTGTTTAACTCCACA/GTACCAGTAGTGTTTAACTTCCTA	GTACCAGTAGTGTTTAACTCCCCA	GTACCAGTAGTGTTTAACTCCCCA	GTACCAGTAGTGTTTAACTCCACA/GTACCAGTAGTGTTTAACTCCCCA	GTACCAGTAGTGTTTAACTCCCCA	GTACCAGTAGTGTTTAACTCCCCA	GTACCAGTAGTGTTTAACTCCCCA	GTTTCAGTATTGTTTAACTCCCCA	GTTTCAGTAGTGTTTAACTCCCCA/GTTTCAGTATTGTTTAACTCCCCA		GTTTCAGTAGTGTTTAACTCCCCA	GTACCAGTAGTGTTTAACTCCCCA	GTACCAGTAGTGTTTAACTCCCCA	GTACCAGTAGTGTTTAACTCCCCA	GTACCAGTAGTGTTTAACTCACCA	GTACCAGTAGCGTTTAACTCCCCA	GTACCAGTAGTGTTTAACTTCCCA/GTACCAGTAGTGTTTAAGTCCCCA	GTACCAGTAGTCTTTAACTCCCCA/GTACCAGTAGTGTTTAACTTCCCA	GTACCAGTAGTGTTTAAGTCCCCA/GTACTAGTAGTGTTTAACTCCCCA	GTACCAGTAGTGTTTAACTCCCCA	GTACCAGTAGTGTTTAACTCCCCA/GTTTCAGTATTGTTTAACTCCCCA	GTACCAGTAGTGTTTAACTCCCCA/GTACCAGTCGTGTTTAACTCACCA	GTACCAGTAGTGTTTAACTTCCTA	GTACCAGTAGTGTTTAACTTCCCA/GTACCAGTCGTGTTTAACTCACCA	GTACCAGTAGTGTTTAACTCCCCA	GTACCAGTAGTGTTTAACTCCCCA	GTACCAGTAGTGTTTAACTCCCCA	GTACCAGTAGTGTTTAACTCCCCA	GTACCAGTAGTGTTTAACTCCCCA	GTACCAGTAGTGTTTAACTCCCCA	GTACCAGTAGTGTTTAACCCCCCA/GTACCATTAGTGTTTAACCCCCCA	GTACCAGTAGTGTTTAACCCCCCA	GTACCAGTAGTGTTTAACCCCCCA	GTACCAGTAGTGTTTAACTCCCCA	GTACCAGTAGTGTTTAACTCCCCA	GTACCAGTAGTGTTTAACTCCCCA	GTACCAGTAGTGTTTAACTCCCCA	GTACCAGTAGTGTTTAACTCCCCA	GTACCAGTAGTGTTTAACTCCCCA	GTACCAGTAGTGTTTAACTCCCCA	GTACCAGTAGTGTTTAACTCCCCA/GTTTCAGTATTGTTTAACTCCCCA	GTACCAGTAGTGTTTAACTCCCCA	GTACCAGTAGTGTTTAACTCCCCA	GTACCAGTAGTGTTTAACTCCCCA	GTACCAGTAGTGTTTAACTCCCCA	GTACCAGTAGTGTTTAACTCCCCA	GTACCAGTAGTGTTTAACTCCCCA
GCGTCTTAGGC/GCGTCTTCAGC	GCGTCCTCAGC/GCGTCTTAAGC	GCGTCTTAAGC/GCGTCTTCAGC			GCGTCTTAAGC/GCGTCTTCAGC		ACGTCTTAAGT/GCGTCTTAAGC	GCGTCTTAAGC	GCGTCTTAAGC/GCGTCTTCAGC					GCGTCTTAAGC/GCGTCTTCAGC	GCGTCTTAAGC/GCGTCTTCAGC		GCGTCTTAAGC/GCGTCTTCAGC		GCGTCTTAAGC	GCGTCTTAAGC	GCGTCTTAAGC	GCGTCTTAAGC/GCGTCTTCAGC	GCGTCTTAAGC/GCGTCTTCAGC				GCGTCTTAAGC		GCGTCTTAAGC	GCGTCTTAAGC	GCGTCTTAAGC	GCGTCTTAAGC	GCGTCTTAAGC/GCGTCTTAGGC	GCGTCTTAAGC/GCGTCTTAGGC	GCGTCTTAAGC/GCGTCTTAGGC	GCGTCTTAAGC/GCGTCTTCAGC		GCGTCTTAAGC		GCGTCTTAAGC/GCGTCTTCAGC	GCGTCTTAAGC/GCGTCTTCAGC	GCGTCTTAAGC/GCGTCTTCAGC	GCGTCTTAAGC/GCGTCTTCAGC		GCGTCTTAAGC/GCGTCTTCAGC	GCGTCTTAAGC/GCGTCTTCAGC	GCGTCTTAAGC/GCGTCTTCAGC
AAGCCTCTATGACT	AAGCCTCTATGACT/AAGTCTCTATGACC	AAGCCTCTATGACT	AAGCCTCTATGGCT	AAGTATCTATGACT/AAGTCTCTATGACT	AAGCCTCTATGACT/AAGTCTCTATGACT	AAGCCTCTATGACT		AAGCCTCTATGACT/AAGTCTCTATGATT	AAGTATCTATGACT/AAGTCTTTATGATT	AAGTCTCTATGACT/AAGTCTTTATGATT	AAGTCTCTATGACT	AAGTCTCTATGACT	AAGTCTCTATGACT	AAGCCTCTATGACT	AAGCCTCTATGACT	AAGCCTCTATGACT/AAGTCTCTATGACC	AAGCCTCTATGACT	AAGTCTCTATGATT	AAGCCTCTATGACT	AAGTCTTTATGATT	AAGTCTCTATGATT	AAGTCTCTATGACT/AAGTCTCTATGATT	AAGTCTCTATGACT	AAGCCTCTATGACT/AAGCCTCTATGATT	AAGCCTCTATGACT	AAGCCTCTATGACT	AAGCCTCTATGACT	AAGCCTCTATGACT	AAGCCCCTATGACT/AAGCCTCTATGACT	AAGCCCCTATGACT/AAGCCTCTATGACT	AAGCCCCTATGACT/AAGCCTCTATGACT	AAGCCCCTATGACT/AAGCCTCTATGACT	AAGTCTCTATGACT	AAGTCTCTATGACT/AAGTCTCTATGATT		AAGTCTTTATGATT/AAGTCTTTGTGATT		AAGTCTCTATGATT/AAGTCTTTATGATT	AAGCCTCTACGATT/AAGTATCTATGACT	AAGTATCTATGACT		AAGTATCTATGACT	AAGTCTCTATGACT	AAGTATCTATGACT/AAGTCTCTATGATT			AAGTCTCTATGATT/AAGTCTTTATGATT	AAGCCTCCATGACT/AAGCCTCTATGACT	AAGCCTCCATGACT/AAGCCTCTATGACT
GCGTTGAGGGA	GCGTTGAGGGA	GCGTTGAGGGA	GCGTTGAGGGA	GCGTTGAGGGA/GCGTTGATGGA	GCGTTGAGGGA/GCGTTGATGGA	GCGTTGAGGGA	GCGTTGAGGGA	GCGTTGAGGGA	GCGTTGAGGGA/GCGTTGATGGA	GCGTTGAGGGA/GCGTTGATGGA	GCGTTGAGGGA	GCGTTGAGGGA	GCGTTGAGGGA	GCGTTAAGGGA/GCGTTGAGGGA	GCGTTGAGGGA	GCGTTGAGGGA	GCGTTGAGGGA	GCGTTAAGGGA/GCGTTGAGGGA	GCGTTGAGGGA/GCGTTGATGGA	GCGTTGAGGGA	GCGTTGAGGGA	GCGTTGAGGGA/GCGTTGATGGA	GCGTTGAGGGA/GCGTTGATGGA	GCGTCGAGGGA/GCGTTGAGGGA	GCGTTGAGGGA	GCGTTGAGGGA	GCGTTGAGGGA	GCGTTGAGGGA	GCGTTGAGGGA	GCGTTGAGGGA	GCGTTGAGGGA	GCGTTGAGGGA	GCGTTGAGGGA	GCGTTGAGGGA	GCGTTGAGGGA	GCGTTGAGGGA/GCGTTGATGGA	GCGTTGAGGGA	GCGTTGAGGGA	GCGTTGAGGGA/GCGTTGATGGA	GCGTTGAGGGA/GCGTTGATGGA	GCGTTGAGGGA/GCGTTGATGGA	GCGTTGAGGGA/GCGTTGATGGA	GCGTTGAGGGA/GCGTTGATGGA	GCGTTGAGGGA/GCGTTGATGGA	GCGTTGAGGGA/GCGTTGATGGA	GCGTTGAGGGA/GCGTTGATGGA	GCGTTGAGGGA/GCGTTGATGGA	GCGTTGAGGGA	GCGTTGAGGGA
GCCGTCCCGGGGG	GCCGTCCCGGGGA	GCCGTCCAGGGGG		GCCGTCCCGGGGG	GCCGTCCCGGGGG		GCCGTCCCGGGGG	GCCGTCCCGGGGG	GCCGTCCCGGGGG	GCCGTCCCGGGAG	GCCGTCCCGGGGG					GCCGTCCCGGGGA/GCTGTCGCGGGGG	GCTGTCCCGGGGG																GCCGTCCCGGGAG/GCCGTCCCGGGGG	GCCGTCCCGGGGG	GCCGTCCCGGGAG/GCCGTCCCGGGGG	GCCGTCCCGGGAG	GCCGTCCCGGGAG	GCCGTCCCGGGAG	GCCGTCCCGGGAG/GCCGTCCCGGGGG	GCCGTCCCGGGAG/GCCGTCCCGGGGG		GCCGTCCCGGGAG	GCCGTCCCGGGAG/GCTGTCGCGGGGG	GCCGTCCCGGGAG/GCCGTCCCGGGGG			GCCGTCCCGGGAG/GCCGTCCCGGGGG
		CCA/TTC	CCA/TTC	CCA/TTC	CCA/TTC	CCA/TTC	CCA/TTC	CCA/TTC	CCA/TTC	CCA/TTC	CCA/TTC	CCA/TTC	CCA/TTC	CCA/TTC		CCC/TTC	CCA/TTA		CCA/TTC	CCA/TTC	CCA/TTC	CCA/TTC	CCA/TTC	CCA/TTC	CCC/TTC	CCA/TTC	CCA/TTC	CCA/TTC	CCA/TTC	CCA/TTC	CCA/TTC	CCA/TTC	CCA/TTC	CCA/TTC	CCA/TTC	CCA/TTC	CCA/TTC	CCA/TTC	CCA/TTC	CCA/TTC	CCA/TTC	CCA/TTC	CCA/TTC	CCA/TTC	CCA/TTC	CCA/TTC	CCA/TTC	CCA/TTC	CCA/TTC
AGCAAAGAAATGAGA/AGCAAAGAAGTGAGA	AGCAAAGAAGTGAGA	AGCAAAGAAGAGAGG/AGCAAAGAAGTGAGA	AGCAAAGAAGAGAGG/AGCAAAGAAGTGAGA		AGCAAAGAAGTAAGA/AGCAAAGAAGTGAGA	AGCTCAGAAGTGAGA/AGTAAAGAAGTGAGA			AGCAAAGAAGTGAGA/CGCAAAGAAGTGAGA	AGCAAAGAAGTGAGA	AGCAAAGACGTGAGA	AGCAAAGACGTGAGA	AGCAAAGAAGTGAGA/AGCAAAGACGTGAGA	AGCAAAGAAGAGAGG/AGCAAAGAAGTGAGA	AGCAAAGAAGAGAGG/AGCAAAGAAGTGAGA		AGCAAAGAAATGAGA		AGCAAAGAAGTGAGA	AGCAAAGAAGTGAGA	AGCAAAGAAGTGAGA	AGCAAAGAAGTGAGA/AGCTCAGAAGTGAGA		AGCAAAGAAGAGAGG/AGCAAAGAAGTGAGA	AGCAAAGAAGTGAGA	AGCAAAGAAGAGAGG/AGCAAAGAAGTGAGA	AGCAAAGAAGAGAGG/AGCAAAGAAGTGAGA	AGCAAAGAAGAGAGG/AGCAAAGAAGTGAGA	AGCAAAGAAGAGAGG/AGCAAAGAAGTGAGA	AGCAAAGAAGAGAGG/AGCAAAGAAGTGAGA	AGCAAAGAAGAGAGG/AGCAAAGAAGTGAGA	AGCAAAGAAGAGAGG/AGCAAAGAAGTGAGA	AGCAAAGAAGTGAGA	AGCAAAGAAGTGAGA	AGCAAAGAAGTGAGA	AGCAAAGAAGTGAGA/CGCAAAGAAGTGAGA	AGCAAAGAAGTGAGA	AGCAAAGAAGTGAGA	AGCAAAGAAGTGAGA	AGCAAAGAAGTGAGA	AGCAAAGAAGTGAGA	AGCAAAGAAGTGAGA	AGCAAAGAAGTGAGA	AGCAAAGAAGTGAGA	AGCAAAGAAGTGAGA	AGCAAAGAAGTGAGA	AGCAAAGAAGTGAGA	AGCAAAGAAGTGAGA	AGCAAAGAAGTGAGA
CTTACGGAAAACGATGACGGTAA	CTTACGGAAAACGATGACGGTAA	CTTACGGAAAACGATGACGGTAA	CTAACGGATAACGATGACGGTAA			CTTACGGATAACGATGACGGTAA			CTTACGGATAACGATGACGGTAA		CTTACGGATAACGATGACGGTAA			CTTACGGATAACGATGACGGTAA	CTTACGGATAACGATGACGGTAA	CTTACGGATAACGATGACGGTAA		TTTACGGATAACGATGACGGTAA		CTTACGGATAACGATGACGGTAA	CTTACGGATAACGATGACGGTAA/CTTACGGATAACGATGGTGGTAA	CTTACGGATAACGATGACGGTGA/CTTACGGATAACGCTGACGGTAA		CTTACGGATAACGATGACGGTAA	CTAACGGATAACGATGACGGTAA/CTTACGGATAACGATGACGGTAA	CTTACGGATAACGATGACGGTAA	CTTACGGATAACGATGATGGTAA	CTTACGGATAACGATGATGGTAA	CTTACGGATAACGATGATGGTAA		CTTACGGATAACGATGATGGTAA	CTTACGGATAACGATGATGGTAA	CTTACGGATAATGATGACGGTAA	CTTACGGATAATGATGACGGTAA	CTTACGGATAATGATGACGGTAA	CTTACGGATAACGATGACGGTAA/CTTACGGATAACGCTGACGGTAA			CTTACGGATAACGATGACGGTAA	CTTACGGATAACGATGACGGTAA/CTTACGGATAACGCTGACGGTAA	CTTACGGATAACGACGACGGTAA/CTTACGGATAACGCTGACGGTAA	CTTACGGATAACGATGACGGTAA/CTTACGGATAACGCTGACGGTAA	CTTACGGATAACGATGACGGTAA/CTTACGGATAACGCTGACGGTAA	CTTACGGATAACGATGACGGTAA/CTTACGGATAACGCTGACGGTAA				CTTACGGATAACGATGACGGTAA
GCGCGGCGCCAGA	GCGCGACGCCAGA/GCGCGGCGCCTGA	GCGCGGCGCCAGA	GCGCGGCGCCAGA	GCGCGGCGCCAGA		GCGCGGCGCCAGA	GCACGGCGCCAGA/GCGCGGCGCCAGA	GCACGGCGCCAGA	GCGCGGCGCCAGA/GCGTGGCGCCAGA	GCGCGGCGCCAGA/GCGTGGCGCCAGA	GCACAGCGCCAAA/GCACGGCGCCAGA	GCACAGCGCCAAA/GCACGGCGCCAGA	GCACGGCGCCAGA	GCGCGGCGCCAGA/GCGCGGTGCCAGA	GCGCGGCGCCAGA/GCGCGGCGCCTGA	GCGCGGCGCCAGA/GCGCGGTGCCAGA	GCGCGGCGCCAGA		GCGCGGCGCCAGA	GCGCGGCGCCAGA/GCGTGGCGCTAGA	GCACGGCGCCAGA/GCGCGGCGCCAGA		GCGCGGCGCCAGA		GCGCGGCGCCAGA		GCGCGGCGCCAGA/GCGCGGTGCCAGA	GCGCGGCGCCAGA/GCGCGGTGCCAGA	GCGCGGCACCAGA/GCGCGGTGCCAGA	GCGCGGCACCAGA/GCGCGGTGCCAGA	GCGCGGCACCAGA/GCGCGGTGCCAGA	GCGCGGCACCAGA/GCGCGGTGCCAGA	GCGCAGCGCCAGA	GCGCAGCGCCAGA	GCGCAGCGCCAGA		GCGCGGCACCAGA/GCGTGGCGCCAGA	GCGCGGCGCCAGA	GCGCGGCGCCAGA/GCGTGGCGCCAGA		GCGCGGCGCCAGA/GCGTGGCGCCAGA	GCGCGGCGCCAGA/GCGTGGCGCCAGA		GCGCGGCGCCAGA/GCGTGGCGCCAGA		GCGCGGCACCAGA/GCGTGGCGCCAGA			GCGCGGCGCCAGA
TACCGCAGATTCAGTA	TACCGCAGATTCAGTA/TACCGGAGATTCAGTA	TACCGCAGATTCAGTA/TACCGGAGATCCAGTA	TACCGCAGATCGAGTA/TACCGCAGATTCAGTA			TACCGCAGATCGAGTA/TACCGCAGATTCAGTA	TACCGGAGATCGAGTA/TGCCGCAGATTCAGTA	TACCGGAGATCGAGTA/TGCCGCAGATTCAGTA						TACCGCAGAGTCAGTA/TACCGCAGATTCAGTA	TACCGCAGATTCAGTA/TACCGGAGATCGAGTA	TACCGCAGATTCAGTA		TGCCGCAGATTCAGTA						TACCGCAGATTCAGTA/TGCCGCAGATTGAGTA	CACCGGAGATCGAGTA/TACCGCAGATTCAGTG	TACCGCAGATCGAGTA/TACCGCAGATTCAGTG	TACCGCAGATTCAGTA/TACCGGAGATCGAGTA	TACCGCAGATTCAGTA/TACCGGAGATCGAGTA	TACCGCAGATTCAGTA			TACCGCAGATTCAGTA		TGCCGCAGATTCAGTA	TGCCGCAGATTCAGTA
GATGCATA	GATGCATA	GAAGCGTA/GATGCATA	GATGCATA	GATGCATA	GATGCATA	GATGCATA	GATGCATA	GATGCATA/GATGTATA	GATGCATA	GATGCATA		GATGCATA		GATGCATA	GATGCATA	GATGCATA	GATGCATA/GATGCGTA	GATGCATA	GATGCATA	GATGCATA	GATGCATA	GATGCATA	GATGCATA	GATGCATA	GATGCATA	GATGCATA	GATGCATA	GATGCATA	GATGCATA	GATGCATA	GATGCATA	GATGCATA	GATGCATA	GATGCATA	GATGCATA	GATGCATA	GATGCATA	GATGCATA	GATGCATA	GATGCATA	GATGCATA	GATGCATA	GATGCATA	GATGCATA	GATGCATA	GATGCATA	GATGCATA	GATGCATA	GATGCATA
CGCATCGTGCCCACACCGCG	CGCACCGTGCCCACACCGCG	CGCACCGTGCCCACACCGCG	CGCACCGTGCCCACACCGCA/CGCACCGTGCCCACACCGCG		CGCACCGTGCCCACACCGCG/CGCACCGTGCCCACACTGCG	CGCACCGTGCCCACACCGCA/CGCACCGTGCCCACACCGCG	CACACCGTGCCCACACCGCA/CGCACCGTGCCCACACCGCG	CGCACCGTGCCCACACCGCG/CGCACCGTGCCCACACTGCG	CGCACCGTGCCCACACCGCG/CGCACCGTGCCCACACTGCG	CGCACCGTGCCCACACCGCG/CGCACCGTGCCCACACTGCG	CGCACCGTGCCCACACTGCA/CGCACCGTGCCCACGCCGCA	CGCACCGTGCCCAAACTGCG/CGCACCGTGCCCACGCCGCA	CACACCGTGCCCACACCGCA/CGCACCGTGCCCACACTGCA	CGCACCGTGCCCACACCGCG	CGCACCGTGCCCACACCGCG	CGCACCATGCCCACACCGCA/CGCACCGTGCTCACACCGCG		CGCGCCGTGCCCACACCGCG	CGCACCGTGCCCACACCGCG	CGCACCGTGCCCACACCGCG	CGCACCGTGCCCACACCGCG		CGCACCGTGCCCACACCGCG/CGCACCGTGCCCACACTGCG	CGCACCGTGCCCACACCGCA	CGCACCGTGCCCACACCGCA/CGCACCGTGCCCACACCGCG	CGCACCATGCCCACACCGCA/CGCACCGTCCCCACACCGCG	CGCACCGTGCCCACACCGCG/CGCACCGTGCTTACACCGCG	CGCACCGTGCCCACACCGCG/CGCACCGTGCTTACACCGCG	CGCACCGTGCCCACACCGCG	CGCACCGTGCCCACACCGCG	CGCACCGTGCCCACACCGCG	CGCACCGTGCCCACACCGCG	CGCACCGTGCCCACACCGCG	CGCACCGTGCCCACACCGCG	CGCACCGTGCCCACACCGCG	CGCACCGTGCCCACACCGCG/CGCACCGTGCCCACACTGCG	CGCACCGTGCCCACACTGCG/CGCACCGTGCCCGCACCGCG		CGCACCGTGCCCACACCGCG/CGCACCGTGCCCACACTGCG		CGCACCGTGCCCACACCGCG/CGCACCGTGCCCACACTGCG	CGCACCGTGCCCACACCGCG/CGCACCGTGCCCACACTGCG	CGCACCGTGCCCACACCGCG/CGCACCGTGCCCACACTGCG	CGCACCGTGCCCACACCGCG/CGCACCGTGCCCACACTGCG	CGCACCGTGCCCACACCGCG/CGCACCGTGCCCACACTGCG	CGCACCGTGCCCACACCGCG/CGCACCGTGCCCACACTGCG	CGCACCGTGCCCACACCGCG/CGCACCGTGCCCACACTGCG	CGCACCGTGCCCACACCGCG/CGCACCGTGCTTACACCGCG	CGCACCGTGCCCACACCGCG/CGCACCGTGCTTACACCGCG
	CCCCCCCCCGCGCT/CCCCCCCCGACGCT	CCCCCCCCGACGCT	CCCCCCCTCACGCT	CCCCCCCCCACGCT	CCCCCCCCCACGCT	CCCCCCCCCACGCT/CCTCCCCCCACGCT	CCCCCCCCCACACT/CCCCCCCCGACGCT	CCCCCCCCCACACT/CCCCCCCCGACGCT					CCCCCCCCCACGCT	CCCCCCCCCACGCT/CCCCCCCCGACGCT	CCCCCCCCCAAACT/CCCCCCCCGACGCT	CCCCCCCCCAAACT/CCCCCCCCCACGCT	CCCCCCCCCAAACT		CCCCCCCTCACGCT	CCCCCCCTCACGCT	CCCCCCCCCAAACT/CCCCCCCTCAAACT	CCCCCCCCCACGCT	CCCCCCCCCACGCT/CCCCCCCCCGCGCT	CCCCCCCCCACGCT	CCCCCCCCCACGCT		CACCCCCCCACGCT/CCCCCCCCCGCGCT	CACCCCCCCACGCT/CCCCCCCCCGCGCT	CACCCCCCCACGCT/CCCCCCCCCGCGCT	CACCCCCCCACGCT/CCCCCCCCCGCGCT	CACCCCCCCACGCT/CCCCCCCCCGCGCT	CACCCCCCCACGCT/CCCCCCCCCGCGCT				CCCCCCCCCACGCT		CCCCCCCCCACACT/CCCCCCCCCGCGCT	CCCCCCCCCACGCT	CCCCCCCCCACGCT/CCCCCCCCGACGCT			CCCCCCCCCACGCT	CCCCCCCCCACGCT/CCCCCCCCCGCGCT	CCCCCCCCCACACT/CCCCCCCCCACGCT	CCCCCCCCCACGCT	CCCCCCCCCACACT/CCCCCCCCCGCGCT	CCCCCCCCCACGCT/CCCCCCCCGACGCT
TCTTCCAGC	TCCTCCAGC/TCTTCCAGC	TCTTCCAGC	TCTTCCAGC	TCTTCCAGC	TCTTCCAGC	TCTTCCAGC	TCTTCCAGC	TCTTCCAGC	TCTTCCAGC	TCTTCCAGC	TCTTCCAGC	TCTTCCAGC	TCTTCCAGC	TCTTCCAGC	TCTTCCAGC	TCTTCCAGC	TCTTCCAGC	TCTTCCAGC	TCTTCCAGC	TCTTCCAGC	TCTTCCAGC	TCTTCCAGC	TCTTCCAGC	TCTTCCAGC	TCTTCCAGC	TCTTCCAGC	TCTTCCAGC	TCTTCCAGC	TCTTCCAGC	TCTTCCAGC	TCTTCCAGC	TCTTCCAGC	TCTTCCAGT	TCTTCCAGT	TCTTCCAGT	TCTTCCAGC	TCTTCCAGC	TCTTCCAGC	TCTTCCAGC	TCTTCCAGC	TCTTCCAGC	TCTTCCAGC	TCTTCCAGC	TCTTCCAGC	TCTTCCAGC	TCTTCCAGC	TCTTCCAGC	TCTTCCAGC	TCTTCCAGC
TGGTTCAGTCGCA	TGCTTCAGTCGCA/TGGTTCAGTCGCA	TGCTTCAGTCGCA/TGGTTCAGTCGCA			TGGTTCAGCCGCA/TGGTTCAGTCGCA		TGGTTCAGTCGCA	TGGTTCAGTCGCA	TGGTTCAGTCGCA		TGGTTCAGTCGCA	TGGTTCAGTCGCA	TGGTTCAGTCGCA	TGGTTCAGTCGCA	TGGTTCAGTCGCA	TGGTTCAGTCGCA	TGGTTCAATCGCA/TGGTTCAGTCGCA	TGGTTCAGTCGTA		TGGTTCAGTCGCA/TGGTTTAGTCGCA	TGGTTCAGCCGCA		TGGTTCAGCCGCA/TGGTTCAGTCGCA				TGGTTCAGTCGCA	TGGTTCAGTCGCA	TGGTTCAGTCGCA	TGGTTCAGTCGCA	TGGTTCAGTCGCA	TGGTTCAGTCGCA	TGGTTCAGTCGCA	TGGTTCAGTCGCA	TGGTTCAGTCGCA	TGGTTCAGTCGCA		TGCTTCAGTCGCA/TGGTTCAGTCGCA	TGGTTCAGTCGCA	TGCTTCAGTCGCA/TGGTTCAGTCGCA	TGCTTCAGTCGCA/TGGTTCAGTCGCA	TGGTACAGTCGCA/TGGTTCAGTCGCA	TGCTTCAGTCGCA/TGGTTCAGTCGCA	TGGTACAGTCGCA/TGGTTCAGTCGCA	TGGTACAGTCGCA/TGGTTCAGTCGCA	TGGTTCAGCCGCA/TGGTTCAGTCGCA	TGGTTCAGCCGCA/TGGTTCAGTCGCA
CACCAGTACGACGGC	CACCAGTACGACGGC	CACCAGTACGACGGC	CACCAGTACGACGGC	CACCAGAACGACAGC/CACCAGTACGACGGC			CACCAGTACGACGGC	CACCAGTACGACGGC	CACCAGTACGACGGC	CACCAGTACGACGGC/CACTAGTACGACGGC	CACCAGTACGACGGC	CACCAGTACGACGGC	CACCAGTACGACGGC	CACCAGTACGACGGC/CACCATTACGACGGC	CACCAGTACGACGGC/CACCATTACGACGGC	CACCAGTACGACGGC	CACCAGTACGACGGC	CACCAGTACGACGGC/CACCAGTGCGACGGC	CACCAGTACGACGGC	CACCAGTACGACGGC/CGCCAGTACGACGGC	CGCCAGTACGACGGC	CACCAGTACGACAGC/CACCAGTACGACGGC		CACCAGTACGACGGC	CACCAGTACGACGGC	CACCAGTACGACGGC	CACCAGTACGACGGC/CACCAGTACGACGGT	CACCAGTACGACGGC/CACCAGTACGACGGT	CACCAGTACGACGGC	CACCAGTACGACGGC	CACCAGTACGACGGC	CACCAGTACGACGGC	CACCAGTACGACGGC	CACCAGTACGACGGC	CACCAGTACGACGGC				CACCAGTACGACGGC	CACCAGTACGACGGC/CACCGGTATGACGGC		CACCAGTACGACGGC		CACCAGTACGACGGC/CACTAGTACGACGGC	CACCAGTACGACGGC	CACCAGTACGACGGC/CACCAGTACTACGGC	CACCAGTACGACGGC	CACCAGTACGACGGC/CACTAGTACGACGGC	CACCAGTACGACGGC
GGCGGGGGCGTTCCG	GGCGGGGGCGTTCCG	GGCGGGGGCGTTCCG	GGCGGGGGCGTTCCG			GGCGGGAGCGTTCCG/GGCGGGGGCGTTGCG	GGCGGGGGCGTCCCG/GGCGGGGGCGTTCCG	GGCGGGGGCGTCCCG/GGCGGGGGCGTTCCG			GGCGGGAGCGTCCCG/GGCGGGGGCGTCCCG	GGCGGGGGCGTCCCG	GGCGGGGGCGTCCCG	GGCGGGGGCGTTCCG/GGTGAGGGCGTTCCG	GGCGGGGGCGTTCCG/GGTGAGGGCGTTCCG	GGCGGGGGCGTTCCG	GGCAGGGGCGTTCCA/GGCGGGGGCGTTCCG	GGCGGGGGCGTTCCG	GGCGGGGGCGTTCCG	CGCGGGGTCGTTCCG/GGCGGGGGCGTTCCG	CGCGGGGGCGTTCCG/GGCGGGGGCGTTCCG		GGCGGGGGCGTCCCG/GGCGGGGGCGTTCCG	GGCGGGGGCGTTCCG	GGCGGGGGCGTTCCG	GGCGGGGGCGTTCCG	GGCGGGGGCGTTCCG	GGCGGGGGCGTTCCG	GGCGGGGGCATTCCG/GGCGGGGGCGTTCCG	GGCGGGGGCATTCCG/GGCGGGGGCGTTCCG	GGCGGGGGCATTCCG/GGCGGGGGCGTTCCG	GGCGGGGGCATTCCG	GGCGGGGGCGTCCCG	GGCGGGGGCGTCCCG	GGCGGGGGCGTCCCG/GGTGGGGGCGTCCCG	GACGGGAGCGTCCCG/GGCGGAAGCGTCCCG	GACGGGAGCGTCCCG/GGCGGGGGCGTTCCG	GGCGGGGGCGTCCCG/GGCGGGGGCGTTCCG	GGCGGGGGCGTCCCG/GGCGGGGGCGTTCCG		GGCGGGGGCGTCCCG/GGCGGGGGCGTTCCG	GGCGGGGGCGTCCCG/GGCGGGGGCGTTCCG	GGCGGGGGCGTCCCG/GGCGGGGGCGTTCCG	GGCGGGGGCGTCCCG/GGCGGGGGCGTTCCG	GGCGGGGGCGTCCCG/GGCGGGGGCGTTCCG	GGCGGGGGCGTCCCG/GGCGGGGGCGTTCCG	GGCGGGGGCGTCCCG/GGCGGGGGCGTTCCG	GGCGAGGGCGTTCCA/GGCGGGGGCGTTCCG	GGCGAGGGCGTTCCA/GGCGGGGGCGTTCCG
CACGCCCTACTTCTAGGGCGAT	CACGCACTACTTCTAGGGCGAT/CACGCACTACTTTTAGGGCGAT	CACGCACTACTTCTAGGGCGAT		CACGCACTACTTCTAGGGCGAT/CACGCACTTCTTCTAGGGCGAT		CACGCACTACTTCTAGGGCGAT	CACGAAGTACTTCTAGGGCGAT/CACGCACTACTTCTAGGGCGAT	CACGAAGTACTTCTAGGGCGAT/CACGCACTACTTCTAGGGCGAT						CACGCACTACTTCTAAGGCGAT/CACGCACTACTTCTAGGGCGAT	CACGCACTACTTCTAAGGCGAT/CACGCACTACTTCTAGGGCGAT	CACGCACTACTTCTAGGGCGAT/CACGCACTACTTTTAGGGCGAT	CACGCACTACTTCTAGGGCGAT			CACGCACTACTTCTAGGGCGAT				CACGCACTACTTCTAGGGCGAT	CACGCACTACTTCTAGGGCGAT	CACGCACTACTTCTAGGGCGAT	CACGCACTACTTCTAGGGCGAT	CACGCACTACTTCTAGGGCGAT	CACGCACTACTTCTAGGGCGAT		CACGCACTACTTCTAGGGCGAT	CACGCACTACTTCTAGGGCGAT		CACGCAGTACTTCCAGGGCGAT/CACGCAGTACTTCTAGGGCGAT		CACGCACTTCTTCTAGGGCGAT/CACGCAGTACTTCTAGAGCGAT	CACGCACTACTTCTAGGGCGAT/CACGCAGTACTTCTAGAGCGAT	CACGCACTACTTCTAGGGCGAT/CACGCAGTACTTCTAGAGCGAT					CACGCACTACTTCTAGGGCGAT/CACGCAGTACTTCTAGAGCGAT	CACGCACTTCTTCTAGGGCGAT/CACGCAGTACTTCTAGAGCGAT			CACGCACTACTTCTAGGGCGAT/CACGCAGTACTTCTAGAGCGAT	CACGCACTACTTCTAGGGCGAT
ATTTAGTTGCCGTTGGTTAT	ATTTAGTTGCCGTTGGTTAT/ATTTTTTTGCCGTTCGTTAT	ATTTAGTTGCCGTTGGTTAT	ATTTAGTTGCCGTTCGTTAT	ATTTAGTTGCCGTTGGTTAT	ATTTAGTTGCCGTTCGTTAT/ATTTAGTTGCCGTTGGTTAT	ATTTAGTTGCCGTTCGTTAT	ATTTAGTTGCCGTTCGTTAT		ATTTAGTTGCCGTTCGTTAT	ATTTTTTTGCCGTTCGTTAT				ATTTAGTTGCCGTTCGTGAT/ATTTAGTTGCCGTTCGTTAT	ATTTAGTTGCCGTTCGTTAT		ATTTAGTTGCCGTTCGTTAT					ATTTAGTTGCCGTTCGTTAT	ATTTAGTTGCCGTTCGTTAT/ATTTAGTTGCCGTTGGTTAT	ATTTAGTTGCCGTTCGTTAT	ATTTAGTTGCCGTTCGTTAT	ATTTAGTTGCCGTTCGTTAT	ATTTAGTTGTCGTTCGTTAT	ATTTAGTTGTCGTTCGTTAT								ATTTAGTTGCCGTTCGTTAT	ATTTAGTTGCCGTTCGTTAT	ATTTAGTTGCCGTTCGTTAT/ATTTAGTTGCCGTTGGTTAT	ATTTAGTTGCCGTTCGTGAT/ATTTAGTTGCCGTTCGTTAT	ATTTAGTTGCCGTTCATTAT			ATTTAGTTGCCGTTCGTTAT	ATTTAGTTGCCGTTCGTGAT/ATTTAGTTGCCGTTCGTTAT	ATTTAGTTGCCGTTCGTTAT	ATTTAGTTGCCGTTCGTTAT/ATTTAGTTGCCGTTGGTTAT	ATTTAGTTGCCGTTCGTTAT	ATTTAGTTGCCGTTCGTTAT	ATTTAGTTGCCGTTCGTTAT
CTCGCAATCTACCATGCG/CTCGCGATCTACCATGCG	CTCGCGATCTACCATGCG/CTCGCGATCTGCCTTGCG	CTCGCGATTTACCATGCG/CTCGCGGCCTGCCTTGCG	CTCGCAGCCTACCATGTG/CTCGCAGCCTGCCTTGCG	CTCGCAGCCTGCCTTGCG/CTCGCGATCTGCCTTGCG	CTCGCGATCTACCATGCG/CTCGCGGCCTGCCTTGCG	CTCGCAGCCTACCATGTG			CTCGCGATCTGCCTTGCG/CTCGCGGCCTGCCTTGCG	CTCGCGATCTGCCTTGCG/CTCGCGGCCTGCCTTGCG	CTCGCAATCTGCCATGCG/CTCGCAGCCTACCATGTG	CTCGCGATCTGCCTTGCA	CTCGCGATCTGCCTTGCA			CTCACAGCCTGCCTTGCG	CTCGCGATCTACCATGCG/CTCGCGATCTGCCTTGCG		CTTGCAGCCTACCATGCG	CTCGCGATCTGCGTTGCG/CTTGCAGCCTACCATGCG	CTTGCAGCCTACCATGCG	CTCGCGATCTGCCTTGCG		CTCGCAGCCTGCCTTGCG/CTCGCGATCTGCCTTGCA	CTCGCGATCTGCCTTGCG/CTCGCGATCTGCCTTGTG	CTCGCGATCTGCCTTGCA/CTCGCGATCTGCCTTGCG							CTCGCGGCCTGCCTTGCG/TTCGCGGCCTGCCTTGCG	CTCGCGGCCTGCCTTGCG		CTCGCGATCTGCCTTGCG/CTCGCGGCCTGCCTTGCG		CTCGCGATCTGCCTTGCG/CTCGCGGCCTGCCTTGCG		CTCGCGATCTGCCTTGCG/CTTGCAGCCTGCCTTGCG	CTCGCGGCCTGCCTTGCG				CTCGCGATCTGCCTTGCG/CTTGCAGCCTGCCTTGCG	CTCGCGATCTGCCTTGCG/CTCGCGGCCTGCCTTGCG	CTCGCGATCTGCCTTGCG/CTCGCGGCCTGCCTTGCG
GGGGGCGCCCCTCGAC/GGTGGCGCCCCTCGAC	GGTGGCGCCCCGCGAC/GGTGGCGCCCCTCGAC	GGTGGCGCCCCTCGAC/GTTGGCGCCCCTCGAC			GGTGGCGCCCCGCGAC/GGTGGCGCCCCTCGAC	GGTGGCGCCCCTCGAC	GGGGGCGCCCCTCGAC/GGTGGCGCCCCTCGAC	GGGGGCGCCCCTCGAC/GGTGGCGCCCCTCGAC	GGGGGCGCCCCTCGAC/GGTGGCGCCCCTCGAC	GGGGGCGCCCCTCGAC/GGTGGCGCACCGCGAC	GGGGGCGCCCCGCGAC/GGTGGCGCCCCTCGAC	GGTGGCGCCCCTCGAC	GGTGGCGCCCCTCGAC	GGTGGCGCCCCTCGAC	GGTGGCGCCCCTCGAC		GGGGGCGCCCCTCGAC/GGTGGCGCCCCTCGAC	GGTGGCGCCCCGCGAG		GGGGGCGCCCCGCAAC/GGTGGCGCCCCGCGAC	GGTGGCGCCCCGCAAC/GGTGGCGCCCCTCGAC			GGTGGCGCCCTTCGAC		GGTGGCGCCCTTCGAC	GGTGGCGCCCCTCGAC	GGTGGCGCCCCTCGAC	GGTGGCGCCCCTCGAC	GGTGGCGCCCCTCGAC	GGTGGCGCCCCTCGAC	GGTGGCGCCCCTCGAC	GGTGGCGCCCCTCGAC/GGTGTTGCCCCTCGAC	GGTGTTGCCCCTCGAC	GGTGGCGCCCCTCGAC/GGTGTTGCCCCTCGAC		GGTGGCGCCCCGCGAC/GGTGGCGCCCCTCGAC			GGGGGCGCCCCTCGAC/GGTGGCGCCCCGCGAC	GGTGGCGCACCGCGAC/GGTGGCGCCCCGCGAC	GGTGGCGCCCCGCGAC/GGTGGCGCCCCTCGAC	GGGGGCGCCCCGCGAC/GGTGGCGCCCCGCGAC	GGTGGCGCCCCGCGAC/GGTGGCGCCCCTCGAC		GGTGGCGCCCCGCGAC/GGTGGCGCCCCTCGAC	GGTGGCGCACCGCGAC/GGTGGCGCCCCTCGAC	GGTGGCGCCCCGCGAC/GGTGGCGCCCCTCGAC	GGGGGCGCCCCTCGAC/GGTGGCGCCCCGCGAC
AATTAAAT	AATTAAAT		AATTAAAT	AATTAAAT	AATTAAAT	AATTAAAT	AATTAAGT	AATTAAAT	AATAAAAT/AATTAAAT	AATTAAAT	AATTAAAT	AATTAAAT	AATTAAAT	AATTAAAT	AATTAAAT	AATTAAAT			AATTAAAT	AATTAAAT	AATTAAAT	AATTAAAT	AATTAAAT	AATTAAAT	AATTAAAT	AATTAAAT	AATTAAAT	AATTAAAT	AATTAAAT	AATTAAAT		AATTAAAT	AATTAAAT	AATTAAAT/AATTACAT	AATTAAAT/AATTACAT	AATTAAAT	AATTAAAT	AATTAAAT	AATTAAAT	AATAAAAT/AATTAAAT	AATTAAAT	AATTAAAT	AATTAAAT	AATTAAAT	AATTAAAT		AATTAAAT/GATTAAAT	AATTAAAT	AATTAAAT
GGCGGAAGACGTCTAACGCGGCATGG/GGCGGCAGACGTCTAACGCGGCATGG	GGCGGAAGACGTCTAACGCGGCATGG/GGCGGAAGACGTCTAAGACGGCATGG	GGCGGAAGACGTCTAACGCGGCATGG	GGCGGAAGACGTCTAACGCGGCGTGG				GGCGGAAGACGTCTAACGCGGCATGG/GGCGGAAGACGTCTAGGGCGGCATGG	GGCGGAAGACGTCTAACGCGGCATGG/GGCGGAAGACGTCTAGGGCGGCATGG	GGCGGAAGACGTCTAACGCGGCATGG	GGCGGAAGACGTCTAACACGGCATGG/GGCGGAAGACGTCTAACGCGGCATGG	GGCGGAAGACGTCTAACGCGGCATGG	GGCGGAAGACGTCTAACGCGGCATGG/GGCGGAAGACGTCTAGCGCGGCATGG	GGCGGAAGACGTCTAACGCGGCATGG/GGCGGAAGACGTCTAGCGCGGCATGG	GGCGGAAGACGTCTAACGCGGCATGG/GGCGGCAGACGTCTAACGCGGCATGG	GGCGGAAGACGTCTAACGCGGCATGG/GGCGGCAGACGTCTAACGCGGCATGG	GGCGGAAGACGTCTAACGCGGCATGG	GGCGGCAGACGTCTAACGCGGCATGG			GGCGGAAGACGTCTAACGCGGCATGG	GGCAGAAGATGTCTAACGCGGCATGG/GGCGGAAGACGTCTAACGCGGCATGG	GGCGGAAGACGTCTAACGCGACATGG/GGCGGAAGACGTCTAACGCGGCATGG	GGCGGAAGACGTCTAACGCAGCATGG/GGCGGAAGACGTCTAACGCGGCATGG		GGCGGAAGACGTCTAGCGCGGCATGG	GGCGGAAGACGTCTAACGCGGCATGG	GGCGGAAAACGTCTAACGCGGCATGG/GGCGGAAGACGTCTAACGCGGCATGG	GGCGGAAAACGTCTAACGCGGCATGG/GGCGGAAGACGTCTAACGCGGCATGG	GGCGGAAAACGTCTAACGCGGCATGG/GGCGGAAGATGTCTAACGCGGCATGG	GGCGGAAAACGTCTAACGCGGCATGG/GGCGGAAGATGTCTAACGCGGCATGG	GGCGGAAAACGTCTAACGCGGCATGG/GGCGGAAGATGTCTAACGCGGCATGG	GGCGGAAAACGTCTAACGCGGCATGG/GGCGGAAGATGTCTAACGCGGCATGG	GGCGGAAGACGTCTAACGTGGCATGG/GGCGGAAGACGTCTCACGTGGCATGG	GGCGGAAGACGTCTAACGTGGCATGG/GGCGGAAGACGTCTCACGTGGCATGG	GGCGGAAGACGTCTAACGCGGCATGG/GGCGGAAGACGTCTAACGTGGCATGG	GGCGGAAGACGTCTAACGCGGCATGG	GGCGGAAGACATCTAACGCGGCATGG/GGCGGAAGACGTCTAACGCGGCATGG	GGCGGAAGACGTCTAACGCGGCATGG/GGCGGCAGACGTCTAGCGCGGCATGG		GGCGGAAGACGTCTAACGCGGCATGG		GGCGGAAGACGTCTAACGCGGCATGG/GGCGGCAGACGTCTAGCGCGGCATGG			GGCGGAAGACGTCTAACGCGGCATGG/GGCGGCAGACGTCTAGCGCGGCATGG		GGCGGAAGACGTCTAACGCGGCATGG/GGCGGAAGACGTCTAGCGCGGCATGG	GGCGGAAGACGTCTAACGCGGCATGG/GGCGGCAGACGTCTAACGCGGCATGG	GGCGGAAGACGTCTAACGCGGCATGG
TTGAGGCTGACGATATGCTAT	TTGAGGCTGACGATATGCTAT	TTGAGGCTGACGATATGCTAT	TTGAGGCTGACGATATGCTAT	TTGAGGCTGACGATATGCTAT	TTGAGGCTGACGATATGCTAT/TTGGGGCTGACGATATGCTAT		TTGAGGCTGACGATATGCTAT	TTGAGGCTGACGATATGCTAT	TTGAGGCTGACGATATGCTAT	TTGAGGCTGACGATATGCTAT	TTGAGGCTGACGATATGCTAT	TTGAGGCTGACGATATGCTAT	TTGAGGCTGACGATATGCTAT	TAGAAGCTGACGATATGCTAT/TTGAGGCTGACGATATGCTAT	TTGAGGCTGACGATATGCTAT	TTGAGGCTGACGATATGCTAT	TTGAGGCTGACGATATGCTAT		TTGAGGCTGACGATATGCTAT	TTGAGGCTGACGATATGCTAT	TTAAGGCTGACGATATGCTAT/TTGAGGCTGACGATATGCTAT	TTGAGGCTGACGAAATGCTAT/TTGAGGCTGACGATATGCTAT	TTGAGGCTGACGATATGCTAT	TTGAGGCTGACGATATGCTAT	TTGAGGCTGACGATATGCTAT	TTGAGGCTGACGATATGCTAT	TTGAGGCTGACGATGTGCTAT/TTGAGGCTGACTATATGCTAT	TTGAGGCTGACGATGTGCTAT/TTGAGGCTGACTATATGCTAT	TTGAGGCTGACGATATGCTAT/TTGAGGCTGACTATATGCTAT	TTGAGGCTGACGATATGCTAT/TTGAGGCTGACTATATGCTAT	TTGAGGCTGACGATATGCTAT/TTGAGGCTGACTATATGCTAT	TTGAGGCTGACGATATGCTAT/TTGAGGCTGACTATATGCTAT	TTGAGGCTGACGATATGCTAT	TTGAGGCTGACGATATGCTAT	TTGAGGCTGACGATATGCTAT	TTGAGGCTGACGATATGCTAT	TTGAGGCTGACGAAATGCTAT/TTGAGGCTGACGATATGCTAT	TTGAGGCTGACGAAATGCTAT/TTGAGGCTGACGATATGCTAT		TTGAGGCTGACGATATGCTAT	TTGAGGCTGACGAAATGCTAT/TTGAGGCTGACGATATGCTAT	TTGAGGCTGACGAAATGCTAT/TTGAGGCTGACGATATGCTAT	TTGAGGCTGACGAAATGCTAT/TTGAGGCTGACGATATGCTAT	TTGAGGCTGACGAAATGCTAT/TTGAGGCTGACGATATGCTAT	TTGAGGCTGACGAAATGCTAT/TTGAGGCTGACGATATGCTAT	TTGAGGCTGACGATATGCTAT	TTGAGGCTGACGAAATGCTAT/TTGAGGCTGACGATATGCTAT	TTGAGGCTGACGATATGCTAT	TTGAGGCTGACGATATGCTAT
GAGGTATG	GAGGTATG	GAGGTATG	GAGGTATG	GAGGTATG	GAGGTATG	GAGGTATG	AAGGTATG/GAGGTATG	AAGGTATG/GAGGTATG		GAGGTATG	AAGGTATG/GAGGTATG	AAGGTATG/GAGGTATG	AAGGTATG/GAGGTATG	GAGGTATG	GAGGTATG	GAGGTATG	GAGGTATG	AAGGTATG				GAGGTATG/GGGGTATG		GAGGTATG	GAGGTATG	GAGGTATG	AAGGTATG/GAGGTATG	AAGGTATG/GAGGTATG	AAGGTATG/GAGGTATG	AAGGTATG/GAGGTATG	AAGGTATG/GAGGTATG	AAGGTATG/GAGGTATG				GAGGTATG	GAGGTATG	GAGGTATG	GAGGTATG	GAGGTATG	GAGGTATG	GAGGTATG	GAGGTATG	GAGGTATG	GAGGTATG	GAGGTATG	GAGGTATG	GAGGTATG	GAGGTATG
GCCGAAGCTA	GCCGAAGCTA/GTCGAAGATA			GTCGAAGCTA/GTCGACGCTA	GTCGAAGCTA/GTCGACGCTA		GTCGAAGCGA	GTCGAAGCGA				ATCGAAGCTA/GTCGAAGCTA	GTCGAAGCTA			GTCGAAGATA/GTCGAAGCTA						GTCGAAGCTA											GCCGAAGCTA	GCCGAAGCTA	GCCGAAGCTA	GTCGAAGCTA		GTCGAAGCTA	GTCGAAGCTA	GTCGAAGCTA	GTCGAAGCTA	GTCGAAGCTA	GTCGAAGCTA	GTCGAAGCTA		GTCGAAGCTA	GTCGAAGCTA
ATGTAGGCTGTACTGCGCAAC	ACGTAGGCTGTACTGCGCAAC/ATGTAGGCTGTACTGCGCAAC						ATGTAGGCTGTACTCCGCAAC/ATGTAGGCTGTACTGCGCAAC	ATGTAGGCTGTACTGCGCAAC	ATGTAGGCTGTACTGCGCAAC	ATGTAGGCTGTACTGCGCAAC	ATGTAGGATGTACTGCGCAAC	ATGTAGGCTGTACTGCGCAAC	ATGTAGGCTGTACTGCGCAAC	ATGTAGGCTGTACTGCGCAAC	ATGTAGGCTGTACTGCGCAAC	ATGTAGGCTGTACTGCGCAAC	ATGTAGGCTGTACTGCGCAAC		ATGTAGGCTGTACTGCGCAAC	ATGTAGGCTGTACTGCGCAAC	ATGTAGGCTGTAATGCGCAAC/ATGTAGGCTGTACTGCGCAAC	ATGTAGGCTGTACTGCGCAAC/GTGTAGGCTGTACTGCGCAAC	ATGTAGGCTGTACTGCGCAAC				ATGTAGGCTGTACTGCGCAAC	ATGTAGGCTGTACTGCGCAAC	ATGTAGGCTGTACTGCGCAAC	ATGTAGGCTGTACTGCGCAAC	ATGTAGGCTGTACTGCGCAAC	ATGTAGGCTGTACTGCGCAAC	ATGTAGGCTGTACTGCGCAAC	ATGTAGGCTGTACTGCGCAAC	ATGTAGGCTGTACTGCGCAAC	ATGTAGGCTGTACTGCGCAAC/ATGTGGGCTGTACTGCGCAAC	ATGTAGGCTGTACTGCGCAAC	ATGTAGGCTGTACTGCGCAAC		ATGTAGGCTGTACTGCGCAAC	ATGTAGGCTGTACTGCGCAAC	ATGTAGGCTGTACTGCGCAAC	ATGTAGGCTGTACTGCGCAAC	ATGTAGGCTGAACTGCGCAAC/ATGTAGGCTGTACTGCGCAAC	ATGTAGGCTGTACTGCGCAAC	ATGTAGGCTGTACTGCGCAAC/ATGTAGGCTGTACTGTGCAAC	ATGTAGGCTGTACTGCGCAAC	ATGTAGGCTGTACTGCGCAAC	ATGTAGGCTGTACTGCGCAAC
	ATTCAA	ATTCAA	ATTCAA	ACTCAA/ATTCAA		ATTCAA	ATTCAA	ATTCAA	ACTCAA/ATTCAA		ATTCAA		ATTCAA	ATTCAA	ATTCAA	ATTCAA	ATTCAA	ATTCAA	ATTCAA		ATTCAA	ATTCAA	ATTCAA	ATTCAA	ATTCAA	ATTCAA	ATTCAA	ATTCAA	ATTCAA/ATTGAA		ATTCAA/ATTGAA	ATTCAA/ATTGAA	ATTCAA	ATTCAA	ATTCAA	ACTCAA/ATTCAA	ACTCAA/ATTCAA	ACTCAA/ATTCAA	ACTCAA/ATTCAA	ACTCAA/ATTCAA	ACTCAA/ATTCAA	ACTCAA/ATTCAA	ATTCAA	ATTCAA	ATTCAA	ATTCAA	ATTCAA	ATTCAA	ATTCAA
GCACTGACCG/GTACTGACCG	GCACTGACCG	GTACTGACCG	GCACTGACCG/GCACTGACTG	GCACTGACCG	GCACTGACCG	GCACTGACCG/GCACTGACTG	GCACTGACCG	GCACTGACCG	GCACTGACCG	GCACTGACCG	GCACTGACCG	GCACTGACCG	GCACTGACCG	GCACTGACCG	GCACTGACCG	GCACTGACTG/GCACTGCCCG	GCACTGACCG/GTACTGACCG	GCACCGACCG	GCACTGACCG	GCACTGACCG	GCACTGACCG/GTACTGACCG	GCACTGACCG/GTACTGACCG	GCACTGACCG/GTACTGACCG	GCACTGACTG	GCACTGACCG/GCACTGACTG	GCACTGACCG/GCACTGACTG	GCACTGACCG	GCACTGACCG	GCACTGACCG	GCACTGACCG	GCACTGACCG	GCACTGACCG	GTACTGACCG	GTACTGACCG	GTACTGACCG	GCACTGACCG	GCACTGACCG	GCACTGACCG	GCACTAACCG/GCACTGACCG	GCACTGACCG	GCACTGACCG	GCACTGACCG	GCACTGACCG	GCACTGACCG	GCACTGACCG	GCACTGACCG	GCACTGACCG	GCACTGACCG	GCACTGACCG
GAACTTTCCCCGAGA	GAACTTTCCCCGAGA/TAACTTTCCCCGAGA	GAACTTTCCCCGAGA	TAACTTTCCCCGAGA			GAACTTTCCCCGAGA	GAACTCTCCCCGAGA	GAACTTTCCCCGAGA	GAACTTTCCCCGAGA/TAGCTTTCCCCGAGA					GAACTTTCCCCGAGA/GTACTTTCCCCGAGA	GTACTTTCCCCGAGA/TAACTTTCCCCGAGA	GAACTTTCCCCGAGA/TAACTTTCCCCGAGA	GAACTTTCCCCGAGA								TAACTTTCCCCGAGA	TAACTTTCCCCGAGA	GAACTTTCCCCGAGA	GAACTTTCCCCGAGA	GAACTTTCCCCGAGA	GAACTTTCCCCGAGA	GAACTTTCCCCGAGA	GAACTTTCCCCGAGA						GAACTTTCCCCGAGA/TAGCTTTCCCCGAGA	GAACTTTCCCCGAGA/TAAGTTTCCCCGTGA	GAACTTTCCCCGAGA/TAAGTTTCCCCGTGA	GAACTTTCCCCGAGA/TAAGTTTCCCCGTGA						GAACTTTCCCCGAGA/TAAGTTTCCCCGTGA
AGAAGGTTGACTTG	AGAAGGTTGACTTG/AGAAGGTTGGCTTG	AGAAGGTTGACTTG		AGAAGGTTGACTTG	AGAAGGTTGACTTG	AAAAGGTTGAATTG	AGAAGGTTGACTTG	AGAAGGTTGACTTG	AGAAGGTTGACTTG						AGAAGGTTGACTTG	AAAAGGTTGACTTG	AGAAGGTTTACTTG		AGAAGGGTGACCTG/AGTAGGTTGACTTG	AGAAGGTTGACCCG/AGAAGGTTGACTTG	AGAAGGTTGACTTG	AGAAGGTTGACTTG	AGAAGGTTGACTTG	AAAAGGTTGACTTG	AAAAGGTTGACTTG	AAAAGGTTGACTTG/AGAAGGTTGACTTG	AGAAGGTTGGCTTG	AGAAGGTTGGCTTG	AGAAGGTTGGCTTG	AGAAGGTTGGCTTG		AGAAGGTTGGCTTG	AGAAGGTTGACTTG	AGAAGGTTGACTTG	AGAAGGTTGACTTG	AGAAGGTTGACTTG	AGAAGGTTGACTTG	AGAAGGTTGACTTG	AGAAGGTTGACTTG		AGAAGGTTGACTTG	AGAAGGTTGACTTG	AGAAGGTTGACTTG	AGAAGGTTGACTTG	AGAAGGTTGACTTG	AGAAGGTTGACTTG	AGAAGGTTGACTTG	AGAAGGTTGGCTTG	AGAAGGTTGGCTTG
ATCGGATCCACATC	ATCGGATCCACATC	ATCGGATCCACATC	ATCGGATCCACATC	ATCGGATCCACATC	ATCGGATCCACATC	ATCGGATCCACATC	ATCGGATCCACATC	ATCGGATCCACATC	ATCGGATCCACATC	ATCGGATCCACATC	ATCGGATCCACATA/ATCGGATCCACATC	ATCGGATCCACATC	ATCGGATCCACATA/ATCGGATCCACATC	ATCGGATCCACATC	ATCGGATCCACATC	ATCGGATCCACATC	ATCGGATCCACATC	ATCGGATCCGCATC	ATCGGATCCACAAC	ATCGGATCCACAAC	ATCGGATCCACAAC	ATATGATCCACATC/ATCGGATCCACATC	ATCGGATCCACATC	ATCGGATCCACATC	ATCGGATCCACATC	ATCGGATCCACATC	ATCGGATCCACATC	ATCGGATCCACATC	ATCGGATCCACATC	ATCGGATCCACATC	ATCGGATCCACATC	ATCGGATCCACATC	ATCGGATCCACATC	ATCGGATCCACATC/ATCGGATCGACATC	ATCGGATCGACATC	ATCGGATCCACATC	ATCGGATCCACATC	ATCGGATCCACATC	ATCGGATCCACATC/ATCGGATCCACGTC	ATCGGATCCACATC	ATCGGATCCACATC	ATCGGATCCAAATC/ATCGGATCCACATC	ATCGGATCCACATC	ATCGGATCCACATC	ATCGGATCCACATC	ATCGGATCCACATC	ATCGGATCCAAATC/ATCGGATCCACATC	ATCGGATCCACATC	ATCGGATCCACATC
AAACGGAAGTATCTAT/ATACGGAAGTATCTAT	AAACGGAAGTATCTAT/AAACGGAAGTATGTAT	AAACGGAAGTATCTAT/ATACGGAAGTATCTAT	AAACGGAAGTATCTAT	AAACGGAAGTATCTAT	AAACGGAAGTATCTAT	AAACGGAAGTATCTAT	AAACGGAAGTATCTAT	AAACGGAAGTATCTAT	AAACGGAAGTATCTAT/AAACGGAAGTATGCAT		AAACGGAAGTATCTAT	AAACGGAAGTATCTAT	AAACGGAAGTATCTAT	AAACGGATGTATCTAT	AAACGGAAGTATCTAT	AAACGAAAGTATCTAT/AAACGGAAGTATCTAT	AAACGGAAGTATCTAT	AAACGGAAGTATCTAT	AAACGGAAGTATCTAT	AAACGGAAGTATCTAT	AAACGGAAGTATCTAT	AAACGGAAGTATCTAT		AAACGGAAGTATCTAT	AAACAGAAGTATCTGT/AAACGGGAGTGTCTAT	AAACGGAAGTATCTAT	AAACGGAAGTATCTAT	AAACGGAAGTATCTAT	AAACGGAAGTATCTAT	AAACGGAAGTATCTAT	AAACGGAAGTATCTAT	AAACGGAAGTATCTAT	AAACGGAAGTATCTAT	AAACGGAAGTATCTAT	AAACGGAAGTATCTAT	AAACGGAAGTATCTAT/AAACGGAAGTATCTGT		AAACGGAAGCATCTAT/AAACGGAAGTATCTAT	AAACGGAAGTATCTAT	AAACGGAAGCATCTAT/AAACGGAAGTATCTAT	AAACGGAAGCATCTAT/AAACGGAAGTATCTAT	AAACGGAAGTATCTAT	AAACGGAAGTATCTAT	AAACGGAAGTATCTAT/AAACGGAAGTATGTAT	AAACGGAAGCATCTAT/AAACGGAAGTATCTAT	AAACGGAAGTATCTAT	AAACGGAAGTATCTAT/AAACGGAAGTATGTAT	AAACGAAAGTATCTAT/AAACGGAAGTATCTAT	AAACGAAAGTATCTAT/AAACGGAAGTATCTAT
GTCTTGGCACTATCCGCTCT	GTCTTGGCACTATCCGCTCT		GTCTTGGCACTATCCGCTCT	GTCTTGGAACTATCCGCTCT/GTCTTGGCACTATCCGCTCT	GTCTTGGAACTATCCGCTCT/GTCTTGGCACTATCCGCTCT	GTCTTGGCACTATCCGCTCT	ATCTTGGCACTATCCGCTCT/GTCTTGGCACTATCCGCTCT	ATCTTGGCACTATCCGCTCT/GTCTTGGCACTATCCGCTCT	GTCTTGGCACTATCCGCTCT/GTCTTGGCACTATCTGCTCT		GTCTTGGCACTATCCGCTCT	GTCTTGGCACTATCCGCTCT	GTCTTGGCACTATCCGCTCT	GTCTTGGCACTATCCGCTCT	GTCTTGGCACTATCCGCTCT	GTCTTGGCACTATCCGCTCT	GTCTTGGCAGTATCCGCTCT		GTCTTGGCACTATCCGCTCT	GTCTTGGCACTATCCGCTCT		GTCTTGGCACTATCCGCTCT	GTCTTGGCACTATCCGCTCT/GTCTTGGCACTATCTGCTCT	GTCTTGGCACTATCCGCTCG/GTCTTGGCACTATCCGCTCT	GTCTTGGCACTATCCGCTCT	GTCTTGGCACTATCCGCTCT	GTCTTGGCACTATCCGCTCT/GTCTTGGCACTATCTGCTCT	GTCTTGGCACTATCCGCTCT/GTCTTGGCACTATCTGCTCT	GTCTTGGCACTATCCGCTCT/GTCTTGGCACTATCTGCTCT	GTCTTGGCACTATCCGCTCT/GTCTTGGCACTATCTGCTCT	GTCTTGGCACTATCCGCTCT/GTCTTGGCACTATCTGCTCT	GTCTTGGCACTATCCGCTCT/GTCTTGGCACTATCTGCTCT	GTCTTGGCACTATCCGCTCT	GTCTTGGCACTATCCGCTCT	GTCTTGGCACTATCCGCTCT		GTCCTGGCACTATCCGCTCT/GTCTTGGCACTATCTGCTCT		GTCCTGGCACTATCCGCTCT/GTCTTGGCACTATCCGCTCT	GTCTTGGCACTATCCGCTCT/GTCTTGGCGCTATCCGCTCT	GTCTTGGCACCATCCGCTCT/GTCTTGGCACTATCCGCTCT	GTCTTGGCACTATCCGATCT/GTCTTGGCACTATCCGCTCT	GTCCTGGCACTATCCGCTCT/GTCTTGGCACTATCCGCTCT	GTCTTGGCACTATCCGATCT/GTCTTGGCACTATCCGCTCT	GTCTTGGCACTATCCGCTCT	GTCTTGGCACTATCCGATCT/GTCTTGGCACTATCCGCTCT	GTCTTGGCACTATCCGCTCT	GTCTTGGCACTATCCCCTCT/GTCTTGGCACTATCCGCTCT	GTCTTGGCACTATCCCCTCT/GTCTTGGCACTATCCGCTCT
GCAGAGTGTCC		GCAGAGTGCCC/GCAGAGTGTCC	GCGGAGTGTCC	GCAGAGTCTCC		GCGGAGTGTCC	GCAGAGCGTCC	GCAGAGCGTCC			GCGGAGCGTCC/GCGGAGTGTCC	GCGGAGCGTCC/GCGGAGTGTCC	GCGGAGTGTCC	GCAGAGCGTCC/GCGGAGTGTCC	GCAGAGTGTCC/GCGGAGTGTCC	GCAGAGCGTCC/GCGGAGTGTCC	GCAGAGCGTCC/GCAGAGTGTCC	GCAGAGTGTCC	ACGGAGCGTCC/GCGGAGTGTCC	GCGGAGCGTCC/GCGGAGTGTCC	GCGGAGCGTCC/GCGGAGTGTCC	GCAGAGCGTCC/GCGGATTGTCC	GCAGAGTCTCC/GCGGATTGTCC	GCGGAGTGTCC	GCGGAGTGTCC	GCGGAGTGTCC	GCAGAGTGTCC/GCGGAGTGTCC	GCAGAGTGTCC/GCGGAGTGTCC	GCAGAGCGTCC/GCAGAGTGTCC	GCAGAGCGTCC/GCAGAGTGTCC	GCAGAGCGTCC/GCAGAGTGTCC	GCAGAGCGTCC/GCAGAGTGTCC	GCGGAGTGTCC	GCGGAGTGTCC	GCGGAGTGTCC													GCGGAGTGTCC	GCAGAGCGTCC/GCGGAGTGTCC
CCCGCCCCCAATGTCATCC	CCCGCCCCCAATGTCATCC/TCCGCCCCCAATGTCATCC	CCCGCCCCCAATGTCATCC	CCCGCCCCCAATGTCATCC/CCCGCCCCCGATGTCATCC		CCCACCCCCAATGTCATCC/CCCGCCCCCAATGTCATCC	CCCGCCCCCAATGTCATCC/CCCGCCCCCGATGTCATCC	CCCGCCCCCAATGTCATCC	CCCGCCCCCAATGTCATCC		CCCGCCCCCAATGTCACCC/CCCGCCCCCAATGTCATCC				CCCGCCCCCAATGCCATCC/TCCGCCCCCAATGTCATCC	CCGGCCCCCAATGTCATCC/TCCGCCCCCAATGTCATCC	CCCGCCCCCAATGTCATCC	CCCGCCCCCAATGTCATCC	CCCGCCCCCAATGTCATCC	CCCGCCCCCAATGTCATCC	CCCGCCCCCAATGTCATCC	CCCGCCCCCAATGTCATCC	CCCACCCCCAATGTCATCC/CCCGCCCCCAATGTCATCC		CCCGCCCCCAATGTCATCC	CCCGCCCCCAATGTCATCC	CCCGCCCCCAATGTCATCC	CCCGCCCCCAATGTCATCC/TCCGCCCCCAATGTCATCC	CCCGCCCCCAATGTCATCC/TCCGCCCCCAATGTCATCC	CCCGCCCCCAATGTCATCC	CCCGCCCCCAATGTCATCC	CCCGCCCCCAATGTCATCC	CCCGCCCCCAATGTCATCC	CCCGCACCCAATGTCATCC/CCCGCCCTCAATGTCATCC	CCCGCACCCAATGTCATCC	CCCGCCCTCAATGTCATCC	CCCGCCCCCAATGTCATCC		CCCGCCCCCAATGTCACCC/CCCGCCCCCAATGTCATCC		CACGCCCCCAATGTCATAC/CCCGCCCCCAATGTCACCC		CCCACCCCCAATGTCATCC/CCCGCCCCCAATGTCACCC			CCCGCCCCCAATGTCACCC/CCCGCCCCCAATGTCATCC		CCCACCCCCAATGTCATCC/CCCGCCCCCAATGTCATCC	TCCGCCCCCAATGTCTTCC/TCCGCCTCCAATGTCATCC	CCCGCCCCCAATGTCATCC/TCCGCCCCCAATGTCTTCC
ACGATGGGCGCCTCATA	ACGATGGGCGCCTCATA/ACGATGGGCGCCTCGTA	ACGATGGGCGCCTCATA	ACGATGGGCGCCTTATA/ACGATGGGCGGCTTATA	ACGATGGGCGCCTCATA/ACGATGGGCGCCTCGTA	ACGATGGGCGCCTCATA/ACGATGGGCGCCTCGTA	ACGATGGGCGGCTCATA/ACGATGGGCGGCTTATA			ACGATGGGCGCCTCATA	ACGATGGGCGCCTCATA	ACGATGGGCGCCTCATA	ACGATGGGCGCCTCATA		ACGATGGGCGCCTCATA	ACGATGGGCGCCTCATA		ACGATGGGCGCCTCATA		ACGATGGGCGCCTCATA	ACGATGGGCGCCTCATA/ACGATGGGCGCTTCATA	ACGATGGGCGCCTCATA	ACGATGGGCGCCTCATA/ACGATGGTCGCCTCGTA					ACGATGGGCGCCTCATA	ACGATGGGCGCCTCATA	ACGATGGGCGCCTCATA	ACGATGGGCGCCTCATA	ACGATGGGCGCCTCATA	ACGATGGGCGCCTCATA				ACGATGGGCGCCTCATA	ACGATGGGCGCCTCATA	ACGATGGGCGCCTCATA	ACGATGGGCGCCTCATA	ACGATGGGCGCCTCATA	ACGATGGGCGCCTCATA	ACGATGGGCGCCTCATA/ACGATGGGCGCCTCGTA	ACGATGGGCGCCTCATA/ACGATGGGTGCCTCATA	ACGATGGGCGCCTCACA/ACGATGGGCGCCTCATA		ACGATGGGCGCCTCATA	ACGATGGGCGCCTCATA	ACGATGGGCGCCTCATA	ACGATGGGCGCCTCATA
TATAAAT	TATAAAT	TATAAAT	TATAAAT	TATAAAT	TATAAAT	TATAAAT	TATAAAT	TATAAAT	TATAAAT	TATAAAT	TATAAAT	TATAAAT	TATAAAT	TATAAAT	TATAAAT	TATAAAT	TATAAAT	TATAAAT	TATAAAT	TACAAAT/TATAAAT	TATAAAT	TATAAAT	TATAAAT	TATAAAT	TATAAAT/TATAGAT	TATAAAT	TATAAAT	TATAAAT	TATAAAT	TATAAAT	TATAAAT	TATAAAT	TATAAAT	TATAAAT	TATAAAT	TATAAAA/TATAAAT	TATAAAA/TATAAAT	TATAAAT	TATAAAT	TATAAAT	TATAAAT	TATAAAT	TATAAAT	TATAAAT	TATAAAT	TATAAAT	TATAAAT	TATAAAT	TATAAAT
GACCTCTAGGAGC/GACCTCTAGGTGC	GACCACTAGGTGC/GACCTCTAGGTGC	GACCTCTAGGTGC		GACCTCTAGGTGC			GACCTCTAGGTGC		GACCTCTAGGTGC	GACCTCTAGGTGC				GACCTCTAAGTGC/GACCTCTAGGTGC	GACCTCTAAGTGC/GACCTCTAGGTGC	GACCACCAGGTGC/GACCTCTAGGTGC						GACCTCTAGGTGC	GACCTCTAGGTGC				GACCTCTAGGTGC	GACCTCTAGGTGC	GACCTCTAGGTGC	GACCTCTAGGTGC	GACCTCTAGGTGC	GACCTCTAGGTGC				GACCTCTAGGTGC		GACCTCTAGGTGC	GACATCTAGGTGC/GACCTCTAGGTGC	GACCTCTAGGTGC	GACCTCTAGGTGC	GACCTCTAGGTGC	GACCTCTAGGTGC	GACCTCTAGGTGC	GACCTCTAGGTGC	GACCTCTAGGTGC	GACCTCTAGGTGC	GACCTCTAGGTGC	GACCTCTAGGTGC
GTTCTCG	GTTCTCG	GTTCTCG		GTTCTCG	GTTCTCG	GCTCTCG/GTTCTCG	GTTCTCG	GTTCTCG		GTTCTCG	GTTCTCG	GTTCTCG	GTTCTCG	GTTCTCG	GTTCTCG	GTTCTCG	GTTCTCG		GTTCTCG		GTTCCCG	GCTCTCG/GTTCTGG		GTTCTCG	GTTCTCG	GTTCTCG	GTTCTCG	GTTCTCG	GTTCTCG	GTTCTCG	GTTCTCG	GTTCTCG				GTTCTCG	GCTCTCG/GTTCTCG	GTTCTCG	GCTCTCG/GTTCTCG	GTTCTCG	GTTCTCG	GCTCTCG/GTTCTCG	GTTCTCG	GTTCTCG	GTTCTCG	GCTCTCG/GTTCTCG	GCTCTCG/GTTCTCG	ATTCTCG/GTTCTCG	GTTCTCG
ACTG	ACTG	ACTG	ACTG	ACTG	ACTG	ACTG	ACTG	ACTG	ACTG/TCTG	ACTG/TCTG	ACTG	ACTG	ACTG	ACTG		ACTG	ACTG	ACTG	ACTG	ACTG	ACTG	ACTG/TCTG	ACTG/TCTG	ACTG	ACTG	ACTG	ACTG	ACTG	ACTG	ACTG	ACTG	ACTG	ACTG	ACTG	ACTG	ACTG/TCTG	ACTG/TCTG	ACTG/TCTG	ACTG/TCTG	ACTG/TCTG	ACTG	ACAG/ACTG	ACTG/TCTG	ACTG	ACTG/TCTG	ACTG/TCTG	ACTG/TCTG	ACTG	ACTG
TTCAAGC/TTTAAGC	TTCAAGC/TTTAAGC	TTCAAGC/TTTAAGC	TTCAAGC	TTCAAGC/TTTAAGC	TTTAAGC	TTCAAGT	CTTAAGC	TTCAAGC	TTCAAGC/TTTAAGC	TTCAAGC/TTTAAGC	TTCAAGC	TTCAAGC	TTCAAGC	TTCAAGC	TTCAAGC		TTCAAGC/TTTAAGC	TTCAAGC/TTCGAAC	TCCAAGT		TCCAAGT	TTCAAGC/TTTAAGC		TTCAAGT	TTCAAGT	TTCAAGT	TTCAAGC	TTCAAGC		TTCAAGC	TTCAAGC	TTCAAGC	TTCAAGC	TTCAAGC	TTCAAGC	TTCAAGC/TTTAAGC	TTCAAGC/TTTAAGC		TTCAAGC/TTTAAGC	TTCAAGC/TTTAAGC	TTCAAGC/TTTAAGC	TTCAAGC/TTTAAGC			TTCAAGC/TTTAAGC	CTCAAGC/TTCAAGC		TTCAAGC	TTCAAGC
TGCCGCTTATATCCATG	TGCCGCTTATATCCATG	TGCCGCTTATATCCATG			TGCCGCTTATATCCATG/TGCCGCTTATATTCATG		CGCCGCTTATATCCATG	CGCCGCTTATATCCATG	TGCCGCTTATATCCATG					TGCCGCTTATATCCATG/TGTCGCTTATATTCATG	TGCCGCTTATATCCATG	TGCCGCTTATATCCATG/TGCCGCTTATATCCCTG		TGCCGCTTATATCCATC						TGCCGCTTATATCCATG	TGCCGCCTATATCCATG/TGCCGCTTATATCCATG	TGCCGCTTATATCCATG		TGCCGCTTATATCCATG/TGCCGTTTTTATCCATG	TGCCGCTTATATCCATG	TGCCGCTTATATCCATG	TGCCGCTTATATCCATG	TGCCGCTTATATCCATG	TGCCGCTTATATCCATG		TGCCGCTTATATCCATG	TGCCGCTTATATCCATG	TGCCGCTTATATCCATG		TGCCGCTTATATCCATG			TGCCGCTTATATCCATG	TGCCGCTTATATCCATG	TGCCGCTTATATCCATG		TGCCGCTTATATCCATG		TGCCGCTTATATCCATG	TGCCGCTTATATCCATG
ACGCCCACCCGCCG	GCGCCCACCCACCG/GCGCCCACCCGCCG	GCGCCCACCCGCCG	ACGCCCACCCGCCG/GCGCCCACCCGCCG	ACGCCCACCCGCCG/GCGCCCACCCGCCG	ACGCCCACCCGCCG/GCGCCCACCCGCCG	ACGCCCACCCGCCG/GCGCCCACCCGCCG		ACGCCTACCCGCCG/GCGCCCACCCGCCG			ACGCCCACCCGCCG/GCGCCCACCCGCCG	GCGCCCACCCGCCG	GCGCCCACCCGCCG	GCGCCCACCCGCCG/GCGCCCGACCGCCG		GCGCCCACCCGCCG	ACGCCCACCCGCCG		ACGCCCGACCGCCG/GCGCCCACCCGCCG	GCGCCCACCCGCCG		GCGCCCACCCGCCG	GCGCCCACCCGCCG	GCGCCCACCCGCCG	ACGCCCACCCGCCG/GCGCCCACCCGCCG	GCGCCCACCCGCCG	ACGCCCACCCGCCG/GCGCCCACCCGCCG	ACGCCCACCCGCCG/GCGCCCACCCGCCG	ACGCCCACCCGCCA/GCGCCCACCCGCCG	ACGCCCACCCGCCA/GCGCCCACCCGCCG	ACGCCCACCCGCCA/GCGCCCACCCGCCG	ACGCCCACCCGCCA/GCGCCCACCCGCCG	GCGCCCACCAGCCG/GCGCCCACCCGCCG	GCGCCCACCCGCCG	GCGCCCACCAGCCG/GCGCCCACCCGCCG		ACGCCCACCCGCCG/GCGCCCACCCGCCG	GCGCCCACCCACCG/GCGCCCACCCGCCG			ACGCCCACCCGCCG/GCGCCCACCCGCCG		GCGCCCACCCGCCG	ACGCCCACCCGCCG/GCGCCCACCCGCCG		GCGCCCACCCGCCG	ACGCCCACCCACCG/GCGCCCACCCGCCG	GCGCCCACCCACCG/GCGCCCACCCGCCG	ACGCCCACCCGCCA/GCGCCCACCCACCG
	ATAATGCGGCTATATAT/ATCATGCGGCTATATAT	ATCATGCGGCTATATAT	ATAATGCGGCTATATAT/ATCATACGGCTATATAT			ATAATGCGGCTATATAT	ATAATGCGGCTATATAT/ATCATGCAGCTATATAC		ATAATGCGACTATATAT/ATAATGCGGCTATATAT	ATAATGCGGCTATATAT/ATCATGCGGCTATATAT	ATAATGCGGCTATATAT	ATAATGCGGCTATATAT	ATAATGCGGCTATATAT	ATAATGCGGCTATATAT/ATCATGCGGCTATATAT	ATAATGCGGCTATATAT	ATAATGTGGCTATATAT	ATAATGCGGCTATATAT/ATCATGCGGCTATATAT	ATAATGTGGCTATATAT	ATAATGCGGCTATATAT	ATAATGCGGCTATATAT	ATAATGCGGCTATATAT/ATAATGTGGCTATATAT	ATAATGCGGCTATATAT/ATCATGCGGCTATATAT		ATAATGCGGCTATATAT	ATAATGCGGCTATATAT	ATCATGCGGCTATATAT	ATAATGCGGCTATATAT	ATAATGCGGCTATATAT	ATAATGCGGCTATATAT	ATAATGCGGCTATATAT	ATAATGCGGCTATATAT	ATAATGCGGCTATATAT	ATAATGCGGCTATATAT/ATCATGCGGCTATATAT	ATAATGCGGCTATATAT	ATAATGCGGCTATATAT		ATAATGCGACTATATAT/ATAATGCGGCTATATAT			ATAATGCAGCTATATAT/ATAATGCGGCTATATAT	ATAATGCAGCTATATAT/ATAATGCGGCTATATAT	ATAATGCGGCTATATAT	ATAATGCGGCTATATAT	ATAATGCGGCTATATAT/ATCATGCGGCTATATAT			ATAATGCGGCTATATAT/ATCATGCGGCTATATAT	ATAATGCGGCTACATAT	ATCCTGCGGCTATATAT
TATTTGGTAACAATTGAG	TATTTGGTAACAATTGAG/TATTTGGTGACAATTGAG		TATTTGGTGACAATCGAG/TATTTGGTGACGATCGAG	TATTTGGTGACAATCGAG/TATTTGGTGACAATTGAG	TATTTGGTGACAATCGAG/TATTTGGTGACAATTGAG	TATTTGGTGACGATCGAG	TGTTTGGTGACAATTGAG	TATTTGGTGACAATTGAG	TATTTGGTAACAATTGAG/TATTTGGTGACAATTGAG	TATTTGGTAACAATTGAG/TATTTGGTGACAATTGAG	TATTTGGTGACAATTGAG/TGTTTGGTGACAATTGAG	TATTTGGTGACAATTGAG/TGTTTGGTGACAATTGAG	TGTTTGGTGACAATTGAG	TATTTGGTGACAATTTAG	TATTTGGTGACAATTTAG	TATTTGGTGACAATCGAG/TATTTGGTGACAATTGAG	TATTTGGTAACAACTGAG/TATTTGGTAACAATTGAG		TATTTGGTGACAATTGAG	TATTTGGTGACAATTGAG	TATTTGGTGACAATTGAG			TATTTGGTGACAATCGAG	TATTTGGTGACAATCGAG/TATTTGGTGACGATCGAG	TATTTGGTGACAATCGAG/TATTTGGTGACGATCGAG	TATTTGGTAACAATTGAG	TATTTGGTAACAATTGAG	TATTTGGTAACAATTGAG	TATTTGGTAACAATTGAG	TATTTGGTAACAATTGAG	TATTTGGTAACAATTGAG	TATTTGGTGACAATTGAG	TATTTGGTGACAATTGAG	TATTTGGTGACAATTGAG	TACTTGGTGACAATTGAG/TATTTGGTGACAATTGAG		TATTTGGTGACAATTGAG	TATTTGGTGACAATTGGG/TATTTGGTGACATTTGAG	TATTTGGTGACAATTGGG		TATTTGGTGGCAATTGAG	TATTTGGTGACATTTGAG		TATTTGGTGACAATTGGG			TATTTGGTAACAATTGAG	TATTTGGTAACAATTGAG
TGATTGAAC		TGATTGAAC	CGATTGGAC/TGATTGGAC				TGATTGGAC	TGATTGGAC	TGTTTGGAC	TGTTTGGAC							TGATTGAAC						TGTTGGGAC/TGTTTGGAC		TGATTGGAC		TGTTTGAAC	TGTTTGAAC								TGTTTGGAC	TGTTTGGAC		TGATTGGAG	TGTTTGGAC	TGATTGGAC	TGTTTGGAC		TGTTTGGAC		TGTTGGGAC	TGTTTGGAC	TGATTGGAG/TGTTTGGAC	TGATTGGAG
GTTACGCGAACATCA/GTTACGCGTACATCA	GTTACGCGAACATCA	GTTACGCGAACATCA	GTTACGCGAACATCA	GTTACGCGAACATCA			GTTACGCGAACATCA/GTTACGCGTACATCA	GTTACGCGAACATCA/GTTACGCGTACATCA	GTTACGCGAACATCA	GTTACGCGAACATCA		GTTACGCGAACATCA	GTTACGCGAACATCA	GTTACGCGAACACCA	GTTACGCGAACATCA	GTTACGCGAACATCA	GTTACGCGAACATCA	GTTACGCGAACATCA	GTTACGCGAACATCA/GTTACGTGAACATCA	GTTACGTGAACATCA		GTTACGCGAACATCA	GTTACGCGAACATCA	GTTACGCGAACATCA	GTTACGCGAACATCA	GTTACGCGAACATCA	GTTACGCGAACATCA/GTTACGCGTACATCA	GTTACGCGAACATCA/GTTACGCGTACATCA	GTTACGCGTACATCA	GTTACGCGTACATCA	GTTACGCGTACATCA	GTTACGCGTACATCA	GTTACGCGAACATCA	GTTACGCGAACATCA	GTTACGCGAACATCA	GTTACGCGAACATCA	GTTACGCGAACATCA	GTTACGCGAACATCA	GTTACGCGAACATCA	GTTACGCGAACATCA	GTTACGCGAACATCA	GTTACGCGAACATCA	GTTACGCGAACATCA	GTTACGCGAACATCA	GTTACGCGAACATCA	GTTACGCGAACATCA	GTTACGCGAACATCA	GTTACGCGAACATCA	GTTACGCGAACATCA
CCGTCAAACGTGG/CCGTCATACGTGG	CCGTCAAACGTGG/TCGTCAAACGTGG	TCGTCAAACGTGG/TCGTCAAGCGTGG					TCGTCAAACGTGG	TCGTCAAACGTGG	TCGGCAAACGTGG/TCGTCAAACGTGG	TCGTCAAACGTGG	TCGTAAAACGTGG/TCGTCAAACGTGG	TCGTCAAACGTGG	TCGTCAAACGTGG			CCGTCAAACGTGG	CCGTCAAACGTGG/CCGTCATACGTGG		TCGTCAAACGTGG	TCGTCAAACGTGG	TCGTCAAACGTGG						TCGTCAAACGTGG	TCGTCAAACGTGG	TCGTCAAACGTGG	TCGTCAAACGTGG	TCGTCAAACGTGG	TCGTCAAACGTGG	CCGTCAAACGTGG	CCGTCAAACGTGG	CCGTCAAATGTGG			TCGTCAAACGTGG		TCGTCAAACGTGG	TCGTCAAACGTGG	TCGGCAAACGTGG/TCGTCAAACGTGG	TCGGCAAACGTGG/TCGTCAAACGTGG	TCGGCAAACGTGG/TCGTCAAACGTGG	TCGTCAAACGTGG	TCGTCAAACGTGA/TCGTCAAACGTGG	TCGGCAAACGTGG/TCGTCAAACGTGG	TCGTCAAACGTGG	TCGTCAAACGTGG
CAAGGACACG/TAAGGACACG	CAAGGACACG	CAAGGACACG	CAAGGACACG	CAAGGACACG	CAAGGACACG	CAAGGACACG	CAAGGACACG	CAAGGACACG	CAAGGACACG/TAAGGACACG	CAAGGACACG	CAAGGACACG	CAAGGACACG	CAAGGACACG	CAAGGACACA/CAAGGACACG	CAAGGACACG	CAAGGACACG	CAAGGACACG/TAAGGACACG		CAAGGATACG	CAAGGACACG	CAAGGACACG	CAAGGACACG	CAAGGACACG	CAAGGACACG	CAAGGACACG	CAAGGACACG	CAAGGACACA/CAAGGACACG	CAAGGACACA/CAAGGACACG	CAAGGACACA/CAAGGACACG	CAAGGACACA/CAAGGACACG	CAAGGACACA/CAAGGACACG	CAAGGACACA/CAAGGACACG	CAAGGACACG	CAAGGACACG	CAAGGACACG	CAAGGACACG/TAAGGACACG	CAAGGACACG	CAAGGACACG/TAAGGACACG	CAAGGACACG	CAAGGACACG	CAAGGACACG	CAAGGACACG	CAAGGACACG	CAAGGACACG	CAAGGACACG	CAAGGACACG	CAAGGACACG	CAAGGACACG	CAAGGACACG
TCTGAGGAC	TCTGAGGAC	TCTGAGGAC	TCTGAGGAC		TCTGAGGAC/TTTGAGGAC	TCTGGGGAC/TTTGGGGAC	CTTGAAGAC/TCTGAGGAC	TCTGAGGAC			TCTGAGGAC/TTTGAGGAC			CTTGAGGAC/TCTGAGGAC			TCTGAGGAC			TTTGAGAAC/TTTGAGGAC				TCTGAGGAA/TCTGGGGAC	TCTGGGGAC	TCTGGGGAC	CTTGAAGAC/TCTGAGGAC	CTTGAAGAC/TCTGAGGAC	CTTGAAGAC		CTTGAAGAC	CTTGAAGAC	TTTGAGGAC/TTTGGGGAC	TCCGAGGAC/TTTGGGGAC	TCCGAGGAC/TTTGAGGAC	CTTGAGGAC/TCTGAGGAC	CTTGAGGAC/TCTGAGGAC	CTTGAGGAC/TCTGAGGAC				CTTGAGGAC/TTTGAGGAC			CTTGAGGAC/TCTGAGGAC		TCTGAGGAC	TCTGAGGAC/TTTGAGGAC
TGTCTT	TGTCTT	TGTCTT		TGTCTT	TGTCTT				TGTCTT	TGTCTT			TATCTT	TGTCTT	TGTCTT		TGTCCT/TGTCTT	TGTCTT									TGTCTT	TGTCTT	TGTCTT	TGTCTT	TGTCTT	TGTCTT				TGTCTC/TGTCTT	TGTCTT	TGTCTT	TGTCTT	TGTCTT	TGTCTT	TGTCTT	TGTCTT	TGTCTT	TGTCTT	TGTCTT	TGTCTT	TGTCTT	TGTCTT
CCCGAGGCGGGTGTTCGG		CCCGAGGCGGGTGTTCGG	CCCGAGGCAGGTGTTCAG	CCCGAGGCGGGTACTCGG/CCCGAGGCGGGTGTTCGG		CCCGAGGCAGGTGTTCAG	CCCGAGGCGGGTGTTCAG/CCCGAGGCGGGTGTTCGG	CCCGAGGCGGGTACTCGG/CCCGAGGCGGGTGTTCAG		CCCGAGGCGGGTGTTCGG		CCCGAGGCGGGTGTTCGG	CCCGAGGCGGGTGTTCGG	CCCGAGGCGGGTACTCGG/CCCGAGGCGGGTGTTCGG	CCCGAGGCGGGTGTTCGG	CCCGAGGCAGGTGTTCGG/CCCGTGGCGGGTGTTCGG			CCCGAGGCGGGTGTTCGG		CCCGAGGCAGGTGTTCGG/CCCGAGGCGGGTATTCGG	CCCGACGCGGGTACCCGG/CCCGAGGCGGGTGTTCGG	CCCGAGGCGGGTGTTCGG	CCAGAGGCGGGTGTTCGG	CCAGAGGCGGGTGTTCGG	CCAGAGGCGGGTGTTCGG/CCCGAGGCAGGTGTTCGG	CCCGAGGCGGGTGTTCGG	CCCGAGGCGGGTGTTCGG	CCCGAGGCGGGTGTTCGG	CCCGAGGCGGGTGTTCGG	CCCGAGGCGGGTGTTCGG	CCCGAGGCGGGTGTTCGG	CCCGAGGCGGGTACTCGG	CCCGAGGCGGGTACTCGG	CCCGAGGCGGGTACTCGG	CCCGAGGCGGGTGTTAGG/CCCGAGGCGGGTGTTCGG	CCCGAGGCGGGTACTCGG/CCCGAGGCGGGTGTTCGG		CCCGAGGCGGGTGTTCGG/CCCGAGGTGGGTACTCGG		CCCGAGGCGGGTACTCGG/CCCGAGGCGGGTGTTCGG	CCCGAGGCGGGTGTTCGG	CCCGAGGCGGGTACTCGG/CCCGAGGCGGGTGTTCGG	CCCGAGGCGGGTGTTCGG		CCCGAGGCGGGTGTTCGG	CCCGAGGCGGGTGTTCGG	CCCGAGGCGGGTACTCGG/CCCGAGGCGGGTGTTCGG	CCCGAGGCGGGTACTCGG
TAACGGATTGT	TAACGGATTGT	TAACGGATTGT	TAACGGATTGT	TAACGGATTGT/TAACGGTTTGT	TAACGGATTGT/TAACGGTTTGT	TAACGGATTGT	TAACGGATTGT	TAACGGATTGT		TAACGCATTGT/TAACGGATTGT	TAACGGATTGT	TAACGGATTGT	TAACGGATTGT	TAACGGATTGT	TAACGGAGTGT/TAACGGATTGT	TAACGGATGGT	TAACGGATTGT	AAACGGATTGT/TAACGGATTGT	TAACGGATTGT	TAACGGATTGT	TAACGGATTGT	TAACGCATTGT	TAACGCATTGT/TAACGGATTGT	TAACGGATGGT/TAACGGTTTGT	TAACGGATTGT	TAACGGATTGT	TAACGGAGTGT/TAACGGATTGT	TAACGGAGTGT/TAACGGATTGT	TAACGGAGTGT	TAACGGAGTGT	TAACGGAGTGT	TAACGGAGTGT	TAACGGATTGT	TAACGGATTGT	TAACGGATTGT	TAACGCATTGT/TAACGGATTGT	TAACGCATTGT/TAACGGATTGT	TAACGGATTGT	TAACGGATTGT		TAACGCATTGT/TAACGGATTGT	TAACGCATTGT/TAACGGATTGT	TAACGCATTGT/TAACGGATTGT	TAACGGATTGT	TAACGGATTGT	TAACGGATTGT	TAACGGATTGT	TAACGGATTGT	TAACGGAGTGT/TAACGGATTGT
GGGTTTACC	GGGTTTACC	GGGTTTACC	GGGTTTACC	GGGTTTACC	GGGTTTACC	GGGTTTACC	AGGTTTACC/GGGTTTACC	AGGTTTACC/GGGTTTACC	GGGTTTACC	GGGTTTACC	GGGTTTACC	GGGTTTACC	GGGTTTACC	GGGTTTACC	GGGTTTACC			AGGTTTACC	GGGTTTACC	GGGTTTACC	GGGTTTACC	GGGTTTACC	GGGTTTACC	GGGTTTACC	GGGTTTACC	GGGTTTACC	GGGTTTACC	GGGTTTACC	GGGTTTACC	GGGTTTACC	GGGTTTACC	GGGTTTACC				GGGTTTACC	GGGTTTACC	GGGTTTACC	GGGTTTACC	GGGTTTACC	GGGTTTACC	GGGTTTACC	GGGTTTACC	GGGTTTACC	GGGTTTACC	GGGGTTATC	GGGTTTACC	GGGTTTACC	GGGTTTACC
ACTTAAGTAA/ACTTAATTGA	ACTTAAGTAA	ACTTAAGTAA/ACTTAATTGA	ACTTAAGAAA	ACTTAAGTAA	ACTTAAGAAG/ACTTAAGTAA	ACTTAAGAAA	ACTTAAGTAA	ACTTAAGTAA	ACTTAAGAAG/ACTTAATTGA	ACTTAAGAAG/ACTTAATTGA				ACTTAAGTAA	AATTAAGTAA/ACTTAAGTAA		ACTTAATTGA					ACTTAATTGA	ACTTAATTGA	ACTTAAGAAA	ACTTAAGAAA	ACTTAAGAAA	ACTTAAGTAA	ACTTAAGTAA	ACTTAAGTAA	ACTTAAGTAA	ACTTAAGTAA	ACTTAAGTAA	ACTTAAGAAG	ACTTAAGAAG	ACTTAAGAAG	ACTTAAGAAG/ACTTAATTGA		ACTTAAGAAG/ACTTAATTGA	ACTTAAGTGA/ACTTAATTGA	ACTTAAGAAG/ACTTAATTGA		AATTAAGAAG/ACTTAATTGA	ACTTAAGTAA/ACTTAATTAA	ACTTAATTAA/ACTTAATTGA		ACTTAATTAA/ACTTAATTGA		ACTTAAGTAA	ACTTAAGTAA
TGGCACGCCGCGCGGAGCGTGTGGCGTG	TGGCACGCCGCGCGGAGCGTGCGGCGTG/TGGCACGCCGCGCGGAGCGTGTGGCGTG	TGGCACGCCGCGCGGAGCGTGTGGCGTG	TGGCACGCCGCGCGGAGCGAGCCACGTG	TGGCACGCCGCGCGGAGCGTGCGGCGTG/TGGCACGCTGCGCCGAGCGTGCGGCGTG	TGGCACGCCGCGCCGAGCGTGTGGCGTG/TGGCACGCCGCGCGGAGCGTGCGGCGTG	TGGCACGCCGCGCGGAGCGAGCCACGTG		TAGCACGCCGCGCGGAGCGTGTGGCGTG/TGGCACGCCGCGCGGAGCGAGCCACGTG	TGGCACGCCGCGCCGAGCGTGTGGCGTG/TGGCACGCCGCGCGGAGCGTGCGGCGTG	TAGCACGCCGCGCCGAGCGTGCGGCGTG/TGGCACGCCGCGCCGAGCGTGCGGCGTG	TGGCACGCCGCGCGGAGCGAGCCACGTG	TGGCACGCCGCGCGGAGCGAGCCACGTG	TGGCACGCCGCGCGGAGCGAGCCACGTG	TGGCACGCCGCGCGGAGCGTGCGGCGTG/TGGCACGCCGCGCGGAGTATGCGGCGTG	TGGCACGCCGCGCGGAGCGTGCGGCGTG/TGGCACGCCGCGCGGAGTATGCGGCGTG	TGGCACGCCGCGCGGAGCGAGCCACGTG	TGGCACGCCGCGCGGAGCGTGTGGCGTG/TGGCACGCCTCGCGGAGCGTGTGGCGTG		TGGCACGCCGCGCGGAGCGAGCCACGCG	TGGCACGCCGCGCGGAGCGAGCCACGCT	TGGCACGCCGCGCGGAGCGAGCCACGCG	TAGCACGCCGCGCGGAGCGTGCGGCGTG/TGGCACGCCGCGCGGAGCGTGCGGCGTG	TAGCACGCCGCGCGGAGCGTGCGGCGTG	TGGCACGCCGCGCGGAGCGAGCCACGTG	TGGCACGCCGCGCGGAGCGAGCCACGTG	TGGCACGCCGCGCGGAGCGAGCCACGTG	TGGCACGCCGCGCGGAGCGTGCGGCGTG	TGGCACGCCGCGCGGAGCGTGCGGCGTG	TGGCACGCCGCGCGGAGCGTGCGGCGTG	TGGCACGCCGCGCGGAGCGTGCGGCGTG	TGGCACGCCGCGCGGAGCGTGCGGCGTG	TGGCACGCCGCGCGGAGCGTGCGGCGTG				TGGCACGCCGCGCCGAGCGTGCGGAGTG/TGGCACGCCGCGCCGAGCGTGTGGCGTG	TGGCACGCCGCGCCGAGCGTGCGGAGTG/TGGCACGCCGCGCGGAGCGTGCGGCGTG	TGGCACGCCGCGCCGAGCGTGCGGAGTG/TGGCACGCCGCGCGGAGCGTGCGGCGTG	TGGCACGCCGCGCCGAGCGTGTGGCGTG/TGGCACGCTGCGCCGAGCGTGCGGCGTG	TGGCACGCCGCGCCGAGCGTGCGGCGTG/TGGCACGCTGCGCCGAGCGTGCGGCGTG	TGGCACGCCGCGCGGAGCGTGCGGCGTG/TGGCACGCTGCGCCGAGCGTGCGGCGTG	TGGCACGCCGCGCCGAGCGTGTGGCGTG/TGGCACGCTGCGCCGAGCGTGCGGCGTG	TGGCACGCCGCGCGGAGCGTGCGGAGTG/TGGCATGCCGCGCGGAGCGTGTGGCGTG	TGGCACGCTGCGCCGAGCGTGCGGCGTG	TAGCACGCCGCGCGGAGCGTGCGGCGTG/TGGCACGCCGCGCGGAGCGTGCGGAGTG	TGGCACGCCGCGCCGAGCGTGTGGCGTG/TGGCACGCCGCGCGGAGCGTGCGGCGTG	TGGCACGCCGCGCCGAGCGTGCGGCGTG/TGGCACGCCGCGCGGAGCGTGCGGCGTG	TGGCACGCCGCGCCGAGCGTGTGGCGTG/TGGCACGCCGCGCGGAGCGTGCGGCGTG	TGGCACGCCGCGCGGAGCGTACGGCGTG/TGGCACGCCGCGCGGAGCGTGCGGCGTG
ACCCCCCCTCTAGCGTCG	ACCCCCCCTCTAGCGTCG	ACCCCCCCTCTAGCGTCG	ACCCCCCCTCTAGCCTCA/ACCCCCCCTCTAGCGTCG			ACCCCCCCTCTAGCGTCA/ACCCCCCCTCTAGCGTCG	ACCCCCCCTCTAGAGTCG/ACCCCCCCTCTAGCGTCG	ACCCCCCCTCTAGAGTCG/ACCCCCCCTCTAGCGTCG	ACCCCCCCACTAGCGTCG/ACCCCCCCTCTAGCGTCG						GCCCCCCCTCTAGCGTCG	ACCCCCCCTCTAGCGTCG			ACCCCCCCTCTAGCGTCG	ACCCCCCCTCTAGCGTCG	ACCCCCCCTCTAGCGTCG				ACCCCCCCTCTAGCGTCG	ACCCCCCCTATAGCGTCG/ACCCCCCCTCTAGCGTCG	ACCCCCCCTCTAGCGTCG	ACCCCCCCTCTAGCGTCG					ACCCCCCCTCTAGCGTCG	ACCCCCCCTCTAGCGTCG	ACCCCCCCTCTAGCGTCG	AACCTCCCTCTAGCGTCG/ACCCCCCCTCTAGCGTCG		ACCCCCCCACTAGCGTCG/ACCCCCCCTCTGGCGTCG		ACCCCCCCACTAGCGTCG/ACCCCCCCTCTAGCGTCG	ACCCCCCCACTAGCGTCG/ACCCCCCCTCTAGCGTCG			ACCCCCCCACTAGCGTCG/ACCCCCCCTCTAGCGTCG	AACCTCCCTCTAGCGTCG/ACCCCCCCTCTAGCGTCG			ACCCCCCCTCTAGCGTCG
G	G	G	G		G	G	G	G	G	G	A/G	A/G	A/G	G	G	G	G		G	G	G	G		G	G	G	G	G	G	G	G	G	G	G	G	G		G	G		G	G	G	G	G	G	G	G	G
GCCACTATGAACT	GCCACTATGAACT	GCCACTATGAACT	GCCACTATGAACT	GCCACTATGAACT/GCCGCTATGAACT	GCCACTATGAACT/GCCGCTATGAACT	GCCACTATGAACT	GCCGCTATAAACT/GCCGCTATGAACT	GCCGCTATAAACT	GCCACTATGAACT	GCCACTATGAACT/GTCACTATGAACT	GCCACTATGAACT/GCCGCTATGGACT		GCCGCTATGAACT	GCCACTATGAACT	GCCACTATGAACT	GCCACTATGAACT	GCCACTATGAACT	GCCACTATGACCT		GCCACTATGAACT	GCCACTATGAACT		GCCACTATGAACT	GCCACTATGAACT	GCCACTATGAACT	GCCACTATGAACT	GCCACTATGAACT	GCCACTATGAACT		GCAACTATGAACT	GCAACTATGAACT		GCCACTATGAACT	GCCACTATGAACT	GCCACTATGAACT		GCCACTATGAACT/GCCGCTATGAACT	GCCGCTATGAACT/GTCACTATGAACT	GCCACTATGAACT/GCCGCTATGAACT		GCCACTATGAACT	GCCGCTATGAACT	GCCACTATGAACT	GCCGCTATGAACT	GCCACTATGAACT/GCCGCTATGAACT	GCCACTATGAACT/GCCGCTATGAACT	GCCGCTATGAACT	GCCACTATGAACT	GCCACTATGAACT
GCCATGT/TCCATGT		GCCATAT/GCCATGT	GCTGTAT			GCCACAG/GCTATAT	GCCATAG/GCCATAT	GCCATAT	GCCATAT	GCCATAT				GCCATAT/GCCATGT	GCCATAT/GCCATGT		GCCATGT							GCCACAG/GCTATAT		GCCACAG/GCTATAT	GCCATAT	GCCATAT	GCCATAT	GCCATAT	GCCATAT	GCCATAT	GACATAT	GACATAT/GCCATAT	GACATAT		GCCATAT	GCCATAT						GCCACAT/GCCATAT	GCCACAT/GCCATAT		GCCATAT		GCCATAT
AATGTCTGGTGATGTAT	AATGTCCGGTGATGGAT	AATGTCTGGTGATGTAT		AATGTCTGGTGATGGAT/AATGTTTGGTGATGGAT	AATGTCTGGTGATGGAT		AATGTCCGGTGATGGAT/AATGTCTGGTGATGGAT	AATGCCTGGTGATGGAT/CATGTCTGGTGATGGAT	AATGTCTGGTGATGGAT/AATGTCTGGTGTTGGAT					AATGTCCGGTGATGGAT	AATGTCCGGTGATGGAT		AATGTCTGGTGATGTAT		AATGTCTGGTGATGGAT	AATGTCTGGTGATGGAT	AATGTCTGGTGATGGAT				AATGTCTGGTGATGGAT		AATGTCCGGTGATGGAT/AATGTCTGGTGATGGAT	AATGTCCGGTGATGGAT/AATGTCTGGTGATGGAT	AATGTCCGGTGATGGAT		AATGTCCGGTGATGGAT/AATGTCTGGTGATGGAT	AATGTCCGGTGATGGAT					AATGTCTGGTGATGGAT/AATGTCTGGTGTTGGAT	AATGTCTGGTGATGGAT	AATGTCTGGTGATGGAT/AATGTCTGGTGTTGGAT	AATGTCTGGTGATGGAT/AATGTCTGGTGTTGGAT	AATGTCTGGTGATGGAT/AATGTCTGGTGTTGGAT	AATGTCTGGTGATGGAT/AATGTCTGGTGTTGGAT	AATGTCTGGTGATGGAT	AATGTCTGGTGATGGAT/AATGTCTGGTGTTGGAT	AATGTCTGATGTTGGAT/AATGTCTGGTGATGGAT	AATGTCTGGTGATGGAT/AATGTCTGGTGTTGGAT	AATGTCTGGTGATGGAT/AATGTCTGGTGTTGGAT	AATGTCTGGTGATGGAT
TCAAC	TCAAC	TCAAC	TCAAC	TCAAC	TCAAC	TCAAC	ACAAC/TCAAC	ACAAC/TCAAC	ACAAC	ACAAC/TCAAC	ACAAC	ACAAC	ACAAC	TCAAC	TCAAC	TCAAC	TCAAC	ACAGC/ATAGC	ACAAC	ACAAC	ACAAC	ACAAC/TCAAC	ACAAC/TCAAC	TCAAC	TCAAC	TCAAC	TCAAC	TCAAC	TCAAC	TCAAC	TCAAC	TCAAC	ATAAC	ATAAC	ATAAC	ACAAC/TCAAC	ACAAC/TCAAC	ACAAC	ACAAC/TCAAC	ACAAC/TCAAC	ACAAC/TCAAC	ACAAC	ACAAC/TCAAC		ACAAC	ACAAC/TCAAC	ACAAC/TCAAC	TCAAC	TCAAC
CATCACGATCCCGGGCCCCGTACGTGCC/CATCACGATCCCGTGCCCCGTACGTACC	CATCACGATCCCGGGCCCCGTACGTACC/CATCACGATCCCGTGCCCCGTACGTACC	CATCACGATCCCGGGCCCCGTACGTACC	CATCACGATACCGGGCCCCGTACGTACC/CATCATGATCCCGGGCCCCGTACGTACC			CATCACGATCCCGGGCCCCGTACGTACC	CATCACGATCCCGGGCCCCGTACGTACA/CATCATGATCCCGGGCCCCGTACGTACC	CATCACGATCCCGGGCCCCGTACGTACA/CATCATGATCCCGGGCCCCGTACGTACC	CATCATGATCCCGGGCCCCGTACGTACC	CATCACGATCCCGGGCCCCGTACGTACC/CATCATGATCCCGGGCCCCGTACGTACC	CATCACGATCCCGGGCCCCGTACGTACC	CATCACGATCCCGGGCCCCGTACGTACC	CATCACGATCCCGGGCCCCGTACGTACC	CATCACGATCCCGGGCCCCGTACGTACC	CATCACGATCCCGGGCCCCGTACGTACC	CATCACGATACCGGGCCCCGTACGTACC/CATCACGATCCCGGGCCCCGTACGTACC	CATCACGATCCCGTGCCCCGTACGTACC				CATCACGATCCCGGGCCCCGTACGTACC		CATCACGATCCCGGGCCCCGTACGTACC/CATCATGATCCCGGGCCCCGTACGTACC	CATCACGATACCGGGCCCCGTACGTACC/CATCACGATCCCGGGCCCCGTACGTACC	CATCACGATACCGGGCCCCGTACGTACC	CATCACGATACCGGGCCCCGTACGTACC/TATCACGATCCCGGGCCCCGTACGTACC	CATCACGATCCCGGGCCCCGTACGTACC	CATCACGATCCCGGGCCCCGTACGTACC	CATCACGATCCCGGGCCCCGTACGTACC	CATCACGATCCCGGGCCCCGTACGTACC	CATCACGATCCCGGGCCCCGTACGTACC	CATCACGATCCCGGGCCCCGTACGTACC	CATCACGATCCCGGGCCCCGTACGTACC	CATCACGATCCCGGGCCCCGTACGTACC	CATCACGATCCCGGGCCCCGTACGTACC	CATCACGATCCCAGGCCCCGTACGTACC/CATCACGATCCCGGGCCCCGTACGTACC			CATCACGATCCCGGGCCCCGTACGTACC/CATCACGATCCCGGGCTCCGCACGTACC		CATCACGATCCCGGGCCCCGTACGTACC/CATCACGATCCCGGGCTCCGCACGTACC	CATCACGATCCCGGGCCCCATACGTACC/CATCACGATCCCGGGCCCCGTACGTACC	CATCACGATCCCGGGCCCCATACGTACC/CATCACGATCCCGGGCCCCGTACGTACC	CATCACGATCCCGGGCTCCGCACGTACC/CATCATGATCCCGGGCCCCGTACGTACC	CATCACGATCCCGGGCCCCGTACGTACC	CATCACGATCCCGGGCCCCGTACGTACC/CATCATGATCCCGGGCCCCGTACGTACC	CATCACGATCCCGGGCCCCGTACGTACC/CATCATGATCCCGGGCCCCGTACGTACC	CATCACGATCCCGGGCCCCGTACGTACC	CATCACGATCCCGGGCCCCGTACGTACC/CATCGCGATCCCGGGCCCCGTACGTACC
TACCGCGTCACTACTTGA	TACCGCGTCACTACTTGA	TACCGCGTCACTACTTGA		TACCGCGTCACTACTCGT/TACCGCGTCACTACTTGA	TACCGCGTCACTACTTGA		TACCGCGTCACTACTTGA/TACCTCGTCACTACTTGA	TACCGCGTCACTACTTGA/TACCTCGTCACTACTTGA						TACCGCGTCACTACTTGA	TACCGCGTCACTACTTGA	TACCGCGTCACTACTTGA	TACCGCGTCACTACTTGA	TACCGCGTCACTACTCGA/TACCGCGTCACTACTCGT	TACCGCGTCACTACTTGA		TACCGCGTCACTACTTGA	TACCGCGTCACTACTCGT/TACCGCGTCACTACTTGA	TACCGCGTCACTACTTGA				TACCGCGTCACTACTTGA/TACCGCGTTACTACTTGA	TACCGCGTCACTACTTGA/TACCGCGTTACTACTTGA	TACCGCGTCACTACTTGA	TACCGCGTCACTACTTGA	TACCGCGTCACTACTTGA	TACCGCGTCACTACTTGA	TACCGCGTCACTACATGA	CACCGCGTCACTACTCGT		TACCGCGTCACTACTTGA	TACCGCGTCACTACTCGT/TACCGCGTCACTACTTGA		TACCGCGTCACTACTCGT/TACCGCGTCACTGCTTGT		TACCGCGTCACTACTCGT/TACCGCGTCACTACTTGA	TACCGCGTCACTACTTGA/TAGCGCGTCACTACTCGT			TACCGCGTCAGTACTCGT/TAGCGCGTCACTACTCGT	TACCGCGTCACTACTCGT/TACCGCGTCACTACTTGA		TACCGCGTCACTACTCGT/TACCGCGTCACTGCTTGA	TACCGCGTCACTACTCGT/TACCGCGTCACTACTTGA
TCGCAACGGGCGCGC	TCGCAACGGGCGCGC	TCGCAACGGGCGCGC	TCGCAACGGGCGCGC	TCGCAACGGGCGCGC/TCGCAACGGGTGCGC	TCGCAACGGGCGCGC	TCGCAACGGGCGCGC	TCGCAACGGGCGCGC	TCGCAACGGGCGCGC	TCGCAACGGGCGCGC	TCGCAACGGGCGCGC	TCGCAACGGGCGCGC	TCGCAACGGGCGCGC	TCGCAACGGGCGCGC	TCGCAACGGGCGCGC	TCGCAACGGGCGCGC	TCGCAACGGGCGCGC	TCGCAACGGGCGCGC		TCGCAACGGGCGCGC	TCGCAAAGGACGCGC/TCGCAACGGGCGCGC	TCGCAACGGGCGCGC	TCGCAACGGGCACGC/TCGCAACGGGCGCGC	TCGCAACGGGCGCGC/TCGCAACGGGTGCGC	ACGCAACGGGCGCGC/TCGCAACGGGCGCGC	TCGCAACGGGCGCGC	ACGCAACGGGCGCGC/TCGCAACGGGCGCGC	TCGCAACGGGCGCGC	TCGCAACGGGCGCGC	TCGCAACGGGCGCGC	TCGCAACGGGCGCGC	TCGCAACGGGCGCGC	TCGCAACGGGCGCGC	TCGCAACGGGCGCGC	TCGCAACGGGCGCGC	TCGCAACGGGCGCGC		TCGCAACGGGCGCGC	TCGCAACGGGCGCGC	TCGCAACGGGCGCGC	TCGCAACGGGCGCGC/TCGCAACGGGCGCGT	TCGCAACGGGCGCGC/TCGCAACGGGTGCGC	TCGCAACGGGCGCGC/TTGCAACGGGCGCGC	TCGCAACGGGCGCGC	TCGCAACGGGCGCGC	TCGCAACGGGCGCGC/TTGCAACGGGCGCGC	TCGCAACGGGCGCGC	TCGCAACGGGCGCGC	TCGCAACGGGCGCGC	TCGCAACGGGCGCGC
	AGAGTAGACGGGA/AGAGTAGCCGGGA	AGAGTAGACGGGA		AGAGTAGCCGGGA		AGAGCAGCCGGGA	AGAGTAGACGGGA/AGAGTAGCCGGGA	AGAGTAACCGGAA/AGAGTAGCCGGGA				AGAGTAACCTGGA/AGAGTAGCCTGGA	AGAGTAGCCTGGA	AGAGTAGACGGGA		AGAGTAGCCGGGA/AGCGTAACCGGAA	AGAGTAACCGGAA/AGAGTAGCCGGGA		AGAGTAACCGGAA/AGAGTAGCCGGGA	AGAGTAACCGGAA/AGAGTAGCCGGGA	AGAGTAACCGGAA/AGAGTAGCCGGGA	AGAGTAACCGGAA/AGAGTAGCCGGGA	AGAGTAGACGGGA/AGAGTAGCCGGGA	AGAGTAACTGGAA/AGAGTAGCCGGGA			AGAGTAGACGGGA/AGAGTAGCCGGGA	AGAGTAGACGGGA/AGAGTAGCCGGGA	AGAGTAGACGGGA/AGAGTAGCCGGGA	AGAGTAGACGGGA/AGAGTAGCCGGGA		AGAGTAGACGGGA/AGAGTAGCCGGGA	AGAGTAGCCGGGA		AGAGTAGCCGGGA		AGAGTAGACGGGA/AGAGTAGCCGGGA	AGAGTAGACGGGA/AGAGTAGCCGGGA			AGAGTAGACGGGA/AGAGTAGCCGGGA	AGAGTAGACGGGA/AGAGTAGCCGGGA	AGAGTAGACGGGA/AGAGTAGCCGGGA	AGAGTAGACGGGA/AGAGTAGCCGGGA		AGAGTAGACGGGA/AGAGTAGCCGGGA	AGAGTAGACGGGA/AGAGTAGCCGGGA	AGAGTAGACGGGA	AGAGTAGACGGGA/AGAGTAGCCGGGA
TCTTTCAGTAAA	TCTTTCAGTAAA	TCTTTCAGTAAA	TCTTTCAGTAAA	TCTTTCAGTAAA/TCTTTCATTAAA	TCTTTCAGTAAA/TCTTTCATTAAA	TCTTTCAGTAAA	TCTTTCAGTAAA	TCTTTCAGTAAA	TCTTTCAGTAAA/TCTTTCATTAAA	TCTTTCAGTAAA/TCTTTCATTAAA	TCTTTCAGTAAA/TCTTTCAGTAAG	TCTTTCAGTAAA/TCTTTCAGTAAG	TCTTTCAGTAAA	TCTTTCAGTAAA	TCTTTCAGTAAA	TCTTTCAGTAAA/TCTTTCATTAAA	TCTTTCAGTAAA		TCTTTCAGTAAA/TTTTTCAGTAAA	TTTTTCAGTAAA	TCTTTCAGTAAA/TTTTTCAGTAAA	TCTTTCAGTAAA/TCTTTGAGTAAA	TCTTTCAGTAAA/TCTTTGAGTAAA	TCTTTCAGTAAA/TCTTTCATCAAA	TCTTTCAGTAAA/TCTTTCATTAAA	TCTTTCATCAAA/TCTTTCATTAAA	TCTTTCAGTAAA	TCTTTCAGTAAA	TCTTTCAGTAAA	TCTTTCAGTAAA	TCTTTCAGTAAA	TCTTTCAGTAAA	TCTTTCAGTAAA	TCTTTCAGTAAA	TCTTTCAGTAAA/TCTTTCAGTGAA	TCTTTCAGTAAA/TCTTTCATTAAA	TCTTTCAGTAAA/TCTTTCATTAAA	TCTTTCAGTAAA/TCTTTCATTAAA	TCTTTCAGTAAA/TCTTTCATTAAA	TCTTTCAGTAAA/TCTTTCATTAAA	TCTTTCAGTAAA/TCTTTCATTAAA	TCTTTCAGTAAA/TCTTTCATTAAA	TCTTTCAGTAAA/TCTTTCATTAAA	TCTTTCAGTAAA/TCTTTCATTAAA	TCTTTCAGTAAA/TCTTTCATTAAA	TCTTTCAGTAAA/TCTTTCATTAAA		TCTTTCAGTAAA/TCTTTGAGTAAA	TCTTTCAGTAAA
TTGCAG	TTGCAG	CTGCAG/TTGCAG	TTGCAG	TTGCAG	TTGCAG	TTGCAG	TTGCAG/TTGTAG	TTGCAG/TTGTAG	TTGCAG/TTGTAG		TTGCAG	TTGCAG	TTGCAG	TTGCAG	TTGCAG	TTGCAG	TTGCAG	TTGCAG	TTGCAG	TTGCAG	TTGCAG	TTGCAG		TTGCAG	TTGCAG	TTGCAG	TCGCAG/TTGCAG	TCGCAG/TTGCAG	TTGCAG	TTGCAG	TTGCAG	TTGCAG	TTGTAG	TTGTAG	TTGCAG	TTGCAG/TTGTAG	TTGCAG	TTGCAG	TTGCAG/TTGTAG	TTGCAG	TTGCAG		TTGCAG/TTGTAA	TTGCAG/TTGTAA	TTGCAG	TTGCAG	TTGCAG	TCGCAG/TTGCAG	TCGCAG
ACGACGAAGCTAGATTGCCATCG/ATGACGAAGCTAGATTGCCGTCG		ACGACGAAGCTAGATTGCCATCG/ATGACGAAGCTAGATTGCCGTCG				ATGACGAAGCTAGATTGCCATCG	ATGACGAAGCTAGATTGCCATCG/ATGACGAGGCTAGATTGCCATCG	ATGACGAAGCTAGATTGCCATCG	ACGACGAAGCTAGATTGCCATCG/ATGACGAAGCTAGATTGCCATCG		ACGATGAAGCTAGATTGCCATCG/ATGACGAAGCTAGATTGCCATCG	ATGACGAAGCTAGATTGCCATCG	ATGACGAAGCTAGATTGCCATCG	ATGACGAAGCTAGATTGCCATCG/GTGACGAAGCTAGATTGCCATCG	ATGACGAAGCTAGATTGCCATCG/GTGACGAAGCTAGATTGCCATCG	ACGACGAAGCTAGATTGCCATCG/ATGACGAAGCTCGATTGCCATCG	ACGACGAAGCTAGATTGCCATCG/ATGACGAAGCTAGATTGCCGTCG	ATGACGAAGCTAGATTGCCATCG	ATGACGAAGCTAGATTGCCATCG/ATGACGAAGCTAGATTGCCGTCG		ATGACGAAGCTAGATTGCCATCG				ATGACGAAGCTAGATTGCCATCG/ATGACGAAGCTAGATTGCCGTCG		ATGACGAAGCTAGATTGCCATCG	ATGACGAAGCTAGATTGCCATCG	ATGACGAAGCTAGATTGCCATCG	ATGACGAAGCTAGATTGCCATCG	ATGACGAAGCTAGATTGCCATCG	ATGACGAAGCTAGATTGCCATCG				ACGACGAAGCTAGATTGCCATCG/ATGACGAAGCTAGATTGCCATCG		ACGACGAAGCTAGATTGCCATCG/ATGACGAAGCTAGATTGCCATCG			ATGACGAAGCTAGATTGCCATCG/GTGACGAAGCTAGATTGCCATCG				ATGACGAAGCTAGATTGCCATCG/ATGATGAAGCTAGATTGCCATCG	ACGACGAAGCTAGATTGCCATCG/ATGACGAAGCTAGATTGCCATCG		ATGACGAAGCTAGATTGCCATCG	ATGACGAAGCTAGATTGCCATCG
	CCGTCTAAGCGGGGGAG		CTGTCTAAGCGGGGGAG	CCGTCTAAGCGGAGGAG	ACGTCTAAGAGGGGGGG	CCGTCTAAGCGGGGGAG/CTGTCTAAGCGGGGGAG					ACGTCTAAGAGGGGGGG	ACGTCTAAGAGGGGGGG	ACGTCTAAGAGGGGGGG			CCGTCTAAGCGGGGGAG	CCGTCTAAGCAAGGGGG/CCGTCTAAGCGAGGGGG		CCGTCTAAGCGGGGGGG/CCGTTTAAGCGGGGGGG					CCGTCTAAGCGGGGGAG/CTGTCTAAGCGGGGGAG
GTTTGCGCAGTACA	GTTTGCGCAGTACA	GTTCGCGCAGTACA					GTTCGCCCTCTACA/GTTTGCGCAGTACA	GTTCGCCCTCTACA/GTTTGCGCAGTACA		GTTCGCCCTCTACA/GTTCGCGCAGTACA	GTTCGCCCTCCACA	GTTCGCCCTCCACA/GTTCGCCTTCCACA	GTTCGCCTTCCACA	GTTCGCGCAGTACA/GTTTGCGCAGTACA	GTTCGCGCAGTACA/GTTTGCGCAGTACA		GTTTGCGCAGTACA		GTTCGCCCAGTACA	GTTCGCCCAGTACA	GTTCGCCCAGTACA/GTTCGCCCAGTACG	GTTCCCCCTCTACA/GTTCGCGCAGTACA	GTTCGCGCAGTACA/GTTTGCGCAGTACA				GTTCGCGCAGTACA/GTTTGCGCAGTACA	GTTCGCGCAGTACA/GTTTGCGCAGTACA	GTTTGCGCAGTACA	GTTTGCGCAGTACA	GTTTGCGCAGTACA	GTTTGCGCAGTACA						GTTCGCCCTCTACA/GTTCGCGCAGTACA	GTCCGCCCTCTACA/GTTCGCGCAGTACA	GTTCGCCCTCTACA/GTTCGTGCTCTACA	GTTCGCCCTCTACA/GTTCGCGCAGTACA		GTCCGCCCTCTACA/GTTCGCGCAGTACA		GTTCGCCCTCTACA/GTTTGCGCAGTACA	GTTCGCCCTCTACA/GTTTGCGCAGTACA		GTTCGCGCAGTACA/GTTTGCGCAGTACA	GTTTGCGCAGTACA
CGGATTGTAGGGAGCTC	CGGATTGTAGGGAGCTC	CGGATTGTAGGGAGCTC		CGGATTGTAGGGAGCTA	CGGATTGTAGGGAGCTA		CGGATTGTAGGGAGCTA/CGGATTGTAGGGAGCTC	CGGATCGTAGGGAGCTC/CGGATTGTAGGGAGCTC	CGGATTGTAGGAAGCTC		CGCATTGAAGGGGGCTC/CGGATTGAAGGGAGCTC			CGGATTGTAGGGAGCTC	CGGATTGTAGGGAGCTC	CGGATTGTAGGGAGCTC	CGGATTGTAGGGAGCTC										CGGACTGTAGGGATCTC	CGGACTGTAGGGATCTC	CGGACTGTAGGGATCTC/CGGATTGTAGGGAGCTC	CGGACTGTAGGGATCTC/CGGATTGTAGGGAGCTC	CGGACTGTAGGGATCTC/CGGATTGTAGGGAGCTC	CGGACTGTAGGGATCTC				CGGATTGTAGGGAGCTC		CGGACTGTAGGGAGCTC/CGGATTGTAGGGAGCTC		CGGACTGTATGGAGCTC	CGGATTGTAGGAAGCTC					CGGATTGTAGGAAGCTC/CGGATTGTAGGGAGCTC	CGGATTGTAGGAAGCTC
CAGCACTAGGAACGGGCGCTC/CAGCACTCGGAACGGGCGGTC		CAGCACTCGGAACGGGCGGTC	CCGTGATCAGAACGGGCGGGC/CCGTGATCAGAACGGGCGGTC	CCGCAATCAGAACGGGCGGTC/CCGTGATCAGAACGGGCGGTC		CCGCACTCAGAACGGGCGGTC/CCGTGATCAGAACGGGCGGTC		CAACACTCGGAACGGGCGCTC/CCGTGATCAGAACGGGCGGTC			CCGTGATCAGAACGGGCGGTC	CCGTGATCAGAACGGGCGGTC	CCGCGATCAGAACGGGCGGTC/CCGTGATCGGAACGGGCGGTC		CCGCAATCAGAACGGGCGGTC/CCGTGATCAGAACGGGCGGTC	CCACACTCAGAACGGGCGCTC	CAGCACTCAGAACGGGCGCTC/CCGCGATCGGAACGGGCGGTC	CCGCGATCAGAACGGGCGGTC	CAATGATCAGAACGGGCGGTC/CAGCACTCGGAACGGGCGGTC	CAGCACTCAGAACGAGCGGTC/CAGCACTCGGAACGGGCGGTC	CAGCACTCAGAACGGGCGGTC/CAGCACTCGGAGCGGGCGGTC			CCGCACTCAGAACGGGCGGTC/CCGTAATCAGAACGGGCGGTC	CCGTAATCAGAACGGGCGGTC/TCGTGATCAGAACGGGCGGTC	CCGTAATCAGAACGGGCGGTC/CCGTGATCAGAACGGGCGGTC	CAACACTCGGAACGGGCGGTC/CAGCACTCAGAACGGGCGGTC	CAACACTCGGAACGGGCGGTC/CAGCACTCAGAACGGGCGGTC	CAGCACTCAGAACGGGCGGTC/CCGTGATCAGAACGGGCGGTC	CAGCACTCAGAACGGGCGGTC/CCGTGATCAGAACGGGCGGTC	CAGCACTCAGAACGGGCGGTC/CCGTGATCAGAACGGGCGGTC	CAGCACTCAGAACGGGCGGTC/CCGTGATCAGAACGGGCGGTC	CAATGATCAGAACGGGCGGTC/CCGCACTCAGAACGGGCGGTC	CAATGATCAGAACGGGCGGTC	CCGTGATCAGAACGGGCGGTC													CCGTGATCAGAACGGGCGGTC/CCGTGATCAGAACGGGTGGTC	CCGTGATCAGAACGGGCGGTC/CCGTGATCAGAACGGGTGGTC
		GTGTCGCTTACCTTATGTTGTGTTTTTTTGTCGCG/GTGTCGTTCACCTTATGTTGTGTTTTTTTGTCGCG	GTGTCGCTCACCTTATGTTGTGTTTTTTTGTCGCG			GTGTCGCTCACCTTATGTTGTGTTTTTTTGTCGCG	GTGTCGCTCACCTTATGTTGTGTTTTTTTGTCGCG/GTGTCGCTTACATTATGTTGTGTTTTTTTGTCGCG	GTGTCGCTCACCTTATGTTGTGTTTTTTTGTCGCG	GTGTCGCTCACCTTATGTTGTGTTTTTTTGTCGCG	GTGTCGCTCACCTTATGTTGTGTTTTTTTGTCGCG	GTGTCGCTCACCTCATGTTGTGTTTTTTTGTCGCG/GTGTCGCTCACCTTATGTTGTGTTTTTTTGTCGCG	GTGTCGCTCACCTTATGTTGTGTTTTTTTGTCGCG	GTGTCGCTCACCTTATGTTGTGTTTTTTTGTCGCG		GTGTCGCTCACCTTATGTTGTGTTTTTTTGTCGCG	GTGTCGCTCACCTTATGTTGTGTTTTTTTGTCGCG	GTGTCGCTCACCTTATGTTGTGTTTTTTTGTCGCG		GTGCCGCTCACCTTATGTTGTGTTTTTTTGTCGCG/GTGTCGCTCACCTTATGTTGTGTTTTTTTGTCGCG	GTGCCGCTCACCTTATGTTGTGTTTTTTTGTCGCG/GTGTCGCTCACCTTATGTTGTGTTTTTTTGTCGCG				GTGTCGCTCACCTTATGTTGTGTTTTTTTGTCGCG		GTGTCGCTCACCTTATGTTGTGTTTTTTTGTCGCG	GTGTCGCTCACCTTATGTTGTGTTTTTTTGTCGCG	GTGTCGCTCACCTTATGTTGTGTTTTTTTGTCGCG	GTGTCGCTCACCTTATGTTGTGTTTTTTTGTCGCG	GTGTCGCTCACCTTATGTTGTGTTTTTTTGTCGCG	GTGTCGCTCACCTTATGTTGTGTTTTTTTGTCGCG	GTGTCGCTCACCTTATGTTGTGTTTTTTTGTCGCG	GTGTCGCCCACCTTATGTTGTGTTTTTTTGTCGCG/GTGTCGCTCACCTTATGTTGTGTTTTTTTGTCGCG	GTGTCGCCCACCTTATGTTGTGTTTTTTTGTCGCG				GTGTCGCTCACCTTATGTTGTGTTTTTTTGTCGCG	GTGTCGCTCACCTTATGTTGCGTTTTTTTGTCGCG/GTGTCGCTCACCTTATGTTGTGTTTTTTTGTCGCG	GTGTCGCTCACCTTATCTTGTGTTTTTTTGCCGCG/GTGTCGCTCACCTTATGTTGTGTTTTTTTGTCGCG	GTGTCGCTCACCTTATGTTGTGTTTTTTTGTCGTG/GTGTCGCTTACCTTATGTTGTGTTTTTTTGTCGCG		GTGTCGCTCACCTTATGTTGTGTTTTTTTGTCGCG/GTGTCGCTCACCTTATGTTGTGTTTTTTTGTCGTG	GTGTCGCTCACCTTATGTTGTGTTTTTTTGTCACG/GTGTCGCTCACCTTATGTTGTGTTTTTTTGTCGCG	GTGTCGCTCACCTTACGTTGTGTTTTTTTGTCGCG/GTGTCGCTCACCTTATGTTGTGTTTTTTTGTCGCG	GTGTCGCTCACCTTATGTTGTGTTTTTTTGTCACG/GTGTCGCTCACCTTATGTTGTGTTTTTTTGTCGCG		GTGTCGCTCACCTTATGTTGTGTTTCTTTGTCGCG/GTGTCGCTCACCTTATGTTGTGTTTTTTTGTCGCG	GTGTCGCTCACCTTATGTTGTGTTTTTTTGTCGCG
ATAGGTTATCCG		ATAGGTTATCCG	ATAAGTTATCCG	ATAGGTTATCAG/ATAGGTTATCCG	ATAGGTTATCAG/ATAGGTTATCCG	ATAGGTTATCCG	ATAGGTTATCCG	ATAAGATATCCG/ATAGGTTATCCG	ATAGGATATCCG/ATAGGTTATCAG	ATAGGTTATCAG/ATAGGTTATCCG	ATAGGTTATCCG	ATAGGTTATCAG	ATAGGTTATCAG		ATAGGTTAGCCG/ATAGGTTATCCG	ATAAGTTATCCG/ATAGGTTATCCG	ATAGGTTATCCG	ATAGGTTATCCG	ATAAGTTATCCG	ATAAGTTATCCG	ATAGGTTATCAG/ATAGGTTATCCG			ATAAGTTATCCG	ATAAGTTATCCG/ATAGGTTATCCG	ATAAGTTATCCG	ACAGATTATCCG/ATAGGTTATCCG	ACAGATTATCCG/ATAGGTTATCCG	ATAGGTTATCCG	ATAGGTTATCCG	ATAGGTTATCCG	ATAGGTTATCCG	ATAGGTTATCAG	ATAGGTTATCAG	ATAGGTTATCAG		ATAGGTTATCAG/ATAGGTTATCCG	ATAGGTTATCAG/ATAGGTTATCCG	ATAGGTTATCAG/ATAGGTTATCCG	ATAGGTTATCAG/ATAGGTTATCCG	ATAGGTTATCAG/ATAGGTTATCCG	ATAGGTTATCAG/ATAGGTTATCCG	ATAGGTTATCAG/ATAGGTTATCCG	ATAGGTTATCAG/ATAGGTTATCCG		ATAGGTTATCAG/ATAGGTTATCCG	ATAGGTTATCAG/ATAGGTTATCCG	ACAGATTATCCG/ATAGGTTATCCG	ACAGATTATCCG/ATAGGTTATCCG
CCCCGATCCTCCATACCTACATACGTGCT	CCCCGATCCTCCATACCTACATACGTGCT/CCCCGATCCTCTATACCTACATACGTGCT	CCCCGATCCTCCATACCTACATACGTGCT	CCCCGATCCTCCATACCTACATACGTGCT	CCCCGATCCTCCATACCTACATACGTGCT/CCCCGATCCTCCATACCTACGTACGTGCT	CCCCGATCCTCCATACCTACATACGTGCT	CCCCGATCCTCCATACCTACATACGTGCT	CCCCGATCCTCCATACCCACATACGTGCT	CCCCGATCCTCCATACCCACATACGTGCT/CCCCGATCCTCCATACCTACATACGTGCT	CCCCGATCCTCCATACCTACATACGTGCT	CCCCGATCCTCCATACCTACATACGTGCT	CCCCGATCCTCCATACCTACATACGTGCT	CCCCGATCCTCCATACCTACATACGTGCT	CCCCGATCCTCCATACCTACATACGTGCT	CCCCGATCCTCCATACCTACATACGTGCT	CCCCGATCCTCCATACCTACACACGTGCT/CCCCGATCCTCCATACCTACATACGTGCT	CCCCGATCCTCCATACCTACATACGTGCT/CCCCGATCCTCTATACCTACATACGTGCT	CCCCGATCCTCCATACCTACATACGTGCT		CCCCGATCCTCCATACCTACATACGTGCT		CCCCGATCCTCCATACCTACATACGTGCT	CCCCGATCCTCCATACCTACATACGTGCT	CCCCGATCCTCCATACCTACATACGTGCT	CCCCAATCCTCCATACCTACATACGTGCT/CCTCGATCCTCCATACCTACATACGTGCT	CCCCGATCCTCCATACCTACATACGTGCT/CCCCGATTCTCCATACCTACATACGTGCT	CCCCGATCCTCCATACCTACATACGTGCT	CCCCGATCCGCCATACCTACATACGTGCT	CCCCGATCCGCCATACCTACATACGTGCT	CCCCGATCCGCCATACCTACATACGTGCT/CCCCGATCCTCCATACCTACATACGTGCT	CCCCGATCCGCCATACCTACATACGTGCT/CCCCGATCCTCCATACCTACATACGTGCT	CCCCGATCCGCCATACCTACATACGTGCT/CCCCGATCCTCCATACCTACATACGTGCT	CCCCGATCCGCCATACCTACATACGTGCT/CCCCGATCCTCCATACCTACATACGTGCT	CCCCGATCTTCCATACCTACATACATGCT/CCCCGATCTTCCATACCTACATACGTGCT	CCCCGATCTTCCATACCTACATACGTGCT	CCCCGATCTTCCATACCTACATACATGCT/CCCCGATCTTCCATACCTACATACGTGCT	CCCCGATCCTCCATACCTACATACGTGCT/CCCCGATCCTCCATATCTACATACGTGCT	CCCCGATCCTCCATACCTACATACGTGCT	CCCCGATCCTCCATACCTACATACGTGCT	CCCCGATCCTCCATACCTACATACGTGCT/CCCCGATCCTCCATACCTATATACGTGCT	CCCCGATCCTCCATACCTACATACGTGCT	CCCCGATCCTCCATACCTACATACATGCT/CCCCGATCCTCCATACCTACATACGTGCT	CCCCGATCCTCCATACCTACATACGTGCT/TCCCGATCCTCCATACCTACATACGTGCT	CCCCGATCCTCCATACCTACATACGTGCT	CCCCGATCCTCCATACCTACATACGTGCT	CCCCGATCCTCCATACCTACATACGTGCT/CCCTGATCCTCCATGCCTACATACGTGCT	CCCCGATCCTCCATACCTACATACGTGCT	CCCCGATCCTCCATACCTACATACGTGCT	CCCCGACCCTCCATACCTACATACGTGCT/CCCCGATCCTCCATACCTACATACGTGCT	CCCCGATCCGCCATACCTACATACGTGCT
	CGTAAAGTGTGGCGGGGGGGTTCG/CGTAAAGTGTTGCAGGGGGGTTCG		CGTAAAGTGTGGCGGGGGGGTTCG			CGTAAAGTGTGGCGGGGGGGTTCG	CGTAAAGTGTGGCGGGGGGGTGCG/CGTAAAGTGTGGCGGGGGGGTTCG	CGTAAAGTGTGGCGGGGGGGTTCG			CGTGAAGTGTGGCGGGGGGGTTCG	CGTGAAGTGTGGCGGGGGGGTTCG	CGTAAAGTGTGGCGGGGGGGTTTG	CGTAAAGTGTGGCGGGGGGGTTCG		CGTAAAGTGTGGCAGGGGGGTTCG/CGTAAAGTGTGGCGGGGGGGTTCG	CGTAAAGTGTGGCGGGGGGGTGCG		CGTAAAGTGTGGCGGGGGGGTTCG/CGTGAAGTGTGGCGGGGGGGTTCG	CGTAGAGTGTGGCGGGGGGGTGCG/CGTGAAGTGTGGCGGGGGGGTTCG	CGTGAAGTGTGGCGGGGGGGTTCG		CGTAAAGTGTGGCGGGGGGGTTCG	CGTAAAGTGTGGCGGGGGGGTTCG	CGTAAAGTGTGGCAGGGGGGTTCA/CGTAAAGTGTGGCGGGGGGGTTCG	CGTAAAGTGTGGCGGGGGGGTTCG	CGTGAAGTGTGGCGGGGGGGTTCG/CGTGAAGTGTGGCGTGGGGGTTCG	CGTGAAGTGTGGCGGGGGGGTTCG/CGTGAAGTGTGGCGTGGGGGTTCG	CGTAAAGTGTGGCGGGGGGGTGCG/CGTGAAGTGTGGCGTGGGGGTTCG	CGTAAAGTGTGGCGGGGGGGTGCG/CGTGAAGTGTGGCGTGGGGGTTCG	CGTAAAGTGTGGCGGGGGGGTGCG/CGTGAAGTGTGGCGTGGGGGTTCG	CGTAAAGTGTGGCGGGGGGGTGCG/CGTGAAGTGTGGCGTGGGGGTTCG	CGTAAAGTGTGGCGGGGGGGTTCG/CGTAAATTGTGGCGGGGGGGTTCG	CGTAAAGTGAGGCGGGGGGGTTCG/CGTAAAGTGTGGCGGGGGGGTTCG	CGTAAAGTGTGGCGGGGGGGTTCG	CGTAAAGTGTGGCGGGGGGGTTCG	CGTAAAGTGTGACGGGGGGGTTCG/CGTAAAGTGTGGCGGGGGGGTTCG		CGTAAAGTGTGGCGGAGGGGTTCG	CGTAAAGTGTGGCGGAGGGGTTCG/CGTAAAGTGTGGCGGGGGGGTTCG			CGTAAAGTGTGGCAGGGTGGTGCG/CGTAAAGTGTGGCGGGGGGGTTCG	CGTAAAGTGTGGCGGAGGGGTTCG/CGTAAAGTGTGGCGGGGGGGTTCG				CGTAAAGTGTGGCGGGGGGGTTCG	CCTAAAGTGTGGCGGGGGGGTTCG/CGTAAAGTGTGGCGGGGGGGTTCG
AAACCGCTTAGGGCAAAA	AAACCGCTTAGGGCAAAA/AAACCGCTTAGGGCACAA	AAACCGCTTAGGGCAAAA/AAACCGCTTAGGGCACAA	AAAACGCTTAGGGCACAA/AAACCGCTTAGGGCACAA	AAACCGCTTAGGGCACAA	AAACCGATTAGGGCACAA/AAACCGCTTAGGGCACAA	AAACCGCTTAGGGCACAA	AAACCGCTTAGGGCACAA	AAACAGCTTAGGGCTCAA/AAACCGCTTAGGGCACAA	AAACCGCTTAGGGCACAA/CAACCGCTTAGGGCACAA	AAACCGCTTAGGGCACAA	AAACCGCTTAGGGCACGA			AAACCGCTTAGGGCACAA/AAACCGCTTAGTGCACAA	AAACCGCTTAGGGCACAA/AAACCGCTTAGTGCACAA	AAACCGCTTAGGGCACAA/AAGCCGCTTAGGGCACAA			AAACCGCCTAGGGCACAA/AAACCGCTTAGGGCACAA	AAACCGCTTAGGGCACAA		AAACCGCTTAGGGCACAA			AGACCGCTTAGGACACAA	AAACCGCTTAGGGCACAA	AAACCGCTTAGGGCACAA	AAACCGCTTAGGGCACAA	AAACCGCTTAGGGCAAAA/AAACCGCTTAGGGCACAA	AAACCGCTTAGGGCAAAA/AAACCGCTTAGGGCACAA	AAACCGCTTAGGGCAAAA/AAACCGCTTAGGGCACAA	AAACCGCTTAGGGCAAAA/AAACCGCTTAGGGCACAA				AAACCGCTTAGGGCACAA		AAACCGCTTAGGGCACAA	AAACCGCTTAGGGCACAA/CAACCGCTTAGGGCACAA	AAACCGCTTAGGGCACAA/CAACCGCTTAGGGCACAA	AAACCGCTTAGGGCACAA		AAACCGCTTAGGGCACAA/CAACCGCTTAGGGCACAA		AAACCGCTTAGGGCACAA/CAACCGCTTAGGGCACAA	AAACCGCTTAGGGCACAA	AAACCGCTTAGGGCACAA	AAACCGCTCAGGGCACAA
CCCCCA/TCCCCA		TCCCCA/TCCCCT	TCCCCA/TCCCCT	TCCCCA/TCCCCT	TCCCCA/TCCCCT	TCCCCA/TCCCCT			TCCCCT	TCCCCA/TCCCCT		TCCCCA	TCCCCA/TCCCCT		TCCCCA/TCCCCT	TCCCCA/TCCCCT	TCCCCA/TCCCCT		TCCCCA/TCCCCT	TCCCCA/TCCCCT	TCCCCA/TCCCCT			TCCCCA/TCCCCT	TCCCCA/TCCCCT	TCCCCA/TCCCCT	TCCCCA/TCCCCT	TCCCCA/TCCCCT	TCCCCA/TCCCCT	TCCCCA/TCCCCT	TCCCCA/TCCCCT	TCCCCA/TCCCCT	TCCCCA/TCCCCT	TCCCCA	TCCCCA/TCCCCT	TCCCCA/TCCCCT				TCCCCA/TCCCCT		TCCCCA/TCCCCT			TCCCCA/TCCCCT	TCCCCA/TCCCCT		TCCCCA/TCCCCT	TCCCCA/TCCCCT
	CCGCGTCTC/CTGCGTCTC	CCGCGTCTC/CTGCGTCTA		CTGCGTCTA	CCGCGTCTC/CTGCGTCTC				CCGCATCTC/CTGCGTCTC		CCGCGTCTC/CTGCGTCTC	CCGCGTCTC	CCGCGTCTC		CCGCGTCTC/CTGCGTCTC	CCGCGTCTC											CCGCGTCTC/CTGCGTCTC	CCGCGTCTC/CTGCGTCTC	CCGCGTCTC/CTGCGTCTC	CCGCGTCTC/CTGCGTCTC	CCGCGTCTC/CTGCGTCTC	CCGCGTCTC/CTGCGTCTC	CCGCGTCTC	CCGCGTCTC	CCGCGTCTC	CCGCATCTC/CTGCGTCTA	CCGCATCTC/CTGCGTCTA	CCGCATCTC/CTGCGTCTC	CCGCATCTC/CTGCGTCTC				CCGCATCTC/CTGCGTCTC	CCGCATCTC/CTGCGTTTC				CCGCGTCTC/CTGCGTCTC	CCGCGTCTC
TGTGCGATTCGT	TGTGCGATTCGT	TCTGCGATTCGT/TGTGCGATTCGT	TGTGCGACTCGT/TGTGCGATTCGT	TGTGCGATTCGT	TGTGCGATTCGT	TGTGCGATTCGT	TGTGCGATTCGT	TGTGCGATTCGT						TGTGCGATTCGT	TGTGCGATTCGT	TGTGCGATTCGT	TGTGCGATTCGT			TGTACGATTCGT/TGTGCGATTCGT							TGTGCGATTCGT	TGTGCGATTCGT	TGTGCGATTCGT	TGTGCGATTCGT	TGTGCGATTCGT	TGTGCGATTCGT																TGTGCGATTCGT
TGCACCGCACTCCGCAACTTA	TGCACCGCACTCCGAAACTTA/TGCACCGCACTCCGCAACTTA	TACACCGCACTCCGCAACTTA/TGCACCGCACTCCGCAACTTA			TGCACCGCACTCCGCAACTTA/TGCGCCGCACTCCGCAACTTA	TGCACCGCACTCCGCAACTTA		TGCACCACACTCCGCAGCTTA/TGCACCGCACTCCGCAACTTA	TGCACCGCACTCCGCAACTTA/TGCGCCGCACTCCGCAACTTA	TGCACCGCACTCCGCAACTTA	TGCACCGCACTCCGCAACTTA			TGCACCGCACTCCGCAACTTA	TGCACCGCACTACGCAACTTA/TGCACCGCACTCCGCAACTTA	TGCACCGCACTCCGAAACTTA/TGCACCGCACTCCGCAACTTA	TGCACCGCACTCCGCAACTTA	TGCACCGCACTCCGCAACTTA	TGCACCGCACTCCGCAACTTA/TGCACCGTACTCCGCAACTTA	TGCACCGCACTCCGCAACTTA	TGCACCGCACTCCGCAACTTA	TGCACCGCACTCCGCAACTTA/TGCGCCGCACTCCGCAACTTA	TGCACCGCACTCCGCAACTTA/TGCACCGCACTCTGCAACTTA	TGCACCGCACTCCGCAACTTA	TGCACCGCACTCCGCAACTTA	TGCACCGCACTCCGCAACTTA	TGCACCGCACTCCGCAACTTA	TGCACCGCACTCCGCAACTTA	TGCACCGCACTCCGCAACTTA	TGCACCGCACTCCGCAACTTA	TGCACCGCACTCCGCAACTTA	TGCACCGCACTCCGCAACTTA	TGCACCGCACTCCGCAACTTA	TGCACCGCACTCCGCAACTGA	TGCACCGCACTCCGCAACCTA/TGCACCGCACTCCGCAACTTA		TGCACCACACTCCGCAGCTTA/TGCACCGCACTCCGCAACTTA	TGCACCGCACTCCGCAACTTA	TGCACCGCACTCCGCAACTTA/TGCGCCGCACTCCGCAACTTA	TGCACCGCACTCCGCAACTTA/TGCGCCGCACTCCGCAACTTA			TGCACCGCACTCCGCAACTTA/TGCGCCGCACTCCGCAACTTA			TGCACCACACTCCGCAGCTTA/TGCACCGCACTCCGCAACTTA		TGCACCGCACTCCGCAACTTA	TGCACCGCACTCCGCAACTTA
CTATGT		CTATGT		CTATGT		CTATGT	CTATGT	CTATGT	CTATGT				CTATGT	CTATGT	CTATGT		CTATGT	CTATGA/CTATGT					CTATGT		CTATGT		CTATGT	CTATGT		CTATGT	CTATGT	CTATGT				CTATGT/CTCTGT	CTATGT	CTATGT/CTCTGT	CTATGT	CTATGT/CTCTGT	CTATGT	CTATGT/CTCTGT		CTATGT	CTATGT/CTCTGT	CTATGT
		AACCTCT	AACCTCT	AACCTCT	AACCTCT/AACCTGT	AACCTCT		AACCTCT						AACCTCT	AACCTCT	AACCTCT	AACCTCT					AACCTCC/AACCTCT	AACCTCT/AGCCTCT	AACCTCT	AACCTCT	AACCTCT	AACCTCT	AACCTCT	AACCTCT	AACCTCT	AACCTCT	AACCTCT																AACCTCT	AACCTCT
CCCAAT		CCCAAT		CCCAAC	CCCAAC		CCCAAT	CCCAAT		CCCAAT		TCCAAC	CCCAAC/TCCAAC	CCCAAC/CCCAAT		CCCAAC/TCCAAT	CCCAAT					CCCAAT	CCCAAT					CCCAAC	CCCAAC/CCCAAT		CCCAAC						CCCAAT	CCCAAT			CCCAAT	CCCAAT	CCCAAT			CCCAAT		CCCAAT
	TATGATACGCCTGGCTA/TATGATACGCCTGGTTA	TATGATACGCCTGGTTA		TATATTACCCCTGGTTA/TCTGATACGCCTGGTTA	TATGTTACCCCTGGTTA/TCTGATACGCCTGGTTA		TATGATACGCCTGGTTA		TATGATACGCCTGGTTA/TATGTTACCCCTGGTTA				TATGTTACCCCTGGTTA		TATGATACGCCTGGTTA	TATGATACGCCTGGCTA/TATGATATGCCTGGTTA	TATGATACGCCTGGTTA	TATGATACGCATGGTTA						TATGATACGCCTGGTTA		TATGATACGCCTGGTTA	TATGATACGCCTGGTTA	TATGATACGCCTGGTTA	TATGATACGCCTGGTTA	TATGATACGCCTGGTTA	TATGATACGCCTGGTTA	TATGATACGCCTGGTTA	TATGATACGCCTGGTTA	TATGATACGCCTGGTTG	TATGATACGCCTGGTCA	TATGATACGCCTGGTTA/TATGTTACCCCTGGTTA	TATGATACGCCTGGTTA/TATGTTACCCCTGGTTA	TATGATACGCCTGGTTA	TATGATACGCCTGGTTA/TATGTTACCCCTGGTTA	TATGATACGCCTGGTTA		TATGATACGCCTGGTTA/TATGTTACCCCTGGTTA		TATGATACGCCTGGTTA/TATGTTACCCCTGGTTA	TATGATACGCCTGGTTA/TATGTTACCCCTGGTTA		TATGATACGCCTGGTTA/TATGTTACCCCTGGTTA	TATGATACGCCTGGTTA
			CGTACGGAGTGGCGCGAGATGCGTGGCGATGG/CGTACGGAGTGGCGCGAGGTGCGTGGCGATGG	CGTACGGAGCGGCGCGAGGTGCGTGGCGATGG/CGTACGGAGCGGTGCAAGGTGCATGGCGATGG	CGTACGGAGCGGCGCGAGGTGCGTGGCGATGG/CGTACGGAGCGGTGCAAGGTGCATGGCGATGG				CGTACGGAGTGGCGCGAGATGCGTGGCGATGG/TGTGCGGAGCGGCGCGAGGTGCATGGCGATGG	CGTACGGAGCGGTGCGCGACGCATGGCGACGG	CGTGCGGAGCGGCGCGAGGTGCATGGCGATGG	CGTGCGGAGCGGCGCGAGGTGCATGGCGATGG/CGTGCGGAGCGGCGCGCGGTGCATGGCGATGG	CGTACGGAGCGGCGCGAGGTGCGTGGCGATGG	CGTACGGAGTGGCGCGCGATGCGTGGCGATGG/CGTGCGGAGCGGCGCGCGATGCGTGTCGATGG	CGTGCGGAGCGGCGCGCGATGCGTGTCGATGG	CATACGGAGCGGCGCGCGATGCGTGGCGATGG	CGTACGGAGCGGCGCGCGATGCATGGCGATGG/CGTACGGAGTGGCGCGCGATGCGTGGCGATGG		CGTACGGAGCGGCGCACGGTGCGTGGCGATGG/CGTACGGAGCGGCGCGCGATGCGTGGCGATGG	CGTACGGAGCGGCGCAAGGTGCATGGCGATGG/CGTACGGAGCGGCGCGAGGTGTGTGGCGATGG						CGTACAGAGCGGCGCACGGCGCATGGCGATGG/CGTACGGAGCGGCGCGAGGTGCGTGGCGATGG		CGTACGGAGCGGCGCGCGGCGCATGGCGATGG	TGTGCGGAGCGGCGCGAGGTGCATGGCGATGG	TGTGCGGAGCGGCGCGAGGTGCATGGCGATGG	TGTGCGGAGCGGCGCGAGGTGCATGGCGATGG	TGTGCGGAGCGGCGCGAGGTGCATGGCGATGG	CGTACGGAGCGGCGCGCGGTGTGTGGCGACGG/CGTGCGGAGCGGCGCGCGGTGCGTGGCGACGG	CGTACGGAGCGGCGCGAGGTGCATGGCGATGG/CGTACGGAGCGGCGCGCGGTGTGTGGCGACGG	CGTGCGGAGCGGCGCGCGGTGCGTGGCGACGG		CGTACGGAGCGGCGCGAGGTGCGTGGCGATGG			CGTACGGAGTGGCGCGAGATGCGTGGTGATGG/TGTGCGGAGCGGCGCGAGGTGCATGGCGATGG	CGTACAGAGCGGCGCGCGGCGCATGGCAATGG			CGTACGGAGCGGCGCGAGGTGCGTGGCGATGG		CGTACGGAGCGGCGCGAGGTGCGTGGCGATGG/TGTGCGGAGCGGCGCGAGGTGCATGGCGATGG
		GGCCTTGGCCTGTGTCCTGGTG		AGCCTTGGCCTGCGTCCTGGTG/GGCCTTGGCCTGCGTCCTGGTG	AGCCTTGGCCTGCGTCCTGGTG/GGCCTTGGCCTGCGTCCTGGTG	GGCCTTGGCCTGCGTCCTGGTG	AGCCTTGGCCTGCGTCCTGGTG/GGCCTTGGCCTGCGTCCTGGTG	GGCCTTGGCCTGCGTCCTGGTG/GGCCTTGGCCTGTGTCCTGGTG	GGCCTCAGCCTGCGTCCTGGTG/GGCCTTGGCCTGCATCCTGGTG			GGCCTTGGCCTGCGTCCTGGTG		GGCCTTGGCCTGCGTCCTGGTG	GGCCTTGGCCTGCGTCCTGGTG/GGCCTTGGCCTGTGTCCTGGTG	GGCCTTGGACTTCATCCTGGTG/GGCCTTGGCCTGCATCCTGGTG	GGCCTTGGCCTGTGTCCTGGTG/GTCCTTGGCCTGTGTCCTGGTG	GGCCTTGGCCTGCATCCTGGTG	GGCCTTGGCCTGCATCCCGGTG/GGCCTTGGCCTGCGTCCTGGTG		GGCCTTGGCCTGCATCCTGGTG/GGCCTTGGCCTGCGTCCTGGTG	GGCCTTGGCCTGCGTCCTGGTG		GGCCTTGACCTGCATCCTGGTG		GGCCTTGGCCTGCATCCTGGTG	GGCCTTGGCCTGCATCCTGGTG	GGCCTTGGCCTGCATCCTGGTG	GGCCTTGGCCTGCATCCTGGTG/GGCCTTGGCCTGCGTCCTGGTG	GGCCTTGGCCTGCATCCTGGTG/GGCCTTGGCCTGCGTCCTGGTG	GGCCTTGGCCTGCGTCCTGGTG	GGCCTTGGCCTGCATCCTGGTG/GGCCTTGGCCTGCGTCCTGGTG	GGCCTTGGCCTGCATCCTGGTG	GGCCTTGGCCTGCATCCTGGTG	AGCCTTGGCCTGCATCCTGGTG/GGCCTTGGCCTGCATCCTGGTG	GGCCTTGGCCTGCATCCTGGTG	AGCCTTGGCCTGCGTCCTGGTG/GGCCTTGGCCTGCGTCCTGGTG	AGCCTTGGCCTGCATCCTGGTG/GGCCTTGGCCTGCATCCTGGTG	GGCCTTGGCCTGCATCCTGGTG	GGCCTTGGCCTGCATCCTGGTG		GGCCTTGGCCTGCATCCTGGTG/GGCCTTGGCCTGCGTCCTAGTG	GGCCTTGGCCTGCATCCTGGTG/GGCCTTGGCCTGCGTCCTGGTG	GGCCTTGGCCTGCATCCTGGTG/GGCCTTGGCCTGCGTCCTGGTG	GGCCTTGGCCTGCATCCTGGTG/GGCCTTGGCCTGCGTCCTGGTG	GGCCTTGGCCTGCATCCTGGTG/GGCCTTGGCCTGCGTCCTGGTG	GGCCTTGGCCTGCATCCTGGTG/GGCCTTGGCCTGCGTCCTGGTG	GGCCTTGGCCTGCATCCTGGTG/GGCCTTGGCCTGCGTCCTGGTG	GGCCTTGGCCTGCATCCTGGTG/GGCCTTGGCCTGCGTCCTGGTG
TCTCAACTGACGAGGCTGA	CCTCGACTGACGAGGCTGA/TCTCAACTGACGAGGCTGA	TCTCAACTGACGAGGCTGA	CCTCAACTGACGAGACTGA/CCTCAACTGACGAGGCTGA	TCTCAACTGACGAGGCTGA	TCTCAACTGACGAGGCTGA	CCTCAACTGACGAGACTGA	CCTCAACTGACGAGACTGA/TCTCAACTGACGAGGCTGA	CCTCAACTGACGAGACTGA	TCTCAACTGACGAGGCTGA		CCTCAACTGACGAGGCTGA/CCTCAACTGTCGAGGCTGA			TCTCAACTGACGAGGCTGA		CCTCAACTGACGAGACTGA/CCTCAACTGAGGAGGCTGA	TCTCAACTGACGAGGCTGA			CCTCAACTGACGAGGCTGA		TCTCAACTGACGAGGCTGA		CCTAAACTGACGAGGCTGA/CCTCAACTGACGAGGCTGA	CCTCAACTGACGAGACTGA	CCTCAACTGACGAGACTGA/CCTCAACTGACGAGGCTGA	TCTCAACTGACGAGGCTGA	TCTCAACTGACGAGGCTGA	TCTCAACTGACGAGGCTGA	TCTCAACTGACGAGGCTGA	TCTCAACTGACGAGGCTGA	TCTCAACTGACGAGGCTGA	CCTCAACTGTCGAGGCTGA		CCTCAACTGTCGAGGCTGA	TCTCAACTGACGAGGCTGA	TCTCAACTGACGAGGCTGA	CCTCAACTGACGAGGCTGA/TCTCAACTGACGAGGCTGT	TCTCAACTGACGAGGCTGA	TCTCAACTGACGAGGCTGA/TCTCAACTGACGAGGCTGT	TCTCAACTGACGAGGCTGA	TCTCAACTGACGAGGCTGA/TCTCAACTGACGAGGCTGT	TCTCAACTGACGAGGCTGA	TCTCAACTGACGAGGCTGA	TCTCAACTGACGAGGCTGA	TCTCAACTGACGAGGCTGA	TCTCAACTGACGAGGCTGA	TCTCAACTGACGAGGCTGA	TCTCAACTGACGAGGCTGA
GACGCGGATCGGCCCCG	GACAGGGATCGGCCCCG/GACGCGGATCGGCCCCG	GACGCGGATCGGCCCCG	GACGCGGATCGGCCCCG		GACACGGATCGGCCCCG/GACAGGGATCGGCCCCG	GACGCGGATCGGCCCCG	GACACGGATCGGCCCCG/GACAGGGATCGGCCCCG	GACACTGATCGGCCCCG/GACAGGGATCGGCCCCG	GACGCGGATCGGCCCCG	GACGCGGATCGGCCCCG	GACACGGATCGGCCCCG	GACACGGATCGGCCCCG	GACACGGATCGGCCCCG	GACAGGGATCGGCCCCG/GACGCGGATCGGCCCCG	GACAGGGATCGGCCCCG	GACACGGATCGGCCCCG/GACGCGGATCGGCCCCG	GACGCGGATCGGCCCCG	GACACGGACCGGCCCCG/GACGCGGACCGGCCCCG	GACGCGGGTCGGCCCCG	GACGCGGGTCGGCCCCG	GACGCGGATCGGCCCCG/GACGCGGATCGGCCCTG	GACGCGGATCGGCCCCG	GACGCGGATCGGCCCCG		GACGCGGATCGGCCCCG	GACGCGGATCGGCCCCG	GACAGGGATCGGCCCCG/GACGCGGATCGGCTCCG	GACAGGGATCGGCCCCG/GACGCGGATCGGCTCCG	GACAGGGATCGGCCCCG/GACGCGGATCGGCCCCG	GACAGGGATCGGCCCCG/GACGCGGATCGGCCCCG	GACAGGGATCGGCCCCG/GACGCGGATCGGCCCCG	GACAGGGATCGGCCCCG/GACGCGGATCGGCCCCG				GACGCGGATCGGCCCCG	GACACGGATCGGCCCCG/GACGCGGATCGGCCCCG	GACGCGGATCGGCCCCG	GACACGGATCGGCCCCG/GACGCGGATCGGCCCCG	GACGCGGATCGGCCCCG	GACGCGGATCGGCCCCG	GACACGGATCGGCCCCG/GACGCGGATCGGCCCCG	GACACGGATCGGCCCCG/GACGCGGATCGGCCCCG	GACGCGGATCGGCCCCG	GACGCGGATCGGCCCCG	GACACGGATCGGCCCCG/GACGCGGATCGGCCCCG	GACGCGGATCGGCCCCG	GACGCGGATCGGCCCCG	GACGCGGATCGGCTCCG
TTGGTTTCTTGTAT	TCGGCTTCTTGTGT/TTGGCTTCTTGTAT	TTGGCTTCTTCTAT		TTGGCTTCTTGTAT/TTGGTTTCTTGTAT			TTGGCTTCTTGTAT	TTGGCTTCTTGTAT	TTGGCTTCTTCTAT/TTGGCTTCTTGTAT		TTGGCTTCTTGTAT	TTGGCTTCTTGTAT	TTGGCTTCTTGTAT	TTGGCTTCTTGTAT	TTGGCTTCTTGTAT		TTGGCTTCTTGTAT		TTGGCTTCTTCTAT	TTGGCTCCTTCTAT	TTGGCTTCTTCTAT						TTGGCTTCTTGTAT	TCGGCTTCTTGTAT/TTGGCTTCTTGTAT	TTGGCTTCTTGTAT	TTGGCTTCTTGTAT	TTGGCTTCTTGTAT	TTGGCTTCTTGTAT	TTGGCTTCTTCTAT	TTGGCTTCTTCTAT	TTGGCTTCTTCTAT	TTGGCTTCTTGTAT/TTGGTTTCTTGTAT	TTGGCTTCTTCTAT/TTGGCTTCTTGTAT			TTGGCTTCTTCTAT/TTGGCTTCTTGTAT	TTGGCTTCTTCTAT/TTGGCTTCTTGTAT	TTGGCTTCTTGTAT	TTGGCTTCTTGCAT	TTGGCTTCTTGTAT	TTGGCTTCTTCTAT/TTGGCTTCTTGTAT	TTGGCTTCTTCTAT/TTGGCTTCTTGTAT	TTGGCTTCTTGTAT	TTGGCTTCTTCTAT/TTGGCTTCTTGTAT	TTGGCTTCTTGTAT
GCGCGAGCCGTCGGCGCGTCG	GCGCGAGCCGTCGGCGCGTCG/TCGCGAGCCGTCGGCGCGTCG	GCGCGAGCCGTCGGCGCGTCG	GCGCGAGCCGTCGACGCGTCG/GCGCGAGCCGTCGGCGCGTCG	GCGCGAGCCGTCGGCGCGTCG	GCGCGAGCCGTCGGCGCGTCG	GCGCGAGCCGTCGGCGCGTCG	GCGCGAGCCGTCGGCGCGTCG	GCACGAGCCGTCGGCGCGTGG/GCGCGAGCCGTCGGCGCGTCG	GCGCGAGCCGTCGGCGCGACG/GCGCGAGCCGTCGGCGCGTCG	GCGCGAGCCGTCGGCGCGACG/GCGCGAGCCGTCGGCGCGTCG	GCGCGAGCCGTCGGCGCGTCG	GCGCGAGCCGTCGGCGCGTCG	GCGCGAGCCGTCGGCGCGTCG	GCGCGAGCCGTCGGCGCGTCG	GCGCGAGCCGTCGGCGCGTCG	GCGCGAGCCGTCGGCGCGTCG/GCGCGAGCCGTCGGCTCGTCG	GCGCGAGCCGTCGGCGCGTCG	GCGCGAGCCGTCGGCGCGTCG	GCGCGAGCCGTCGGCGCGTCG	GCGCGAGCCGTCGGCGCGTCG/GCGCGAGCTGTCGGCGCGTCG	GCGCGAGCCGTCGGCGCGTCG/GCGCGAGCTGTCGGCGCGTCG	GCGCGAGCCGTCGGCGCGTCG	GCGCGAGCCGCCGGCGCGTCG/GCGCGAGCCGTCGGCGCGTCG	GCGCAAGCCGTCGGCTCGTCG/GCGCGAGCCGTCGGCGCGTCG	GCGCGAGCCGTCGGCTCGTCG	GCGCAAGCCGTCGGCGCGTCA/GCGCGAGCCGTCGGCGCGTCG	GCGCGAGCCGTCGGCGCGTCG	GCGCGAGCCGTCGGCGCGTCG					GCGCGAGCCGTCGGCGCGTCG	GCGCGAGCCGTCGGCGCGTCG/GCGCGAGTCGTCGGCGCGTCG	GCGCGAGCCGTCGGCGCGTCG/GCGCGAGTCGTCGGCGCGTCG	GCGCGAACCGTCGGCGTGTCG/GCGCGAGCCGTCGGCGCGTCG		GCGCGAGCCGTCGGCGCGTCG	GCGCGAGCCGTCGGCGCGTCG	GCGCGAGCCGTCGGCGCGACG/GCGCGAGCCGTCGGCGCGTCG	GCGCGAGCCGCCGGCGCGTCG/GCGCGAGCCGTCGGCGCGTCG	GCGCGAGCCGTCGGCGCGACG/GCGCGAGCCGTCGGCGCGTCG			GCGCGAGCCGTCGGCGCGTCG	GCGCGAGCCGCCGGCGCGTCG/GCGCGAGCCGTCGGCGCGTCG	GCGCGAGCCGCCGGCGCGTCG/GCGCGAGCCGTCGGCGCGTCG	GCGCGAGCCGTCGGCGCGTCG	GCGCGAGCCGTCGGCGCGTCG
TTGCCGATGTTACCA	TTGCCGATGTTACCA		TTGCCGATATTACCA/TTGCCGATGTTACCA			TTGCCGATATTACCA	TTGCCGGTGTTACCA	TTGCCGGTGTTACCA	TTGCCAATGCTACCA	TTGCCAATGCTACCA	TTGCCAATGCTACCA/TTGCCGGTGTTACCA	TTGCCAATGCTACCA/TTGCCGGTGTTACCA	TTGCCGGTGTTACCA				TTGCCGGTGTTACCA		TTGCCGAGGTTACCA/TTGCCGATGTTACCA		TTGCCGAGGTTACCA			TTGCCGATATTACCA	TTGCCGATATTACCA/TTGCCGATGTTACCA	TTGCCGATGTTACCA							TTGCCGATGTTACCA	TTGCCGATGTTACCA	TTGCCGATGTTACCA	TTGCCAATGCTACCA	TTGCCAATGCTACCA/TTGCCAATGTTACCA	TTGCCAATGCTACCA	TTGCCAATGCTACCA	TTGCCAATGCTACCA	TTGCCAATGCTACCA	TTGCCAATGCTACCA	TTGCCAATGCTACCA/TTGCCAATGTTACCA	TTGCCAATGCTACCA/TTGCCAATGTTACCA	TTGCCAATGCTACCA/TTGCCAATGTTACCA	TTGCCAATGCTACCA	TTGCCAATGCTACCA
ACTACCGTTAT/GCTACCGTTAT	GCTACCGTTAT	GCTACCGTTAT	GCTACCGTCAT/GCTACCGTTAT	GCTACCGTCAT/GCTACCGTTAT	GCTACCGTTAT		GCTACCATTAT	GCTACCATTAT	GCTACCGTTAT	GCTACCGTTAT	GCTACCGTTAT	GCTACCGTTAT				GCTACCGTTAT	GCTACCGTTAT	GCTACCGTTAT	GCTACCGTTAT	GCTACCGTTAT	GCTACCGTTAT	GCTACCGTTAT	GCTACCGTTAT	GCTACCGTTAT	GCTACCGTTAT	GCTACCGTCAT							GCTACCGTTAT	GCTACCGTTAT		GCTACCGTTAT	GCTACCGTTAT	GCTACCGTTAT	GCTACCGTCAT/GCTACCGTTAT	GCTACCGTTAT	GCTACCGTCAT/GCTACCGTTAT	GCTACCGTTAT/GCTATCGTTAT		GCTACCGTTAT	GCTACCGTTAT/GCTATCGTTAT	GCTACCGTTAT	GCTACCGTTAT
GGACCCCCTA	GGACCCCCTG/GGACCCGCTA		GGACCCCCTA			GGACCCCCTA	AAACCCCCTG	AAACCCCCTG/GGACCCCCTG						GGACCCCCTG	GGACCCCCTG	GGACCCCCTA/GGACCCCCTG	GGACCCCCTG					AAACCCCCTG	AAACCCCCTG	GGACCCCCTA	GGACCCCCTA	GGACCCCCTA	GGACCCCCCG	GGACCCCCCG	GGACCCCCCG	GGACCCCCCG	GGACCCCCCG	GGACCCCCCG																	GGACCCCCTG
TAGGGCTATCT/TGGGGCTATCT	TAGGGCAATCC/TAGGGCTATCC	TAGGGCTATCT	TAGGGCTATCC	TAGGGCTATCC	TAGGGCTATCC	TAGGGCTATCC	TAGGGCTATCC	TAGGGCTATCC	TAGGGCTATCC	TAGGGCTATCC				TAGGGCTATCC		TAGGGCTATCC	TAGGGCTATCT	TAGGGCTATCC/TAGGGTTATCC		TAGGGCTATCC		TAGGGCTATCC			TAGGGCTATCC	TAGGGCTAACC/TAGGGCTATCC	TAGGGCTATCC	TAGGGCTATCC	TAGGGCTATCC	TAGGGCTATCC	TAGGGCTATCC	TAGGGCTATCC	TAGGGCTATCC	TAGGGCTATCC	TAGGGCTATCC	TAGGGCTATCC	TAGGGCTATCC	TAGGGCTATCC	TAGGGCTATCC	TAGGGCTATCC	TAGGGCTATCC	TAGGGCTATCC	TAGGGCTATCC	TAGGGCTATCC	TAGGGCTATCC/TAGGGCTATCT	TAGGGCTATCC/TAGGGCTATCT	TAGGGCTATCC	TAGGGCTATCC/TAGGGCTATCT	TAGGGCTATCC
GACGCACGAAAATCTGGC/GACGCACGTAGATCTGGC		GACGCAAGTAGATCTGGC/GACGCACGTAGATCTGGC	GACAAACGTAGATCTGGC/GACGCACGTAGATCTGGC			GACAAACGTAGATCTGGC/GACGAACGTAGATCTGGC			GAAGCACGTAGATATGGC/GACGCACGTAGATCTGGC						GAAGCACGTAGATATGGC/GACGCACGTAGATCTGGC	GAAGCACGTAGATATGGC/GACGCACGTAGATCTGGC	GACGCACGTAGATCTGGC	GACGCACGTAGCTCTGGC		GACGCACGTAGATCCGGC/GACGCACGTAGATCTGGC				GACAAACGTAGATCTGGC/GACGCACGTAGATCTGGC	GACGCACGTAGATCTGGC	GACGCACGTAGATCTGGC			GAAGCACGTAGATATGGC/GACGCACGTAGATCTGGC	GAAGCACGTAGATATGGC/GACGCACGTAGATCTGGC	GAAGCACGTAGATATGGC/GACGCACGTAGATCTGGC	GAAGCACGTAGATATGGC/GACGCACGTAGATCTGGC	GACGCACGTAGATCTGCC/GACGCACGTAGATCTGGC	GACGCACGTAGATCTGCC/GACGCACGTAGATCTGGC	GACGCACGTAGATCTGCC/GACGCACGTAGATCTGGC		CCCGCACGTAGATCTGGC/GACGCACGTAGATCTGGC		GACGCACGTAGATCTGCC/GACGCACGTAGATCTGGC		GAAGCACGTAGATATGGC/GACGCACGTAGATATGGC			GACGCACGTAGATCTGCC/GACGCACGTAGATCTGGC	GAAGCACGTAGATATGGC/GACGCACGTAGATATGGC		GACGCACGTAGATCTGCC	GACGCACGTAGACCTGGC/GACGCACGTAGATCTGGG
GGCGTGGGCAATCTAGGAATT	GGCGTGGGCAATCTAGGAATT	GGCGTGGGCAATCTAGGAATT	GGCGTGGGCAATCTAGGAATT	GGCGTGGGCAATCTAGGAATT	GGCGTGGGCAATCTAGGAATT	GGCGTGGGCAATCTAAGAATT/GGCGTGGGCAATCTAGGAATT	GGCGTGGGCAATCTAGGAATT	GGCGTGGGCAATCTAGGAATT/GGCGTGGTCAATCTAGGAATT	GGCGTGGGCAATCTAGGAATT	GGCGTGGGCAATCTAGGAATT	GGCGTGGGCAATCTAGGAATT/GGCGTTGGCAATCTAGGAATT	GGCGTGGGCAATCTAGGAATT/GGCGTTGGCAATCTAGGAATT	GGCGTGGGCAATCTAGGAATT	GGCGTGGGCAATCTAGGAATT	GGCGTGGGCAATCTAGGAATT		GGCGTGGGCAATCTAGGAATT	GGCGTGGGCAATCTAGGAATT	GGCGTGGGCAATCTAGGAATT	GGCGTGGGCAATCTAGGAATT	GGCGTGGGCAATCTAGGAATT/GGCGTGGGCAATCTGGGAGTT	GGCGTGGGCAATCTAGGAATT	GGCGTGGGCAATCTAGGAATT/GGCGTGGTCAATCTAGGAATT	GGCGTGGGCAATCTAAGAATT	GGCGTGGGCAATCTAGGAATT/GGCGTGGGGAATCTAGGAATC	GGCGTGGGCAATCTAGGAATT	GGCGTGGGCAATCCAGGAATT/GGCGTGGGCAATCTAGGAATT	GGCGTGGGCAATCCAGGAATT/GGCGTGGGCAATCTAGGAATT	GGCGTGGGCAATCTAGGAATT/GGCGTGGTCAATCTAGGAATT	GGCGTGGGCAATCTAGGAATT/GGCGTGGTCAATCTAGGAATT	GGCGTGGGCAATCTAGGAATT/GGCGTGGTCAATCTAGGAATT	GGCGTGGGCAATCTAGGAATT/GGCGTGGTCAATCTAGGAATT	GGCGTGGGCAATCTAGGAATT	GGCGTGGGCAGTCTAGGAATT	GGCGTGGGCAATCTAGGAATT/GGCGTGGGCAGTCTAGGAATT	GGCGTGGGCAATCTAGGAATT/GGCGTGGTCAATCTAGGAATT			GGCGTGGGCAATCTAGGAATT/GGCGTGGTCAATCTAGGAATT	GGCGTGGGCAATCTAGGAATT/GGCGTGGTCAATCTAGGAATT	GGCGTGGGCAATCTAGGAATC/GGCGTGGGCAATCTAGGAATT	GGCGTGGGCAATCTAGGAATT	GGCGTGGGCAATCTAGGAATC/GGCGTGGGCAATCTAGGAATT		GGCGTGGGCAATCTAGGAATT	GGCGTGGGCAATCTAGGAATT/GGCTTGGGCAATCTAGGAATT		GGCGTGGGCAATCTAGGAATT/GGCGTGGTCAATCTAGGAATT	GGCGTGGGCAATCTAGGAATT/GGCGTGGTCAATCTAGGAATT
GCGGGGACGCA/GCGGGGACGCG	GCGGGGACGTG/GCGGGGATGTG			GCGGGGACGCA/GCGGGGACGTG	GCGGGGACGCA/GCGGGGACGTG		GCGGGGACGTG	GCGGGGACGTG/GCGTGGACGCA	GCGGGGACGTG		GCGGGGACGCG/GCGTGGACGCA	GCGGGGACGCG/GCGTGGACGCA	GCGGGGACGCA/GCGTGGACGCA		GCGGGGACGTG							GCGGGGACGTG	GCGGGGACGTG				GCGGGGACGTG	GCGGGGACGTG	GCGGGGACGTG	GCGGGGACGTG	GCGGGGACGTG	GCGGGGACGTG				GCGTGGACGCA	GCGGGGACGTG	GCGGGAACGCA				GCGGGGACGCA	GCGGGGACGCA	GCGGGGACGCA	GCGGGGACGCA			GCGGGGACGTG	GCGGGGACGTA/GCGGGGACGTG
TACATTGCAGAATACAT	CACATTGCAGAAGACAT/CACATTGCAGAATACAT	CACATCGCAGAATACAT	CACATTGCAGAATACAT	CACATTGCAGAATACAT	CACATTGCAGAATACAT	CACATTGCAGAATACAT			CACATTGCAGAATACAT/CACGTTGCAGAATACAT							CACATTGCAGAAGACAT/CACATTGCAGAATACAT	CACATTGCAGAATACAT	CACATTGCAGAATACAC	CACAATGCAGAATACAT/CACATTGTAGAATACAT	CACAATGCAGAATACAT/CACATTGCAAAATACAT	CACATTGCAGAAGACAT/CACATTGCAGAATACAT	CACATTGCAGAATACAT		CACATTACAGAAGACAT/CACATTGCCGAATACAT	CACATTGCCGAATACAT	CACATTGCAGAATACAT/CACATTGCAGATTACAT							CACATTGCAGAATACAT	CACATTGCAGAATACAT	CACATTGCAGAATACAT	CACATTGCAGAATACAT	CACATTGCAGAATACAT	CACATTGCAGAATACAT		CACATTGCAGAATACAT/CACGTTGCAGAATACAT	CACATTGCAGAATACAT	CACATTGCAGAATACAT	CACATTGCAGAATACAT	CACATTGCAGAATACAT	CACATTGCAGAATACAT	CACATTGCAGAATACAT	CACATTGCAGAATACAT
CACCCGGCCTACAAGCCA/CGCCCGGCCTACAAGCCA							CACCCGGCCTACAAACCA/CACCCGGCCTACAAGCCA	CACCCGGCCTACAAGCCA			CACCCGGCCTACAAGCCA	CACCCGGCCTACAAGCCA/CGCCCGGCCTACAAGCCA	CACCCGGCCTACAAGCCA/CGCCCGGGCTACAAGCCA	CACCCGGCCTACAAGCCA/CGCCCGGCCTACAAGCCA	CGCCCGGCCTACAAGCCA	CACCCGGCCTACAAGCCA	CACCCGGCCTACAAGCCA					CATCCGGCCTACAAGCCA/TACCCGGCCTACAAGCCA	CATCCGGCCTACAAGCCA				CACCCGGCCTACAAGCCA	CACCCGGCCTACAAGCCA	CACCCGGCCTACAAGCCA	CACCCGGCCTACAAGCCA	CACCCGGCCTACAAGCCA	CACCCGGCCTACAAGCCA				CACCCGGCCTACAAGCCA	CACCCGGCCTACAAGCCA/CGCCCGGCCTACAAGCCA	CACCCAGCCTACAAGCCA/CACCCGGCCTACAAGCCA				CACCCGGCCTACAAGCCA/CACCCGGCTTACAAGCCA	CACCCGGCCTACAAGCCA	CACCCGGCCTACAAGCCA/CGCCCGGCTTACAAGCCA	CACCCGGCCTACAAGCCA	CACCCGGCCTACAAGCCA	CACCCGGCCTACAAGCCA	CACCCGGCCTACAAGCCA	CACCCGGCCTACAAGCCA
				GGAGCTATGAGTTATTTGGTGGATAGC/GGAGCTATGAGTTGTTTGGTGGATAGC	GAAGCTATGAGTTAATTGGTGGATAGC/GGAGCTATGAGTTATTTGGTGGATAGC		GGAGCTATGAGTTATTTGGTGGATAGC/GGAGCTATGATTTATTTGGTGGATAGC	GAAGCTATGAGTTAATTGGTGGATAGC/GGAGCTATGAGTTATTTGGTGGATAGC	GGAGCTATGAGTTATTTGGTGGATAGC	GGAGCTATGAGTTATTTCGTGGATAGC/GGAGCTATGAGTTATTTGGTGGATAGC						GGAGCTATGAGTTATTTGGTGGATAGC/GGAGCTATGCGTTATTTGGTGGATAGC			GGAGCTATGAGTTATTTGGTGGATAGC	GGAGCTATGAGTTATTTGGAGGATAGC/GGAGCTATGAGTTATTTGGTGGATAGC	GGAGCTATGAGTTATTTGGTGGATAGC	GAAGCTATGAGTTAATTGGTGGATAGC/GGAGCTATGAGTTATTTGGTGGATAGC	GAAGCTATGAGTTAATTGGTGGATAGC/GGAGCTATGAGTTATTTGGTGGATAGC													GGAGCTATGAGTTATTTCGTGGATAGC/GGAGCTATGAGTTATTTGGTGGATAGC	GGAGCTATGAGTTATTTGGTGGATAGC	GGAGCTATGAGTTATTTGGTGGATAGC	GGAGCTATGAGTTATTTCGTGGATAGC/GGAGCTATGAGTTATTTGGTGGATAGC	GGAGCCATGAGTTATTTGGTGGATAGC/GGAGCTATGAGTTATTTGGTGGATAGC	GGAGCTATGAGTTATTTCGTGGATAGC/GGAGCTATGAGTTATTTGGTGGATAGC		GGAGCTATGAGTTATTTCGTGGATAGC/GGAGCTATGAGTTATTTGGTGGATAGC		GGAGCTATGAGTTATTTCGTGGATAGC/GGAGCTATGAGTTATTTGGTGGATAGC	GGAGCTATGAGTTATTTGGTGGATAGC
GTGTTAACCG		GTGTTAACCG	GGGTTAACCG	GTGTTAACCG	GTGTTAACCG	GTGTTAACCA	GTGTTAACCG	GTGTTAATCG/GTGTTAGCCG	GTGTTAACCG	GTGTTAACCG	GTGTTAACCG	GTGTTAACCG	GTGTTAACCG	GTGTTAACCG	GTGTTAACCG		GTGTTAACCG	GTGTTAACCG	GTGCTAACCG/GTGTTAACCG	GGGTTAACCG	GGGTTAACCG	GTGTTAACCG/GTGTTAGCCG	GTGTTAACCG	GGGTTAACCG	GGGTTAACCG	GGGTTAACCG	GTGTTAACCG	GTGTTAACCG	GTGTTAACCG	GTGTTAACCG	GTGTTAACCG	GTGTTAACCG	GTGTTAACCG	GTGTTAACCG	GTGTTAACCG	GTGTTAACCG	GTGTTAACCG	GTGTTAACCG/GTGTTAGCCG	GTGTTAACCG	GTGTTAACCG		GTGTTAACCG	GTGTTAACCG	GTGTTAACCG/GTGTTAGCCG	GTGTTAACCG	GTGTTAACCG	GTGTTAACCG	GTGTTAACCG	GTGTTAACCG
TACGGTCTAG				TACGGTTTAG			TACAGTTTAG	TACGGTCTAG			TACGGTTTAG		TACGGTTTAG	TACGGTCTAG	TACGGTCTAG	TACGGTCTAG	TACGGTCTAG		TACAGTTTAG/TACGGTTTAG	TACGGTTTAG							TACGGTCTAC	TACGGTCTAC					TACGGTTTAG		TACGGTTTAG													TACGGTCTAG
CCGCAGTTTGAGATGGAG		CCGCAGTTTGAGATGGAG	CCGCAGTCTGAAATGGAG			CCGCAGTCTGAAATGGAA/CCGTAGTCTGAAATGGAG	CCGTAGTCTGAAATGGAG	CCGTAGTCTGAAATGGAG/CCGTAGTTTGAGATGGAG	CCGCAGTCTGAAATGGAG/CCGCAGTTTGAGATGGAG		CCGCAGTCTGAAATGGAG	CCGCAGTCTGAAATGGAG/CCGTAGTCTGAAATGGTG	CCGTAGTCTGAAATGGAG/CCGTAGTCTGAAATGGTG		CCGCAGTCTGAAATGGAG	CCGCAGTCTGAATTGGAG/CCGCAGTCTGAGATGGAG	CCGCAGTCTGAAATGGAG		CCGCAGTCTGAAATGGAG	CCGCAGTCTGAAATGGAG	CCGCAGTCTGAAATGGAG	CCGCAGTTTGAGATGGAG/CCGTAGTCTGAAATGGAG		CCGCAGTCTGAAATGGAG	CCGCAGTTTGAAATGGAG/CCGTAGTCTGAAATGGAG	CCGCAGTCTGAAATGGAG/CCGTAGTCTAAAATGGAG	CCGCAGTTTGAGATGGAG	CCGCAGTTTGAGATGGAG	CCGCAGTTTGAGATGGAG/CCGTAGTTTGAGATGGAG	CCGCAGTTTGAGATGGAG/CCGTAGTTTGAGATGGAG	CCGCAGTTTGAGATGGAG/CCGTAGTTTGAGATGGAG	CCGCAGTTTGAGATGGAG/CCGTAGTTTGAGATGGAG	CCGTAGTCTGAAACGGAG/CCGTAGTCTGAAATGGAG	CCGCAGTCTGAAACGGAG/CCGTAGTCTGAAATGGAG	CCGCAGTCTGAAATGGAG	CCGCAGTCTGAAATGGAG/CCGTAGTCTGAAATGGAG	CCGCAGTCTGAAATGGAG/CCGTAGTCTGAAATGGAG					CCGCAGTCTGAAATGGAG/CCGTAGTCTGAAATGGAG			CCGCAGTCTGAAATGGAG/CCGTAGTCTGAAATGGAG	CCGCAGTCTGAAATGGAG/CCGTAGTCTGAAATGGAG	CCGCAGTCTGAAATGTAG/CCGTAGTCTGAAATGGAG	CCATAGTTTGAGATGGAG/CCGCAGTTTGAGATGGAG	CCATAGTTTGAGATGGAG
	CAACGGTAGTTAG/CAATGGTAGTTAG	CAATGGTTGTTAG	CAACGTTAGTTAG	CAACGGTAGTTAG	CAACGGTAGTTAG		CAACGGCAGTTAG/CGACGGTAGTTAG	CAACGGCAGTTAG/CGACGGTAGTTAG	CAACGGTAGTTAG/CAATGGTAGTTAG	CAACGGTAGTTAG		CAACGGTAGTTAG	CAACGGTAGTTAG	CAATGGTAGTTAG	CAATGGTAGTTAG	CAACGGTAGTTAG					CAACGGTAGTTAG	CAACGGTAGTTAG	CAACGGTAGTTAG/TAACGGTAGTTAG	CAACGGTAGTTAA/CAATGGTAGTTAG	CAACGTTAGTTAG	CAACGGTAGTTAA/CAACGGTAGTTAG	CAACGGTAGTTAG	CAACGGTAGTTAG								CAACGGTAGTTAG	CAACGGTAGTTAG	CAACGGTAGTTAG/CAATGGTAGTTAG	CAACAGTAGTTAG	CAACGGTAGTTAG/CAATGGTAGTTAG	CAACGGTAGTTAG	CAACAGTAGTTAG	CAACGGTAGTTAG	CAACGGTAGTTAG/CAATGGTTGCTAG	CAACAGTAGTTAG	CAACGGTAGTTAG	CAACGGTAGTTAG	CAACGGTAGTTAG/CAATGGTAGTTAG	CAACGGTAGTTAG/CAATGGTAGTTAG
CACGCGCTCACACTCCCTATA		CACGCGCTCACACTCCCTATA/CACGCGCTCATACTCCCTATA	CACGCGCACACACTCTCTATA/CACGCGCACATACTCTCTATA	CACGCGCACGCACTCTCTATA/CACGCGCTCACACTCCCTATA		TACGCGCACACACTCCCTATA	CACGCGAACGCACTCTCTATA/CACGCGCACACACTCCCTATA	CACGCGCACACACTCTCTATA/CACGCGCTCACACTCCCTATA			CACGCGCACACACTCCCTATA	CACGCGCACACACTCCCTATA	CACGCGCACACACTCCCTATA/CACGCGCACACACTCTCCATA	CACGCGCACACACTCTCTATA	CACGCGCACACACTCTCTATA/CACGCGCTCACACTCCCTATA	CACGCGCACACACTCCCTATA/CACGCGCACACACTCTCTGTA	CACGCGCTCACACTCCCTATA	CACGCACACACACTCCCTATA	CACGCGCACACACTCCCTATA	CACGCGCACACACTCTCTATA	CACGCGCACACACTCCCTATA/CACGCGCACACACTCTCTATA			CACGCGCACACACTCCCTATA/TACGCGCACACACTCCCTATA	CACGCGCACACACTCTCTATA	CACGCGCACACACTCCCTATA	CACGCGAACGCACTCTCTATA/CACGCGCACACACTCTCTATA	CACGCGAACGCACTCTCTATA/CACGCGCACACACTCTCTATA	CACGCGCACACACTCTCTATA/CACGCGCTCACACTCCCTATA	CACGCGCACACACTCTCTATA/CACGCGCTCACACTCCCTATA	CACGCGCACACACTCTCTATA/CACGCGCTCACACTCCCTATA		CACGCGCACACACTCCCTATA	CACGCGCACACACTCTCTATA	CACGCGCACACACTCCCTATA													CACGCGCACGCACTCTCTATA/CACGCGCTCACACTCCCTATA	CACGCGCTCACACTCCCTATA
ACACACTCG	ACACACTCG/ACACGCTCG	ACACACTCG/ACACGCTCG	ACACACTCG	ACACACTCG/ACACGCTCG	ACACACTCG/ACACGCTCG	ACACACTCG	ACACACTCG/ACACGCTCG	ACACACTCG	ACACACTCG/ACACGCTCG	ACACACTCG/ACACGCTCG	ACACACTCG	ACACACTCG	ACACACTCG	ACACACTCG	ACACACTCG/ACACGCTCG	ACACACTCG	ACACACTCG	ACACACTCG	ACACACTCG	ACACACTCG	ACACACTCG	ACACACTCG/ACACGCTCG	ACACACTCG/ACACGCTCG	ACACACTCG	ACACACTCG	ACACACTCG	ACACGCTCG	ACACGCTCG	ACACGCTCG/ACACGTTCG	ACACGCTCG/ACACGTTCG	ACACGCTCG/ACACGTTCG	ACACGCTCG/ACACGTTCG	ACACACTCG	ACACACTCG	ACACACTCG	ACACACTCG/ACACGCTCG	ACACACTCG/ACACGCTCG	ACACACTCG/ACACGCTCG	ACACACTCG/ACACGCTCG	ACACACTCG/ACACGCTCG	ACACACTCG/ACACGCTCG	ACACACTCG/ACACGCTCG	ACACACTCG/ACACGCTCG	ACACACTCG/ACACGCTCG	ACACACTCG/ACACGCTCG	ACACACTCG/ACACGCTCG	ACACACTCG/ACACGCTCG	ACACGCTCG	ACACGCTCG
	CAATCCCATGACTTCAC/CAATCCCATGACTTCAT	CAATCCCATGACTTCAC/CAATCCCATGACTTCAT			CAATCCCATGACTTCAT/CAATCCCATGCTTTCGC	CAATCCCATGCCTTCAC/CAGCCCCATGCCTTCAC	CAATCCCATGCTTTCGC/CAATCCCTCGCCTTCAC	CAATCCCATGCTTTCGC/CAATCCCTCGCCTTCAC	CAATCCCATGCTTTCAC/CAATCCCATGCTTTCGC	CAATCCCATGCTTTCGC		CAATCCCATCCTTTCGC	CAATCCCATCCTTTCGC	CAATCCCATGACTTCAC/CAATCCCATGACTTCAT	CAATCCCATGACTTCAT	CAATCCCATGACTTCAC/CAGTCCCATGCCTTCAC	CAATCCCATGACTTCAC/CAATCCCATGACTTCAT					CAATCCCATGACTTAAC/CAATCCCATGCTTTCGC		CAATCCCATGCCTTCAC	CAATCCCATGACCTCAC/CAATCCCATGCCTTCAC		CAATCCAATGACTTCAC/CAATCCCATGACTTCAC	CAATCCAATGACTTCAC/CAATCCCATGACTTCAC	CAATCCCATGACTTCAC	CAATCCCATGACTTCAC	CAATCCCATGACTTCAC		CAATCCCATGCCTTCAC		CAATCCCATGCCTTCAC	CAATCCCATGCCTTCAC/CAATCCCATGCTTTCGC	CAATCCCATGCCTTCAC/CAATCCCATGCTTTCGC	CAATCCCATGCCTTCAC/CAATCCCATGCTTTCGC		CAATCCCATGCTTCCGC/CAATCCCATGCTTTCGC		CAATCCCATGCTTTCGC	CAATCCCATGCTTTCGC	CAATCCCATGCTTTCGC		CAATCCCATGCCTTCAC/CAATCCCATGCTTTCGC	CAATCCCATGCTTTCGC	CAATCCCATGACTTAAC/CAATCCCATGACTTCAT
			CAAATAGGAA/CAAATAGGGA			CAAATAGGGA					CAAATACGGA/CAAATAGCGA		CAAATAGGGA					CAAATAGGGA	CAAATAGGGA/CAGATAGGGA	CAAATAGGGA/CAGATAGGGA	CAGATAGGGA/CGAATAGGGA				CAAATAGGAA/CAAATAGGGA									CAAATAGGGA	CAAATAGGGA
AGGCCCACGGGGAAT/TGGCCCACGGAGAAA		TGGCCCACGGAGAAA/TGGCCCACGGGGAAA	TGGCCAACGGGGAAA/TGGCCCACGGGGAAA	TGGCCAACGGGAAAA/TGGCCAACGGGGAAT	TGGCCAACGGGGAAT	TGGCCCACGGGGAAA	TGGCCCACGGAGAAA	TGGCCCACGGAGAAA						TGGCCCACGGGGAAA	TGGCCCACGGGGAAA/TGGCCCACGGGGAGA	TGGCCCACGGGGAAA/TGGCTAACGGGGAAT	AGGCCCACGGGGAAT/TGGCCCACGGAGAAA							TGGCCAACGGGGAAT	TGGCCAACGGGAAAA/TGGCCAACGGGGAAT	TGGCCAACGGGGAAT/TGGCCCACGGGGAAT	TGGCCCACGGAGAAA/TGGCCCACGGGGAAA	TGGCCCACGGAGAAA/TGGCCCACGGGGAAA	TGGCCCACGGGGAAA	TGGCCCACGGGGAAA	TGGCCCACGGGGAAA	TGGCCCACGGGGAAA	TGGCCCACGGGGAAA	TGGCCCACGGGGAAA	TGGCCCACGGGGAAA	TGGCCCACGGGGAAT	TGGCCCACGGGGAAA	TGGCCCACGGGGAAA	TGGCCCACGGGGAAA/TGGCCCACGGGGAAT	TGGCCCACGGGGAAA/TGGCCCACGGGGAAT	TGGCCCACGGGGAAA/TGGCCCACGGGGAAT	TGGCCCACGGGGAAA/TGGCCCACGGGGAAT
AGGACTGCTATAGGTCCGC/AGGACTGGTATACGTCCGC		AGGACTGGTATACGTCCGC	AGGACTGCTATAGGTCCGC/AGGACTGCTATAGGTCTGC	AGGACTGGTATACGTCCGC/AGGACTGGTATAGGTCCGC	AGGACTGCTATAGGTCCGC/AGGACTGGTATACGTCCGC	AGGACTGCTATAGGTCCGC/GGGACTGCTATAGGTCCGC		AGGACTGCTATAGGTCCGC/AGGACTGGTATAGGTCCGC	AGGACTGCTATAGGTCCGC/AGGACTGGTATAGGTCCGC	AGGACTGCTATAGGTCTGC/AGGACTGCTGTAGGTCCGC	AGGACTGCTATAGGTCCGC	AGGACTGCTATAGGTCCGC	AGGACTGCTATAGGTCCGC	AGGACCGCTAAAGGTCCGC/AGGACTGCTAAAGGTCCGC	AGGACCGCTAAAGGTCCGC/AGGACTGCTATAGGTCCGC	AGGACTTCGATAGGTCCGC/GGGACTGCTATAGGTCCGC	AGGACTGCTATAGGTCCGC/AGGACTGGTATACGTCCGC		AGGACTGCTATAGGTCCGA/AGGACTGCTATAGGTCCGC	AGGACTGCTATAGGTCCGA/AGGACTGCTGTAGGTCCGA	AGGACTGCTATAGGTCCGC	AGGACTGGTATACGTCCGC/AGGACTGGTATAGGTCCGC		GGGACTGCTATAGGTCTGC	AGGACTGCTATAGGTCCGC	AGGACTGCTATAGGTCCGC/GGGACTGCTATAGGTCCGC	AGGACTGCTATAGGTCCGC	AGGACTGCTATAGGTCCGC	AGGACTGCTATAGGTCCGC	AGGACTGCTATAGGTCCGC	AGGACTGCTATAGGTCCGC	AGGACTGCTATAGGTCCGC				AGGACTGCTATAGGTCCGC/AGGACTGGTATAGGTCCGC	AGGACTGCTATAGGTCCGC/AGGACTGCTGTAGGTCCGC		AGGACTGCTATACGTCCGC/AGGACTGCTATAGGTCCGC	AGGACTGCTATAGGTCCGC/AGGACTGGTATAGATCCGC			AGGACTGCTATAGGTCCGC/AGGACTGGTATAGGTCCGC	AGGACTGCTATAGGTCCGC/AGGACTGCTATAGGTCTGC		AGGACTGCTATAGGTCCGC	AGGACTGCTATAGGTCCGC/AGGACTGCTATAGGTCTGC	AGGACTGCTATAGGTCCGC/AGGACTGCTATAGGTCTGC	AGGACTGCTATAGGTCCGC
GGCCGAGCGCATAACATG	GGCCGAGCGCATAACATG/GGCCGAGCTCATGACATG	GGCCGAGCGCATAACATG	GACCGAGCTCATGACATG/GGTCGAGCTCATGACATG			GGCCGTGCTCATGACGTG/GGTCGAGCTCATGACATG	GGCCGAGCGCATAACATG/GGCCGAGCTCATGACATG	GGCCGAGCGCATAACATG/GGCCGAGCTCATGACATG	GATCGAGCTCATGACATG/GGCCGAGCTCATGACATG		GGCCGAGCTCATGACATG		GGCCGAGCTCATGACATG	GGCCGAGCGCATAACATG	GGCCGAGCGCATAACATG	GGCCGAGCTCATGACATG/GGTCGAGCTCATGACATG	GGCCGAGCGCATAACATG/GGCTGAGCGCATAACATG					GGCCGAGCGCATAACATG		GGCCGTGCTCATGACGTG/GGTCGAGCTCATGACATG	GGCCGTGCTCATGACGTG/GGTCGAGCTCATGACATG	GGTCGAGCTCATGACATG/GGTCGAGCTCATGATATG	GGCCGAGCGCATAACATG	GGCCGAGCGCATAACATG	GGCCGAGCGCATAACATG/GGTCGAGCTCATGACATG		GGCCGAGCGCATAACATG/GGTCGAGCTCATGACATG	GGCCGAGCGCATAACATG/GGTCGAGCTCATGACATG				GATCGAGCTCATGACATG/GGTCGAGCTCATGACATG	GATCGAGCTCATGACATG/GGCCGAGCGCATAACATG	AGCCGAGCTCATGACATG/GGCCGAGCGCATAACATG	GGCCGAGCGCATAACATG/GGTCGAGCTCATGACATG		GGTCGAGCTCATGACATG	GGTCGAGCTCATGACATG		GGTCGAGCTCATGACATG	GGCCGAGCGCATAACATA/GGCCGAGCTCGTGACATG	GGTCGAGCTCATGACATG	GGCCGAGCGCATAACATA	GGCCGAGCGCATAACATG/GGCCGAGCTCATGACATG	GGCCGAGCGCATAACATG
ACATTT	ACATTT/ATATTT	ACATTT	ACATTT	ACATTT/ACGTTT	ACATTT/ACGTTT	ACATTT	ACATTT	ACATTT	ACATTT/ACGTTT	ACATTT/ACGTTT	ACATTT	ACATTT	ACATTT	ACATTT	ACATTT	ACATTT	ACATTT	ACATTT	ACATTT	ACATTT	ACATTT	ACATTT/ACGTTT	ACATTT/ACGTTT	ACATTT	ACATTT	ACATTT	ACATTT	ACATTT	ACATTT	ACATTT	ACATTT	ACATTT	ACATTT	ACATTT	ACATTT	ACATTT	ACATTT	ACATTT/ACGTTT	ACATTT	ACATTT/ACGTTT	ACATTT	ACATTT	ACATTT	ACATTT	ACATTT	ACATCT/ACATTT	ACATTT	ACATTT	ACATTT
CGAGGTCGGGCAGAGTGA/CGAGGTCGGGCGGAGTGA	CGAGGTCGGGCAGAGTGA/CGAGGTCGGGCGGAGTGA	CGAGGTCGGGCAGAGTGA/CGAGGTCGGGCGGAGTGA	CGAGGTCGGGCGGAGTGA		CGAGGTCGGGCAGAGTGA/CGAGGTCGGGCGGAGTGA	CGAGGTCGGGCGGAGTGA	CGAGGTCGGGCGGAGTGA	CGAGGTCGGGCGGAGTGA	CGAGGTCGGGCGGAGTGA	CGAGGTCGGGCGGAGTGA	CGAGGTCGGGCGGAGTGA	CGAGGTCGGGCGGAGTGA	CGAGGTCGGGCGGAGTGA	CGAGGTCGGGCGGAGTGA	CGAGGTCGGGCGGAGTGA	CGAGGTCGGGCGGAGTGA	CGAGGTCGGGCAGAGTGA	CGAGGTCGGGCGGAGTGA	CGAGGTCGGGCGGAGTTA	AGAGGTCGGGCGGAGTTA	CGAGGTCGGGCGGAGCGA			CGAGGTCGGGCGGAGTGA	CGAGGTCGGGCGGAGTGA	CGAGGTCGGGCGGAGTGA	CGAGGTCGGGCGGAGTGA	CGAGGTCGGGCGGAGTGA	CGAGGTCGGGCGGAGTGA	CGAGGTCGGGCGGAGTGA	CGAGGTCGGGCGGAGTGA	CGAGGTCGGGCGGAGTGA	CGAGGTCGGGCGGAGTGA	CGAGGTCGGGCGGAGTGA	CGAGGTCGGGCGGAGTGA	CGAGGTCGGGCGGAGTGA	CGAAGTCGGGCGGAGTGA/CGAGGTCGGGCGGAGTGA	CGAGGTCGGGCGGAGTGA	CAAGGTCGGGCGGAGTGA/CGAGGTCGGGCGGAGTGA	CGAAGTCGGGCGGAGTGA/CGAGGTCGGGCGGAGTGA	CAAGGTCGGGCGGAGTGA/CGAGGTCGGGCGGAGTGA	CGAAGTCGGGCGGAGTGA/CGAGGTCGGGCGGAGTGA	CAAGGTCGGGCGGAGTGA/CGAGGTCGGGCGGAGTGA	CAAGGTCGGGCGGAGTGA/CGAGGTCGGGCGGAGTGA		CGAGGTCGGGCGGAGTGA	CAAGGTCGGGCGGAGTGA/CGAGGTCGGGCGGAGTGA	CAAGGTCTGGCGGAGTGA/CGAGGTCGGGCGGAGTGA	CGAGGTCGGGCGGAGTGA
AAGTAT/GAGTAT	AAGTAT		AAGTAT			AAGTAT					AAGTAT/AATGAT		AAGTAT/AATGAT	AAGTAT	AAGTAT	AAGTAT		AAGGAT/AAGTGT	AAGTAT	AAGTAT				AAGTAT/AGGTAT	AAGTAT	AAGTAT	AAGTAT	AAGTAT	AAGTAT	AAGTAT	AAGTAT	AAGTAT	AAGTAT	AAGTAT	AAGTAT														AAGTAT
GTCTAGCGGAGCATCTGGATCA	GTCTAGCATAGCATCTGGATCG/GTCTAGCGGAGCATCTGGATCA	GTCTAGCGGAGCATCTGGATCA		GTCTAGCGGAGCATCTGGATCA	GTCTAGCGGAGCATCTGGATCA/GTGTAGCGGAGCATCTGGATTA		GTCTAGCGGAGCATCTGGATCA/GTGTAGCGGAGCATCTGGATCA	GTGTAGCGGAGCATCTGGGTCA	GTCTAGCGGAGCATCTGGATCA/GTGTAGCGGAGCATCTGGATCA		GTGTAGCGGAGCATCTGGATCA	GTGTAGCGGAGCATCTGGATCA	GTGTAGCGGAGCATCTGGATCA	GTCTAGCATAGCATCTGGATCG/GTCTAGCGGAGCATCTGGATCA	GTCTAGCGGAGCATCTGGATCA	GTCTAGCGGAGCATCTGGATCA/GTCTAGCGGAGTATCTGGATCA	GTCTAGCGGAGCATCTGGATCA						GTCTAGCGGAGCATCTGGATCA/GTGTAGCGGAGCATCTGGATTA						GTCTAGCATAGCATCTGGACCA	GTCTAGCATAGCATCTGGACCA	GTCTAGCATAGCATCTGGACCA	GTCTAGCATAGCATCTGGACCA	GTGTAGCGGAGCATTTGGATCA/GTGTAGCGGGGCATCTGGATCA	GTGTAGCGGAGCATCAGGATCA/GTGTAGCGGAGCATCTGGATTA	GTGTAGCGGAGCATCTGGATCA/GTGTAGCGGGGCATCTGGATCA	GTCTAGCATAGCATCTGGATCA/GTGTAGCGGAGCATCTGGATTA	GTCTAGCGGAGCGTCTGGATCA/GTGTAGCGGAGCATCTGGATTA	GTCTAGCGGAGCGTCTGGATCA/GTGTAGCGGAGCATCTGGATTA		GTCTAGCATAGCATCTGGATCA/GTGTAGCGGAGCATCTGGATTA			GTGTAGCGGAGCATCTGGATTA		GTCTAGCATAGCATCTGGATCA/GTCTAGCGGAGCATCTGGATCA	GTCTAGCGGAGCATCTGGATCA/GTGTAGCGGAGCATCTGGATTA	GTGTAGCGGAGCATCTGGATCA/GTGTAGCGGAGCATCTGGATTA	GTCTAGCATAGCATCTGGATCA
TG	TG	TG	TG	TG	TG	TG	TG	TG	TG	TG	TG			TG	TG	TG	TG	TG	AA/TG				TG	TG		TG		TG			TG		TG		TG	TG			TG	TG	TG		TG			TG	TG	TG
CGAGTCGTCGGCAGGCT	CGAGTCGTCGGCAGGCT/CGAGTCGTCGGCAGGTT	CGAGTCGTCGGCAGGCT	CGAGTCGTCGGCAGGCT	CGAGTCGTCGGCAGGCT	CGAGTCGTCGGCAGGCT	CGAGTCGTCGGCAGGCT	CGAGTAGTCGGCAGGCT/CGAGTCGTCGGCAGGCT	CGAGTAGTCGGCAGGCT/CGAGTCGTCGGCAGGCT	CGAGTCGTCGGCAGGCT	CGAGTCGTCGGCAGGCT	CGAGTCGTCGGCAGGCT	CGAGTCGTCGGCAGGCT	CGAGTCGTCGGCAGGCT	CGAGTCGTCGGCAGGCT	CGAGTCGTCGGCAGGCT	CGAGTCGTCGGCAGGTT/CGAGTCGTTGGCAGGCT	CGAGTCGTCGGCAGGCT		CGAGTCGCCGGCAGGCT/CGAGTCGTCGGCAGGCT	CGAGTCGCCGGCAGGCT/CGAGTCGTCGGCAGGCT	CGAGTCGTCGGCAGGCT	CGAGTCGTCGGCAGGCT	CGAGTCGTCGGCAGGCT	CGAGTCGTCGGCAGGCT	CGAGTCGTCGGCAGGCT	CGAGTCGTCGGCAGGCT	CGAGTCGTCGGCAGGCT	CGAGTCGTCGGCAGGCT	CGAGTCGTCGGCAGGCT	CGAGTCGTCGGCAGGCT	CGAGTCGTCGGCAGGCT	CGAGTCGTCGGCAGGCT	CGAGCCGTCGGCAGGCT	CGAGCCGTCGGCAGGCT	CGAGCCGTCGGCAGGCT	CGAGTCATCGGCAGGCT/CGAGTCGTCGGCAGGCT	CGAGTCGTCGGCAGGCT	CGAGTCGTCGGCAGGCT	CGAGTCGTCGGCAGGCT	CGAGTCGTCGGCAGGCT	CGAGTCGTCGGCAGGCT	CGAGTCGTCGGCAGGCT	CGAGTCGTCGGCAGGCT	CGAGTCGTCGGCAGGCT	CGAGTCGTCGGCAGGCT	CGAGTCGTCGGCAGGCT	CGAGTCGTCGGCAGGCT	CGAGTCATCGGCAGGCT/CGAGTCGTCGGCAGGCT	CGAGTCATCGGCAGGCT/CGAGTCGTCGGCAGGCT
TAGTATTTTTATGT		TAGTATTTTTATGT	TAGTATTTTTATGT/TAGTTTTTTTATGT			TAGTATTTTTATGT	TAGTATTTTTATGT	TAGTATTTTTATGT	GAGTATTTTTATGT/TAGTATTTTTATGT		TAGTATTTGTATGT/TAGTATTTTTATGT		TAGTATTTGTATGT/TAGTATTTTTATGT			TAGTATTTTTATGT	TAGTATTTTTATGT			TAGTATTTTTATGT	TAGTATTTTTATGT			TAGTTTTTTTATGT	TAGTTTTTTTATGT	TAGTATTTTTATGT							TAGTATTTTTATGT	TAGTATTTTTATGC/TAGTATTTTTATGT	TAGTATTTTTATGT	TAGTATTTTTATGT	TAGTATTTTTATGT		TAGTATTTTTATGT	TAGTATTTTTATGT	TAGTATTTTTATGT				TAGTATTTTTATGT		TAGTATTTTTATGT
ACCCCCAACGATTACGA/ACCCCCAACGCTTACGA	ACCCCCAACGATTACGA/GTCCCCAACGATTACGA	GTCCCCAACGATTACGA	ACCCCCAACGATTACGA	ACCCCCAACGATTACAA	ACCCCCAACGATTACAA/ACCCCCAACGATTACGA	ACCCCCAACGATTACGA					ACCCCCAACGATTACGA/ACCCCCAACTATTACAA	ACCCCCAACGATTACGA/ACCCCCAACTATTACAA	ACCCCCAACGATTACGA/ATTCCCAACTATAACGA	ATCCCCAACGATTACGA	ATCCCCAACGATTACGA	ACCCCCAACGATTACGA	ACCCCCAACGATTACGA		ACCCCCAACGATTACGA/ACCCCCAACTATTACGA		ATCCCCAACGATTACGA			ACCCCCAACGATTACAA/ACCCCCAACGATTACGA	ACCCCCAACGATTACAA/ATCCCCAACGATTACGA	ACCCCCAACGATTACAA/ACCCCCAACGATTACGA	ACCCCCAACGATTACGA	ACCCCCAACGATTACGA	ACCCCCAACGATTACGA/ACCCCCAACGATTAGGA	ACCCCCAACGATTACGA/ACCCCCAACGATTAGGA	ACCCCCAACGATTACGA/ACCCCCAACGATTAGGA	ACCCCCAACGATTACGA/ACCCCCAACGATTAGGA	ACCCCCAACGATTACGA/ATCTCCAACTATTACGA	ATCTCCAACTATTACGA	ACCCCCAACGATTACGA/ATCTCCAACTATTACGA													ACCCCCAACGATTACGA/ATCCCCAACGATTACGA	ACCCCCAACGATTACGA/ATCCCCAACGATTACGA
	AGGCCAACCGCAATTC/AGGCCTACCGCATTTC			AGGCCTACCCCAATTC/AGGCCTACCGCAATTC		AGGCCAACCGCATTTC	AGGCCTACCCCATTTC/AGGCCTACCGCATTTC	AGGCCTACCCCATTTC/AGGCCTACCGCATTTC	AGGCCTACCGCATTTC		AGGCCTACCGCATTTC/AGGCCTACCGCATTTT	AGGCCTACCGCATTTC/AGGCCTACCGCATTTT	AGGCCTACCGCATTTC						AGGCCTACCGCATTTC		AGGCCTACCGCATTTC/AGGCCTACCGCATTTT			AGGCCAACCGCATTTC/AGGCCAACCGCTTTTT		AGGCCAACCGCATTTC/AGGCCAACCGCTTTTT	AGGCCTACCGCAATTC	AGGCCTACCGCAATTC	AGGCCTACCGCAATTC/AGGCCTACCGCATTTC		AGGCCTACCGCAATTC/AGGCCTACCGCATTTC		AGGCCTACCGCATTCT	AGACCTACCGCATTTC/AGGCCTACCGCATTTC			AGGCCTACCGCAATTC/AGGCCTACCGCATTTC				AGGCCTACCGCAATTT/AGGCCTACCGCATTTC	AGGCCTACCGCAATTT/AGGCCTACCGCATTTC		AGGCCTACCGCAATTT/AGGCCTACCGCATTTC	AGGCCTACCGCATTTC	AGGCCTACCGCATTTC	AGGCCTACCGCATTTC	AGGCCTACCGCATTTC/AGGCCTATCGCAATTC
GACCACTGAACCATTATAAGTT	GACCGCTGAACCATTATAAGCT/GACCGCTGAACCGTTATAAGCT	GACCACTGAACCATTATAAGTT/GACCGCTGAACCATTATAAGCT		GACCGCTGAACCATTATAAGCT	GACCGCTGAACCATTATAAGCT	GACCGCTGAACCATTATAAGCT	GACCGCTGAACCATTATAAGCT/GACCGTTGAACCAATATAACCT	GACCGCTGAACCATTATAAGCT/GACCGTTGAACCAATATAACCT	GACCGCTGAACCATTATAAGCT	GACCGCTGAACCATTATAAGCT				GACCGCTGAACCATTATAAGCT/GACCGCTGAGCCATTATAAGCT	GACCGCTGAACCATTATAAGCT	AACCGCTGAACCGTTATAAGCT/GACCGCTGAACCATTATAAGCT	GACCGCTGAACCATTATAAGCT		GACCGCTGAACCATTATAAGCT		GACCGCTGAACCATTATAAGCT	GACCGCTGAACCATTATAAGCT/GACCGCTGAGCCATTATAAGCT			GACCGCTGAACCATTATAAGCT	GACCGCTCAACCATTATGAGCT/GACCGCTGAACCATTATAAGCT		GACCGCTGAACCATTATAAGCT/GACCGCTGAGCCATTATAAGCT	GACCGCTGAGCCATTATAAGCT	GACCGCTGAACCATTATAAGCT/GACCGCTGAGCCATTATAAGCT	GACCGCTGAGCCATTATAAGCT	GACCGCTGAGCCATTATAAGCT	GACCGCTGAACCATTATAAGCT/GATCGCTGAACCATTATAAGCT	GACCGCTGAACCATTATAAGCT	GATCGCTGAACCATTATAAGCT	GACCGCTGAACCATTATAAGCT/GGCCGCTGAACCATTATAAGCT	AACCGCTGAACCATTATAAGCT/GACCGCTGAACCATTATAAGCT	AACCGCTGAACCATTATAAGCT/GACCGCTGAACCATTATAAGCT	GACCGCTGAACCATTATAAGCT	AACCGCTGAACCATTATAAGCT/GACCGCTGAACCATTATAAGCT		GACCGCTGAACCATTATAAGCG/GACCGCTGAACCATTATAAGCT	AACCGCTGAACCATTATAAGCT/GACCGCTGAACCATTATAAGCT		AACCGCTGAACCATTATAAGCT/GACCGCTGAACCATTATAAGCT	AACCGCTGAACCATTATAAGCT/GACCGCTGAACCATTATAAGCT	GACCGCTGAACCATTATAAGCT	GACCGCTGAACCATTATAAGCT	GACCGCTGAACCATTATAAGCT
ATGCATCG		ATGCATCG	ATGCATCG		ATGCATCG	ATGCATCG	ATGCATCG	ATGCATCG			ATGCATCG	ATGCATCG	ATGCATCG	ATGCATCG	ATGCATCG		ATGCATCG		ATGCATCA/ATGCGTGG		ATGCATCG		ATGCATCG	ATGCATCG	ATGCATCG	ATGCATCG	ATGCATCG	ATGCATCG																				ATGCATCG/ATGGATCG	ATGCATCG/ATGGATCG
GATAGCAGAGCGCA		GATAGCAGAGCGCA					GATAGCAGAGCGCA/GATAGCAGCGCGCA		GATAGCAGAGCGCA	GATAGCAGAGCGCA/GGTAGCAGAGCGCA				GATAGCAGAGCGCA	GATAGCAGCGCGCA		GATAGCAGAGCGCA					GATAGCAGAACGCA/GATAGCAGAGCGCA	GATAGCAGAGCGCA/GATAGCAGAGGGCA				GATAGCAGAGCGCA	GATAGCAGAGCGCA	GATAGCAGAGCGCA	GATAGCAGAGCGCA	GATAGCAGAGCGCA	GATAGCAGAGCGCA					GGTAGCAGAGCGCA	GATAGCAGAGCGCA	GATAGCAGAGCGCA	GATAGCAGAGCGCA	GATAGCAGAGCGCA	GATAGCAGAGCGCA	GATAGCAGAGCGCA/GGTAGCAGAGCGCA	GATAGCAGAGCGCA	GATAGCAGAGCGCA	GATAGCAGAGCGCA	GATAGCAGAGCGCA		GATAGCAGAGCGCA
	GCCGGGAATGCACGCGCGGACG/GTCGGGAATTCACGCGCGGACG	GCCGGGAATGCACGCGCGGACG		GCCGGGAATGCACGCGCGGACG/GCCGGGAATGCATGCGCAGACG	GCCGGGAATGCACGCGCGGACG/GCCGGGAATGCATGCGCAGACG									GCCGGGAATGCACGCGCGGACG	GCCGGGAATGCACACGCGAACG/GCCGGGAATGCACGCGCGGACG		GCCGGGAATGCACGCGCGGACG					GCCGGGAATGCACGCGCGGACG	GCCGGGAATGCACGCGCGGACG				GCCGGGAATGCACGCGCGGACG	GCCGGGAATGCACGCGCGGACG	GCCGGGAATGCACGCGCGGACG	GCCGGGAATGCACGCGCGGACG		GCCGGGAATGCACGCGCGGACG	GCCGGGAATGCACGCGCGGACG	GCCGGGAATGCACGCGCGGACG	GCCGGGAATGCACGCGCGGACG	GCCGGGAATGCACGCGCGGACG	GCCGGGAATGCACGCGCGAACG/GCCGGGAATGCACGCGCGGACG	GCCGGGAATGCACGCGCGGACG	GCCGGGAATGCACGCGCGGACG/GCCGGGTATGCACGCGCGGACG	GCCGGGAATGCACGCGCGGACG	GCCGGGAATGCACGCGCGGACG	GCCGGGAATGCACGCGCGGACG	GCCGGGAATGCACGCGCGGACG	GCCGGGAATGCACGCGCGGACG		GCCGGGAATGCACGCGCGGACG			GCCGGGAATGCACGCGCGGACG
ATTGACACCGGAA	ATTGACACCGGAA	ATTGACACCGGAA	ATTGACACCGGAA	ATTGACACCAGAA/ATTGACACCGGAA	ATTGACACCAGAA/ATTGACACCGGAA	ATTGACACCGGAA	ATTGACACCGGAA	ATTGACACCGGAA	ATTGACACCAGAA/ATTGACACCGGAA	ATTGACACCAGAA/ATTGACACCGGAA	ATTGACACCGGAA	ATTGACACCGGAA	ATTGACACCGGAA	ATTGACACCGGAA	ATTGACACCGGAA	ATTGACACCGGAA	ATTGACACCGGAA/ATTGACACCGGCA	ACTGACACCGGAA	ATTGACACCGGAA	ATTGACACCGGAA	ATTGACACCGGAA	ATTGACACCAGAA/ATTGACACCGGAA	ATTGACACCAGAA/ATTGACACCGGAA	ATTGACACCGGAA	ATTGACACCGGAA	ATTGACACCGGAA			ATTGACACCGGAA	ATTGACACCGGAA	ATTGACACCGGAA	ATTGACACCGGAA	ATTGACACCGGAA	ATTGACACCGGAA	ATTGACACCGGAA	ATTGACACCAGAA/ATTGACACCGGAA	ATTGACACCAGAA/ATTGACACCGGAA	ATTGACACCAGAA/ATTGACACCGGAA	ATTGACACCAGAA/ATTGACACCGGAA	ATTGACACCAGAA/ATTGACACCGGAA	ATTGACACCAGAA/ATTGACACCGGAA	ATTGACACCGGAA	ATTGACACCGGAA/ATTGCCACCGGAA	ATTGACACCAGAA/ATTGACACCGGAA	ATTGACACCAGAA/ATTGACACCGGAA		ATTGACACCAGAA/ATTGACACCGGAA	ATTGACACCGGAA	ATTGACACCGGAA
AGCGCCCAGTGAGT	AGCGCCCAGTGAGT/AGCGCCCGGTGGGT	AGCGCCCAGTGAGT/GGCGCCCAGTGAGT	AGCGCCCGGTGAGT/AGCGCCCGGTGGGT			AGCGCCCGGTGAGT	AGCGCCCAGTGAGT/AGCGCCCGGTGAAT	AGCGCCCAGTGAGT/AGCGCCCGGTGAAT			AGCGCCCAGTGAGT/GGCGCCCGGTCAGT	GGCGCCCGGTCAGT		AGCGCCCAGTCAGT/AGCGCCCAGTGAGT	AACGCCCAGTGAGT/AGCGCCCAGTGAGT	AGCGCCCGGTGAGT/AGCGCCCGGTGGGT	AGCGCCCAGTGAGT/GGCGCCCAGTGAGT		AGCGCCCAGTGAGT	AGCGCCCAGTGAGT	AGCGCCCAGTGAGT		AGCGCCCAGTGAGT/AGCGCCCGGTCAGT	AGCGCCCGATCAAT/AGCGCCCGGTGAGT	AGCGCCCGGTCAGT/AGCGCCCGGTGGGT	AGCGCCCGGTCAGT/AGCGCCCGGTGAGT	AGCGCCCAGTGAGT/AGCGCCCGGTGAGT	AGCGCCCAGTGAGT/AGCGCCCGGTGAGT	AGCGCCCAGTGAGT	AGCGCCCAGTGAGT	AGCGCCCAGTGAGT	AGCGCCCAGTGAGT	AGCGCCCGGTGGGT	AGCGCCCGGTGAGT/AGCGCCCGGTGGGT	AGCACCCGGTGGAT/AGCGCCCGGTGAAT													AGCGCCCAGTGAGT	AACGCCCAGTGAGT/AGCGCCCAGTGAGT
CAA		CAA		CAA			CAA	TAA	CAA						CAA		CAA/CGA					CAA					CAA	CAA	CAA	CAA	CAA	CAA				CAA	CAA	CAA	CAA	CAA	CAA	CAA	CAA	CAA	CAA	CAA	CAA	CAA	CAA
ATTTTACCACCTCCT/ATTTTCCCACCTCCT	ATTTTCCCACCTCCT	ATTTTCCCACCTCCT	ATTTTCCCACCTCCT	ATTTTCCCACCTCCT	ATTTTCCCACCTCCT	ATTTTCCCACCTCCT	ATTTTCCCACCTCCT	ATTTTCCCACCTCCT	ATTTTCCCACCTCCT	ATTTTCCCACCTCCT	ATTTTCCCACCTCCT	ATTTTCCCACCTCCT	ATTTTCCCACCTCCT	ATTTTCCCACCTCCT	ATTTTCCCACCTCCT	ATTTACCCACCTCCT	ATTTTACCACCTCCT/ATTTTCCCACCTCCT	ATATTCCCACCTCCT/ATATTCCCACCTCTT	ATTTTCCCACCTCCT	ATTTTCCCACCTCCT	ATTTTCCCACCTCCT	ATTTTCCCACCTCCT	ATTTTCCCACCTCCT	ATTTACCCACCTCCT/ATTTTCCCACCTCCT	ATTTTCCCACCTCCT	ATTTTCCCACCTCCT	ATTTTCCCACCTCCT	ATTTTCCCACCTCCT	ATTTTCCCACCTCCT	ATTTTCCCACCTCCT	ATTTTCCCACCTCCT	ATTTTCCCACCTCCT	ATTTTCCCACCTCCT	ATTTTCCCACCTCCT	ATTTTCCCACCTCCT	ATTTTCCCACCTCCT	ATTTTCCCACCTCCT	ATTTTCCCACCTCCT	ATTTTCCCACCTCCT	ATTTTCCCACCTCCT	ATTTTCCCACCTCCT	ATTTTCCCACCTCCT	ATTTTCCCACCTCCT	ATTTTCCCACCTCCT/ATTTTCCCATCTCCT	ATTTTCCCACCTCCT	ATTTTCCCACCTCCT/ATTTTCCCATCTCCT	ATTTTCCCACCTCCT/ATTTTCCCATCTCCT	ATTTTCCCACCTCCT	ATTTTCCCACCTCCT
TGACTCGGGTCTCAGCC	TGACCCGAGTCTCAGCC/TGACTCGGGTCTCAGCC	TGACTCGGGTCTCACCC/TGACTCGGGTCTCAGCC	TGACTCGGGTCTCAGCC	TGACTCGGGTCTCAGCC		TGACTCGGGTCTCAGCC	TGACTCGGGTCTCAGCC/TGACTTGGGTCTCAGCC	TGACTCGGGTCTCAGCC/TGACTTGGGTCTCAGCC	TGACTCGGGTCTCAGCC		TGACTTGGGTCTCAGCC		TGACTCGGGTCTCAGCC/TGACTTGGGTCTCAGCC	TGACTCGGGTCTCAGCC	TGACTCGGGTCTCAGCC	TGACTCGGGTCTCAGCC	TGACTCGGGTCTCAGCC		TGACTCGGGTCTCAGCC		TGACTCGGGTCTCAGCC	TGACTCGGGTCTCAGCC	TGACTCGGGTCTCAGCC		TGACTCGGGTCTCAGCC	TGACTCGGGTCTCAGCC	TGACTCGGGTCTCAGCC	TGACTCGGGTCTCAGCC	TGACTCGGGTCTCAGCC		TGACTCGGGTCTCAGCC	TGACTCGGGTCTCAGCC	TGACTCGGGTCTCAGCC	TGACTCGGGTCTCAGCC	TGACTCGGGTCTCAGCC	TGACTCGGGTCTCAGCC	TGACTCGGGTCTCAGCC	AGACTCGGGTCTCAGCC/TGACTCGGGTCTCAGCC	TGACTCGGGTCTCAGCC		TGACTCGGGTCCCAGCC/TGACTCGGGTCTCAGCC	TGACTCGGGTCTCAGCC	TGACTCGGGTCTCAGCC	TGACTCGGGTCTCAGCC	TGACTCGGGTCTCAGCC	TGACTCGGGTCTCAGCC	TGACTCGGGTCTCAGCC	TGACTCGGGTCTCAGCC
TTAAAGCCGGAGC/TTAAAGCTGGAGG		TTAAAGCCGGAGG/TTAAAGCTGGAGG	TTAAAGCCGGAGC	TTAAAGCCGGAGC/TTAAAGCCGGAGG	TTAAAGCCGGAGG/TTGAAGCCGGAGG	TTAAAGCCGGAGC/TTAAAGCCGGAGG		TTAAAGCCGGAGC/TTAAAGCCGGAGG	TTAAAGCCGGAGC/TTAAAGCCGGAGG	TTAAAGCCGGAAC/TTAAAGCCGGAGG	TTAAAGCCGGAGC/TTGAAGCCGGAGC	TTAAAGCCGGAGC/TTGAAGCCGGAGC	TTAAAGCCGGAGG	TTAAAGCCGGAGG/TTGAAGCCGGAGG	TTAAAGCCGGAGG	TTAAAGCCGGAGC	TTAAAGCCGGAGG		TTAAAGACGGAGG/TTAAAGCCGGAGC	TTAAAGCCGGAGC/TTAAAGCCGGAGG	TTAAAGCCGGAGC/TTACAGCCGGAGC	TTAAAGCCGGAGC/TTAAAGCCGGAGG		TTAAAGCCGGAGC/TTAAAGCCGGAGG	TTAAAGCCGGAGC	TTAAAGCCGGAGC/TTAAAGCCGGAGG	TTAAAGCCGAAGC/TTGAAGCCGGAGC	TTAAAGCCGAAGC/TTGAAGCCGGAGC					TTAAAGCCGGAGG	TTAAAGCCGGAGG	TTAAAGCCGGAGG	TTAAAGCCGGAGC/TTAAAGCCGGAGG	TTAAAGCCGGAGC/TTAAAGCCGGAGG	TTAAAGCCGGAGG	TTAAAGCCGGAGG		TTAAAGCCGGAGG/TTAAGGCCGGAGG	TTAAAGCCGGAGG/TTAAGGCCGGAGG	TTAAAGCCGGAGC/TTAAAGCCGGAGG	TTAAAGCCGGAGG/TTAAGGCCGGAGG	TTAAAGCCGGAGC/TTAAAGCCGGAGG			TTAAAGCCGAAGG/TTAAAGCCGGAGG	TTAAAGCCGAAGG/TTAAAGCCGGAGG
AGCGCCGTTCAGTGCCTTG/AGCGCCGTTTAGTGCCTTG	GGCGCCGTTTAGTGCCTTG	AGCGCCGTTTAGTGCCTTG/GGCGCCGTTTAGTGCCTTG	GGCGCCGCTTAGCGTCTTG/GGCGCCGTTTAGCGCCTTG			GGCGCCGTTTAGTGCCTTG	GGCGCCGTTTAGTGCCTTG	GGCGCCGTTTAGTGCCTTG			GGCGCCGCTTAGTGCCTTG/GGCGCCGTTTAGCGCCTTG	GGCGCCGCTTAGTGCCTTG/GGCGCCGTTTAGCGCCTTG	GGCGCCGTTTAGCGCCTTG/GGCGCCGTTTAGTGCCTTG	AGCGCCGTTTAGTGCCTTG/GGCGCCGTTTAGTGCCTTG	AGCGCCGTTTAGTGCCTTG/GGCGCCGTTTAGTGCCTTG	GGCGCCGTTTAGTGCCTTG	AACGCCGTTTAGTGCCTTG/AGCGCCGTTTAGTGCCTTG		AGCGCCGTTTAGCGTCTTG/GGCGCCGTTTAGTGCCTGG	GGCGCCGCTTAGTGCCTTG/GGCGCCGTTTAGTGCCTTG	GGCGCCGCTTAGTGCCTTG/GGCGCCGTTTAGTGCCTGG			GGCGCCGTTTAGTGCCTTG	GGCGCCGCTTAGCGTCTTG/GGCGCCGTTTAGCGCCTTG	GGCGCCGTTTAGCGCTTTG/GGCGCCGTTTAGTGCCTTG	AACGCTGTTTAGTGCCTTG/GGCGCCGTTTAGTGCCTTG	AACGCTGTTTAGTGCCTTG/GGCGCCGTTTAGTGCCTTG	AACGCCGTTTAGTGCCTTG/AACGCTGTTTAGTGCCTTG	AACGCCGTTTAGTGCCTTG/AACGCTGTTTAGTGCCTTG	AACGCCGTTTAGTGCCTTG/AACGCTGTTTAGTGCCTTG	AACGCCGTTTAGTGCCTTG/AACGCTGTTTAGTGCCTTG	AACGCCGCTTAGTGCCTTG/GGCGCCGTTTAGCGCCTTG	GGCGCCGTTTAGCGCCTTG	AACGCCGCTTAGTGCCTTG													GGCGCCGTTTAGTGCCTTG	AGCGCCGTTTAGTGCCTTG/GGCGCCGTTTAGTGCCTTG
ACCCCCTGGACCG	ACCCCCTGGACCG/ACCCCCTGGACTG	ACCCCCTGGACCG	ACCCCCTGGACCG	ACCCCCTGGACCG/ACCCCCTGGACTG	ACCCCCTGGACCG/ACCCCCTGGACTG	ACCCCCTGGACCG		ACCCCCTGGACCG/ACCCTCTGGACCG			ACCCCCTGGACCG	ACCCCCTGGACCG	ACCCCCTGGACCG	ACCCCCTGGACTG	ACCCCCTGGACTG		ACCCCCTGGACCG	ACCCCCTGGACCG	ACCCCCTGGACCG	ACCCCCTGAACCG/ACCCCCTGGACCG	ACCCCCTGGACCG/ACCCCCTGGACTG	ACCCCCTGGACCG	ACCCCATGAACCG/ACCCCCTGGACCG	ACCCCCTGGACCG	ACCCCCTGGACCG	ACCCCCTGGACCG	ACCCCCTGGACTG/ACCCTCTGGACCG	ACCCCCTGGACTG			ACCCCCTGGACTG/ACCCTCTGGACCG	ACCCTCTGGACCG	ACCCCCTGGACCG/ACCCCCTGGGCCG	ACCCCCTGGGCCG	ACCCCCTGGGCCG		ACCCCCTGAACCG/ACCCCCTGGACCG		ACCCCCTGGACCG/ACCCCCTGGACTG	ACCCCCTGGACCG/ACCCCCTGGACTG			ACCCCCTGGACCG/ACCCCCTGGACTG	ACCCCCTGGACCG/ACCCCCTGGACTG	ACCCCCTGGACCG/ACCCCCTGGACTG		ACCCCCTGGACCG/ACCCCCTGGACTG	ACCCCCCGGACTG/ACCCCCTGGACCG	ACCCCCTGGACTG
TTGGAGATAGTCAATGGA		TTGGAGATAGTCAATGGA	TTGGAGATAGTCAATAGA	TTGAAGATAGTCAATAGA/TTGGAGATAGTCCATAGA	TTGAAGATAGTCAATAGA/TTGGAGATAGTCCATAGA	TTGGAGATAGTCCATAGA	TTGGAGATAGTCAATAAA/TTGGAGATAGTCCATAGA	TTGGAGATAGTCAATAGA/TTGGAGATAGTCCATAGA	TTGGAGATAGTCAATAGA/TTGGAGATAGTCCATAGA	TTGGAGATAGTCCATAGA		TTGGAGATAGTCAATAGA	TTGGAGATAGTCAATAGA/TTGGAGATAGTCCATAGA	TTGGAGATAGTCAATGGA/TTGGAGATAGTCCATAGA	TTGGAGATAGTCAATGGA/TTGGAGATAGTCCATAGA	TTGGAGATAGTCAATAGA/TTGGAGATAGTCCATAGA	TTGGAGATAGTCAATGGA	TTGGAGACAGTCCATAGA/TTGGAGATAGTCCATAGA	TTGGAGATGGTCCATAGA	TTGGAGATAGTCCATAGA/TTGGAGATGGTCCATAGA	TTGGAGATAGTCCATAGA/TTGGAGATGGTCCATAGA	TTGGAGATAGTCCATAGA	TTGGAGATAGTCAATAGA/TTGGAGATAGTCCATAGA	TTGGAGATAGTCCATAGA	TTGGAGATAGTCCATAGA	TTGGAGATAGTCCATAGA	TTGGAGATAGTCAATAGA/TTGGAGATAGTCCATAGA	TTGGAGATAGTCAATAGA/TTGGAGATAGTCCATAGA	TTGGAGATAGTCAATAGA/TTGGAGATAGTCCATAGA	TTGGAGATAGTCAATAGA/TTGGAGATAGTCCATAGA	TTGGAGATAGTCAATAGA/TTGGAGATAGTCCATAGA	TTGGAGATAGTCAATAGA/TTGGAGATAGTCCATAGA	TTGGAGATAGTTCACAGA/TTGGAGATAGTTCATAGA	TTGGAGATAGTTCACAGA/TTGGAGATAGTTCATAGA	TTGGAGATAGTTCATAGA	TTGGAGATAGTCCATAGA	TTGGAGATAGTCAATAGA/TTGGAGATAGTCCATAGA	TTGGAGATAGTCCATAGA/TTGGAGATAGTCCCTAGA	TTAGAGGTAGTCCATAGA/TTGGAGATAGTCCATAGA	TTGGAGATAGTCCATAGA	TTAGAGGTAGTCCATAGA/TTGGAGATAGTCCATAGA	TTGGAGATAGTCAATAGA/TTGGAGATAGTCCATAGA		TTGGAGATAGTCCATAGA	TTGGAGATAGTCAATAGA/TTGGAGATAGTCCATAGA	TTGGAGATAGTCAATAGA/TTGGAGATAGTCCATAGA	TTGGAGATAGTCAATAGA/TTGGAGATAGTCCATAGA	TTGGAGATAGTCCATAGA	TTGGAGATAGTCCATAGA
CAACAC	CAACAC	CAACAC	CAACAC	CAACAC	CAACAC	CAACAC	CAACAC	CAACAC	CAACAC	CAACAC	CAACAC	CAACAC	CAACAC	CAACAC	CAACAC	CAGCAC	CAACAC		CAACAG	CAACAG	CAACAG	CAACAC	CAACAC	CAACAC	CAACAC	CAACAC	CAACAC	CAACAC			CAACAC	CAACAC	CAACAC	CAACAC	CAACAC	CAACAC	CAACAC	CAACAC	CAACAC	CAACAC	CAACAC	CAACAC	CAACAC	CAACAC	CAACAC	CAACAC	CAACAC	CAACAC	CAACAC
AGCGGGCTT		AGCGGGCTT	AGCGGGCTT			AGCGGGCTT	AGCGGGCTT/AGCGTGCTT	AACGGGCTT/AGCGTGCTT						AGCGGGCTT	AGCGGGCTT	AGCGGGCTT	AGCGGGCTT		AGCGGCCTT/AGCGGGCTT	AGCGGCCTT/AGCGGGCTT	AGCGGCCTT			AGCGGGCTT	AGCGGGCGT	AGCGGGCTT			AGCGGGCTT/GGCGGGCTT	AGCGGGCTT/GGCGGGCTT	AGCGGGCTT/GGCGGGCTT	AGCGGGCTT/GGCGGGCTT	AGCGGGCTC/AGCGGGCTT	AGCGGGCTC/AGCGGGCTT	AGCGGGCTC/AGCGGGCTT													AGCGGGCTT	AGCGGGCTT
ACTACTAACCAAA		ACTACTAACCAAA	ACTACTAACCAAA/ACTACTAACCAAG	ACTACTAACCAAA/ACTTCTAACCAAA	ACTACTAACCAAA/ACTTCTAACCAAA	ACTACTAACCAAG	ACTTCTAACCAAA	ACTTCTAACCAAA	ACTACTAACCAAA	ACTACTAACCAAA				ACTTCTAACCAAA	ACTTCTAACCAAA/ACTTCTAACTAAA	ACTACTAACCAAA	ACTACTAACCAAG		ACTACTAACCAAA	ACTACTAACCAAA	ACTACTAACCAAA	ACTACTAACCAAA/ACTTCTAACCAAA	ACTACTAACCAAA	ACTACTAACCAAA	ACTACTAACCAAA/ACTACTAACCAAG	ACTACTAACCAAA/ACTACTAACCAAG	ACTTCTAACCAAA	ACTTCTAACCAAA	ACTTCTAACCAAA	ACTTCTAACCAAA	ACTTCTAACCAAA	ACTTCTAACCAAA				ACTACTAACCAAA	ACTACTAACCAAA	ACTACTAACCAAA/ACTTCTAACCCAA	ACTACTAACCAAA	ACTACTAACCAAA	ACTACTAACCAAA	ACTACTAACCAAA/ACTTCTAACCCAA	ACTACTAACCAAA	ACTACTAACCAAA/ACTTCTAACCCAA	ACTACTAACCAAA/ACTTCTAACCCAA	ACTACTAACCAAA/ACTTCTAACCCAA	ACTACTAACCAAA	ACTACTAACCAAA/ACTTCTAACCAAA	ACTTCTAACCAAA/ACTTCTAACCAAG
TGTCAATGGGGT	TGTCAATGGGGT/TGTCCATGGGGT	TGTCAATGGGGT		TGTCAATGGGGT	TGTCAATGGGGT		TGTCAATGAGGT	TGTCAATGAGGT	TGTCAATGGGGT		TGTCAATGGGGT/TGTCAATTGGGT	TGTCAATGGGGT	TGTCAATTGGGT	TGTCAATGGGGA/TGTCAATGGGGT	TGTCAATGGGGT	TGTCAATGGGGT	TGTCAATGGGGT	TGTCAATGGGGT				TGTCAATGAGGT/TGTCAATGGGGT	TGTCAATGGGGT				TGTCAATGAGGT/TGTCAATGGGGT	TGTCAATGAGGT/TGTCAATGGGGT	TGTCAATGGGGT	TGTCAATGGGGT	TGTCAATGGGGT	TGTCAATGGGGT	TGTCAATGGGGT	TGTCAATGGGGT	TGTCAATGGGGT	TGTCAATGGGGT	TGTCAATGGGGT	TGTCAATGGGGT	TGTCAATGAGGT/TGTCAATGGGGT	TGTCAATGGGGT	TGTCAATGGGGT	TGTCAATGGGGT	TGTCAATGGGGT	TGTCAATGAGGT/TGTCAATGGGGT	TGTCAATGGGGT	TGTCAATGGGGT	TGTCAATGGGGT	TGTCAATGGGGT	TGTCAATGGGGT
		AAAGCCCATTTACGTCTCCA	AAAGCCCATTTACGTCTCCA	AAAGCCCATATACGTCTTCA/AAAGCCCATTTACGTCTCCA	AAAGCCCATATACGTCTTCA/ACAGCCCATTTACGTCTCCA	AAAGCCCATTTACGTCTCCA	AAAGCCCATATACGTCTCCA/ACAGCCCATTTACGTCTCCA	AAAGCCCATATACGTCTCCA/ACAGCCCATTTACGTCTCCA	GAAGCCCATTCACGTCTCCA/GAAGGCCATTTACGTCTCCA	AACGCCCATTTACGTCTCCA/GAAGGCCATTTACGTCTCCA	AAAGCCCATATATGTCTCCA	AAAGCCCATATATGTCTCCA	AAAGCCCATATATGTCTCCA			AAAGCCCATTTACGTCTCCA/AAAGCTCATTTACGTCTCCA	AAAGCCCATTTACGTCTCCA/ACAGCCCAATTACGTCTCCA		AAAGCCCATTTACGCCTCCA/AAAGCCTATTTACGTCTCCA	AAAGCCCATTTACTTCTCCA	AAAGCCCATTTACTTCTCCA/AAAGCCTATTTACGTCTCCA		AAAGCCCATTTATGTCTCCA		AAAGCCCATTTACGTCTCCA		AAAGCCCATTTACGTATCCA/AAAGCCCATTTACGTCTCCA	AAAGCCCATTTACGTATCCA/AAAGCCCATTTACGTCTCCA	AAAGCCCATTTACGTATCCA/AAAGCCCATTTACGTCTCAA	AAAGCCCATTTACGTATCCA/AAAGCCCATTTACGTCTCAA	AAAGCCCATTTACGTATCCA/AAAGCCCATTTACGTCTCAA	AAAGCCCATTTACGTATCCA/AAAGCCCATTTACGTCTCAA	AAAGCCCATATATGTCTCCA	AAAGCCCATATATGTCTCCA	AAAGCCCATATATGTCTCCA	AACGCCCATTTACGTCTCCA	AACGCCCATTTACGTCTCCA/GAAGCCCATTCACGTCTCCA	AACGCCCATTTACGTCTCCA/GAAGGCCATTTACGTCTCCA	AAAGCCCATTTACGTCTCCA/GAAGGCCATTTACGTCTCCA	AACGCCCATTTACGTCTCCA	AAAGCCCATTTACGTCTCCA	AAAGCCCATTTACGTCTCCA	AAAGCCCATTTACGTCTCCA		AAAGCCCATTTACGTCTCCA/AACGCCCATTTACGTCTCCA	AAAGCCCATTTACGTCTCCA/GAAGGCCATTTACGTCTCCA		ACAGCCCATTTACGTCTCCA
CGTAATTCT	CATCATTTT/CGTAATTCT	CGTAATTCT	CGTAATTCT	CGTAATTCT	CGTAATTCT	AGTAATTCT	CGTAATTCT/CGTAATTTT	CGTAATTCT/CGTAATTTT	CGTAATTCT	CGTAATTCT/CGTAATTTT		CGTAATTCT	CGTAATTCT	CGTAATTCT	CGTAATTCT	AGTAATTCT/CGTAATTCT	CGTAATTCT		CATCATTTT/CGTAATTCT	CGTAATTCT	CGTAATTCT	AGTAATTCT/CGTAATTCT	CGTAATTCT	CATCATTTT/CGTAATTCT	AGTAATTCT/CGTAATTCT	CGTAATTCT	CGTAATTCT/CGTAATTTT	CGTAATTCT/CGTAATTTT	CGTAATTCT/CGTAATTTT	CGTAATTCT/CGTAATTTT	CGTAATTCT/CGTAATTTT	CGTAATTCT/CGTAATTTT	CGTAATTCT	CGTAATTCT	CGTAATTCT	CGTAATTCT	CGTAATTCT	CGTAATTCT/CGTAATTTT	CGTAATTCT	CGTAATTCT/CGTAATTTT	CGTAATTCT	CGTAATTCT	CGTAATTCT/CGTAATTTT	CGTAATTCT	CGTAATTCT	CGTAATTCT/CGTAATTTT	CGTAATTCT/CGTAATTTT	CGTAATTCT	CGTAATTCT
GTTTGGGTAGGCG	GTTTGGGTAGGCG	GTTTGGGTAGGCG	GTTTGGGTAGACG/GTTTGGGTAGGCG	GTTTGGGTAGGCG	GTTTGGGTAGGCG	GTTTGGGTAGGCG	GTTTGGGTAGGCG	GTTTGGGTAGGCG	GTTTGGGTAGGCG		GTTTGGGTAGGCG	GTTTGGGTAGGCG		GTTTGGGTAGGCG	GTTTGGGTAGGCG	GTTTGGGTAGGCG	GTTTGGGTAGGCG		GCTTGGGTAGGCG/GTTTGGGTAGGCG	GCTTGGGTAGGCG	GCTTGGGTAGGCG	GTTTGGGTAGGCG		GTTTGGGTAGGCG	GTTTGGGTAGGCG	GTTTGGGTAGACG/GTTTGGGTAGGCG	GTTTGGGTAGGCG	GTTTGGGTAGGCG	GTTTGGGTAGGCG			GTTTGGGTAGGCG	GTTTGGGTAGACG	GTTTGGGTAGACG	GTTTGGGTAGACG	GTTTGGGTAGGCG	GTTTGGGTAGGCG	GTTTGGGTAGGCG	GTTTGGGTAGGCG	GTTTGGGTAGGCG	GTTTGGGTAGGCG	GTTTGGGTAGGCG	GTTTGGGTAGGCG	GTTTGGGTAGGCG	GTTTGGGTAGGCG	GTTTGGGTAGGCG	GTTTGGGTAGGCG	GTTTGGGTAGACG	GTTTGGGTAGGCG
CTTATGAGCGA	CTTATGAGCGA	CTTATGAGCGA	CTTAAGAGCGA	CTTATGAGCGA	CTTATGAGCGA	CTTATGAGCGA	CTTATGAGCGA	CTTATGAGCGA			CTTATGAGCCA/CTTATGAGCGA		CTTATGAGCGA	CTTATGAGCGA	CTTATGAGCGA	CTTATGAGCGA	CTTATGAGCGA	CTTATGAGCGA	CTTATGAGCGA		CTTATGAGCGA	CTTATGAGCGA/CTTATGAGCGC		CTTATGAGCGA/CTTATGAGTGC	CTTATGAGCGA	CTTATGAGCGA	CTTATGAGCGA	CTTATGAGCGA	CTTATGAGCGA	CTTATGAGCGA	CTTATGAGCGA	CTTATGAGCGA	CTTATGAGCGA	CTTGTGAGCGA	CTTATGAGCGA/CTTGTGAGCGA	CTTATGAGCGA/CTTATGAGTCA	CTTATGAGCGA/CTTATGAGTCA	CTTATGAGCGA/CTTATGAGTCA	CTTATGAGCGA/CTTATGAGTCA	CTTATGAGCGA	CTTATGAGCGA	CTTATGAGCGA/CTTATGAGTCA	CTTATGAGCGA	CTTATGAGCGA	CTTATGAGCGA/CTTATGAGTCA	CTTATGAGCGA			CTTATGAGCGA
	ATCTTAAAT/ATCTTAATC	ATCTTAAAT/ATCTTAATC	ATCTTAAAT/ATCTTAATC	ATCTTAAAT/ATCTTAATC	ATCTTAAAT/ATCTTAATC	ATCTTAAAT/ATCTTAATC	ATCTTAAAT/ATCTTAATC	ATCTTAAAT/ATCTTAATC	ATCTTAAAT/ATCTTAATC		ATCTTAAAT/ATCTTAATC		ATCTTAAAT/ATCTTAATC	ATCTTAAAT/ATCTTAATC	ATCTTAAAT/ATCTTAATC		ATCTTAAAT/ATCTTAATC		ATCTTAAAT		ATCTTAAAT	ATCTTAAAT/ATCTTAATC	ACCTTAATC/ATCTTAAAT	ATCTTAAAT/ATCTTAATC	ATCTTAAAT/ATCTTAATC		ATCTTAAAT/ATCTTAATC	ATCTTAAAT/ATCTTAATC	ATCTTAAAT/ATCTTAATC	ATCTTAAAT/ATCTTAATC	ATCTTAAAT/ATCTTAATC	ATCTTAAAT/ATCTTAATC	ATCTTAATC/ATCTTAATT	ATCTTAAAT/ATCTTAATC	ATCTTAATC/ATCTTAATT	ATCTTAAAT/ATCTTAATC				ATCTTAAAC/ATCTTAAAT			ATCTTAAAT/ATCTTAATC	ATCTTAAAT/ATCTTAATC		ATCTTAAAT/ATCTTAATC	ATCTTAAAT/ATCTTAATC	ATCTTAAAT/ATCTTAATC	ATCTTAAAT/ATCTTAATC
		ACGGACC/GCAGACC		ACGGACC/GCAGACC	ACGGACC/GCAGACC		ACGGACC/GCAGACC	ACGGACC/GCAGACC	GCAGACC/GCAGACT	GCAGACT	GCAAACC	GCAAACC	GCAAACC			GCAGACC						ACGGACC/GCAGACC														GCAGACC/GCAGACT	GCAGACT	GCAGACC/GCAGACT	GCAGACC/GCAGACT	GCAGACC/GCAGACT	GCAGACC/GCAGACT	GCAGACC/GCAGACT	GCAGACC/GCAGACT	GCAGACC/GCAGACT	GCAGACC/GCAGACT	GCAGACC/GCAGACT	GCAGACC/GCAGACT
CGAGAAACTGACCTC/CTAGAAACTGACCTC	CGAGAAACTGACCTC	CGAGAAACTGACCTC	CGAGAAACTGACCTC	CGAGAAACTAACCTC/CGAGAAACTGACCTC	CGAGAAACCGACCTC/CGAGAAACTGACCTC	CGAGAAACTGACCTC	CGAGAAACTAACCTC/CGTGAAACTGACCTC	CGAGAAACTAACCTC			CGAGAAACTGACCTC	CGAGAAACTGACCTC	CGAGAAACTGACCTC	CGAGAAACTAACCTC	CGAGAAACTAACCTC	CGAGAAACTAACCTC/CGAGAAACTGACCTC	CGAGAAACTGACCTC/CGAGAAACTGATCTC		CGAGAAACTGACCTC	CGAGAAACCAACCTC/CGAGAAACTGACCTC	CGAGAAACTGACCTC	CGAGAAACTAACCTC/CGAGAAATTGACCTC	CGAGAAACTGACCTC/CGAGAAATTGACCTC	CGAGAAACCGACCTC/CGAGAAACTGACCCC	CGAGAAACTGACCTC	CGAGAAACTGACCTC	CGAGAAACTGTCCTC/CGTGAAACTGACCTC	CGAGAAACTGTCCTC/CGTGAAACTGACCTC	CGAGAAACTGTCCTC/CGTGAAACTGACCTC	CGAGAAACTGTCCTC/CGTGAAACTGACCTC	CGAGAAACTGTCCTC/CGTGAAACTGACCTC	CGAGAAACTGTCCTC/CGTGAAACTGACCTC	CGAGAAACTGACCTC	CGAGAAACTGACCTC/CGAGTAACTGACCTT	CGAGAAACTGACCTC													CGAGAAATTGACCTC/CGTGAAACTGACCTC	CGAGAAACTGACATC/CGTGAAACTGACCTC
CCGGCGGCCCCCCGT	CCGGCGGCCCCCCGT/CGGGCGGCCCCCCGT	CCGGCGGCCCCCCGT	CCGGCGGCCCCCCGT	CCGGCGGCCCCCCGT	CCGGCGGCCCCCCGT	CCGGCGGCCCCCCGT	CCGGCGGCCCCCCGT	CCGGCGGCCCCCCGT	CCGGCGGCCCCCCGT	CCGGCGGCCCCCCGT	CCGGCGGCCCCCCGT	CCGGCGGCCCCCCGT	CCGGCGGCCCCCCGT	CCGGCGGCCCCCCGT	CCGGCGGCCCCCCGT	CCGGCGGCCCCCCGT	CCGGCGGCCCCCCGT	CCGGCGGCCCCCCGT	CCGGCGGCCCCCCGT	CCGGCGGCCCCCCGT/CCGGCGGTCCCCCGT	CCGACGGCCCCCGGT/CCGGCGGCCCCCCGT	CCGGCGGCCCCCCGT	CCGGCGGCCCCCCGT				CCGGCGGCCCCCCGT	CCGGCGGCCCCCCGT	CCGGCGGCCCCCCGT	CCGGCGGCCCCCCGT	CCGGCGGCCCCCCGT	CCGGCGGCCCCCCGT	CCGGCGGCCCCCCGT	CCGGCGGCCCCCCGT	CCGGCGGCCCCCCGT	CCGGCAGCCCCCCGT/CCGGCGGCCCCCCGT	CCGGCGGCCCCCCGT	CCGGCGGCCCCCCGT	CCGGCGGCCCCCCGT	CCGGCGGCCCCCCGT	CCGGCGGCCCCCCGT	CCGGCGGCCCCCCGT	CCGGCGGCCCCCCGT/TCGGCGGCCCCCCGT	CCGGCGGCCCCCCGT	CCGGCGGCCCCCCGT	CCGGCGGCCCCCCGT	CCGGCGGCCCCCCGT	CCGGCGGCCCCCCGT	CCGGCGGCCCCCCGT
GCCACACACTCCC	GCCACACACTCCC/GCCACACTCCCCC	GCCACACACTCCC/GCCACACTCTCCT	GCCACACTCCCCC	GCCACACTCCCCC/GCCACACTCTCCC		GCCACACTCCCCC	GCCACACTCCCCC	GCCACACTCCCCC	GCCACACTCCCCC/GCCACACTCTCCC	GCCACACTCCCCC	GCCACACTCCCCC	GCCACACTCCCCC	GCCACACTCCCCC	GCCACACACTCAC/GCCACACACTCCC	GCCACACACTCAC/GCCACACACTCCC	GCCACACTCCCCC	GCCACACACTCCC/GCCACACTCCCCC	GCCAGACTCTCCC	GCCACACTCTCCC/GCCAGACTCTCCC	GCCACACTCTCCC/GCCAGACTCTCCC	GCCACACTCTCCC/GCCAGACTCCCCC	GCCACACACCCAC/GCCACACTCCCCC	GCCACACTCCCCC	GCCACACTCCCCC/GCCACACTCCTCC	GCCACACTCCCCC	GCCACACTCCCCC	GCCACACACTCCC	GCCACACACTCCC	GCCACACTCCCCC/GCCACACTCTCCC	GCCACACTCCCCC/GCCACACTCTCCC	GCCACACTCCCCC/GCCACACTCTCCC	GCCACACTCCCCC/GCCACACTCTCCC	CCCAGACTCCCCC/GCCAGACTCCCCC	CCCACACTCCCCC/GCCAGACTCCCCC	CCCAGACTCCCCC/GCCAGACTCCCCC	GCCACACTCCCCC/GCCACACTCTCCC	GCCACACTCCCCC/GCCACACTCTCCC	GCCACACTCCCCC/GCCACACTCTCCC		GCCACACTCCCCC/GCCAGACTCCCCC	GCCACACTCCCCC/GCCAGACTCCCCC	GCCACACTCCCCC/GCCACACTCTCCC	GCCACACACTCAC/GCCACACTCCCCC	GCCACACTCCCCC/GCCACACTCTCCC	GCCACACTCCCCC		GCCACACTCCCCC/GCCACACTCTCCC	GCCACACACTCCC/GCCACACTCCCCC	GCCACACACTCCC
TACCACCATTTAT/TGCCATCATTTAT		TACCACCATTTAT/TGCCATCATTTAT	TGCCATCTTTTAT			TGCCATCTTTTAT			TGCCATCATTTAT	TGCCATCATTTAT	TGCCATCATTTAT	TGCCATCATTTAT	TGCCATCATTTAT		TACCACCATTTAT/TGCCATCATTTAT			TGCCATCATTTTT	TGACATCATTTAT/TGCCATCATTTAT	TGCCATCATTTAT	TGCCATCATTTAT			TGCCATCTTTTAT	TGCCATCTTTTAT	TGCCATCTTTTAT	TGCCATCATTTAT	TGCCATCATTTAT						TGCCATCATTTAT	TGCCATCATTTAT						TGCCATCATTTAT	TGCCATCATTTAT			TGCCATCATTTAT	TGCCATCATTTAT		TACCACCATTTAT/TGCCATCATTTAT	TACCACCATTTAT/TGCCATCATTTAT
GCGTTAA/GTGTTTA	GTGCTTA/GTGTTTA	GTGTTTA	GTGTTTA	GTGTTTA	GTGTTTA	GCGTTAA/GTGTTTA	GTGTTTA	GTGTTTA	GTGTTTA	GTGTTTA	GTGTTTA		GTGTTTA	GTGTTTA	GTGTTTA			GTGTTTA	GCGTTAA/GTGTTTA	GTGTTTA	GTGTTTA	GTGTTTA	GTGTTTA	GCGTTAA/GTGTTTA	GCGTTAA/GTGTTTA	GCGTTAA/GTGTTTA	GTGTTTA	GTATTTA/GTGTTTA	GTATTTA/GTGTTTA	GTATTTA/GTGTTTA	GTATTTA/GTGTTTA	GTATTTA/GTGTTTA	GTGCTTA/GTGTTTA	GTGTTTA	GTGTTTA	GTGTTTA	GTGTTTA	GTGTTTA	GTGTTTA	GTGTTTA	GTGTTTA	GTGTTTA	GTGTTTA	GTGTTTA	GTGTTTA	GTGTTTA	GTGTTTA	GTGTTTA
TCTTTTCGGATCTGCGG	TCTTTTCGGATCTGCGG/TCTTTTCGGATTTGCGG	TCTTTTCGGATCTGCGG/TCTTTTCGGATTTGCGG	TTTTTCCGGATCTGAGG			TTTTTCCGGATCTGAGG	TCTTTTCGGATCTGCGG	TCTTTTCGGATCTGCGG			TCTTTTCGGATCTGCGG	TCTTTTCGGATCTGCGG	TCTTTTCGCATCTGCGG/TCTTTTCGGATCTGCGG	TCTTTTCGGATCTGCGG	TCTTTTCGGATCTGCGG	TTTTTCCGGATCTGAGG/TTTTTTCGGATCTGCGG	TCTTTTCGGATCTGCGG/TCTTTTCGGATTTGCGG		TCTTTTCGGATCTGCGG	TTTTTTCGGATCTGCGG	TTTTTTCGGATCTGCGG	TCTTTTCGCATCTGCGG/TTTTTTCGGATCTGCGG		TTTTTCCGGATCTGAGG	TTTTTCCGGATCTGAGG	TCTTTTCGGATCTGCAG/TCTTTTCGGATCTGCGG	TCTTATCGGATCTGCGG/TCTTTTCGGATCTGCGG	TCTTATCGGATCTGCGG/TCTTTTCGGATCTGCGG	TCTTATCGGATCTGCGG/TCTTTTCGGATCTGCGG	TCTTATCGGATCTGCGG/TCTTTTCGGATCTGCGG	TCTTATCGGATCTGCGG/TCTTTTCGGATCTGCGG	TCTTATCGGATCTGCGG/TCTTTTCGGATCTGCGG	TCTTTTCGCATCTGCGG	TCTTTTCGCATCTGCGG														TCTTTTCGGATCTGCGG	TCTTTTCGGATCTGCGG
AGACGAAGACC/AGTCGAAGACC		AGACGAAGACC	AGACGAAGACC/AGTCGAAGATC			AGACGAAGACC/AGTCGAAGATC	AGACGAAGACC/AGTTGAAGACC				AGACGAAGACC	AGACGAAGACC/AGTCGAAGACC	AGACGAAGACC/AGTCGAAGACC	AGACGAAGACC/AGTCGAAGACC	AGACGAAGACC/AGTCGAAGACC	AGACGAAGACC/AGTCGAAGATC	AGACGAAGACC	AGACGAAGACC	AGACGAAGACC	AGACGAAGACC	AGACGAAGACC			AGACGAAGACC/AGTCGAAGACC	AGACGAAGACC/AGTCGAAGATC	AGACGAAGACC/AGTCGAAGATC	AGACGAAGACC	AGACGAAGACC	AGACGAAGACC/AGTCGAAGACC	AGACGAAGACC/AGTCGAAGACC	AGACGAAGACC/AGTCGAAGACC	AGACGAAGACC/AGTCGAAGACC	AGACGAAGACC/AGTCGAAGACC	AGACGAAGACC/AGTCGAAGACC	AGACGAAGACC													AGACGAAGACC/AGTCAAAGACC	AGACGAAGACC/AGTCAAAGACC
GACTCCTTCCCTGGGCGGAC/GACTCCTTCCGTGAGCGGAC	GACTCCTTCCCTGAGCGGAC	GACTCCTTCCCTGAGCGGAC	GACTTCTTCCCTGAGCGGAC	GACTCCTTCCCTGAGCGGAC	GACTCCTTCCCTGAGCGGAC	GACTCCTTCCCTGAGCGGAC	GACTCCTTCCCTGAGCGGAC	GACTCCTTCCCTGAGCGGAC	GACTCCTTCCCTGAGCGGAC		GACTCCTTCCCTGAGCGGAC		GACTCCTTCCCTGAGCGGAC	GACTCCTTCCCTGAGCGGAC	GACTCCTTCCCTGAGCGGAC	GACTCCTTCCCTGAGCGGAC	GACTCCTTCCCTGAGCGGAC					GACTCCTTCCCTGAGCGGAC	GACTCCTTCCCTGAGCGGAC	GACTCCTTCCCTGAGCGGAC	GACTCCTTCACTGAGCGGAC/GACTCCTTCCCTGAGCGGAC	GACTCCTTCACTGAACGGAC/GACTCCTTCCCTGAGCGGAC	GACTCCTTCCCTGAGCGGAC	GACTCCTTCCCTGAGCGGAC	GACTCCTTCCCTGAGCGGAC	GACTCCTTCCCTGAGCGGAC	GACTCCTTCCCTGAGCGGAC	GACTCCTTCCCTGAGCGGAC	GACTCCTCCCCTGAGCGGAC/GACTCCTTCCCTGAGCGGAC	GACTCCTCCCCTGAGCGGAC/GACTCCTTCCCTGAGCGGAC	GACTCCTCCCCTGAGCGGAC/GACTCCTTCCCTGAGCGGAC		GACTCCTTCCCAGAGCGGAC/GACTCCTTCCCTGAGCGGAC	GACTCCTTCCCTGAGCGGAC	GACTCCTTCCCAGAGCGGAC/GACTCCTTCCCTGAGCGGAC	GACTCCTTCCCTGAGCGGAC	GACTCCTTCCCTGAGCGAAC/GACTCCTTCCCTGAGCGGAC	GACTCCTTCCCTGAGCGGAC/GAGTCCTTCCCTGAGCGGAC		GACTCCTTCCCTGAGCGGAC	GACTCCTTCCCTGAGCGGAC	GACTCCTTCCCTGAGCGGAC/GACTCCTTCCCTGAGTGGAC	GACTCCTTCCCTGAGCGGAC	GACTCCTTCCCTGAGCGGAC/GACTCCTTTCCTGAGCGGAC
CACCTTTACAG		CACCTTTACAG	CACCTTTACAG	CACCTTTACAG		AACCTTTACAG/CACCTTTACAG	CACCTTTACAG	CACCTTTACAG	CACCTTTACAC/CACCTTTACAG		CACCTTTACAG	CACCTTTACAG		CACCTTTACAG/CATCTTTACAG	CACCTTTACAC/CATCTTTACAG	CACCTTTACAG			CACCTTTACAG	CACCTTTACAG		CGCCTTTACAG	CACCTTTACAG	CACCTTTACAG	CACCTTTACAG	CGCCTTTACAG	CACCTTTATAG	CACCTTTATAG	CACCTTTACAC/CACCTTTATAG		CACCTTTATAG	CACCTTTACAC/CACCTTTATAG	CACCTTTACAG/CACCTTTATAG	CACCTTTACAG/CACCTTTATAG	CACCTTTACAG/CACCTTTATAG		CACCTTTACAG	CACCTTTACAC/CACCTTTACAG		CACCTTTACAG	CACCTTTACAG	CACCTTTACAG	CACCTTTACAG	CACCTTTACAC/CACCTTTACAG			CACCTTTACAC/CACCTTTACAG	CACCTTTACAC/CACCTTTACAG	CACCTTTACAG/CACCTTTATAG
CCTACTACGACTAGCCC	CCTACTACGACTAGCCC/CCTACTACGACTGGCCC	CCTACTACGACTAGCCC	CATACTACGACGAGCCC	CCTACTACGACGAGCCC	CCTACTACGACGAGCCC/CCTACTACGGCGAGCCC	CATACTACGACGAGCCC	CCTACTACGACGAGCCC/CCTACTACGGCGAGCCC	CCTACTACGACGAGCCC	CCTACTACGACGAGCCC	CCTACTACGACGAGCCC/CCTACTACGACTAGCCC			CCTACTACAGCGAGCCC/CCTGCTACGGCGAGCCC			CATACTACGACGAGCCC/CCTATTACGACTAGCCC	CCTACTACGACTAGCCC		CCTACTACGACGAGCCC		CCTACCACGACGAGCCC		CCTACTACGACGAGCCC	CATACTACGACGAGCCC/CCTACTACGACGAGCCC	CATACTACGACGAGCCC/CCTACTACGACGAGCCC	CCTACTACGACGAGCCC							CCTACTACGACGAGCCC	CCTACTACGACGAGCCC	CCTACTACGACGAGCCC/CCTACTACGACGAGCCT	CCTACTACGACGAGCCC/CCTACTACGACTAGCCC	CCTACTACGACGAGCCC/CCTACTACGACTAGCCC	CCTACTACGACGAGCCC	CCTACTACGACGAGCCC/CCTACTACGACGAGTCC	CCTACTACGACGAGCCC/CCTACTACGACTAGCCC		CCTACTACGACGAGCCC/CCTACTACGACTAGCCC	CCTACTACGACGAGCCC/CCTACTACGACTAGCCC	CCTACTACGACGAGCCC/CCTACTACGACTAGCCC	CCTACTACGACGAGCCC/CCTACTACGACTAGCCC	CCTACTACGACGAGCCC/CCTACTACGACTAGCCC	CCTACTACGACGAGCCC/CCTACTACGACTAGCCC
CAGAACGGCGGAACACGGAGACT/CAGAACGGCGGGACACGGAGACT	CAGAACGGCGGGACACGGAGACT	CAGAACGGCGGGACACGGAGACT	CAGAACGGCGGGACACGGAGACT	CAGAACGGCGGGACACGGAGACT/CAGGACGGCGGGACACGGAGACT	CAGAACGGCGGGACACGGAGACT	CAGAACGGCGGGACACGGAGACT	CAGAACGGCGGGACACGGAGACT	CAGAACGGCGGGACACGGAGACT	CAGAACGGCGGGACACGGAGACT	CAGAACGGCGGGACACGGAGACT	CAGAACGGCGGGACACGGAGACT/CAGAACGGCGGGACACGGAGATT	CAGAACGGCGGGACACGGAGACT/CAGAACGGCGGGACACGGAGATT	CAGAACGGCGGGACACGGAGATT	CAGAACGGCGGGACACGGAGACT	CAGAACGGCGGGACACGGAGACT	CAGAACGGCGGGACACGGAGACT	CAGAACGGCGGGACACGGAGACT		CAGAACGGCGGGACACGGAGACT/CAGAGCGGCGGGACACGGAGTCT	CAGAACGGCGGGACACGGAGACT/CAGAGCGGCGGGACACGGAGACT	CAGAACGGCGGGACACGGAGACT	CAGAACGGCGGGACACGGAGACT	CAGAACGGCGGGACACGGAGACT	CAGAACGGCGGGACACGGAGACT	CAGAACGGCGGGACACGGAGACT	CAGAACGGCGGGACACGGAGACT	CAGAACGGCGGGACACGGAGACT	CAGAACGGCGGGACACGGAGACT	CAGAACGGCGGGACACGGAGACT	CAGAACGGCGGGACACGGAGACT	CAGAACGGCGGGACACGGAGACT	CAGAACGGCGGGACACGGAGACT	CAGAACGGCGGGACACGGAGACT	CAGAACGGCGGGACACAGAGACT/CAGAACGGCGGGACACGGAGACT	CAGAACGGCGGGACACGGAGACT	CAGAACGGCGGGACACGGAGACT	CAGAACGGCGGGACACGGAGACT	CAGAACGGCGGGACACGGAGACT	CAGAACGGCGGGACACGGAGACT	CAGAACGGCGGGACACGGAGACT	CAGAACGGCGGGACACGGAGACT	CAGAACGGCGGGACACGGAGACT	CAGAACGGCGGGACACGGAGACT	CAGAACGGCGGGACACGGAGACT	CAGAACGGCGGGACACGGAGACT	CAGAACGGCGGGACACGGAGACT	CAGAACGGCGGGACACGGAGACT	CAGAACGGCGGGACACGGAGACT/CTGAACGGCGGGACACGGAGACT	CAGAACGGCGGGACACGGAGACT/CTGAACGGCGGGACACGGAGACT
GATTTCGATAA	CATTTCGATAA	GATTTCGATAA	CATTTCGATAA	CATTTCGATAA/CATTTCGATGA	CATTTCGATAA/CATTTCGATGA	CATTTCGATAA	CATTTCGATAA	CATTTCGATAA	GATTTCGATAA			CATTTCGATGA/CGTTTCGATAA	CATTTCGATGA		CATTTCGATAA	CATTTCGATAA	CATTTCGATAA/GATTTCGATAA		CATTTCGATAA	CATTTCGATAA	CATTTCGATAA		CATTTCGATGA/GATTTCGATAA	CATTTCGATAA	CATTTCGATAA	CATTTCGATAA	GATTTCGATAA	GATTTCGATAA	GATTTCGATAA	GATTTCGATAA	GATTTCGATAA	GATTTCGATAA				CATTTCGATGA/GATTTCGATAA	CATTTCGATAA/CATTTCGATGA			CATTTCGATGA/GATTTCGATAA	CATTTCGATAA/CATTTCGATGA	CATTTCGATAA/CATTTCGATGA	CATTTCGATGA/GATTTCGATAA		CATTTCGATGA/GATTTCGATAA	CATTTCGATGA	CATTTCGATAA/CATTTCGATGA	CATTTCGATAA/GATTTCGATAA	CATTTCGATAA/GATTTCGATAA
CGCACGAGCCTCAGCTCCC/CGCGCGAGCCTCAGCTCCC	CGCATGAGCCTCAGCTCCC/CGCGCGAGCCTCAGCTCCC	CGCGCGAGCCTCAGCTCCC	CGCGCGAGCCTCAGCTCCC	CGCACGAGCCTCAGCTCCT/CGCGCGAGCCTCAGCTCCC	CGCGCGAGCCTCAGCTCCC	CGCGCGAGCCTCAGCTCCC	CGCGCGAGCCTCAGCTCCC	CGCGCGAGCCTCAGCTCCC	CGCGCGAGCCTCAGCTCCC/CGCGCGAGCCTCAGCTCCT	CGCGCGAGCCTCAGCTCCT	CGCACGAGCCTCAGCTCCC/CGCGCGAGCCTCAGCTCCC	CGCACGAGCCTCAGCTCCC/CGCGCGAGCCTCAGCTCCC	CGCGCGAGCCTCAGCTCCC	CGCGCGAGCCTCAGCTCCC	CGCGCGAGCCTCAGCTCCC	CGCGCGAGCCTCAGCTCCC	CGCACGAGCCTCAGCTCCC	CGCGCGTGCTCCAGCTCCC	CGCGCGAGCCTCAGCTCCC	CGCGCGAGCCTCAGCTCCC	CGCGCGAGCCTCAGCTCCC	CGCGCGAGCCTCAGCTCCC	CGCGCGAGCCTCAGCTCCC/CGCGCGAGCCTCAGCTCTC	CGCGCGAGCCTCAGCTCCC	CGCACGAGCCTCAGCTCCC/CGCGCGAGCCTCAACTCCC	CGCACGAGCCTCAGCTCCC/CGCGCGAGCCTCAACTCCC	CGCGCGAGCCTCAGCTCCC	CGCGCGAGCCTCAGCTCCC	CGCGCGAGCCTCAGCTCCC	CGCGCGAGCCTCAGCTCCC	CGCGCGAGCCTCAGCTCCC	CGCGCGAGCCTCAGCTCCC	CGCGCGAGCCTCAGCTCCC	CGCGCGAGCCTCAGCTCCC	CGCGCGAGCCTCAGCTCCC/CGTGCGAGCCTCAGCTCCC	CGCGCGAGCCTCAGCTCCC/CGCGCGAGCCTCAGCTCCT	CGCGCGAGCCTCAGCTCCC/CGCGCGAGCCTCAGCTCCT	CGCGCGAACCTCAGCTCCC/CGCGCGAGCCTCAGCTCCT		CGCGCGAGCCTCAGCTCCC/CGCGCGAGCCTCAGCTCCT	CGCGCGAGCCTCAGCTCCC/CGCGCGAGCCTCAGCTCCT		CGCGCGAGCCTCAGCTCCC/CGCGCGAGCCTCAGCTCCT	CGCGCGAGCCTCAGCTCCC/CGCGCGAGCCTCAGCTCCT	CGCGCGAGCCTCAGCTCCC/CGCGCGAGCCTCAGCTCCT		CGCGCGAGCCTCAGCTCCC/CGCGCGAGCCTCAGCTCCT	CGCGCGAGCCTCAGCTCCC	CGCGCGAGCCTCAGCTCCC
		GTGCGCCGGCGGAGA	GTGCGTCGGCGGAGA	GTGCGCCGGCGGAGA/GTGTGCCGGCGGAGA	GTGCGCCGGCGGAGA	GTGCGCCGGCGGTGA/GTGTGCCGGCGGAGA	GTGCGCCGGCGGAGA	GTGCGCCGGCGGAGA		ATGCGCCGGCGGAGA/GTGCGCCGGCGTAGA	GTGCGCCGGCGGAGA	GTGCGCCGGCGGAGA	GTGCGCCGGCGGAGA	GTGCGCCGGCGGAGA	GTGCGCCGGCGGAGA	ATGCGCCGGCGGAGA/GTGCGCCGGCGGAGA	GTGCGCCGGCGGAGA		GCGCGCCGGCGGAGA/GTGCGCCGGCGGAGA	GTGCGCCGGCGGAGA	GCGCGCCGGCGGAGA			GTGTGCCGGCGGAGA	GTGCGCCGGCGGAGA/GTGTGCCGGCGGAGA		GTGCGCCGGCGGAAA	GTGCGCCGGCGGAAA	GTGCGCCGGCGGAAA/GTGCGCCGGCGGAGA	GTGCGCCGGCGGAAA/GTGCGCCGGCGGAGA	GTGCGCCGGCGGAAA/GTGCGCCGGCGGAGA	GTGCGCCGGCGGAAA/GTGCGCCGGCGGAGA	GCGCGCCGGCGGAGA	GCGCGCCGGCGGAGA	GCGCGCCGGCGGAGA		GTGCGCCGGCGGAGA	GCGCGCCGGCGGAGA/GTGCGCCGGCGGAGA	GCGCGCCGGCGGAGA/GTGCGCCGGCGTAGA				GTGCGCCGGCGGAGA/GTGCGCCGGCGTAGA	GTGCGCCGGCGGAGA	GTGCGCCGGCGGAGA/GTGCGCCGGCGTAGA	GCGCGCCGGCGGAGA/GTGCGCCGGCGTAGA	GTGCGCCGGCGGAGA/GTGCGCCGGCGTAGA	GTGCGCCGGCGGAAA/GTGCGCCGGCGTAGA	GTGCGCCGGCGGAAA/GTGCGCCGGCGGAGA
AGAGCTCCTTCTCGTGAGCG	AGAGCTCCTTCTCGTGGGTG			AGAGCTCCTTCTCGTGAGCG	AGAGCTCCTTCTCGTGAGCG	AGAGCTCCTTCTCGTGAGCG	AGAGCTCCTTCTCGTGAGCG	AGAGCTCCTTCTCGTGAGCG		AGAGCTCCTTCTCGTGAGCG/AGAGCTCCTTCTCGTGGGCG			AGAGCTCCTTCTCGTGAGCG	AGAGCTCCTTCTCGTGAGCG/AGAGCTCCTTCTCGTGGGTG	AGAGCTCCTTCTCGTGGGTG	AGAGCTCCTTCTCGTGAGCG	AGAGCTCCTTCTCGTGAGCG		AGAGCTCCTTCTCGTGAGCG	AGAGCTCCTTCTCGTGAGCG	AGAGCTCCTTCTCGTGAGCG	AGAGCTCCTTCTCGTGAGCG/AGAGCTCCTTCTCGTGGGCG	AGAGCTCCTTCTCGTGAGCA/AGAGCTCCTTCTCGTGGGCG	AGAGCTCCTTCTCGTGAGCG	AGAGCTCCTTCTCGTGAGCG	AGAACTCCTTCTCGTGAGCG			AGAGATCCTTCTCGTGAGCG	AGAGATCCTTCTCGTGAGCG	AGAGATCCTTCTCGTGAGCG	AGAGATCCTTCTCGTGAGCG	AGAGCTCCTTCTCGTGGGCG	AGAGCTCCTTCTCGTGAGCG	AGAGCTCCTTCTCGTGAACG	AGAGCTCCTTCTCGTGAGCG		AGAGCTCCTGATCGTGAGCG/AGAGCTCCTTCTCGTGAGCG		AGAGCTCCTGATCGTGAGCG/AGAGCTCCTTCTCGTGGGCG	AGAGCTCCTTCTCGTGGGCG		AGAGCTCCTTCTCGTGAGCG	AGAGCTCCTTCTCGTGAGCG/AGAGCTCCTTCTCGTGGGCG	AGAGCTCCTTCTCGTGAGCG/AGAGCTCCTTCTCGTGGGCG	AGAGCTCCTTCTCGTGGGCG	AGAGCTCCTTCTCGTGAGCG/AGAGCTCCTTCTCGTGGGCG	AGAGATCCTTCTCGTGAGCG	AGAGATCCTTCTCGTGAGCG/AGAGCTCCTTCTCGTGGGCG
T	T	T	A	A	A	A			A	A	A	A	A		T	T	T		A	A	A	A	A	A	A	A	A	A	A	A	A	A	A	A	A	A	A		A	A	A					A	A		A
TACTACCCCTGCGTCCCC		TACCACTCCTGCGTCCCC/TACTACCCCTGCGTCCCC	CACCACCCCTGCGTCCCC/TACCACCCCTGCGTCCCC	TACCACTCCTGCGTCCCC/TACCATTCCTGCGTCCCC		TACCACCCCTGCGTCCCC	TACCACTCCTGCGTCCCC/TACCACTCTTGCGTCCCC	TACCACTCCTGCGTCCCC/TACCACTCTTGCGTCCCC	TACCACCCCTGCGTCCCC/TACCACTCCTGCGTCCCC	TACCACCCCTGCGTCCCC/TACCACTCCTGCGTCCCC	TACCACCCCTGCGTCCCC/TACCACTCCTGCGTCCCC	TACCACCCCTGCGTCCCC/TACCACTCCTGCGTCCCC	TACCACCCCTGCGTCCCC/TACCACTCCTGCGTCCCC	TACCACTCCTGCGTCCCC	TACCACTCCTGCGTCCCC	TACCACCCCCGTGTCCCC/TACCACCCCTGCGTCCCC	TACCACTCCTGCGTCCCC/TACTACCCCTGCGTCCCC	TACCACTCCTGCGTCCAC	TACCACCCCTGCGTCCCC	TACCACCCCTGCGCCCCC/TACCACCCCTGCGTCCCC	TACCACCCCTGCGCTCCC/TACCACTCCTGCGTCCCC	TACCACCCCTGCGTCCCC/TACCACTCCTGCGTCCCC	TACCACCCCTGCGTCCCC/TACCATTCCTGCGTCCCC	TACCACCCCTGCGTCCCC	TACCACCCCTGCGTCCCC	TACCACTCCTACGTCCCC	TACCACTCCTGCGTCCCC	TACCACTCCTGCGTCCCC	TACCACTCCTGCGTCCCC/TACCACTCTTGCGTCCCC	TACCACTCCTGCGTCCCC/TACCACTCTTGCGTCCCC	TACCACTCCTGCGTCCCC/TACCACTCTTGCGTCCCC	TACCACTCCTGCGTCCCC/TACCACTCTTGCGTCCCC	TACCACTCCTGCGTCCCC	TACCACTCCTGCGTCCCC	TACCACTCCTGCGTCCCC		TACCACCCCTGCGTCCCC/TACCACTCCTGCGTCCCC		TACCACCCCTGCGTCCCC/TACCACTCCTGCGTCCCC	TACCACCCCTGCGTCCCC/TACCACTCCTGCGTCCCC		TACCACCCCTGCGTCCCC/TACCACTCCTGCGTCCCC	TACCACCCCTGCGTCCCC/TACCACTCCTGCGTCCCC		TACCACCCCTGCGTCCCC	TACCACCCCTGCGTCCCC/TACCACTCCTGCATCCCC	TACCACCCCTGCGCCCCC/TACCACCCCTGCGTCCCC	TACCACTCCTGCGTCCCC/TACCATTCCTGCGTCCCC	TACCACTCCTGCGTCCCC
AATTCCTCGTTCTTTTGCA	AATTCCTCGTTCTTTTACA/AATTCCTCGTTCTTTTACT	AATTCCTCGTTCTTTTACA/AATTCCTCGTTCTTTTGCA	AATCCCTCGTTCTTTTACA/AATTCCTCGTTCTTTTACA	AATCCCTCGTTCTTTTACA/AATTCCTCGTTCTTTTACA	AATCCCTCGTTCTTTTACA/AATTCCTCGTTCTTTTACA	AATCCCTCGTTCTTTGACA/AATCCCTCGTTCTTTTACA	AATTCCTCGTTCTTTTACA/AATTCCTCGTTCTTTTGCA	AATTCCTCGTTCTTTTACA/AATTCCTCGTTCTTTTGCA	AATTCCTCGTTCTTTTACA/AATTCCTCGTTCTTTTGCA	AATTCCTCGTTCTTTTACA	AATTCCTCGTTCTTTTACA	AATTCCTCGTTCTTTTACA	AATTCCTCGTTCTTTTACA	AATTCCTCGTTCTTTTACA	AATTCCTCGTTCTTTTACA		AATTCCTCGTTCTTTTACA/AATTCCTCGTTCTTTTGCA		AATTCCTCGTTCTTTTACA	AATTCCTCGTTCTTTTACA	AATTCCTCGTTCTTTTACA	AATTCCTCGTTCTTTTACA	AATTCCTCGTTCTTTTACA	AATTCCTCGTTCTTTTACA/ATTCCCTCGTTCTTTTACA	AATCCCTCGTTCTTTTACA	AATCCCTCGTTCTTTTACA	AATTCCTCGTTCTTTTGCA/AATTCTTCGTTCTTTTACA	AATTCCTCGTTCTTTTGCA/AATTCTTCGTTCTTTTACA	AATTCCTCGTTCTTTTACA/AATTCTTCGTTCTTTTACA	AATTCCTCGTTCTTTTACA/AATTCTTCGTTCTTTTACA	AATTCCTCGTTCTTTTACA/AATTCTTCGTTCTTTTACA	AATTCCTCGTTCTTTTACA/AATTCTTCGTTCTTTTACA	AATTCCTCGTTCTTTTACA/GATTCCTCGTTCTTTTACA	AATTCCTCGTTCTTTTACA	AATTCCTCGTTATTTTACA/AATTCCTCGTTCTTTTACA	AATTCCTCGTTCTTTTAAA/AATTCCTCGTTCTTTTACA	AATTCCTCGTTCTTTTACA	AATTCCTCGTTCTTTTACA/AATTCCTCGTTCTTTTGCA	AATCCCTCGTTCTTTTACA/AATTCCTCGTTCTTTTACA	AATTCCTCGTTCTTTTACA/AATTCCTCGTTCTTTTGCA	AATTCCTCGTTCTTTTAAA/AATTCCTCGTTCTTTTACA	AATTCCTCGTTCTTTTAAA/AATTCCTCGTTCTTTTACA	AATTCCTCGTTCTTTTACA/AATTCCTCGTTCTTTTGCA	AATTCCTCGTTCTTTTACA	AATTCCTCGTTCTTTTACA/AATTCCTCGTTCTTTTGCA	AATTCCTCGTTCTTTTACA/AATTCCTCGTTCTTTTGCA	AATTCCTCGTTCTTTTACA	AATTCCTCGTTCTTTTACA/AATTCCTCGTTCTTTTGCA	AATTCCTCGTTCTTTTACA/AATTCCTCGTTCTTTTGCA
CCAGCACCCCGCCGTGAGA/GCAGCACCCCGCCGTGAGA	GCAGCACCCCGCCGTGAGA/GCAGCACCCCGCTGTGAGA	CCAGCACCCCGCCGTGAGA	CCCGCACCCCGCCGTGAGA	CCAGCACCCCGCCGTGAGA/GCAGCACCCCGCCGTGAGA	CCAGCACCCCGCCGTGAGA/GCAGCACCCCGCCGTGAGA	CCAGCACCCCGCCGTGAGA		GCAGCACCCCGCCGTGAGA	CCAGCACCCCGCCGTGAGA/GCAGCACCCCGCCGTGAGA	GCAGCACCCCGCCGTGAGA	GCAGCACCCCGCCGTGAGA	GCAGCACCCCGCCGTGAGA	GCAGCACCCCGCCGTGAGA	GCAGCACCCCGCCGTGAGA	GCAGCACCCCGCCGTGAGA	CCAGCACCCCGCCGTGAGA/GCAGCACCCCGCTGTGAGA	CCAGCACCCCGCCGTGAGA/GCAGCACCCCGCCGTGAGA	CCAGCACCCCGCCGTGAGA	GCAGCACCCCGCCGTGAGA	GCAGCACCCCGCCGTGAGA	GCAGCACCCCGCCATGAGA/GCAGCACCCCGCCGTGAAA	GCAGCACCCCGCCGTGAGA	CCAGCACCCCGCCGTGAGA/GCAGCACCCCGCCGTGAGA	CCAGCACCCCGCCGTGAGA	CCAGCACCCCGCCGTGAGA/CCAGCACCCCGCCGTGGGA	CCAGCACCCCGCCGTGAGA	GCAGCACCCCGCCGTGAGA	GCAGCACCCCGCCGTGAGA	CCAGCACCCCGCCGTGAGA/GCAGCACCCCGCCGTGAGA	CCAGCACCCCGCCGTGAGA/GCAGCACCCCGCCGTGAGA	CCAGCACCCCGCCGTGAGA/GCAGCACCCCGCCGTGAGA	CCAGCACCCCGCCGTGAGA/GCAGCACCCCGCCGTGAGA	GCAGCACCCCGCCGTGAGA	GCAGCACCCCGCCGTGAGA/GCAGCACCCCGCCGTGAGG	GCAGCACCCCGCCGTGAGA	GCAGCACCCCGCCGTGAGA		CCAGCACCCCGCCGTGAGA	CCAGCACCCCGCCGTGAGA/GCAACACCCCGCCGTGAGA	CCAGCACCCCGCCGTGAGA/GCAGCACCCCGCCGTGAGA	GCAGCACCCCGCCGTAAGA/GCAGCACCCCGCCGTGAGA	CCAGCACCCCGCCGTGAGA/GCAGCACCCCGCCGTGAGA	GCAGCACCCCGCCGTGAGA/GTAGCACCCCGCCGTGAGA	GCAGCACCCCGCCGTGAGA	GCAGCACCCCGCCGTGAGA	CCAGCACCCCGCCGTGAGA/GCAGCACCCCGCCGTGAGA	CCAGCACCCCGCCGTGAGA/GCAGCACCCCGCCGTGAGA	CCAGCACCCCGCCGTGAGA	CCAGCACCCCGCCGTGAGA/GCAGCACCCCGCCGTGAGA
GGGA	GGGA	GGGA		GGGA	GGGA		GGGA	GGGA	GGGA					GGGA	GGGA		GGGA		GGCA		GGCA	GGGA					GGGA	GGGA	GGGA	GGGA	GGGA	GGGA				GGGA		GGGA	GGGA	GGGA	GGGA	GGGA	GGGA	GGGA	GGGA	GGGA	GGGA	GGGA	GGGA
AG	AG	AG		AG			AG	AG	AG	AG				AG	AG		AG					AG	AG				AG	AG	AG	AG	AG	AG				AG	AG	AG	AG	AG	AG	AG	AG	AG	AG	AG	AG	AG	AG/GG
AAGATAATAAAGAAGAGAGGTA/AAGATAGTAAAGAAGAGAGGTA	AAGATAATAAAGAAGAGAGGTA/AAGATAATAAAGAGGGGAGGTA	AAGATAATAAAGAAGAGAGGTA/AAGATAGTAAAGAAGAGAGGTA	AAGATAACAAAGAGGGGAGGTA	AAGATAATAAAGAAGAGAGGTA	AAGATAATAAAGAAGAGAGGTA/AAGATAATAAAGAGGGGAGGTA	AAGATAACAAAGAGGGGAGGTA	AAGATAATAAAGAAGAGAGGTA/AATATAATAAAGAAGAGAGGTA	AAGATAATAAAGAAGAGAGGTA/AATATTATAAAGAAGAGAGGTA	AAGATAATAAAGAAGAGAGGTA/AAGATAATAAAGAGGGGAGGTA	AAGATAATAAAGAAGAGAGGTA/AAGATAATAAAGAGGGGAGGTA	AAGATAATAAAGAGGGGAGGTA	AAGATAATAAAGAGGGGAGGTA	AAGATAATAAAGAGGGGAGGTA	AAGATAATAAAGAAGAGAGGTA/AAGATAGTAAAGAAGAGAGGTA	AAGATAATAAAGAAGAGAGGTA	AAGATAACAAAGAGGGGAGGTA/AAGATAATAAAGAGGGGAGGTA	AAGATAATAAAGAAGAGAGGTA/AAGATAGTAAAGAAGAGAGGTA		AAGATAATAAAGAGGGGATGTA/AAGATAATAAAGTGGGGAGGTA		AAGATAATAAAGAGGGGATGTA/AAGATAATAAAGTGGGGAGGTA	AAGATAATAAAGAAGAGAGGTA/AAGATAATAAAGAGGAGAGGTA	AAGATAATAAAGAAGAGAGGTA	AAGATAACAAAGAGGGGAGGTA	AAGATAACAAAGAGGGGAGGTA	AAGATAACAAAGAGGGGAGGTA	AAGATAATAAAGAAGAGAGGTA/AAGATAGTAAAGAAGAGAGGTA	AAGATAATAAAGAAGAGAGGTA/AAGATAGTAAAGAAGAGAGGTA	AAGATAGTAAAGAAGAGAGGTA/AAGTTAATAAAGAAGAGAGGTA	AAGATAGTAAAGAAGAGAGGTA/AAGTTAATAAAGAAGAGAGGTA	AAGATAGTAAAGAAGAGAGGTA/AAGTTAATAAAGAAGAGAGGTA	AAGATAGTAAAGAAGAGAGGTA/AAGTTAATAAAGAAGAGAGGTA				AAGATAATAAAGAAGAGAGGTA/AAGATAATAAAGAGGGGAGGTA	AAGATAATAAAGAAGAGAGGTA/AAGATAATAAAGAGGGGAGGTA	AAGATAATAAAGAAGAGAGGTA/AAGATAATAAAGAGGGGAGGTA	AAGATAATAAAGAAGAGAGGTA/AAGATAATAAAGAGGGGAGGTA	AAGATAATAAAGAAGAGAGGTA	AAGATAATAAAGAAGAGAGGTA/AAGATAATAAAGAGGGGAGGTA	AAGATAATAAAGAAGAGAGGTA/AAGATAATAAAGAGGGGAGGTA			AAGATAATAAAGAAGAGAGGTA/AAGATAATAAAGAGGGGAGGTA	AAGATAATAAAGAAGAGAGGTA/AAGATAATAAAGAGGGGAGGTA		AAGATAATAAAGAAGAGAGGTA	AAGATAATAAAGAAGAGAGGTA
	CGGGCCCAGCCGA/TGGGCCCAGCCGA	CGGGCCCAGCCGA	CGGGCCCAGCCGA	CGGGCCCAGCCGA	CGGGCCCAGCCGA/TGGGCCCAGCCGA	CGGGCCCAGCCGA	CGGGCCCAGCCGA	CGGGCCCAGCCGA	CGGGCCCAGCCGA	CGGGCCCAGCCGA	CGGGCCCAGCCGA	CGGGCCCAGCCGA	CGGGCCCAGCCGA	CGGGCCCAGCCGA/CGGGCTCAGCCGA	CGGGCCCAGCCGA/CGGGCTCAGCCGA	CGGGCCCAGCCGA/TGGGCCCAGCCGA	CGGGCCCAGCCGA	CGGGCCCAGCCGA	CGGGCCCAGCCGA	CGGGCCCAGCCGA	CGGGCCCAGCCGA	CAGGCCCAGCCGA/CGGGCCCAGCCGA	CGGGCCCAGCCGA	CGGGCCCAGCCGA	CGGGCCCAGCCGA	CGGGCCCAGCCGA	CGGGCCCAGCCGA/CGGGCTCAGCCGA	CGGGCCCAGCCGA/CGGGCTCAGCCGA	CAGGCCCAGCCGA/CGGGCTCAGCCGA	CAGGCCCAGCCGA/CGGGCTCAGCCGA	CAGGCCCAGCCGA/CGGGCTCAGCCGA	CAGGCCCAGCCGA/CGGGCTCAGCCGA	CGGGCCCAGCCGA	CGGGCCCAGCCGA	CGGGCCCAGCCGA/CGGGTCCAGCCGA	CGGGCCCAGCCGA	CGGGCCCAGCCGA	CGGGCCCAGCCGA	CGGGCCCAGCCGA	CGGGCCCAGCCGA	CAGGCCCAGCCGA/CGGGCCCAGCCGA	CGGGCCCAGCCGA		CAGGCCCAGCCGA/CGGGCCCAGCCGA	CGGGCCCAGCCGA	CGAGCCCAGCCGA/CGGGCCCAGCCGA	CGGGCCCAGCCGA	CGGGCCCAGCCGA	CGGGCCCAGCCGA
GTGTA	GTGTA	GTGTA	GTGTA	ATGTA/GTGTA	ATGTA/GTGTA	GTGTA	GTGTA	GTGTA	GTGTA					GTGTA	GTGTA	GTGTA	GTGTA	GTGTA	GTGTA	GTGTA	GTGTA	ATGTA/GTGTA		GTGTA	GTGTA	GTGTA	GTGTA	GTGTA	GTGTA	GTGTA	GTGTA	GTGTA	GTGTA	GTGTA	GTGTA				GCGTA/GTGTA			ATGTA/GCGTA	GCGTA	ATGTA/GCGTA	GCGTA/GTGTA	GCGTA/GTGTA	ATGTA/GCGTA	GTGTA	GTGTA
CCTTCC	CCTTCC	CCTTCC	CCTTCT			CCTTCC	CCTTCC	CCTTCC/CCTTCT			CCTTCT	CCTTCT	CCTTCT	CCTTCC	CCTTCC	CCTTCC	CCTTCC		CCTTCC	CCTTCC	CCTTCC/CTTTCC		CCTCCT/CCTTCC	CCTTCC	CCTTCC	CCTTCC	CCTTCC	CCTTCC	CCTTCC	CCTTCC	CCTTCC	CCTTCC	CCCTCC	CCTTCC	CCTTCC													CCTTCC	CCTTCC
TGTACT/TTTTCC	TGTACT/TTTTCC	TGTACT/TTTTCC	TGTACT/TTTTCC	TGTACT/TTTTCC	TGTACT/TTTTCC	TGTACT/TTTTCC	TGTACT/TTTTCC	TGTACT/TTTTCC	TGTACT/TTTTCC	TGTACT/TTTTCC	TGTACT/TTTTCC	TGTACT/TTTTCC	TGTACT/TTTTCC		TGTACT/TTTTCC	TGTACT/TTTTCC	TGTACT/TTTTCC			TGTATT/TTTTCC	TGTATT/TTTTCC	TGTACT/TTTTCC	TGTACT/TTTTCC		TGTACT/TTTTCC	GGTACT/TTTTCC	TGTACT	TGTACT	TGTACT/TTTTCC	TGTACT/TTTTCC	TGTACT/TTTTCC		TGTACT/TTTTCC	TGTACT/TTTTCC	TGTACT/TTTTCC	TGTACT/TTTTCC		TGTACT/TTTTCC	TGTACT/TTTTCC		TGTACT/TTTTCC	TGTACT/TTTTCC	TGTACT/TTTTCC	TGTACT/TTTTCC		TGTACT/TTTTCC	TGTACT/TTTTCC		TGGACT/TTTTCC
ATATAGCGTCGTGC	ATATAGCATCGTGC	ATATAGCATCGTGC/ATATAGCGTCGTGC	ATATAGCATCGTGC/ATATAGCATTGTGC	ATATAGCATCATGC/ATATAGCATCGTGC		ATATAGCATCGTGC/ATATAGCATTGTGC	ATATAGCATCGTGC	ATATAGCATCGTGC			ACATAGCATCGTGC/ATATAGCATCGTGC			ATATAGCATCGTGC	ATATAGCATCGTGC	ATATAGCATCGTGC	ATATAGCGTCGTGC		ATATAGCATCATGC/ATATAGCATCGTGC	ATATAGCATCGTGC	ATATAGCATCGTGC	ATATAGCATCGTGC	ATATAGCATCGTGC	ATACAGCATCGTGC/ATATAGCGTCGTGC	ATATAGCATCGTGC	ATATAGCATTGTGC/ATATAGCGTCGTGC	ATATAGCATCGTGC	ATATAGCATCGTGC	ATATAGCATCGTGC	ATATAGCATCGTGC	ATATAGCATCGTGC	ATATAGCATCGTGC	ATATAGCATCGTGC	ATATAGCACCGTGT/ATATAGCATCGTTC	ACATAGCATCGTGC/ATATAGCATCGTGC	ATATAGCATCGTGC	ATATAGCATCGTGC/ATATAGTATCGTGC	ATATAGCATCGTGC/ATGTAGCATCGTGC		ATATAGCATCGTGC	ATATAACATCGTGC/ATATAGCATCGTGC	ATATAGCATCGTGC/ATATAGTATCGTGC			ATATAGTATCGTGC	ATATAACATCGTGC/ATATAGCATCGTGC	ATATAGCATCGTGC/ATATAGTATCGTGC	ATATAGCATCGTGC	ATATAGCATCGTGC
GCGGATGCTAGATCTTCC	GCGGATGCTAGATCTTCC/GCGGATGCTAGATCTTTC	GCGGATGCTAGATCTTCC		GCGGATGCTAGATCTTCC/GCGGATGCTAGGTCTTCC	GCGGATGCTAGGTCTTCC		GCGGATGCTAGATCTTCC	GCGGATGCTAGATCTTCC	GCGGATGCTAGATCTTCC	GCGGATGCTAGATCTTCC	GCGGATGCTAGATCTTCC/TCGGATGCTAGATCTTCC	GCGGATGCTAGATCTTCC	TCGGATGCTAGATCTTCC	GCGGATGCTAGATCTTCC	GCGGATGCTAGATCTTCC	GCGGATGCTAGATTTTCC	GCGGATGCTAGATCTTCC					GCGGATGCTAGATCTTCC	GCGGATGCTAGATCTTCC				GCGGATGCTAGATCTTCC	GCGGATGCTAGATCTTCC					GCGGATGCTAGATCTTCT	GCGGATGCTAGATCTTCT	GCGGATGCTAGATCTTCT	GCGGATGCTAGATCTTCC	GCGGATGCTAGATCTTCC	GCGGATGCTAGATCTTCC	GCGGATGCTAGATCTTCC	GCGGATGCTAGATCTTCC	GCGGATGCTAGATCTTCC	GCGGATGCTAGATCTTCC	GCGGATGCTAGATCTTCC	GCGGATGCTAGATCTTCC/GCGGATGCTCGATCTTCC	GCGGATGCTAGATCTTCC/GCGGATGCTCGATCTTCC	GCGGATGCTAGATCTTCC	GCGGATGCTAGATCTTCC	GCGGATGCTAGATCTTCC/GCGGATGCTATATCTTCC	GCGGATGCTAGATCTTCC
ATGCACTCAGCC/ATGCACTTAGCC					ACGCACTCAGCC/ATGCACTCAGCC	ACGCACTCAGCC		ACGCACTCAGCC/ATGCACTCAGCC			ACGCACTCAGCC/ATGCACTCAGCC			ATGCACTCAGCC/ATGCACTTAGCC	ATGCACTCAGCC/ATGCACTTAGCC		ATGCACTCAGCC/ATGCACTTAGCC		ACGCACTCAGCC/ATGCACTCAGCC					ACGCACTCAGCC/ATGCACTCAGCC	ACGCACTCAGCC/ATGCACTCAGCC	ACGCACTCAGCC/ATGCACTCAGCC	ATGCACTCAGCC/ATGCACTTAGCC	ATGCACTCAGCC/ATGCACTTAGCC					ACGCACTCAGCC/ATGCACTCAGCC		ACGCACTCAGCC/ATGCACTCAGCC													ACGCACTCAGCC/ATGCACTTAGCC	ACGCACTCAGCC/ATGCACTTAGCC
ACAGTTAGAGCAAGGACTCGGG/ACAGTTAGAGCAGGGACTCGGG	ACAGTTAGAGCAGGGACTCGGG/ACAGTTAGAGCAGGGTCTCGGG		ACAGTTGGAGCAGGGACTCGGG	ACAGTTAGAGCAGGGACTCGGG/ACAGTTAGAGCAGGGTCTCGGG	ACAGTTAGAGCAGGGACTCGGG	ACAGTTAGAGCAGGGACTCGGG/ACAGTTGGAGCAGGGACTCGGG	ACAGTTAGAGCAGGGTCTCGGG	ACAGTTAGAGCAGGGTCTCGGG	ACAGTTAGAGCAGGGACTCGGG/ACAGTTAGAGCAGGGTCTCGGG	ACAGTTAGAGCAGGGACTCGGG/ACAGTTAGAGCAGGGTCTCGGG	ACAGTTAGAGCAGGGTCTCGGG	ACAGTTAGAGCAGGGTCTCGGG		ACAGTTAGAGCAGGGACGCGGG/ACAGTTAGAGCAGGGTCTCGGG	ACAGTTAGAGCAGGGTCTCGGG	ACAGTTAGAGCAGGGACTCGGG/ACAGTTAGAGCAGGGTCTCGGG	ACGGTTAGAGCAGGGACTCGGG		ACAGTTAGAGCAGGGACTCGGG	ACAGCTAGAGCAGGGACTCGGG/ACAGTTAGAGCAGGGTCTCGGG	ACAGTTAGAGCAGGGACTCGGG/ACAGTTAGAGCAGGGTCTCGGG	ACAGTTAGAGCAGGGACTCGGG/ACAGTTAGAGCAGGGTCTCGGG	ACAGTTAGAGCAGGGACTCGGG/ACAGTTAGAGCAGGGTCTCGGG	ACAGTTAGAGCAGGGACTCGGG	ACAGTTAGAGCAGGGACTCGGG/ACAGTTAGAGCAGGGACTTGGG	ACAGTTAGAGCAGGGACTCGGG	ACAGTTAGAGCAGGGTCTCGGG	ACAGTTAGAGCAGGGTCTCGGG	ACAGTTAGAGCAGGGACTCGGG/ACAGTTAGAGCAGGGTCTCGGG	ACAGTTAGAGCAGGGACTCGGG/ACAGTTAGAGCAGGGTCTCGGG	ACAGTTAGAGCAGGGACTCGGG/ACAGTTAGAGCAGGGTCTCGGG	ACAGTTAGAGCAGGGACTCGGG	ACAGTTAGAGCAGGGACTCGGG	ACAGTTAGAGCAGGGACTCGGG	ACAGTTAGAGCAGGGACTCGGG	ACAGTTAGAGCAGGGACTCGGG/ACAGTTAGAGCAGGGTCTCGGG	ACAGTTAGAGCAGGGACTCGGG/ACAGTTAGAGCAGGGTCTCGGG	ACAGTTAGAGCAGGGACTCGGG/ACAGTTAGAGCAGGGTCTCGGG	ACAGTTAGAGCAGGGACTCGGG/ACAGTTAGAGCAGGGTCTCGGG	ACAGTTAGAGCAGGGACTCGGG/ACAGTTAGAGCAGGGTCTCGGG	ACAGTTAGAGCAGGGACTCGGG/ACAGTTAGAGTAGGGACTCGGG	ACAGTTAGAGCAGGGACTCGGG/ACAGTTAGAGCAGGGTCTCGGG	ACAGTTAGAGCAGGGACTCGGG/ACAGTTAGAGCAGGGTCTCGGG	ACAGTTAGAGCAGGGACTCGGG/ACAGTTAGAGCAGGGTCTCGGG	ACAGTTAGAGCAGGGACTCGGG/ACAGTTAGAGCAGGGTCTCGGG	ACAGTTAGAGCAAGGACTCGGG/ACAGTTAGAGCAGGGACTCGGG	ACAGTTAGAGCAGGGACTCGGG/ACAGTTAGAGCAGGGTCTCGGG	ACAGTTAGAGCAGGGACGCGGG/ACAGTTAGGGCAGGGTCTCGGG	ACAGTTAGAGCAGGGACGCGGG
CGAGGCCGATCCATACA	CGAGGCCGATCGATACA	CGAGGCCGATCGATACA	CGAGGCCGATCCATACA	CGAGGCCGATCCATACA	CGAGGCCGATCCATACA	CGAGGCCGATCCATACA	CGAGACCGATCCATACA/CGAGGCCGATCCATACA	CGAGGCCGATCCATACA	CGAGGCCGATCCATACA/CGAGGCCGTTCCATACA	CGAGGCCGATCCATACA	CGAGACCGATCCATACA/CGAGGCCGATCCATACA	CGAGACCGATCCATACA/CGAGGCCGATCCATACA	CGAGGCCGATCCATACA	CGAGGCCGATCCATACA	CGAGGCCGATCCATACA/CGAGGCCGATCGATACA	CGAGGCCGATCCATACA	CGAGGCCGATCCATACA/CGAGGCCGATCGATACA	CGAGGCCGATCCATAAA	CGGGGCCGATCCATACA	CGAGGCCGATCCATACA	CGAGGCCGATCCATACA/CGGGGCCGATCCATACA	CGAGGCCAATCCATACA/CGAGGCCGATCCATACA	CGAGGCCGATCCATACA/CGAGGCCGTTCCATACA	CGAGGCCAATCCATACA/CGAGGCCGATCCATACA	CGAGGCCGATCCATACA	CGAGGCCAATCCATACA/CGAGGCCGATCCATACA	CGAGGCCGATCCATACA	CGAGGCCGATCCATACA					CGAGGCCGATCCATACA	CGAGGCCGATCCATACA	CGAGGCCGATCCATACA	CGAGGCCGATCCATACA	CGAGGCCAATCCATACA	CGAGGCCGATCCATACA	CGAGGCCAATCCATACA/CGAGGCCGATCCATACA	CGAGGCCAATCCATACA		CGAGGCCAATCCATACA/CGAGGCCGATCCATACA	CGAGGCCAATCCATACA/CGAGGCCGATCCATACA	CGAGGCCAATCCATACA/CGAGGCCGATCCATACA	CGAGGCCAATCCATACA/CGAGGCCGATCCATACA	CGAGGCCAATCCATACA	CGAGGCCAATCCATACA/CGAGGCCGATCCATACA	CAAGGCCGATCCATACA/CGAGGCCGATCCATACA	CGAGGCCGATCCATACA/CGAGGCCGTTCCATACA
	GTAACGGGCTCCTA	GTAACGGGGTCCTA	GTAACGGGGTCCTA	GTAACGGGCTCCTA/GTAACGGGGTCCTA	GTAACGGGCTCCTA/GTAACGGGGTCCTA	GTAACGGGGTCCTA		GTAACGGGCTCCTA/GTCACGGGGTCCTA	GTAACGGGCTCCTA/GTAACGGGGTCCTA	GTAACGGGCTCCTA/GTAACGGGGTCCTA	GTAACGGGGTCTTA	GTAACGGGGTCCTA	GTAACGGGGTCCTA	GTAACGGGCTCCTA/GTAACGGGGTCCTA	GTAACGGGCTCCTA/GTAACGGGGTCCTA	GTAACGGGGTCCTA	GTAACGGGCTCCTA/GTAACGGGGTCCTA	GTAACGGGCTCCCA	GTAACGAGGTCCTA	GTAACGAGGTCCTA/GTAACGGGGTCCTA	GTAACGAGGTCCTA	GTAACGGGCTCCTA/GTAACGGGGTCCTA	GTAACGGGCTTCTT/GTAACGGGGTCCTA	GTAACGGGGTCCTA	ATAACGGGGTCCTA/GTAACGGGGTCCTA	GTAACGGGGTCCTA	GTAACGGGCTCCTA	GTAACGGGCTCCTA	GTAACGGGCTCCTA	GTAACGGGCTCCTA	GTAACGGGCTCCTA	GTAACGGGCTCCTA	GTAACGGGGTCCTA	GTAACGGGGTCCTA	GTAACGGGGTCCTA	GTAACGGGCTCCTA/GTAACGGGGTCCTA		GTAACGGGCTCCTA/GTAACGGGGTCCTA	GTAACGGGCTCCTA/GTAACGGGGTCCTA	GTAACGGGCTCCTA/GTAACGGGGTCCTA	GTAACGGGCTCCTA/GTAACGGGGTCCTA	GTAACGGGCTCCTA/GTAACGGGGTCCTA	GTAACGGGCTCCTA/GTAACGGGGTCCTA	GTAACGGGCTCCTA/GTAACGGGGTCCTA	GTAACGGGCTCCTA/GTAACGGGGTCCTA	GTAACGGGCTCCTA/GTAACGGGGTCCTA	GTAACGGGCTCCTA/GTAACGGGGTCCTA	GTAACGGGCTCCTA	GTAACGGGCTCCTA
CTCTTAGCCCG	CTCTTAGGCCG/GTCTTAGGCCG	CTCTTAGCCCG	CACTTAGCCCG/CTCTTAGCCCA			CTCTTAGCCCG/GTCTTAGCCCG				CTCTTAGCCCG/CTCTTAGGCCG	CTCCTAGCCCG/CTCTTAGCCCG			CTCTTAGCCCG		CACTTAGCCCG/CTCTTAGGCCG	CTCTTAGGCCG		CTCTTAGCCCG/CTCTTAGGCCG	CTCTTAGGCCG/GTCTTAGCCCG	CTCTTAGCCCG			CACTTAGCCCG	CTCTTAGCCCA/CTCTTAGCCCG	CACTTAGCCCG/CTCTTAGCCCG	CTCTTAGCCCG	CTCTTAGCCCG	CTCTTAGCCCG	CTCTTAGCCCG	CTCTTAGCCCG	CTCTTAGCCCG							CTCTTAGCCCG/CTCTTAGGCCG	CTCTTAGCCCG	GTATTAGGCCG		CTCTTAGCCCG/CTCTTAGGCCG		CTCTTAGCCCG/GTATTAGGCCG		GTATTAGGCCG		CTCTTAGCCCG
TATGC	TATGC	TATGC	TATGC	TATGC	TATGC	TATGC	TATGC	TATGC	TATGC	TATGC	TATGC	TATGC	TATGC	TATGC	TATGC	TATGC/TATGT	TATGC	TATGC	TATGC	TATGC	TATGC	TATGC	TATGC	TATGC	TATGC	TATGC	TATGC	TATGC	TATGC	TATGC	TATGC	TATGC	TATGC	TATGC	TATGC	TATGC	TATGC	TATGC	TATGC	TATGC	TATGC	TATGC	TATGC	TATGC	TATGC	TATGC	TATGC	TATGC	TATGC
ACCGATAGCTGCGTCGG		ACCGATAGCTGCGTCGG		ACCGATAGCTGCGCCGG/GCCGATCGCTGCGCCGG	ACCGATAGCTGCGCCGG/GCCGATCGCTGCGCCGG		ACCGATAGCTGCGCCGG/ACCGGTAGCTGCGTCGG	ACCGATAGCTGCGCCGG/ACCGGTAGCTGCGTCGG	ACCGATAGCTGCGCCGG/ACCGGTAGCTGCGTCGG				GCCGATAGCTGCGCCGG	ACCGATAGCTGCGCCGG	ACCGATAGCTGCGCCGG		ACCGATAGCTGCGCCGG			ACCGATAGCTGCGCCGG/AGCGATAGCAGCGCCGG	ACCGATAGCTGCGCCGG/AGCGATAGCAGCGCCGG							GCAGATAGCTGCGCCGG	GCAGATAGCTGCGCCGG		GCAGATAGCTGCGCCGG	GCAGATAGCTGCGCCGG	GCCGATAGCTGCGCCGG	GCCGATAGCTGCGCCGG	GCCGATAGCTGCGCCGG	ACCGATAGCTGCGCCGG		ACCGATAGCTGCGCCGG	ACCGATAGCTGCGCCGG	ACCGATAGCTGCACTGG/ACCGATAGCTGCGCCGG	ACCGATAGCTGCGCCGG	ACCCATAGCTGCGCCGG/ACCGATAGCTGCGCCGG	ACCGATAGCTGCGCCGG	ACCGATAGCTGCGCCGG	ACCGATAGCTGCGCCGG	ACCGATAGCTGCGCCGG	ACCGATAGCTGCGCCGG		ACCGATAGCTGTGCCGG/GCAGATAGCTGCGCCGG
ATAAGAATGGCCAAAATTGATGCA/ATCAGACTGGCCAAAATTGATGCA	ATCAGACTGGCCAAAATTGATGCA	ATCAGACTGGCCAAAATTGATGCA	ATAAGAATGGCCAAAATTGATGCA		ATCAGAATGGCCAAAATTGATGCA	ATAAGAATGGCCAAAATTGATGCA			ATCAGAATGGCCAAAATTGATGCA	ATCAGAATGGCCAAAATTGATGCA		ATCAGAATGGCCAAAATTGATGCA	ATCAGAATGGCCAAAATTGATGCA	ATCAGAATGCCCAAAATTGATGCA/ATCAGACTGGCCAAAATTGATGCA	ATCAGAATGCCCAAAATTGATGCA/ATCAGCATGGCCAAAATTGATGCA		ATCAGACTGGCCAAAATTGATGCA	ATCAGAATGGCCAAAATTGATGCA/ATCGGAATGGCCAAAATTGATACA	ATCAGAATGGCCAAAATTGATGCA	ATCACAATGGCCAAAATTGATGCA/ATCAGAATGGCCAAAATTGATGCA	ATCAGAATGGCCAAGATTGATGCA	ATCAGAATGGCCAAAATTGATGCA/ATCAGAATGGCCAGAATTGATGCA	ATCAGAATGGCCAAAATTGATGCA/ATCAGAATGGCCAGAATTGATGCA	ATAAGAATGGCCAAAATTGATGCA	ATAAGAATGGCCAAAATTGATGCA	ATAAGAATGGCCAAAATTGATGCA	ATCAGAATGGCCAAAATTGACGCA/ATCAGCATGGCCAAAATTGATGCA	ATCAGAATGGCCAAAATTGACGCA/ATCAGCATGGCCAAAATTGATGCA	ATCAGAATGGCCAAAATTGACGCA/ATCAGCATGGCCAAAATTGATGCA	ATCAGAATGGCCAAAATTGACGCA/ATCAGCATGGCCAAAATTGATGCA	ATCAGAATGGCCAAAATTGACGCA/ATCAGCATGGCCAAAATTGATGCA	ATCAGAATGGCCAAAATTGACGCA/ATCAGCATGGCCAAAATTGATGCA	ATCAGAATGGACAAAATTGATGCA	ATCAGAATGGACAAAATTGATGCA/ATCAGAATGGCCAAAGTTGATGCA	ATCAGAATGGACAAAATTGATGCA/ATCAGAATGGCCAAAGTTGATGCA	ATCAGAATGGCCAAAATTGATGCA	ATCACAATGGCCAAAATTGATGCA/ATCAGAATGGCCAAAATTGATGCA	ATCAGAATGGCCAAAATTGATGCA/ATCAGAATGGCCAAAGTTGATGCA	ATCAGAATGGCCAAAATTGATGCA/ATCAGAATGGCCAGAATTGATGCA	ATCAGAATGGCCAAAATTGATGCA	ATCAGAATGGCCAAAATTGATGCA	ATCAGAATGGCCAAAATTGATGCA/ATCAGAATGGCCAAAGTTGATGCA	ATCAGAATGGCCAAAATTGATGCA	ATCAGAATGGCCAAAATTGATGCA		ATCAGAATGGCCAAAATTGATGCA	ATCAGAATGGCCAAAATTGATGCA/ATCAGAATGGCCAAAGTTGATGCA	ATCAGAATGGCCAAAATTGATGCA/ATCAGACTGGCCAAAATTGATGCA	ATCAGACTGGCCAAAATTGATGCA/ATCAGCATGGCCAAAATTGATGCA
GCTATAAT	GCTATAAT	GCTATAAT	GCTATAAT	GCTATAAT	GCTATAAT	GCTATAAT	GCTATAAT	GCTATAAT	GCTATAAT	GCTATAAT	GCTATAAT		GCTATAAT	GCTATAAT	GCTATAAT	GCTATAAT	GCTATAAT	GCCATAAT/GCTATTAT				GCTATAAT		GCTATAAT	GCTATAAT	GCTATAAT	GCTATAAT	GCTATAAT	GCTATAAT	GCTATAAT	GCTATAAT	GCTATAAT	GCTATAAT	GCTATAAT	GCTATAAT	GCTATAAA/GCTATAAT	GCTATAAT	GCTATAAT	GCTATAAT	GCTATAAA/GCTATAAT	GCTATAAT	GCTATAAT	GCTATAAT	GCTATAAT	GCTATAAT	GCTATAAT	GCTATAAT	GCTATAAT	GCTATAAT
AACGTAGGCACGCCATCCTCGAGT	AACGTAGGCACGCCATCCTCGAGT	AACGTAGGCACGCCATCCTCGAGT/AACGTAGGCCCGCCATCCTCGAGT	AACGTAGGCACGCCATCCTCGAGT	AACGTAGGCCCGCCATCCTCGAGT/AATGGAGGCCCGCCATCCTCGAGT	AACGTAGGCACGCCATCCTCGAGT/AACGTAGGCACGCCATCCTCGGGT		AACGTAGGCCCGCCATCCTCGAGT	AACGTAGGCCCGCCATCCTCGAGT		AACGTAGGCCCGCCATCCTCGAGT				AACGTAGGCCCGCCATCCTCGAGT	AACGTAGGCACGCCATCCTCGAGT/AACGTAGGCCCGCCATCCTCGAGT	AACGTAGGCACGCCATCCTCGAGT	AACGTAGGCACGCCATCCTCGAGT		AACGGAGACACGCCATCCTCAAGT/AACGGAGGCACGCCATCCTCGAGT		AACGGAGGCACGCCATCCTCGAGT		AACCTAGGCCCGCCATTCTCGAGT/AACGTAGGCCCGCCATCCTCGAGT				AACGGAGGCCCGCCATCCTCGAGT/AACGTAGGCCCGCCATCCTCGAGT	AACGGAGGCCCGCCATCCTCGAGT/AACGTAGGCCCGCCATCCTCGAGT	AACGTAGGCCCGCCATCCTCGAGT	AACGTAGGCCCGCCATCCTCGAGT	AACGTAGGCCCGCCATCCTCGAGT	AACGTAGGCCCGCCATCCTCGAGT	AACGTAGGCCCGCCATCCTCGAGT	AACGTAGGCCCGCCATCCTCGAGT	AACGGAGGCCCGCCATCCTCGAGT	AATGGAGGCCCGCCATCCTCGAGT	AACGTAGGCACGCCATCCTCGAGT/AACGTAGGCCCGCCATCCTCGAGT	AACGGAGGCCCGCCATCCTCGAGT/AATGGAGGCCCGCCATCCTCGAGT	AACGGAGGCCCGCCTTCCTCGAGT/AACGTAGGCCCGCCATCCTCGAGT	ACCGTAGGCCCGCCATCCTCGAGT	AACGTAGGCCCGCCATCCTCGAGT	AACGGAGGCCCGCCTTCCTCGAGT/AACGTAGGCCCGCCATCCTCGAGT		AACGTAGGCCCGCCATCCTCGAGT/AACGTGGGCCCGCCATCCTCGAGT	AACGTAGGCCCGCCATCCTCGAGT		AACGTAGGCCCGCCATCCTCGAGT/AACGTGGGCCCGCCATCCTCGAGT		AACGTAGGCACGCCATCCTCGGGT
TCGCACCAAACGAAAGGTTAT	TCGCACCAAACGAAAGGTTAT	TCGCACCAAACGAAAGGTTAT	TCGCACCGAACGAAAGGTTAT	TCGCACCAAACGAAAGGTTAT	TCGCACCAAACGAAAGGCTAT/TCGCACCAAACGAAAGGTTAT	TCGCACCAATCGAAAGGTTAT	TCGCACCAAACGAAAGGTTAT/TCGCGCCAAACGAAAGGTTAT	TCGCACCAAACGAAAGGTTAT	TCGCACCAAACGAAAGGCTAT/TCGCACCAAACGAAAGGTTAT	TCGCACCAAACGAAAGGCTAT/TCGCACCAAACGAAAGGTTAT	TCGCACCAAACGAAAGGTTAT/TCGCACCATACGAAAGGTTAT	TCGCACCAAACGAAAGGTTAT	TCGCACCAAACGAAAGGTTAT	TCGCACCAAACGAAAGGTTAT	TCGCACCAAACGAAAGGTAAT/TCGCACCAAACGAAAGGTTAT	TCGCACCAAACGAAAGGTTAT	TCGCACCAAACGAAAGGTTAT		TCGCACCAAACGAAAGGTTAT	TCGCACCAAACGAAAGGTTAT	TCGCACCAAACGAAAGGTTAT	TCGCACCAAACGAAAGGTTAT	TCGCACCAAACGAAAGGTTAT	TCGCACCAAACGAAAGGTTAT	TCGCACCAAACGAAAGGTTAT	TCGCACCAAACGAAAGGTTAT	TCGCACCAAACGAAAGGTTAT	TCGCACCAAACGAAAGGTTAT	TCGCACCAAACGAAAGGTTAT	TCGCACCAAACGAAAGGTTAT	TCGCACCAAACGAAAGGTTAT	TCGCACCAAACGAAAGGTTAT	TCGCACCAAACGAAAGGTTAT	TCGCACCGAACGAAAGGTTAT	TCGCACCGAACGAAAGGTTAT	TCGCACCAAACGAAAGGTTAT	TCGCACCAAACGAAAGGCTAT/TCGCACCAAACGAAAGGTTAT	TCGCACCAAACGAAAGGTTAT	TCGCACCAAACGAAAGGCTAT/TCGCACCAAACGAAAGGTTAT	TCGCACCAAACGAAAGGTTAT	TCGCACCAAACGAAAGGCTAT/TCGCACCAAACGAAAGGTTAT	TCGCACAAAACGAAAGGTTAT/TCGCACCAAACGAAAGGTTAT	TCGCACCAAACGAAAGGCTAT/TCGCACCAAACGAAAGGTTAT	TCGCACCAAACGAAAGGCTAT/TCGCACCAAACGAAAGGTTAT	TCGCACCAAACGAAAGGTTAT	TCGCACCAAACGAAAGGCTAT/TCGCACCAAACGAAAGGTTAT	TCGCACCAAACGAAAGGTTAT	GCGCACCAAACGAAAGGTTAT/TCGCACCAAACGAAAGGTTAT	GCGCACCAAACGAAAGGTTAT/TCGCACCAAACGAAAGGTTAT
	CCTGGAGTCGGCACGT		CTTGAAGCCAGTACGT/CTTGGAGCCGGCATGT	CTTGGAGCCAGTACGT/CTTGGAGCCGGCACGT		CTTGGAGCCGGCACAT/CTTGGAGCCGGCATGT	CTTGGAGCCGGCACGT/CTTGGAGTCAGTACGT	CTTGGAGCCAGCACGT/CTTGGAGTCAGTACGT	CTTGGAGCCAGCACGT/CTTGGAGCCGGCACGT	CTTGGAGCCGGCACGT					CTTGGAGCCAGTACGT	CTTGGAGTCAGTACGT				CTTGGAGCCAGTACGT/CTTGGAGCCGGCACGT	CTTGGAGCCAGTACGT/CTTGGAGTCGGCACGT			CTTGGAGCCGGTACGT/CTTGGAGTCGGCACGT	CTTGGAGCCAGTACGT/CTTGGAGTCGGCACGT	CTTGGAGCCGGCATGT/CTTGGAGCCGGTACGT	CCTGGAGTCGGCACGT	CCTGGAGTCGGCACGT	CCTGGAGTCGGCACGT/CTTGGAGCCGGCACGT	CCTGGAGTCGGCACGT/CTTGGAGCCGGCACGT	CCTGGAGTCGGCACGT/CTTGGAGCCGGCACGT	CCTGGAGTCGGCACGT/CTTGGAGCCGGCACGT	CTTGGAGTCGGCACGT/CTTGGAGTCGGTATGT	CCTGGAGCCGGCACGT/CTTGGAGTCGGTATGT	CTTGGAGTCAGTACGT/CTTGGAGTCGGTATGT		CTTGGAGCCAGTACGT/CTTGGAGCCGGCACGT	CTTGGAGCCAGCACGT/CTTGGAGCCGGCACGT		CTTAGAGCCAGCACGT/CTTGGAGCCAGTACGT	CTTGGAGCCGCCACGT/CTTGGAGCCGGCACGT		CTTGGAGCCGGCACGT/CTTGGAGTCAGTACGT					TTTGGAGCCGGCACGT
TCGAAGGTGACAGGCAT/TCGAAGGTGACGGGCAT	TCGAAGGAGACGGGCAT/TCGAAGGTGACGGGCAT	TCGAAGGTGACGGGCAT	TCCAAGGTGACGGGCAT	CCGAAAGTGACGGGCAT/TCGAAGGTGACGGGCAT		TCCAAGGTGACGGGCAT	TCGAAGGTGACGGGCAT	TCGAAGGTGACGGCCAT/TCGAAGGTGACGGGCAT	TCGAAGGTGACGGGCAT			TCGAAGGTGACGGGCAT	TCGAAGGTGACGGGCAT	TCGAAGGTGACGGGCAT	TCGAAGGTGACGGGCAT	TCCAAGGTGACGGGCAT/TCGAAGGTGACGGGCAT	TCGAAGGTGACGGGCAT			TCGAAGGTGACGGGCAT	TCGAAGGTGACGGGCAT	CCGAAAGTGACGGGCAT/TCGAAGGTGACGGGCAT	TCGAAGGTGACGGGCAT	TCCAAGGTGACGGGCAT	TCCAAGGTGACGGGCAT	TCCAAGGTGACGGGCAT	TCGAAGGTGACGGGCAT	TCGAAGGTGACGGGCAT	TCGAAGGTGACGGGCAT	TCGAAGGTGACGGGCAT	TCGAAGGTGACGGGCAT	TCGAAGGTGACGGGCAT	TCGAAGGTGACGGGCAC	TCGAAGGTGACGGGCAC	TCGAAGGTGACGGGCAC		TCGAAGGTGACGGCCAT/TCGAAGGTGACGGGCAT	CCGAAAGTGACGGGCAT/TCGAAGGTGACGGGCAT	TCGAAGGTGACGGGCAT	TCGAAGGTGACGAGCAT/TCGAAGGTGACGGGCAT	TCGAAGATGACGGGCAT/TCGAAGGTGACGGGCAT		TCGAAGGTGACGGGCAT	CCGAAAGTGACGGGCAT/TCGAAGGTGACGGGCAT	TCGAAGGTGACGGGCAT	TCGAAGGTGACGGCCAT/TCGAAGGTGACGGGCAT		TCGAAGGTGACGGGCAT	TCGAAGGTGACGGGCAT
GCCACGCCGCCGATGAAC	GCCACGCCGCCGACGAAC/GCCACGCCGCCGATGAAC	GCCACGCCGCCGACGAAC	GCCACGCCGCCGATGAAC/GCCACGCCGCTGATGAAC	GCCACGCCGCCGACGAAC/GCCACGCCGCCGATGAAC	GCCACGCCGCCGACGAAC/GCCACGCCGCCGATGAAC	GCCACGCCGCCGATGAAC		GCCACGCCGCCGACGAAC	GCCACGCCGCCGACGAAC	GCCACGCCGCCGACGAAC	GCCACGCCGACGACGAAC/GCCGCGCCGCCGACGGAC	GCCACGCCGCCAACGAAC/GCCACGCCGCCGACGAAC	GCCACGCCGACGACGAAC/GCCACGCCGCCAACGAAC	GCCACGCCGCCGACGAAC	GCCACGCCGCCGACGAAC	GCCACGCCGCCGACGAAC/GCCACGCCGCCGATGAAC	GCCACGCCGCCGACGAAC/GCCACGCCGCCGATGAAC	GCCACGCCGCCGACGAAC	GCCACGCCGCCGACGAAC	GCCACGCCGCCGACGAAC	GCCACGCCGCCGACGAAC	GCCACGCCGCCGACGAAC	GCCACGCCGCCGACGAAC	GCCACGCCGCCGACGAAC/GCCACGCCGCCGATGAAC	GCCACGCCGCCGATGAAC	GCCACGCCGCCGACGAAC	GCCACGCCGCCGACGAAC/GCCACGCCGCCGATGAAC	GCCACGCCGCCGACGAAC/GCCACGCCGCCGATGAAC	GCCACGCCGCCGACGAAC/GCCACGCCGCCGATGAAC	GCCACGCCGCCGACGAAC/GCCACGCCGCCGATGAAC	GCCACGCCGCCGACGAAC/GCCACGCCGCCGATGAAC	GCCACGCCGCCGACGAAC/GCCACGCCGCCGATGAAC	GCCACGCCACCGACGAAC	GCCACGCCGCCGACGAAC	GCCACGCCACCGACGAAC/GCCACGCCGCCGACGAAC	GCCACGCCGCCGACGAAC/GCCACGCCGCCGATGAAC	GCCACGCCGCCGACGAAC/GCCACGCCGCCGATGAAC	GCCACGCCGCCGACGAAC	GCCACGCCGCCGACAAAC/GCCACGCCGCCGACGAAC	GCCACGCCGCCGACGAAC	GCCACGCCGCCGACAAAC/GCCACGCCGCCGACGAAC	GCCACGCCGCCGACGAAC	GCCACGCCGCCGACGAAC	GCCACGCCGCCGACGAAC/GCCACGCCGCCGATGAAC	GCCACGCCGCCGACGAAC	GCCACGCCGCCGACGAAC	GCCACGCCGCCGACGAAC/GCCACGCCGCCGATGAAC	GCCACGCCGCCGACGAAC	GCCACGCCGCCGACGAAC
TTTGATGGACCACT	TTTGATGGACCACT	TTTGATGGACCACT	TTTGATGGACCACT	TTTGATGGACCACT	TTTGATGGACCACT	TTTGATGGACCACT	TTTGATGGACCACT	TTTGATGGACCACT	TTTGATGGACCACT	TTTGATGGACCACT	TTTGCTGGACCACT	TTTGCTGGACCACT	TTTGCTGGACCACT	TTTGATGGACCACT	TTTGATGGACCACT	TTTGATGAACCACT/TTTGATGGACCACT	TTTGATGGACCACT		TTTGATGGACCACT	TTTGATGGACCACT	TTTGATGGAACACT/TTTGATGGACCACT	CTTGATGGACCACT/TTTGATGGACCACT	TTTGACGGACCACT/TTTGATGGACCACT	TTTGATGGACCACT	TTTGATGGACCACT	TTTGATGGACCACT	TTTGATGGACCACT	TTTGATGGACCACT	TTTGATGGACCACT	TTTGATGGACCACT	TTTGATGGACCACT	TTTGATGGACCACT	TTTGATGGACCACT	TTTGATGGACCACT	TTTGATGGACCACT	TTTGATGGACCACT/TTTGATGGACCTCT	TTTGATGGACCACT/TTTGATGGACCTCT	TTTGATGGACCACT	TTTGATGGACCACT	TTTGATGGACCACT/TTTGATGGACCTCT	TTTGATGGACCACT	TTTGATGGACCACT/TTTGATGGACCTCT	TTTGATGGACCACT/TTTGATGGACCTCT	TTTGATGGACCACT/TTTGATGGACCTCT	TTTGATGGACCACT/TTTGATGGACCTCT	TTTGATGGACCACT	TTTGATGGACCACT/TTTGATGGACCTCT	TTTGATGGACCACT	TTTGATGGACCACT
TCGAGAGAATTACTGATGT	TCGAGAGAATTACTGATGT/TCGAGGGAATTACTGATGT	TCGAGAGAATTACTGACGT/TCGAGAGAATTACTGATGT	TCGAGAGAATTACTATTGT	TCGAGAGAATTACTGACGT/TCGAGAGAATTACTGATGT	TCGAGAGAATCACTGATGT/TCGAGAGAATTACTGATGT	TCGAGAGAATTACTATTGT	TCGAGAGAATTACTGATGT/TCGTGAGAATTACTGATGT	TCGAGAGAATTACTGATGT/TCGTGAGAATTACTGATGT	TCCAGAGAATTACTGATGT/TCGAGAGAATTACTGACGT	TCCAGAGAATTACTGATGT/TCGAGAGAATTACTGACGT	TCGAGAGAATTACTGATGT	TCGAGAGAATTACTGATGT	TCGAGAGAATTACTGATGT	TCGAGAGAATTACTGATGT	TCGAGAGAATTACTGATGT	TCGAGAGAATTACTGATGT/TCGAGGGAATTACTGATGT	TCGAGAGAATTACTGATGT	TCGAGAAAATTACCGATGT	TCGAGAGAATTACTGATAT	TCGAGAGAATTACTGATAT	TCGAGAGAATTACTGATGT	TCCAGAGAATTACTGATGT/TCGAGAGAATTACTGACGT	TCCAGAGAATTACTGATGT/TCGAGAGAATTACTGACGT	TCGAGAGAATTACTATTGT/TCGAGAGAATTACTGATGT	TCGAGAGAATTACTATTGT/TCGAGAGAATTACTGATGT	TCGAGAGAATTACTGATGT	TCGAGAGGATTACTGATGT	TCGAGAGGATTACTGATGT	TCGAGAGAATTACTGATGT	TCGAGAGAATTACTGATGT	TCGAGAGAATTACTGATGT	TCGAGAGAATTACTGATGT	TCGAGAGAATTACTGATGT	TCGAGAGAATTACTGATGT	TCGAGAGAATTACTGATGT		TCCAGAGAATTACTGATGT/TCGAGAGAATTACTGACGT	TCCAGAGAATTACTGATGT/TCGAGAGAATTACTGACGT	TCCAGAGAATTACTGATGT/TCGAGAGAATTACTGACGT		TCCAGAGAATTACTGATGT/TCGAGAGAATTACTGACGT	TCGAGAGAATTACTGACGT/TCGAGAGAATTACTGATGT	TCCAGAGAATTACTGATGT/TCGAGAGAATTACTGACGT	TCCAGAGAATTACTGATGT/TCGAGAGAATTACTGACGT	TCCAGAGAATTACTGATGT/TCGAGAGAATTACTGACGT	TCCAGAGAATTACTGATGT/TCGAGAGAATTACTGACGT	TCCAGAGAATTACTGATGT/TCGAGAGAATTACTGACGT	TCGAGAGAATTACTGACGT/TCGAGAGAATTACTGATGT	TCGAGAGAATTACTGATGT/TCGAGAGGATTACTGATGT
CGGCGACGAGGAAATCGCTTTCC/CGGCGACGAGGATATCGCTTTCC		CGGCGACGAGGATATCGCTTTCC	CGGCGACGAGGATATCGCTTTCC				CGGCGACGAGGATATCGCTCCCC/TGGCGACGAGGATATCGCTTCCC	CGGCGACGAGGATATCGCGTCCC/TGGCGACGAGGATACCGCTTCCC			CGGCGACGAGGATGTCGCTTTCC/CGGCGACGCGGATATCGCTTTCC	CGGCGACGAGGATGTCGCTTTCC/CGGCGACGCGGATATCGCTTTCC	CGGCGACGAGGATGTCGCTTTCC	CGGCGACGAGGATATCGCGTCCC/CGGCGACGAGGATATCGCTTCCC	CGGCGACGAGGATATCGCGTCCC/CGGCGACGAGGATATCGCTTCCC	CAGCGACGCGGATATCGCTTTCC/CGGCGACGAGGATATCGCTTTCC	CGGCGACGAGGATATCGCTTTCC		CGGCGACCAGGATATCGCTTCCT/CGGCGACCAGGATATCGCTTTCC	CGGCGACCAGGATATCGCTTTCC/CGGCGACGAGGATATAGCTTCCC	CGGCGACGAGGATATCGCTTTCC			CAGCGACGAGGATATCGCTTTCC/CGGCGACGAGGATATCGCTTTCC	CAGCGACGAGGATATCGCTTTCC	CAGCGACGAGGATATCGCTTTCC	CGGCGACGAGGATATCGCGTCCC	CGGCGACGAGGATATCGCGTCCC	CGGCGACGAGGATATCGCGTCCC	CGGCGACGAGGATATCGCGTCCC	CGGCGACGAGGATATCGCGTCCC	CGGCGACGAGGATATCGCGTCCC	CGGCGACGAGGATATCGCTTCCC	CGGCGACCAGGATATCGCTTTCC/CGGCGACGAGGATATCGCTTCCC	CGGCGACGAGGATATCGCTTCCC/CGGCGGCGAGGATATCGCTTCCC													CGGCGACGAGGATATCGCGTCCC/CGGCGACGAGGATATCGCTTCCC	CGGCGACGAGGATATCGCGTCCC
TTTTTAGCATGTTTACG	TTTTTAGCATGTTTACG	TTTCTAGCATTTTTACG/TTTTTAGCATGTTTACG		TTTTTAGCATGTTTACG		TTTTTAGCATGTTTACG	TTCTTAGCATGTTTACG/TTTTTAGCATGTTTACG	TTCTTAGCATGTTTACG/TTTTTAGCATGTTTACG					TTTTTAGCATGTTTACG	TTTTTAGCATGTTTACG	TTTTTAGCATGTTTACG	TTTTTAGCATGTTTACG	TTTTTAGCATGTTTACG		TTTTTAGCATGTTTTCG	TTTTTAGCATGTTTTCG		TTTTTAGCATGTTTACG		TTTTTAGCATGTTTACG	TTTTTAGCATGTTTACG	TTTTTAGCATGTTTACG		TTTTTAGCATGTTTACG		TTTTTAGCATGTTTACG	TTTTTAGCATGTTTACG	TTTTTAGCATGTTTACG	TTTTTAGCATGTTTACG	TTTTTAGCATGTTTACG	TTTTTAGCATGTTTACG	TTTTTAGCATGTCTACG/TTTTTAGCATGTTTACG	TTTTTAGCATGTTTACG	TTTTTAGCATGTTTACG	TTTTTAGCATGTTTACG	TTTTTAGCATGTTTACG	TTTTTAGCATGTTTACG	TTTTTAGCATGTTTACG	TTTTTAGCATGTTTACG		TTTTTAGCATGTTTACG	TTTTTAGCATGTTTACG	TTTTTAGCATGTTTACG
GCACTGGTAGCGACA/GCACTGGTTGCTACA	GCACTGGTAGCTACA	CCACTGGTAGCTACA		GCACTAGTTGCTACA/GCACTGATTGCTACA		GCACTGGTAGCTACA	GCACTGGTAGCTACA	GCACTGGTAGCTACA	GCACTAGTTGCTACA/GCACTGGTAGCTACA	GCACTAGTTGCTACA				GCACTGGTAGCTACA	GCACTGGTAGCTACA	GCACTGGTAGCTACA	GCACTGGTAGCGACA/GCACTGGTTGCTACA		GCACTGGTAGCTACA	GCACTGGTAGCTACA	GCACAGGTAGCTACA/GCACTGGTAGCTACA		GCACTAGTTGCTACA	GCACTGATTGCTACA	GCACTGATTGCTACA/GCACTGGTTGCTACA	GCACTGATTGCTACA	GCACTAGTTGCTACA/GCACTGGTAGCTACA	GCACTAGTTGCTACA/GCACTGGTAGCTACA	GCACTAGTTGCTACA/GCACTGGTAGCTACA	GCACTAGTTGCTACA/GCACTGGTAGCTACA	GCACTAGTTGCTACA/GCACTGGTAGCTACA	GCACTAGTTGCTACA/GCACTGGTAGCTACA	GCACTGATTGCTACA	GCACTGATTGCTACA	GCACTGATTGCTACA	GCACTAGTTGCTACA/GCACTGGTAGCTACA	GCACTAGTTGCTACA	GCACTAGTTGCTACA/GCCCTGGTTGCTACA	GCACTAGTTGCTACA	GCACTGGTAGCTACA	GCACTGGTAGCTACA	GCACTAGTTGCTACA/GCACTGGTAGCTACA	GCACTAGTTGCTACA/GCACTGGTAGCTACA	GCACTAGTTGCTACA/GCACTGGTAGCTACA	GCACTAGTTGCTACA/GCACTGGTAGCTACA	GCACTAGTTGCTACA/GCACTGGTAGCTACA	GCACTGGTAGCTACA	GCACTGGTAGCTACA	GCACTGGTAGCTACA
GGGCAA		GGGCAA			GGGCAA		GGGCAA	GGGCAA	GGGCAA	GGGCAA	GGGCAA	GGGCAA		GGGCAA	GGGCAA	GGGCAA	GGGCAA					GGGCAA	GGGCAA				GGGCGA	GGGCGA	GGGCGA	GGGCGA	GGGCGA	GGGCGA				GGGCAA	GGGCAA	GGGCAA	GGGCAA				GGGCAA		GGGCAA		GGGCAA	GGGCAA	GGGCAA
ACACAGATTGTATTGC	ACGCAGATTGTATTGC	ACACAGATTGTATTGC	ACGCAGATTGTATTGT/ACGCAGCTTGTATTGC			ACGCAGATTGTATTGC	ACGCAGATTGTATTGC	ACGCAGATTGTATTGC	ACGCAGATTGTATTGC	ACGCAGATTGTATTGC	ACGCAGATTGTATTGC	ACGCAGATTGTATTGC	ACGCAGATTGTATTGC	ACGCAGATTGTATTGC/ACGCCGATTGTATTGC	ACGCAGATTGTATTGC/ACGCCGATTGTATTGC	ACGCAGATTGTATTGC/ACGCAGCTTGTATTGC	ACACAGATTGTATTGC	ACGCAGATTGTATTGC	ACGCAGATTGTATTGC	ACGCAGATTGTATTGC	ACGCAGATTGTATTGC			ACACAGATTGTATTGC/ACGCAGATTGTATTGC	ACGCAGATTGTATTGC	ACGCAGATTGTATTGC	ACGCAAATTGTATTGC/ACGCAGATTGTATTGC	ACGCAAATTGTATTGC/ACGCAGATTGTATTGC	ACGCAGATTGTATTGC	ACGCAGATTGTATTGC	ACGCAGATTGTATTGC	ACGCAGATTGTATTGC	ACGCAGATTGTATTGC/ACGCAGATTGTGTTGC	ACGCAGATTGTATTGC	ACGCAGATTGTATTGC	ACGCAGATTGTATTGC/ACGCAGATTTTATCGC		ACGCAGATTGTATCGC/ACGCAGATTGTATTGC	ACGCAGATTGTATCGC/ACGCAGATTGTATTGC		ACGCAGATTGTATCGC/ACGCAGATTGTATTGC	ACGCAGATTGTATCGC/ACGCAGATTGTATTGC	ACGCAGATTGTATTGC	ACGCAGATTGTATTGC/ACGGAGATTGTATTGC	ACGCAGATTGTATTGC	ACGCAGATTGTATCGC/ACGCAGATTGTATTGC	ACGCAGATTGTATTGC/ACGGAGATTGTATTGC	ACGCAGATTGTATTGC	ACGCAGATTGTATTGC
CCGGGAGCAGAGCGGC	CCGGGGGCAGAGCGGC	CCGGGGGCAGAGCGGC		CCGGGGGCAGAGCAGC/CCGGGGGCAGAGCGGC	CCGGGGGCAGAGCAGC/CCGGGGGCAGAGCGGC	CCGGGGGCAGAGCGGC	CCGGGGGCAGAGCGGC	CCGGGGGCAGAGCGGC	CCGGGGGCAGAGCGGC/CCGGGGGCAGGGCGGC	CCGGGGGCAGAGCGGC/CCGGGGGCAGGGCGGC	CCGGGGGCAGAGCGGC	CCGGGGGCAGAGCGGC	CCGGGGGCAGAGCGGC	CCGGGAGCAGAGCGGC/CCTGGGGCAGAGCGGC	CCGGGGGCAGAGCGGC/CCTGGGGCAGAGCGGC	CCGGGGGCAGAGCGGC/CCGGGGGCAGAGCGGT	CCGGGAGCAGAGCGGC		CCGGGGGCAGAGCGGC	CCGGGGGCAGAGCGGC	CCGGGGGCAGAGCGGC	CCGGGGGCAGAGCGGC/CCGGGGGCAGGGCGGC		CCGGGGGCAGAGCGGC	CCGGGGGCAGAGCGGC	CCGGGGGCAGAGCGGC	CCGGGGGCAGAGCGGC	CCGGGGGCAGAGCGGC	CCGGGGGCAGAGCGGC	CCGGGGGCAGAGCGGC	CCGGGGGCAGAGCGGC	CCGGGGGCAGAGCGGC	CCGGGGGCAGAGCGGC	CCGGGGGCAGAGCGGC	CCGGGGGCAGAGCGGC	CCGGGGGCAGAGCGGC	CCGGGGGCAGAGCGGC/GCGGGGGCAGGGCGGC	CCGGGGGCAGAGCGGC/GCGGGGGCAGGGCGGC	CCGGGGGCAGAGCGGC/CCGGGGGCAGGGCGGC	CCGGGGGCAGAGCGGC/CCGGGGGCAGGGCGGC	CCGGGGGCAGAGCGGC/GCGGGGGCAGGGCGGC	CCGGGGGCAGAGCGGC/CCGGGGGCAGGGCGGC	CCGGGGGCAGAGCGGC/CCGGGGGCAGGGCGGC	CCGGGGGCAGAGCGGC/CCGGGGGCAGGGCGGC	CCGGGGGCAGAGCGGC	CCGGGGGCAGAGCGGC	CCGGGGGCAGAGCGGC/CCGGGGGCAGGGCGGC	CCGGGGGCAGAGCGGC/CCTAGGGCAGAGCGGC	CCGGGGGCAGAGCGGC/CCTAGGGCAGAGCGGC
TATGCACCTC	TATGCACCTC/TTTGCACCTC			TATGAACCTC	CATGCACCTC/TATGAACCTC		TATGCACCTC	TATGCACCTC/TATGCATCTC	TATGCACCTT	TATGAACCTC				TATGCACCTC	TATGCACCTC	TATGCACCTC	TATGCACCTC						TATGAACCTC/TATGCACCTC				TATGCACCTC	TATGCACCTC	TATGCACCTC	TATGCACCTC	TATGCACCTC	TATGCACCTC				TATGCACCTC	TATGAACCTC	TATGAACCTC/TATGCACCTC	TATGCACCTC	TATGAACCTC		TATGAACCTC	TATGAACCTC	TATGAACCTC/TATGCACCTC	TATGAACCTC/TATGCACCTC	TATGAACCTC	TATGAACCTC	TATGCACCTC	TATGCACCTC
CTGAACCTT/CTGGACCTC	CTGAACCTT/TTGAACCTT	CTGAACCTC/CTGAACCTT	CTGAACCTT			CTGAACCTT	CTGAACCTT	CTGAACCTT			CTGAACCTT/CTGAATCTT		CTGAACCTT		CTGAACCTT	CTGAACCTT					CTGAACCTT						CTGAACCTT	CTGAACCTT	CTGAACCTT	CTGAACCTT	CTGAACCTT	CTGAACCTT	CTGAACCTT/TTGAACCTT	CTGAACCTT/TTGAACCTT	CTGAACCTT/TTGAACCTT													CTGAACCTT	CTGAACCTT
CGACGCGACAACCCGCCTAC	CGACGCGACAACCCGCCTAC/CGGCGCGCCCACCCGCCTAC	CGACGCGACAACCCGCCTAC	CGACGCGCCAACTCGCCTAC	CGACGCGCCAACCCGCCTAC/CGGCGCGCCAACCCGCCTAC	CGACGCGCCAACCCGCCTAC/CGGCGCGCCAACCCGCCTAC	CGACGCGCCAACCCGCCTAC					CGGCGCGCCAACCCGCCTAC/CGGCGCGCCAACCCGCCTGC	CGGCGCGCCAACCCGCCTAC/CGGCGCGCCAACCCGCCTGC	CGGCGCGCCAACCCGCCTAC	CGACGCGACAACCCGCCTAC/TGACGCGACAACCCGCCTAC	CGACGCGACAACCCGCCTAC/CGACGCGCCAACCCGCCTAC		CGACGCGACAACCCGCCTAC	CGGCGCGCCAACCCGCCCAC	CGACGCGCCAACCCGCCTAC/CGGCGCGCCAACCCGCCTAT	CGACGCGCCAACCCGCCTAC/CGGCGCGCCAACCCGCCTAC	CGACGCGCCAACCCGCCTAC/CGGCGCGCCAACCCGCCTAC			CGACGCGCCAACCCGCCTAC/CGGCGCGCCAACCCGCCTAC	CGACGCGCCAACCCGCCTAC/CGGCGCGCCAACCCGCCTAC	CGACGCACCAACCCGCCTAC/CGACGCGCCAACCCGCCTAC	CGACGCGACAACCCGCCTAC/CGACGCGCCAACCCGCCTAC	CGACGCGACAACCCGCCTAC/CGACGCGCCAACCCGCCTAC	CGACGCGACAACCCGCCTAC	CGACGCGACAACCCGCCTAC	CGACGCGACAACCCGCCTAC	CGACGCGACAACCCGCCTAC	CGACGCGCCAACCCGCCTAC/CGGCGCGCCAACCCGCCTAC	CGGCGCGCCAACCCGCCTAC	CGGCGCGCCAACCCGCCTAC		CGACGCGCCAACCCGCCTAC/CGGCGCGCAAACCCGCCTAC	CGACGCGCCAACCCGCCTAC/CGGCGCGCCAACCCGCCTAC	CGACGCGCCAACCCGCCTAC/CGGCGCGCCAACCCGCCTAC	CGGCGCGCCAACCCGCCTAC				CGACGCGACAACCCGCCTAC/CGGCGCGCCAACCCGCCTAC		CGACGCGCCAACCCGCCTAC/CGGCGCGCCAACCCGCCTAC		CGACGCAACCACCCGCCTAC/CGACGCGACAACCCGCCTAC	CGACGCAACCACCCGCCTAC/CGACGCGCCAACCCGCTTAC
CAGGTGGGAGGGCTG	CAGGTGGGAGGGCTG	CAGGTGGGAGGGCTG	CAGGTGGGAGGGCTG/TAGGTGGGAGGGCTG	TAGGTGGGAGGGCTA/TAGGTGGGAGGGCTG		CAGGTGGGAGGGCTG	CAGGTGGGAGGGCTG/TAGGTGGGAGGGCTG	TAGGTGGGAGGGCCG/TAGGTGGGAGGGCTG	CAGGTGGGAGGGCTG/TAGGTGGGAGGGCTG	TAGGTGGGAGGGCTG	TAGGTGGGAGGGCTA/TAGGTGGGAGGGCTG	TAGGTGGGAGGGCTA	TAGGTGGGAGGGCTA/TAGGTGGGAGGGCTG	CAGGTGGGAGGGCTG	CAGGTGGGAGGGCTG	CAGGTGGGAGGGCTG		TAGGTGGGAGGGCTG	CAGGTGGGAGGGCTG	CAGGTGGGAGGGCTG	CAGGTGGGAGGGCTG	CAGGTGGGAGGGCTG/TAGGTGGGAGGGCTG	TAGGTGAGAGGGCTG/TAGGTGGGAGGGCTG	CAGGTGGGAGGGCTG	CAGGTGGGAGGGCTG/TAGGTGGGAGGGCTG	CAGGTGGGAGGGCTG	CAGGTGGGAGGGCTG	CAGGTGGGAGGGCTG	CAGGTGGGAGGGCTG/CAGGTGGGAGTGCTG	CAGGTGGGAGGGCTG/CAGGTGGGAGTGCTG	CAGGTGGGAGGGCTG/CAGGTGGGAGTGCTG	CAGGTGGGAGGGCTG/CAGGTGGGAGTGCTG	CAGGTGGGAGGGCTG	CAGGTGGGAGGGCTG	CAGGTGGGAGGGCTG	TAGGTGGGAGGGCTG	TAGGTGGGAGGGCTG	CAGGTGGGAGGGCTG/TAGGTGGGAGGGCTG	TAAGTGGGAGGGCTG/TAGGTGGGAGGGCTG	TAGGTGGGAGGGCTG	CAGGTGGGAGGGCTG/TAGGTGGGAGGGCTG	TAGGTGGGAGGGCTG	TAGGTGGGAGGGCTG	TAGGTGGGAGGGCTG	TAGGTGGGAGGGCTG	TAGGTGGGAGGGCTG	CAGGTGGGAGGGCTG/TAGGTGGGAGGGCTG		CAGGTGGGAGGGCTG
ACCGTGTAAGCTTT	ACCGTGTAAGCTCT/ACCGTGTATGCTTT	ACCGTGTAAGCTTT	ACCATGTAAGCTTT/ACCGTGTAAGCATT	ACCGTGTAAGCTTT	ACCATGTAAGCTCT/ACCGTGTAAGCTTT	ACCATGTAAGCTTT	ACCGTGTAAACTTT/ACCGTGTAAGCTTT	ACCGTGTAAACTTT/ACCGTGTAAGCTTT	AACGTGTAAGCTTT/ACCATGTAAGCTCT		ACCGTGTAAGCTCT	ACCGTGTAAGCTCT		ACCGTGTAAGCTTT	ACCGTGTAAGCTTT		ACCGTGAAAGCTTT								ACCGTGTAAGCATT	ACCATGTAAGCTTT/GCCATGTAAGCTTT	ACCGTGTAAGCTTT	ACCGTGTAAGCTTT	ACCGTGTAAGCTTT	ACCGTGTAAGCTTT	ACCGTGTAAGCTTT	ACCGTGTAAGCTTT				ACCATGTAAGCTCT/ACCGTGTAAGCTTT			ACCATGTAAGCTCT/ACCGTGTAAGCTTT		ACCATGTAAGCTCT/ACCGTGTAAGCTTT	ACCATGTAAGCTCT/ACCGTGTAAGCTTT	ACCATGTAAGCTCT/ACCGTGTAAGCTTT	ACCATGTAAGCTCT/ACCGTGTAAGCTTT	ACCATGTAAGCTCT/ACCGTGTAAGCTTT	ACCATGTAAGCTCT/ACCGTGTAAGCTTT	ACCATGTAAGCTCT/ACCGTGTAAGCTTT	ACCGCGTAAGCTTT/ACCGTGTAAGCTTT	ACCGCGTAAGCTTT/ACCGTGTAAGCTTT
	TGGGGGGG	TGGGGGGG	TGGGGAGG/TGGGGGGG		TGGGGGGG	TGGGGGGG	TGGGGGGG	TGGGGGGG			TGGGGGAG/TGGGGGGG	TGGGGGAG/TGGGGGGG	TGGTGGGG	TGGGGGGG	TGGGGGGG	TGGGGGGG	TGGGGGGG	CGCGGGGG/TGGGGGGG								TGGGGGGG	TGGGGGGG	TGGGGGGG	TGGGGGGG	TGGGGGGG	TGGGGGGG	TGGGGGGG	TGGGGGGG	TGGGGGGG							TGGGGGGG	TGGGGGGG	TGGGGGGG	TGGGGGGG	TGGGGGGG		TGGGGGGG	TGGGGGGG	TGGGGGGG
CGTAATTTA	CGAAATTTA	CGAAATTCA/CGTAATTTA	CGAAATTTA	CGAAATTTA		CGAAATTTA	CGAAATTTA	CGAAATTTA						CGAAATATA/CGAAATTTA	CGAAATTTA	CGAAATTTA	CGAAATTTA/CGTAATTTA	CGAAATTTA						CGAAATTTA	CGAAATTTA	CGAAATTTA	CGAAATTTA	CGAAATTTA	CGAAATTTA		CGAAATTTA	CGAAATTTA					CGAAATTTA	CGAAATTTA		CGAAATTTA	CGAAATTTA	CGAAATTTA		CGAAATTTA		CGAAATTTA		CGAAATTTA
TGCCTCGACCCGAAACCCTT		TGCCTCGACCCGAAACCCTT/TGCCTCGACTCGAAACCCTT		TGCCTCGACTCGAAACCCTT	TGCCTCGACTCGAAACCCTT		TGCCTCGACTCAAAACCCTT/TGCCTCGACTCGAAATTCTT	TGCCTCGACTCAAAACCCTT/TGCCTCGACTCGAAATTCTT	TGCCTCGACTCGAAACTCTT	TGCCTCGACTCGAAACCCTT/TGCCTCGACTCGAAACTCTT				TGCCTCGACTCGAAACTCTT	TGCCTCGACTCGAAACCCTT/TGCCTCGACTCGAAACTCTT		TGCCTCGACCCGAAACCCTT	TGCCTCGACTCGAAACCCTT				TGCCTCGACTCGAAACCCTT					TGCCTCGACTCGAAACCCTT/TGCCTCGACTCGAAACTCTA		TGCCCCGACTCGAATCCCTT/TGCCTCGACTCGAAACCCTT		TGCCCCGACTCGAATCCCTT/TGCCTCGACTCGAAACCCTT					TGCCTCGACTCGAAACCCTT	TACCTCGACTCGAAACCCTT/TGCCTCGACTCGAAACTCTT	TACCTCGACTCGAAACCCTT/TGCCTCGACTCGAAACCCTT		TACCTCGACTCGAAACCCTT	TGCCTCGACTCGAAACCCTT	TGCCTCGACTCGAAACCCTT	TGCCTCGACTCGAAACCCTT		TACCTCGACTCGAAACCCTT/TGCCTCGACTCGAAACTCTT	TGCCTCGACTCGAAACCCTT/TGCCTCGACTCGAAACTCTT	TGCCTCGACTCGAAACCCTT/TGCCTCGACTCGAAACTCTT
			ACATGCAAGAGGCAAGTAGAGTAGG	ACATGCAAGAGGAATGTAGAGTAGG/ACATGCAAGAGGCAAGTAGAGTAGG	ACATGCAAGAGGAATGTAGAGTAGG/ACATGCAAGAGGCAAGTAGAGTAGG	ACATGCAAGAGGCAAGTAGAGTAGG	ACATGCAAGAGGCAAGTAGAGTAGG	ACATGCAAGAGGCAAGTAGAGTAGG/ACGTGCAAGAGGCAAGTAGAGTACG	ACATGCAAGAGGCAAGTAGAGTAGG/ACGTGCAAGGGGCAAGTAGAGTAGG		ACATGCAAGAGGCAAGTAGAGTAGG	ACATGCAAGAGGCAAGTAGAGTAGG	ACATGCAAGAGGCAAGTAGAGTAGG	ACATGCAAGAGGCAAATAGAGAAGG/ACATGCAAGAGGCAAATAGAGTAGG	ACATGCAAGAGGCAAGTTGAGTAGG	ACATGCAAGACGCAAGTAGAGTAGG/ACATGCAAGAGGCAAGTAGAGTAGG			ACATGCAAGAGGCCAGTAGAGTAGG			ACATACAAGAGGCAAGTAGAGTAGG/ACATGCAAGAGGCAAGTAGAGTAGG	ACATGCAAGAGGAATGTAGAGTAGG/ACATGCAAGAGGCAAGTAGAGTAGG	ACATGCAAGAGGCAAGTAGAGTAGG	ACATGCAAGAGGCAAGTAGAGTAGG/ACATGCCAGAGGCAAGTAGAGTAGG	ACATGCAAGAGGCAAGTAGAGTAGG/ACATGCCAGAGGCAAGTAGAGTAGG	ACATGCAAGAGGCAAGTAGAGTAGG/ACATGCAAGAGGCAAGTTGAGTAGG	ACATGCAAGAGGCAAGTAGAGTAGG/ACATGCAAGAGGCAAGTTGAGTAGG	ACATGCAAGAGGCAAATAGAGTAGG/ACATGCAAGAGGCAAGTTGAGTAGG	ACATGCAAGAGGCAAATAGAGTAGG/ACATGCAAGAGGCAAGTTGAGTAGG	ACATGCAAGAGGCAAATAGAGTAGG/ACATGCAAGAGGCAAGTTGAGTAGG	ACATGCAAGAGGCAAATAGAGTAGG/ACATGCAAGAGGCAAGTTGAGTAGG	ACATGCAAGAGGCAAGTAGAGTAGG/GCATGCAAGAGGCAAGTAGAGTAGG	ACATGCAAGAGGCAAGTAGAGTAGG	ACATGCAAGAGGCAAGTAGAGTAGG	ACATGCAAGAGGAATGTAGAGTAGG/ACATGCAAGAGGCAAGTAGAGTAGG	ACATGCAAGAGGCAAGTAGAGTAGG/ACGTGCAAGAGGCAAGTAGAGTAGG		ACATGCAAGAGGAATGTAGAGTAGG/ACATGCAAGAGGCAAGTAGAGTAGG	ACATGCAAGAGGCAAGTAGAGTAGG	ACATGCAAGAGGAATGTAGAGTAGG		ACATGCAAGAGGCAAGTAGAGTAGG		ACATGCAAGAGGAATGTAGAGTAGG/ACATGCAAGAGGCAAGTAGAGTAGG	ACATGCAAGAGGCAAGTAGAGTAGG/ACGTGCAAGGGGCAAGTAGAGTAGG		ACATGCAAGAGGAATGTAGAGTAGG/ACATGCAAGAGGCAAGTAGAGTAGG
TTGGCT	TTGGCG/TTGGCT	TTGGCT					TTGGCT	TTGGCT	TTGGCG					TTGGCT	TTGGCT		TTGGCT				TTGGCT	TTGGCG/TTGGCT	TTGGCG				TTGGCT	TTGGCT	TTGGCT	TTGGCT	TTGGCT	TTGGCT				TTGGCG/TTGGCT	TTGGCG/TTGGCT	TTGGCT	TTGGCT	TTGGCG	TTGGCG	TTGGCT	TTGGCT	TTGGCT	TTGGCG	TTAGCT	TTGGCT	TTGGCT	TTGGCT
TATTACCAGAGGCATGCGGG	TATTAGCAGAGGCATGCGGG/TATTAGCAGAGTCATGTGGG	TATTAGCAGAGGCATGCGGG	TATTAGCAGAGGCATGCGGG	TATTAGCAGAGGCATGCGGG	TATTAGCAGAGGCATGCGGG	TATTAGTAGAGGCATGCGGG	TATTAGCAGAGGCATGCGGG/TATTAGCAGAGGCATGCTGG	TATTAGCAGAGGCACGCGGG/TATTAGCAGAGGCATGCGGG						TATTAGCAGAGGCATGCGGG	TATTAGCAGAGGCATGCGGG		TATTAGCAGAGGCATGCGGG/TATTAGCAGAGGCGTGCGGG	TACTAGCAGAGGCATGCGGG/TATTAGCAGAGGCATGCGGG	TATTAGCAGAGGCATGCGGG	TATTAGCAGAGGCATGCGGG	TATTAGCAGAGGCATGCGGG	TATTAGCAGAGGCATGCGGG		TATTAGCAGAGGCATGCGGG/TATTAGTAGAGGCATGCGGG	TATTAGCAGAGGCATGCGGG	TATTAGCAGAGGCATGCGGG/TATTAGTAGAGGCATGCGGG	TATTAGCAGAGGCATGCGGG	TATTAGCAGAGGCATGCGGG	TATTAGCAGAGGCATGCGGG	TATTAGCAGAGGCATGCGGG	TATTAGCAGAGGCATGCGGG	TATTAGCAGAGGCATGCGGG	TATTAGCAGAGGCATGCGGG	TATTAGCAGAGGCATGCGGG	TATTAGCAGAGGCATGCGGG	TATTAGCAGAGGCATGCGGG	TATTAGCAGAGGCATGCGGG	TATTAGCAGAGGCATGCGGG	TATTAGCAGAGGCATGCGGG		TATTAGCAGAGGCATGCGGG	TATTAGCAGAGGCATGCGGG		TATTAGCAGAGGCATGCGGG	TATTAGCAGAGGCATGCGGG	TATTAGCAGAGGCATGCGGG	TATTAGCAGAGGCATGCGGG	TATTAGCAGAGGCATGCGGG	TATTAGCAGAGGCATGCGGG
TTTGCTCCTTAGTT/TTTGTTCCTTAGCT	TTTGCTCCTTAGTT/TTTGTTCCTTAGCT	TTTGCTCCTTAGTT/TTTGTTCCTTAGCT	TTTGCTCCTTAGTT	TTTGCTCCTTAGTT/TTTGTTCCCTAGTT	TTTGCTCCTTAGTT/TTTGTTCCCTAGTT	TTTGCTCCTTAGTT/TTTGTTCCCTAGTT	TTTGCTCCTTAGTT	TTTGCTCCTTAGTT	TTTGCTCCTTAGTT/TTTGTTCCCTAGTT	TCTGCTCCTTAGTT/TTTGCTCCTTAGTT	TTTGCTCCTTAGTT	TTTGCTCCTTAGTT	TTTGCTCCTTAGTT/TTTGCTTCTTAGTT	TTTGCTCCTTAGTT	TTTGCTCCTTAGTT	TTTGCTCCTTAGTT	TTTGCTCCTTAGTT/TTTGTTCCTTAGCT		TTTGCTCCTTAGTT/TTTGTTCCCTAGTT	TTCGTTCCCTAGTT/TTTGCTCCTTAGTT	TTTGCTCCTTAGTT/TTTGTTCCCTAGTT	TTTGCTCCTTAGTT	TTTGCTCCTTAGTT/TTTGTTCCCTGGTT	TTTGCTCCTTAGTT	TTTGCTCCTTAGTT	TTTGCTCCTTAGTT/TTTGTTCCTTAGTT	TTTGCTCCTTAGTT/TTTGTTCCCTAGTT	TTTGCTCCTTAGTT/TTTGTTCCCTAGTT	TTTGCTCCTTAGTT/TTTGTTCCCTAGTT	TTTGCTCCTTAGTT/TTTGTTCCCTAGTT	TTTGCTCCTTAGTT/TTTGTTCCCTAGTT	TTTGCTCCTTAGTT/TTTGTTCCCTAGTT	TTTGCTCCTTAGTT/TTTGTTCCCTAGTT	TTTGCTCCTTAGTT/TTTGTTCCCTAGTT		TTTGCTCCTTAGTT/TTTGTTCCCTGGTT	TTTGCTCCTTAGTT/TTTGTTCCCTGGTT		TCTGCTCCTTAGTT/TTTGCTCCTTAGTT	TTTGCTCCTTAGTT/TTTGTTCCCTAGTT	TCTGCTCCTTAGTT/TTTGCTCCTTAGTT	TTTGCTCCTTAGTT/TTTGTTCCCTGGTT		TTTGCTCCTTAGTT/TTTGTTCCCTAGTT	TTTGCTCCTTAGTT/TTTGTTCCCTGGTT	TTTGCTCCTTAGTT
CCTCGGCACTGT	CCTCGACACTGT/CCTCGGCACTGT	CCTCGACACTGT	CCCCGGGTCTAT		CCCCGGGTCTAT	CCCCGGGTCTAT	CCCCGGCACTAT	CCCCGGGTCTAT		CCCCGGGTCTAT			CCCCGGGTCTAT	CCCCGGCACTAT	CCCCGGCACTAT		CCTCGGCACTGT/CCTTGGCACTGT			CCCCGGCACTAT		CCCCGGCACTAT/CCCCGGGTCTAT	CCCCGGGTCTAT			CCCCGGGTCTAT	CCCCGGCACTAT	CCCCGGCACTAT	CCCCGGCACTAT	CCCCGGCACTAT	CCCCGGCACTAT	CCCCGGCACTAT					CCCCGGGTCTAT	CCTCGGCACTAT		CCCCGGGTCTAT	CCCCGGGTCTAT/CCTCGGCACTAT		CCTCGGCACTAT	CCCCGGGTCTAT	CCCCGGGTCTAT/CCTCGGCACTAT		CCCCGGGTCTAT	CTCCGGCACTAT	CCCCGGCACTAT/CTCCGGCACTAT
		TCTGAGCGGGCC/TGTGAGCGGGCC	TCTGAACGGACC/TCTGAGCGGACC	TCTGAGCGGACC/TCTGAGCGGGCC	TCTGAGCGGACC/TCTGAGCGGGCC		TCTGAGCCGACC/TCTGAGCGGACC	TCTGAGCCGACC/TCTGAGCGGACC	TCTGAGCGGACC	TCTGAGCGGACC/TCTGAGCGGGCC	TCTGAGCGGACC	TCTGAGCGGACC	CCTGAGCGGACC/TCTGAGCGGACC	TCTGAGCCGACC	TCTGAGCCGACC/TCTGAGCGGGCC	TCTGAGCGCACC/TCTGAGCGGACC	TCTGAGCGGGCC/TGTGAGCGGGCC		TCTGAGCGGACC	TCTGAGCGGACC		TCTGAGCGGACC/TCTGAGCGGGCC	TCTGAGCGGACC/TCTGAGCGGGCC	TCTGAACGGACC/TCTGAGCGGGCC	TCTGAGCGGGCC/TCTGAGCGGGGC	TCTGAACGGACC/TCTGAGCGGGCC	TCTGAGCGGGCC	TCTGAGCGGGCC	TCTGAGCGGGCC	TCTGAGCGGGCC	TCTGAGCGGGCC	TCTGAGCGGGCC	TCTGAGCGGACC	TCTGAGCGGACC	TCTGAGCGGACC	TCTGAGCGGACC/TCTGAGCGGGCC	TCTGAGCGGACC/TCTGAGCGGGCC	TCTGAGCGGACC/TCTGAGCGGGCC	TCTGAGCGGACC/TCTGAGCGGGCC	TCTGAGCGGACC/TCTGAGCGGGCC	TCTGAGCGGACC/TCTGAGCGGGCC	TCTGAGCGGACC/TCTGAGCGGGCC	TCTGAGCGGACC/TCTGAGCGGGCC	TCTGAGCGGACC/TCTGAGCGGGCC	TCTGAGCGGACC/TCTGAGCGGGCC	TCTGAGCGGACC/TCTGAGCGGGCC	TCTGAGCGGACC/TCTGAGCGGGCC	TCTGAGCGGACC/TCTGAGCGGGCC	TCTGAGCCGACC/TCTGAGCGGGCC
		GGTGAGTCGCG/GGTGAGTCGTG					GGTGAGTCGCG	GGTGAGTCGCG		AGTGAGACGCG/GGTCAGTCGTG	GGTGAGTCGTG	GGTGAGTCGTG	GGTGAGTCGTG	GGTGAGTCGTG	GGTGAGTCGTG	GGAGAGTCGCC		GGTGAGACGCG				GGTCAGTCGTG/GGTGAGTCGTG	GGTCAGTCGTG/GGTGAGTCGTG				GGTGAGTCGCG/GGTGAGTCGTG	GGTGAGTCGCG/GGTGAGTCGTG	GGTGAGTCGCG/GGTGAGTCGTG	GGTGAGTCGCG/GGTGAGTCGTG	GGTGAGTCGCG/GGTGAGTCGTG	GGTGAGTCGCG/GGTGAGTCGTG	GGTGAGTCGTG	GGTGAGTCGTG	GGTGAGTCGTG	GGTCAGTCGTG/GGTGAGTCGTG	AGTGAGACGCG/GGTCAGTCGTG	AGTGAGACGCG/GGTCAGTCGTG					AGTGAGACGCG/GGTCAGTCGTG	AGTGAGACGCG/GGTCAGTCGTG	AGTGAGACGCG/GGTCAGTCGTG	GGTCAGTCGTG/GGTGAGTCGTG	AGTGAGACGCG/GGTCAGTCGTG	GGTGAGTCGCG/GGTGAGTCGTG	GGTGAGTCGCG
GTGCCCCCATCGAAAGTATTTTAGT	GTGCCCCCATCGAAAGTATTTGAGT/GTGCCCCCATCGAAAGTATTTTAGT	GTGCCCCCATCGAAAGTATTTTAGT/GTGTCCCCATCGAAAGTATTTTAGT	GTGCCCCCATCGAAAGTATTTTAGT		GTGCCCCCATCAAAAGTATTTTAGT/GTGCCCCCATCGAAAGTATTTTAGT	GTGCCCCCATCGAAAGTATTTTAGT	GTGCCCCCATCGAAAGTAGTTTAGT/GTGCCCCCATCGAAAGTATTTGAGT	GTGCCCCCATCAAAAGTATTTTAGT	GTGCCCACATCGAAAGTATTTGAGT/GTGCCCCCATCGAAAGTATTTTAGT		GTGCCCCCATCAAAAGTATTTTAGT/GTGCCCCCATCGAAAGTAGTTTAGT		GTGCCCCCATCAAATGTATTTTAGT/GTGCCCCCATCGAAAGTATTTTAGT	GTGCCCCCATCGAAAGTATTTTAGT	GTGCCCCCATCGAAAGTATTTTAGT		GTGCCCCCATCGAAAGTATTTTAGT			GTGCCCCCATCGAAAGTATTGTAGT	GTGCCCCCATCGAAAGTATTTTAGT				GTGCCCCCATCGAAAGTATTTTAGT/GTGCCCCCATCGAAAGTGTTTTAGT	GTGCCCCCATCGAAAGGGTTTTAGT/GTGCCCCCATCGAAAGTATTTTAGT	GTGCCCCCATCGAAAGTATTTTAGT	GTGCCCCCATCGAAAGTATTTTAGT	GTGCCCCCATCGAAAGTATTTTAGT	GTGCCCCCATCGAAAGTATTTTAGT	GTGCCCCCATCGAAAGTATTTTAGT	GTGCCCCCATCGAAAGTATTTTAGT	GTGCCCCCATCGAAAGTATTTTAGT	GTGCCCCCATCGAAAGTATTTTAGT		GTGCCACCATCAAAAGTATTTTAGT/GTGCCCCCATCGAAAGTATTTGAGT	GTGCCCACATCGAAAGTATTTGAGT/GTGCCCCCATCGAAAGTATTTGAGT	GTGCCCCCATCAAAAGTATTTTAGT/GTGCCCCCATCGAAAGTATTTTAGT		GTGCCCACATCGAAAGTATTTGAGT/GTGCCCCCATTGAAAGTATTTGAGT			GTGCCCCCATCAAAAGTATTTTAGT/GTGCCCCCATCGAAAGTATTTGAGT	GTGCCCCCATCAAAAGTATTTTAGT/GTGCCCCCATCGAAAGTATTTTAGT	GTGCCCCCATCGAAAGTATTTGAGT/GTGCCCCTATCAAAAGTATTTTAGT			GTGCCCCCATCGAAAGTATTTTAGT	GTGCCCCCATCGAAAGTATTTTAGT
GCATAGGCGAGAAGTGGC/GCCCAGGCGAGAAGTGGC		GCATAGGCGAGAAGTGGC		GCACAGGCGAGAATTGGC/GCACAGGCGAGGAGTGGC			GCACAGGCGAGAAGTGGC/GCCCAGGCGAGAAGTGGC	GCACAGGCGAGAAGTGGC/GCCCAGGCGAGAAGTGGC	GCACAGGCGAGAAGTGGC	GCACAGGCGAGAAGTGGC/GCACAGGCGAGAATTGGC	GCACAGGCGAGAAGTGGC	GCACAGGCGAGAAGTGGC	GCACAGGCGAGAAGTGGC	GCCCAGGCGAGAAGTGGC	GCCCAGGCGAGAAGTGGC		GCATAGGCGAGAAGTGGC						GCACAGGCGAGAAGTGGC/GCACAGGCGTGAAGTGGC	GCACAGGCGAGAAGTGGC		GCACAGGCGAGAAGTGGC	GCCCAGGCGAGAAGTGGC	GCCCAGGCGAGAAGTGGC	GCCCAGGCGAGAAGTGGC	GCCCAGGCGAGAAGTGGC	GCCCAGGCGAGAAGTGGC	GCCCAGGCGAGAAGTGGC	GCACAGGCGAGAAGTGGC	ACACAGGCGAGAAGTGGC/GCACAGGCGAGAAGTGGC	GCACAGGCGAGAAGTGGC	GCACAGGCGAGAAGTGGC/GCCCAGGCGAGAAGTGGC	GCACAGGCGAGAAGTGGC	GCACAGGCGAGAAGTGGC/GCCCAGGCGAGAAGTGGC		GCACAGGCGAGAAGTGGC/GCCCAGGCGAGAAGTGGC	GCACAGGCGAGAAGTGGC/GCCCAGGCGAGAAGTGGC	GCACAGGCGAGAAGTGGC/GCCCAGGCGAGAAGTGGC		GCACAGGCGAGAAGTGGC/GCCCAGGCGAGAAGTGGC	GCACAGGCGAGAAGTGGC	GCACAGGCGAGAAGTGGC/GCCCAGGCGAGAAGTGGC
		CTAATCTCCCGTCA/GTACTCTCCCGTGA	CTACTCTCCCGTGA/CTACTCTGCCGTGA			CTACTCTGCCGTGA		CTACTCTCCCGTCA/CTACTCTCCCGTGA	CTACTCTCCCGTGA	CTACTCTCCCGTGA/CTACTTTCCCGTGA	CTACTCTCCCGTGA	CTACTCTCCCGTGA	CTACTCTCCCGTGA	CTACTCTCCCGTCA/CTACTCTCCCGTGA	CTACTCTCCCGTCA/CTACTCTCCCGTGA	CTACTCTCCCGTGA/CTGCTCTGCCGTGA	CTACTCTCCCGTGA		CTACTCTCCCGTGA/CTACTCTCTCGTGA	CTACTCTCCCGTGA/CTACTCTGCCGTGA	CTACTCTCCCGTCA/CTACTCTCCCGTGA			CCACTCTCCCGTGA/CTACTCTCCCGTGA	CTACTCTCCCGTGA/CTACTCTGCCGTGA	CTACTCTCCCGTGA/CTACTCTGCCGTGA	CTACTCTCCCGTCA	CTACTCTCCCGTCA	CTACTCTCCCGTCA/CTACTCTCCCGTGA	CTACTCTCCCGTCA/CTACTCTCCCGTGA	CTACTCTCCCGTCA/CTACTCTCCCGTGA	CTACTCTCCCGTCA/CTACTCTCCCGTGA	CTACTCTGCCATGA/CTACTCTGCCGTGA	CTACTCTCCCGTGA	CTACTCTCCCGTGA			CTACTCTCCCGTGA/CTACTCTGCCGTGA		CTACTCTCCCGTGA/CTACTCTGCCGTGA	CTACTCTCCCGTGA/CTACTCTGCCGTGA		CTACTCTCCCGTGA/CTACTCTGCCGTGA		CTACTCTCCCGTCA/CTACTCTCCCGTGA	CTACTCTCCCGTGA		CTACTCTCCCGTCA/CTACTCTCCCGTGA	CTACTCTCCCGTCA/CTACTCTCCCGTGA
TCTGGCGGGAACCC	TCTGGCGGGAACCC/TCTGGCGGGAATCC	TCTGGCGGGAACCC	TCTAGCGGGAATCC	TCTGGCGAGAATCC/TCTGGCGGGAACCC	TCTGGCGGGAACCC	TCTAGCGGGAATCC	TCTGGCAAGAATCC/TCTGGCGGGAACCC	TCTGGCAAGAATCC/TCTGGCGGGAACCC	TCTGGCGGGAACCC					TCTGGCGGGAACCC	TCTGGCGGGAACCC	TCTGGCGGGAATCC	TCTGGCGGGAACCC				ACTGGCGGCAATCC/TCTGGCGGCAATCC	TCTGGCGGGAACCC	TCTGGCGGGAACCC	TCTAGCGGGAACCC/TCTAGCGGGAATCC	TCTAGCGGGAATCC	TCTAGCGGGAATCC	TCTGGCGGGAACCC	TCTGGCGGGAACCC	TCTGGCGGGAACCC	TCTGGCGGGAACCC	TCTGGCGGGAACCC	TCTGGCGGGAACCC	TCTGGCGGGAATCC	TCTGGCGGGAATCC	TCTGGCGGGAATCC	TCTGGCGGGAACCC	TCTGGCGGGAACCC		TCTGGCGGGAACCC/TCTGGCGGGAATCC	TCTGGCGGGAACCC	TCTGGCAGGAATCC/TCTGGCGGGAACCC	TCTGGCAAGAATCC/TCTGGCGGGAACCC	TCTGGCGGGAACCC	TCTGGCGGGAACCC	TCTGGCGGGAACCC	TCTGGCGGGAACCC		TCTGGCGGGAACCC/TCTGGCGGGAACTC	TCTGGCGGGAACCC
TGAGGGGGGGCCGC/TGAGGGGGGGCCTC	TGAGGGGGGGCCGC	TGAGGGGGGGCCGC/TGAGGGGGGGCCTC	TGAGGGGGGGCCGC	TGAGGGGGGGCCGC/TGAGGGGGGGCCTC		TGAGGGGGGGCCGC	TGAGGGGGGGCCGC/TGCGGGGGGGCCTC	TGAGGGGGGGCCGC/TGAGGGGGGGCCTC	CGAGGGGGGGCCGC	CGAGGGGGGGCCGC/TGAGGGGGGGCCTC	TGAGGGGGGGCCGC/TGCGGGGGGGCCGC	TGAGGGGGGGCCGC	TGAGGGGGGGCCGC	TGAGGGGGGGCCGC/TGAGGGGGGGCCTC	TGAGGGGGGGCCGC/TGAGGGGGGGCCTC	CGAGGGGGGGCCGC/TGAGGGGGGGCCGC	TGAGGGGGGGCCGC	TGAGGGGGGGCCGC/TGCGGGGGGGCCGC	CGAGGGGGTGCCGC/TGAGGGGGGGCCGC		TGAGGGGGGGCCGC	TGAGGGGGGGCCGC		TGAGGGGGGGCCGC/TGAGGGGGGGCCTC	TGAGGGGGGGCCTC/TGAGGGTGGACCGC	TGAGGGGGGGCCGC	TGAGGGGGGGCCGC	TGAGGGGGGGCCGC	TGAGGGGGGGCCGC	TGAGGGGGGGCCGC	TGAGGGGGGGCCGC	TGAGGGGGGGCCGC	CGAGGGGGGGCCGC/TGAAGGGGGGCCGC	TGAGGGGGGGCCGC	TGAAGGGGGGCCGC/TGAGGGGGTGCCGC			CGAGGGGGGGCCGC/TGAGGGGGGGCCGC	CGAGGGGGGGCCGC/TGAGGGGGGGCCGC	CGAGGGGGGGCCGC/TGAGGGGGGGCCGC	CGAGGGGGGGCCGC	CGAGGGGGGGCCGC/TGAGGGGGGGCCGC	CGAGGGGGGGCCGC/TGCGGGGGGGCCGC					TGAGGGGGGGCCGC/TGAGGGGGGGCCTC	TGAGGGGGGGCCGC/TGAGGGGGGGCCTC
AGCTCATGA		AGCTCATGA		AGCTCATGA	AGCTCATGA		AGCTCATGA	AGCTCATGA	AGCTCATGA	AGCTCATGA	AGCTCATGA	AGCTCATGA	AGCTCATGA	AGCTCATGA	AGCTCATGA	AGCTCATGA	AGCTCATGA														AGCTCATGA	AGCTCATGA				AGCTCATGA			AGCTCATGA	AGCTCATGA	AGCCCATGA/AGCTCATGA	AGCCCATGA/AGCTCATGA		AGCCCATGA/AGCTCATGA	AGCCCATGA/AGCTCATGA	AGCCCATGA/AGCTCATGA	AGCTCATGA	AGCTCATGA
ATTCTATAG		ATTCTATAA/ATTCTATAG	ATTCTATAG	ATTCTATAA/ATTCTATAG	ATTCTATAG	ATTCTATAG	ATCCTATAG/ATTCTATAG	ATCCTATAG/ATTCTATAG	ATTCTATAA/ATTCTATAG	ATTCTATAA/ATTCTATAG	ATTCTATAG	ATTCTATAG		ATTCTATAA/ATTCTATAG	ATTCTATAA	ATTCTATAG	ATTCTATAA/ATTCTATAG		ATTCTATAG	ATTCTATAG	ATTCTATAG		ATTCTATAA/ATTCTATAG	ATTCTATAG	ATTCTATAG	ATTCTATAG	ATTCTATAG	ATTCTATAG	ATTCTATAG		ATTCTATAG	ATTCTATAG	ATTCTATGG	ATTCTATGG	ATTTTATAG	ATTCTATAG	ATTCTATAA/ATTCTATAG		ATTCTATAA/ATTCTATAG	ATTCTATAA/ATTCTATAG	ATTCTATAA/ATTCTATAG		ATTCTATAA/ATTCTATAG	ATTCTATAA/ATTCTATAG	ATTCTATAA/ATTCTATAG		ATTCTATAA/ATTCTATAG	ATTCTATGG
GGATGGCCGCGGTAT	GGATGGCCGCGGTAC/GGATGGCCGCGGTAT	GGATGGCCGCGGTAT		GGATGGCCGCGGTAC/GGATGGCCGCGTTAC			GGATGGCCGCGGTAC/GGATGGCCGCGTTAC	GGATGGCCGCGGTAC/GGATGGCCGCGTTAC	GGATGGCCGCGGTAC/GGATGGCCGCGTTAC	GGATGGCCGCGGTAC/GGATGGCCGCGTTAC	GGATGGCCGCGGTAC	GGATGGCCGCGGTAC	GGATGGCCGCGGTAC	GGATGGCCGCGTTAC	GGATGGCCGCGGTAC	GGATGGCCGCGGTAC	GGATGGCCGCGGTAC/GGATGGCCGCGTTAC	GGATGGCCGTGGTAC		GGATCGCCGCAGTAC/GGATGGCCGCGGTAC	GGATGGCCGCAGTAC	GGATGGCCGCGGTAC/GGATGGCCGCGTTAC	GGATGGCCGCGGTAC/GGATGGCCGCGTTAC				GGATGGCCGCGTTAC	GGATGGCCGCGTTAC	GGATGGCCGCGGTAC/GGATGGCCGCGTTAC	GGATGGCCGCGGTAC/GGATGGCCGCGTTAC	GGATGGCCGCGGTAC/GGATGGCCGCGTTAC	GGATGGCCGCGGTAC/GGATGGCCGCGTTAC	GGATGGCCGCGGTAC	GGATGGCCGCGGTAC	GGATGGCCGCGGTAC	GGATGGCCGCGGTAC/GGATGGCCGCGTTAC	GGATGGCCGCGGTAC/GGATGGCCGCGTTAC	GGATGGCCGCGGTAC/GGATGGCCGCGTTAC	GGATGGCCGCGGTAC/GGATGGCCGCGTTAC	GGATGGCCGCGGTAC/GGATGGCCGCGTTAC	GGATGGCCGCGGTAC/GGATGGCCGCGTTAC	GGATGGCCGCGGTAC/GGATGGCCGCGTTAC	GGATGGCCGCGGTAC/GGATGGCCGCGTTAC	GGATGGCCGCGGTAC/GGATGGCCGCGTTAC	GGATGGCCGCGGTAC/GGATGGCCGCGTTAC	GGATGGCCGCGGTAC/GGATGGCCGCGTTAC	GGATGGCCGCGGTAC/GGATGGCCGCGTTAC	GGATGGCCGCGGTAC/GGATGGCCGCGTTAC	GGATGGCCGCGGTAC/GGATGGCCGCGTTAC
GCTCACCTTTCACGTTACA/GCTCACGTTTCACGTCACA	GCTCACGTTTCACGTTACA/GCTCACGTTTGACGTCACA	GCTCACCTTTCACGTCACA/GCTCACCTTTCACGTTAAA		GCTCACCTTTGACGTCACA	GCTCACCATTGACGTCACA/GCTCACCTTTGACGTCACA		GCTCACCTTTGACGTCACA/GCTCACGTTTCACGTCACA	GCTCACCTTTCACGTCACA/GCTCACCTTTGACGTCACA	ACTCACCTTTGACGTCACA/GCTCACCTTTCACGTCACA	GCTCACCTTTGACGTCACA/GCTCACCTTTGACGTCCCA	GCTCACCTTTGACGTCACA	GCTCACCTTTGACGTCACA	GCTCACCTTTGACGTCACA/GCTCAGCTTTGACGTCACA	GCTCACCTCTCACGTCACA/GCTCACCTTTCACGTCACA	GCTCACCTCTCACGTCACA/GCTCACGTTTCACGTTACA		GCTCACCTTTCACGTTACA										GCTCACCTTTCACGTCACA/GCTTACCTTTCACGTCACA	GCTCACCTTTCACGTCACA/GCTTACCTTTCACGTCACA	GCTCACGTTTGACGTCACA/GCTTACCTTTCACGTCACA	GCTCACGTTTGACGTCACA/GCTTACCTTTCACGTCACA	GCTCACGTTTGACGTCACA/GCTTACCTTTCACGTCACA		GCGCACCTTTGACGTCACA	GCGCACCTTTGACGTCACA	GCGCACCTTTGACGTCACA			GCTCACCATTGACGTCACA/GCTCACCTTTGACGTCACA	ACTCACCTTTGACGTCACA/GCTCACCTTTGACGTCACA	GCTCACCATTGACGTCACA/GCTCACCTTTCACGTCACA	GCTCACCATTGACGTCACA/GCTCACCTTTGACGTCACA	GCTCACCTTTGACGTCACA				GCTCACCATTGACGTCACA/GCTCACCTTTGACGTCACA		GCTCACCTTTCACGTCACA/GCTCACGTTTCACGTCACA	GCTCACCTTTCACGTCACA
ATGTCGCAATTACTTAGTTGTGTGCT	ATGTCGCAATTACGTAGTTGTGTGCT/ATGTCGCAATTACTTAGTTGTGGGCT			ATGTCGCAATTACTTAGTTGTGGGCT/ATGTCGCAATTACTTAGTTGTGTGCT	ATGTCGAAATTACTTAGTTGTGTGCT/ATGTCGCAATTACTTAGTTGTGTGCT				ATGTCGCAATTACTTAGTTGTGTGCT/ATGTCGCAATTACTTAGTTTTGTGCT	ATGTCGCAATTACTTAGTTGTGGGCT/ATGTCGCAATTACTTAGTTGTGTGCT	ATGTCGCAATGACTTAGTTGTATGCT/ATGTCGCAATTACTTAGTTTTGTGCT	ATGTCGCAATGACTTAGTTGTATGCT/ATGTCGCAATTACTTAGTTTTGTGCT	ATGTCGCAATTACTTAGTTGTGTGCT/ATGTCGCAATTACTTAGTTTTGTGCT	ATGTCGCAATTACTTAGTTGTGTGCT	ATGTCGCAATTACTTAGTTGTGTGCT	ATGTCGCAATTACTTAGTTGTGTGCT			ATGTCGCAATTACTTAGTTGTGTGCT		ATGTCACAATTACTTAGTTGCGTGCT/ATGTCGCAATTACTTAGTTGTGTGCT	ATGTCGCAATTACTTAGTTGTGTGCT					ATGTCGCAATTACGTAGTTGTGTGCT/ATGTCGCAATTACTTAGTTTTGTGCT	ATGTCGCAATTACGTAGTTGTGTGCT/ATGTCGCAATTACTTAGTTTTGTGCT	ATGTCGCAATTACGTAGTTGTGTGCT/ATGTCGCAATTACTTAGTGGTGTGCT	ATGTCGCAATTACGTAGTTGTGTGCT/ATGTCGCAATTACTTAGTGGTGTGCT	ATGTCGCAATTACGTAGTTGTGTGCT/ATGTCGCAATTACTTAGTGGTGTGCT	ATGTCGCAATTACGTAGTTGTGTGCT/ATGTCGCAATTACTTAGTGGTGTGCT	ATGTCGCAATTACTTAGTTGTGGGCT/ATGTCGCAATTACTTAGTTGTGTGCT		ATGTCGCAATGACTTAGTTGTGTGCT/ATGTCGCAATTACTTAGTTGTGTGCT	ATGTCGCAATTACTTAGTTGTGGTCT/ATGTCGCAATTACTTAGTTTTGTGCT	ATGTCGCAATTACTTAGTTGTGGTCT				ATGTCGCAATTACTTAGTTGTGTGCT	ATGTCGCAATGACTTAGTTGTGTGCT/ATGTCGCAATTACTTAGCTTTGTGCT	ATGTCGCAATGACTTAGTTGTGTGCT/ATGTCGCAATTACTTAGTTGTGTGCT		ATGTCGCAATTACTTAGTTGTGTGCT/ATGTCGCAATTACTTAGTTTTGGGCT	ATGTCGCAATGACTTAGTTGTGTGCT/ATGTCGCAATTACTTAGTTGTGTGCT	ATGTCGCAATTACTTAGTTTTGGGCT		ATGTCGCAATTACTTAGTTGTGTGCT
		GAGGTATTTCCAGTGAAGAGAT/GAGGTATTTCCAGTGGAGAGAT	GAGCTATTTCCAGTGAAGAGAT			GAGCTATTTCTAGTGAAGAGAG		GAGCTATTTCCAGTGAAGAGAG/GAGCTATTTCCAGTGAAGAGAT			GAGCAATTTCCAGCGAAGAGAT/GAGCTATTTCCAGTGAAGAGAG	GAGCAATTTCCAGCGAAGAGAT	GAGCAATTTCCAGCGAAGAGAT/GAGCAATTTCCAGTGAAGAGAT	GAGCTATTTCCAGTGAAGAGAG	GAGCTATTTCCAGTGAAGAGAG	CAGCTATTTCCAGTGAAGAGAT/GAGCTATTTCCAGTGAAGAGAG	GAGGTATTTCCAGCGAAGAGAT/GAGGTATTTCCAGTGAAGAGAT	GAGCTATTTCCAGTGAAGAGAG			GAGGTATTTCCAGTGAATAGAT	GAGCTATTTCCAGTGAAGAGAG		GAGCTATTTCTAGTGAAGAGAG/GGGCTATTTCCAGTGAAGAGAT	GAGCTATTTCTAGTGAAGAGAG/GGGCTATTTCCAGTGAAGAGAT	GAGCTATTTCCAGTGAAGAGAG/GAGCTATTTCCAGTGAAGAGAT	GAGCTATTTCCAGTGAAGAGAG/GAGCTATTTCCAGTGGAGAGAG	GAGCTATTTCCAGTGAAGAGAG/GAGCTATTTCCAGTGGAGAGAG	GAACTATTTCCAGTGAAGAGAG/GAGCTATTTCCAGTGGAGAGAG	GAACTATTTCCAGTGAAGAGAG/GAGCTATTTCCAGTGAAGAGAG	GAACTATTTCCAGTGAAGAGAG/GAGCTATTTCCAGTGGAGAGAG	GAACTATTTCCAGTGAAGAGAG/GAGCTATTTCCAGTGGAGAGAG																GAGCTATTTACAGTGAAGAGAG/GAGCTATTTCCAGTGAGTAGAT	GAACTATTTCCAGTGAAGAGAG/GAGCTATTTACAGTGAAGAGAG
GCGCTAATGGTC		GCGCTAATGGTC	GCGTTAATGGTC			GCGTTAATGGTC	GCGCTAATGGTC/GCGCTAATTTTC	GCGCTAATGGTC/GCGCTAATTTTC	GCGCTAATGGTC/GCGCTAATTTTC		GCGCTAATTTTC		GCGCTAATTTTC	GCGCTAATGGTC	GCGCTAATGGTC	GCGTTAATGGTC	GCGCTAATGGTC	CCGCTAATGGTC	GCGCTAGTGGTC		GCGCTAATGGTC/GCGCTAGTGGTC			GCGTTAATGGTC	GCGTTAATGGTC	GCGTTAATGGTC	GCGCTAATGGTC	GCGCTAATGGTC			GCGCTAATGGTC	GCGCTAATGGTC	GCGCTAATGGTC	GCGCTAATGGTC	GCGCTAATGGTC		GCGCTAATGGTC/GCGCTAATTTTC	GCGCTAATGGTC/GCGCTAATTTTC	GCGCTAATGGTC/GCGCTAATTTTC	GCGCTAATGGTC/GCGCTAATTTTC	GCGCTAATGGTC/GCGCTAATTTTC	GCGCTAATGGTC/GCGCTAATTTTC			GCGCTAATGGTC/GCGCTAATTTTC	GCGCTAATGGTC/GCGCTAATTTTC		GCGCTAATGGTC
CCCTCCCCCCTACTGG/CCCTCGCCCCTACTGG	CCCCCCCCTCTTCTGC/CCCTCCCCCCTACTGG	CCCTCCCCCCTACTGG	CCCCCCCCTTTACTGG			CCCCCCCCTCTACTGG	CCCTCCCCCCTACTGG/TCCCCCCCTTTACTGC	CCCTCCCCCCTACTGG/TCCCCCCCTCCACTGC						CCCTCCTCCCTACTGG/CCCTTCCCTCTACTGG	CCCTCCCCTCTACTGG/CCCTCCTCCCTACTGG	CCCCCCCCTCTACTGG	CCCTCCCCCCTACTGG							CCCCCCCCTCTACTGG	CCCCCCCCTCTACTGG/CCCCCCCCTTTACTGG	CCCCCCCCTTTACTGG	CCCTCCCCCCTACTGG	CCCTCCCCCCTACTGG	CCCTCCCCCCTACTGG	CCCTCCCCCCTACTGG	CCCTCCCCCCTACTGG	CCCTCCCCCCTACTGG																CCCTCCCCCCTACTGG	CCCTCCCCCCTACTGG/CCCTTCCCTCTACTGG
ACCACTCCACCC		ACCACTCCACCC/ACCACTCCACTC		ACCACTCCACCC/ACTACTCCACTC			ACCACTCCACTC	ACCACTCCACTC	ACCACTCCACCC	ACCACTCCACCC				ACCACTCCACTC								ACCACTCCACCC	ACCACTCCACCC				ACCACTCCACCC/ATCACTCCACCC	ACCACTCCACCC/ATCACTCCACCC	ACCACTCCACCC/ATCACTCCACCC	ACCACTCCACCC/ATCACTCCACCC	ACCACTCCACCC/ATCACTCCACCC	ACCACTCCACCC/ATCACTCCACCC				ACCACTCCACCC		ACCACTCCACTC	ACTACTCCACTC	ACCACTCCACCC	ACCACTCCACTC/ACTACTCCACTC		ACCACTCCACCC/ACCACTCCACTC			ACCACTCCACCC	ACCACTCCACCC		ACCACTCCACCC
		CCTGAGTGTCTCT					CCTGAGCGTCTCT	CCTGAGCGTCTCT	CCTGAGCGTCTCT	CCTGAGCGTCTCT				CCTGAGCGTCTCT	CCTGAGCGTCTCT	CCTGAGTGCCTCT	CCTGAGTGTCTCT										CCTGAGCGTCTCT/CCTGAGCGTTTTT	CCTGAGCGTCTCT/CCTGAGCGTTTTT	CCTGAGCGTCTCT	CCTGAGCGTCTCT	CCTGAGCGTCTCT	CCTGAGCGTCTCT	TCTGAGCGTCTCT	TCTGAGCGTCTCT		CCTGAACGTCTCT/CCTGAGTGTCTCT	TCTGAGCGTCTCT/TCTGCGCATCTCT	CCTGAACGTCTCT/CCTGAGTGTCTCT	CCTGAGCGTCTCT/CCTGAGTGTCTCT			CCTGAGCGTCTCT/CCTGAGTGTCTCT	CCTGAGCGTCTCT/TCTGAGCGTCTCT	CCTGAGCGTCTCT/TCTGAGCGTCTCT	CCTGAGCGTCTCT	CCTGAGCGTCTCT/CCTGAGTGTCTCT	CCTGAGCGTCTCT/TCTGAGCGTCTCT	CCTGAGCGTCTCT	CCTGAGCGTCTCT
GTGAGATTGGGAACGTCGTTC	GTGAGATTGGGAACGTCGTTC	GTGAGATTGGGAACGTCGTTC	GTGAGATTGGGAACGTCGTTC	GTGAGATTGGGAACGTCGTTC	GTGAGATTGGGAACGTCGTTC		GTGAGATTGGGAACGTCGTTC	GTGAGATTGGGAACGTCGTTC			GTGAGATTGGGAACGTCGTCC/GTGAGATTGGGAACGTCGTTC			GTGAGATTGGGAACGTCGTTC	GTGAGATTGGGAACGTCGTTC	GTGAGATTGGGAACGTCGTTC	GTGAGATTGGGAACGTCGTTC		GTGAGATTGGGAACGTCGTTC/GTGGGATTGGGAACGTCGTTC	GTGAGATTGGGAACGTCGTTC	GTGAGATTGGGAACGTCGTTC		GTGAGATTGGGAACGGCGTTC/GTGAGATTGGGAGCGTCGTTC		GTGAGATTGGGAACGTCGTTC	GTGAGATTGGGAACGTCGTTC	GTGAGATTGGGAACGGCGTTC/GTGAGATTGGGAACGTCGTTC	GTGAGATTGGGAACGGCGTTC/GTGAGATTGGGAACGTCGTTC	GTGAGATTGGGAACGGCGTTC/GTGAGATTGGGAACGTCGTTC	GTGAGATTGGGAACGGCGTTC/GTGAGATTGGGAACGTCGTTC	GTGAGATTGGGAACGGCGTTC/GTGAGATTGGGAACGTCGTTC					GTGAGATTGGGAACGTCGTTC	GTGAGATTGGGAACGTCGTTC		GTGAGATTGGGAACGTCGTTC	GTGAGATTGGGAACGTCGTTC		GTGAGATTGGGAACGTCGTTC	GTGAGATTGGGAACGTCGTTC	GTGAGATTGGGAACGTCGTTC	GTGAGACTGGGAACGTCGTTC/GTGAGATTGGGAACGTCGTTC	GTGAGATTGGGAACGTCGTTC/GTGAGATTGGGGACGTCGTCC	GTGAGATTGGGAACGTCGTTC	GTGAGATTGGGAACGTCGTTC	GTGAGATTGGGAACGTCGTTC
CTGATC/CTGGCC	CTGATC/CTGGCC	CTGATC/CTGGCC	CTGATC/CTGGCC				CTGATC/CTGGCC	CTGATC/CTGGCC						CTGATC/CTGGCC	CTGATC/CTGGCC	CTGATC/CTGGCC	CTGATC/CTGGCC		CTGATC/CTGGCC	CTGATC/CTGGCC	CTGATC/CTGGCC			CTGATC/CTGGCC		CTGATC/CTGGCC	CTGATC/CTGGCC	CTGATC/CTGGCC	CTGATC/CTGGCC	CTGATC/CTGGCC	CTGATC/CTGGCC	CTGATC/CTGGCC	CTGATC/CTGGCC	CTGATC/CTGGCC	CTGATC/CTGGCC													CTGATC/CTGGCC	CTGATC/CTGGCC
CCGCGCACAGA		CCGCGCACAGA/TCGCGCACACA	CCGCGCACAGA/CCGCGCATAGA		CCGCGCACAGA/CCGCGCATAGA				CCGCGCACAGA/CCGCGCATAGA	CCGCGCACAGA/CCGCGCATAGA	CCGCGCACAGA/CCGCGCATAGA	CCGCGCACAGA/CCGCGCATAGA	CCGCGCACAGA/CCGCGCATAGA			CCGCGCACAGA/CCGCGCATAGA	CCGCGCACAGA/CCGCGCGCAGA		CCGCGCACAGA/CCGCGCATAGA	CCGCGCACAGA/CCGCGCATAGA	CCACGCATAGA/CCGCGCACAGA			CCGCGCACAGA/CCGCGCATAGA	CCGCGCACAGA/CCGCGCATAGA	CCGCGCACAGA/CCGCGCATAGA	CCGCGCACAGA/CCGCGCGTAGA	CCGCGCACAGA/CCGCGCGTAGA	CCGCGCACAGA/CCGCGCGTAGA	CCGCGCACAGA/CCGCGCGTAGA	CCGCGCACAGA/CCGCGCGTAGA	CCGCGCACAGA/CCGCGCGTAGA	CCGCGCACAGA/CCGCGCATAGA	CCGCGCACAGA/CCGCGCATAGA	CCGCGCACAGA/CCGCGCATAGA	CCGCGCACAGA/CCGCGCATAGA	CCGCGCACAGA/CCGCGCATAGA	CCGCGCACAGA/CCGCGCATAGA	CCGCGCACAGA/CCGCGCATAGA	CCGCGCACAGA/CCGCGCATAGA	CCGCGCACAGA/CCGCGCATAGA	CCGCGCACAGA/CCGCGCATAGA			CCGCGCACAGA/CCGCGCATAGA		CCGCGCACAGA/CCGCGCATAGA	CCGCGCACAGA	CCGCGCACAGA/CCGTGCGCAGA
ACGCCCCCCAGT		ACGCCCCCCAGT	ACGCCCCCCAGT	ACGCCCCCCAGT/ACGCCCCCCCGT	ACGCCCCCCAGT/ACGCCCCCCCGT	ACGCCCCCCAGT	ACGCCCCCCAGT	ACGCCCCCCAGT	ACGCCCCCCAGT	ACGCCCCCCAGT	ACGCCCCCCAGT/ACGCCCCCCCGT	ACGCCCCCCAGT/ACGCCCCCCCGT	ACGCCCCCCAGT/ACGCCCCCCCGT		ACGCCCCCCAGT	ACGCCCCCCAGT/ACTCCCCCCCGT	ACGCCCCCCAGT	ACGCCTCCCCGT	ACGCCCCCCCGT		ACGCCCCCCCGT	ACGCCCCCCAGT/ACGCCCCCCCGT	ACGCCCCCCAGT	ACGCCCCCCAGT	ACGCCCCCCAGT	ACGCCCCCCAGT	ACGCCCCCCAGT	ACGCCCCCCAGT	ACGCCCCCCAGT	ACGCCCCCCAGT	ACGCCCCCCAGT	ACGCCCCCCAGT	ACGCCCCACCGT/ACGCCCCCCCGT	ACGCCCCCCCGT	ACGCCCCCCCGT	ACGCCCCCCAGT/ACGCCCCCCCAT			ACGCCCCCCAGT	ACGCCCCCCAGT	ACGCCCCCCAGT/ACGCCCCCCCGT	ACGCCCCCCAGT/ACGCCCCCCCGT	ACGCCCCCCAGT/ACGCCCCCCCGT	ACGCCCCCCAGT	ACGCCCCCCAGT/ACGCCCCCCCGT	ACGCCCCCCAGT	ACGCCCCCCAGT	ACGCCCCCCAGT	ACGCCCCCCAGT
TCAAAGCGGCACTCTCTA/TCCAGGCAGCGCTCTCTA	GCCAGGCAGCACTCTCTA/TCCAGGCAGCACTCGCTA		TCCAGGCAGCGCTTTCAA	TCCAGGCAGCGCTCTCTA	TCCAGGCAGCGCTCTCTA	TCCAGGCAGCGCTCTCTA/TCCAGGCAGCGCTTTCTA	TCCAGGCAGCGCTCTCTA	TCCAGGCAGCGCTCTCTA			TCCAGGCAGCGCTCTCTA	TCCAGGCAGCGCTCTCTA		TCCAGGCAGCACTCTCTA/TCCAGGCAGCGCTCTCTA		TCCAGGCAGCACTCTCTA	TCCAGGCAGCACTCTCTG	TCCAGGCAGCGTTCTCTA	TCCAGGCAGCGCTCTCTA	TCAAGGCAGCGCTCTCTA/TCCAGGCAGCGCTCTCTA	TCAAGGCAGCGCTCTCTA/TCCAGGCAGCGCTCTCTA	GCCAGGCAGCACTCTCTA/TCCAGGCAGCGCTCTCTA	TCCAGGCAGCACTCTCTA/TCCAGGCAGCGCTCTCTA	TCCAGGCAGCGCTCTCTA	TCCAGGCAGCGCTCTCTA	TCCAGGCAGCGCTCTCTA			GCCAGGCAGCACTCTCTA/TCCAGGCAGCGCTCTCTA	GCCAGGCAGCACTCTCTA/TCCAGGCAGCGCTCTCTA	GCCAGGCAGCACTCTCTA/TCCAGGCAGCGCTCTCTA	GCCAGGCAGCACTCTCTA/TCCAGGCAGCGCTCTCTA																TCCAGGCAGCACTCTCTA/TCCAGGCAGCGCTCTCTA	TCCAGGCAGCACTCTCTA/TCCAGGCAGCGCTTTCAA
CAAAT/CGAAT	CGAAT	CGAAT	CGAAT	CGAAT	CGAAT	CGAAT						CAAAT/CGAAT			CGAAT	CGAAT	CAAAT/CGAAT	CGAAT			CGAAT/CGGAT	CGAAT		CGAAT		CGAAT	CGAAT	CGAAT	CGAAT	CGAAT	CGAAT	CGAAT	CGAAT	CGAAT	CGAAT
CGGCCGCAGCGCAGTGCTCGT/TGGCCGCAGCGCAGTGCTCGT		CGGCCGCAGCGCAGTGCTCGT/CGGCCGCTGCGAAGTGCTCGT	CGGCCGCAGCGCAGTGCTCGT			CGGCCGCAACGCAGTGCTCGT/CGGCCGCAGCGCAGTGCTCAT			CGGCCACAGCGCAGTGCTCGT/CGGCCGCAGCGCAGTGCTCGT		CGGCCGCAGCGCAGTGCTCGT/CGGCTGCAGCGCAGTGCTCGT	CGGCCGCAGCGCAGTGCTCGT/CGGCTGCAGCGCAGTGCTCGT	CGGCCGCAGCGCAGTGCTCGT/CGGCTGCAGCGCAGTGCTCGT	CGGCCGCAGCGCAGTGCTCGT/CGGCCGCTGCGAAGTGCTCGT	CGGCCGCAGCGCAGTGCTCGT				CGGCCGCAGAGCAGTGCTCGT/CGGCCGCAGCGCAGTGCTCGT	CGGCCGCAGAGCAGTACTCGT/CGGCCGCAGCGCAATGCTCGT		CGGCCGCAGCGCAGTGCTCGT	CGGCCGCAGCGCAGTGCTCGT						CGGCCGCAGCGCAGTGCTCGT/CGGCCGCTGCGAAGTGCTCGT				CGGCCGCAGCGCAGTGCTCGT	CGGCCGCAGCGCAGTGCTCGT	CGGCCGCAGCGCAGTGCTCGT		CGGCCGCAGCGCAGTGCTCGT/CGGCCGCTGCGAAGTGCTCGT	CGGCCGCAGCGCAGAGCTCGT/CGGCCGCAGCGCAGTGCTCGT			CGGCCGCAGCGCAGAGCTCGT/CGGCCGCAGCGCAGTGCTCGT			CGGCCGCAGAGCAGTGCTCGT/CGGCCGCAGCGCAGTGCTCGT	CGGCCGCAGCGCAGTGCTCGT		CGGCCGCAGCGCAGTGCTCGT	CGGCCGCAGCGCAGTGCTCGT
[truncated: 10,012 more rows]
[truncated: 140 more columns]
