# Supplementary material for: Disentangling Crocus Series Verni and Its Polyploids
Source: Biology (Basel). 2023 Feb 14;12(2):303. doi: 10.3390/biology12020303 (PMC9953621; doi:10.3390/biology12020303)
Supplement: Supplementary file 1 [file biology-12-00303-s001.zip › Table_S1_Plant_material.xlsx]

## Sheet: Sheet1
Table S1. Detailed information about the individuals included in the chloroplast (CP), genotyping-by-sequencing (GBS), nuclear single-copy genes (NSCG), and morpho-anatomical analyses (MA) of Crocus ser. Verni separately (No) and in total (No total), accompanied with voucher numbers.
	Taxon	Locality	ID	CP	No	GBS	No	NSCG	No	MA	No total	Hebarium*	Voucher No
1	C. malyi	HRV Velebit	3019-3021	/	/	/	/	3019	1	/	2/2/2/0	GAT
	C. malyi	HRV Senj	5114-5118	5115, 5118	2	5114-5115	2	5118	1	/		GAT
2	C. etruscus cv. 'Zwanenburg'	/	2465	/	/	2465	1	/	/	/	2/3/0/0	GAT
	C. etruscus	ITA Tuscany	5083-5092	5089-5090	2	5089-5090	2	/	/	/		GAT
3	C. ilvensis	ITA Elba	5163-5172	37, 5163, 5166-5167	4	5163-5167	5	5166	1	/	4/5/1/0	GAT
4	C. kosaninii	SRB Doljevac	2260-2264	2261	1	/	/	2261	1	/	2/3/2/0	GAT
	C. kosaninii	XKX Šar Mt	4002-4006	4003	1	4002-4004	3	4003	1	/		HMN	13654
5	C. tommasinianus	SRB Zaječar	537-539	/	/	538	1	/	/	/	5/25/2/0	GAT	We have some from Zaječar surrounding, but doesn't fit the collection date or year from Datenbank
	C. tommasinianus	SRB Sokobanja	1303-1307	1305	1	1305	1	/	/	/		GAT	We have some from Sokobanja surrounding, but doesn't fit the collection date or year from Datenbank
	C. tommasinianus	MNE Orjen	3948-3952	3952	1	3950-3952	3	3950	1	/		HMN	13639
	C. tommasinianus	MNE Lovćen	4063-4066	/	/	4064-4065	2	/	/	/		HMN	13640
	C. tommasinianus	BIH Biograd	5128-5130	5128	1	5128-5129	2	/	/	/		GAT
	C. tommasinianus	SRB Lazarevac	5302-5311	5306	1	5302-5306	5	/	/	/		HMN	13911
	C. tommasinianus	SRB Čiflik	5332-5341	/	/	5332-5336	5	/	/	/		HMN	14448
	C. tommasinianus	SRB Fruška Gora	5854-5863	5856	1	5854-5857, 5861	5	5856	1	/		HMN	14265
	C. tommasinianus	ITA Lecco	6005-6007	/	/	6005	1	/	/	/		GAT
6	C. cf. tommasinianus	MNE Lovćen	4063-4066	/	/	4063	1	/	/	/	0/1/0/0	HMN	13640
7	C. longiflorus	ITA Sicily	3203-3210	3204, 3209	2	3203	1	3204, 3209	2		2/1/2/0	GAT
	C. neapolitanus	ITA Potenza	3097-3099	/	/	3097	1	/	/	/	3/2/1/0	GAT
	C. neapolitanus	ITA Campania	3106-3108	3107	1	/	/	3107	1	/		GAT
	C. neapolitanus	ITA L’Aquila	25B17, 33B17	25B17, 33B17	2	33B17	1	/	/	/		GAT
8	C. neglectus	ITA Monte Pisano	21B17	/	/	21B17	1	/	/	/	1/1/1/0	GAT
	C. neglectus	GER Zavelstein	1528-1530	1529	1	/	/	1529	1	/		GAT
9	C. siculus	ITA Sicily	/	/	/	C. siculus	1	/	/	/	0/1/0/0	GAT
10	C. vernus	CHE Alps	2325-2332	305, 2325	2	2327, 2329	3	2325	1	/	14/27/4/100	GAT
	C. vernus	SLO Alps	3016-3018	3016	1	/	/	3016	1	/		GAT
	C. vernus	FRA Pyrénées	3184-3186	3185	1	/	/	3185	1	/		GAT
	C. vernus	MNE Orjen	3958-3967	3961, 3963	2	3960-3965	6	/	/	20		HMN	13643
	C. vernus	MNE Durmitor	3990-3996	3993	1	/	/	/	/	/		HMN	13642
	C. vernus	ALB Prokletije	4031-4041	4035, 4039	2	4035, 4037-4039, 4041	5	/	/	20		HMN	13646
	C. vernus	MNE Lovćen	4067-4076	4067-4069	3	4067, 4069	2	4068	1	20		HMN	13644
	C. vernus	MNE Komovi	4097-4102	4101-4102	2	4097-4099, 4101-4102	5	/	/	20		HMN	13649
	C. vernus	HRV Kozjak	5111-5113	/	/	5113	1	/	/	/		GAT
	C. vernus	BIH Vlašić	5352-5361	/	/	5352, 5354-5356, 5360	5	/	/	20		HMN	13935
	C. cf. vernus	ALB Mt Zeba	5409-5413	5409	1	5409-5411	3	5412	1	/	5/9/1/0	GAT
	C. cf. vernus	ALB Linos	6592-6599	6594	1	6593-6595	3	/	/	/		GAT
	C. cf. vernus	ALB Oroshi	6600-6607	6601, 6603	3	6601, 6603, 6605	3	/	/	/		GAT
11	C. bertiscensis	MNE Prokletije	3517-3521	3517-3519	3	3517-3519	3	3519	1	/	4/6/1/0	HMN	13487
	C. bertiscensis	MNE Čakor	4103-4107	/	/	4103-4104	2	/	/	/		GAT
	C. bertiscensis	ALB Prokletije	5393-5394	5393	1	5393	1	/	/	/		HMN	13488
12	C. heuffelianus	ROU Muntele Mic	2217-2222	/	/	2219-2221	3	/	/	/	8/23/2/70	GAT
	C. heuffelianus	UKR Eastern Carpathians	2333	2333	1	/	/	2333	1	/		GAT
	C. heuffelianus	ROU Rodnei	5241-5250	5241-5242	2	5241-5245	5	/	/	20		HMN	13909
	C. heuffelianus	SVK Humenné	5762-5771	5764	1	5762-5766	5	5764	1	20		HMN	14275
	C. heuffelianus	ROU Bihor	4283, 5372-5387	4283	1		1	/	/	/		HMN	13910
	C. heuffelianus	ROU Parang	5251-5260	5251	1	5251, 5253-5255	4	/	/	15		HMN	13908
	C. heuffelianus	ROU Poiana Braşov	5322-5331	5324-5325	2	5322-5326	5	/	/	15		HMN	13914
	C. cf. heuffelianus (SCC)	ROU Bucegi	4373-4374, 5261-5269	4373-4374, 5264	3	4373-4374, 5262-5266	7	/	/	20	7/19/1/70	HMN	13907
	C. cf. heuffelianus (SCC)	ROU Piatra Craiului	5312-5321	5312-5313, 5315	3	5312-5316	5	/	/	20		HMN	13915
	C. cf. heuffelianus (SCC)	ROU Bihor	4283, 5372-5387	/	/	5372, 5374-5376, 5380-5382	6	4283	1	20		HMN	13910
	C. cf. heuffelianus (SCC)	ROU Parang	5251-5260	5252	1	5252	1	/	/	5		HMN	13908
	C. cf. heuffelianus (SCC)	ROU Poiana Braşov	5322-5331	/	/	/	/	/	/	5		HMN	13914
	C. cf. heuffelianus (WCC)	SVK Vel’ká Fatra	1837-1846	1839	1	1838	1	1839	1	/	3/9/2/35	GAT
	C. cf. heuffelianus (WCC)	SVK Mala Fatra	1847-1849	1847	1	1847	1	/	/	/		GAT
	C. cf. heuffelianus (WCC)	SVK Brezno	5772-5781	5775	1	5774-5778	5	5775	1	15		HMN	14274
	C. cf. heuffelianus (WCC)	SVK Martin	5782-5791	/	/	5782-5783	2	/	/	20		HMN	14273
	C. cf. heuffelianus (PIC)	SLO Skalnik	5101-5110	5106-5107	2	5106-5109, 5111-5112	6	/	/	/	5/26/1/40	GAT
	C. cf. heuffelianus (PIC)	BIH Rogatica	5271-5291	5271, 5274	2	5271-5275, 5282, 5287-5290	10	/	/	20		HMN	13921
	C. cf. heuffelianus (PIC)	BIH Trebević	5342-5351	/	/	5343-5345, 5347-5348	5	/	/	/		HMN	13677
	C. cf. heuffelianus (PIC)	BIH Majevica	5864-5873	5871	1	5864, 5866, 5869-5871	5	5871	1	20		HMN	14264
	C. cf. heuffelianus	SRB Mladenovac	1288-1292	1289-1290	2	1289-1290	2	/	/	20	12/23/0/80	HMN	12568
	C. cf. heuffelianus	SRB Zlatibor	3531-3533, 5900	/	/	3532-3533, 5900	3	/	/	20		HMN	13489
	C. cf. heuffelianus	MNE Komovi	4091-4096	4093-4096	4	4091-4096	6	/	/	20		HMN	13651
	C. cf. heuffelianus	MNE Čakor	4103-4113	4105, 4107, 4109, 4111	4	4105-4109, 4111-4112	7	/	/	/		GAT
	C. cf. heuffelianus	SRB Kraljevo	5292-5301	5296, 5298	2	5292-5293, 5296-5298	5	/	/	20		HMN	13913
	C. cf. heuffelianus	XKX Šar Mt	2212-2216, 4007-4016	2213, 4011	2	2213, 2216, 4008-4012	7	4008	1	20	3/14/1/40	HMN	13652
	C. cf. heuffelianus	ALB Koritnik	4017-4030	4022	1	4020-4024, 4027-4028	7	/	/	20		HMN	13650
		*GAT - Institute of Plant Genetics and Crop Plant Research - IPK Gatersleben GAT, HMN - Herbarium Moesiacum Niš
