# Supplementary material for: Disentangling Crocus Series Verni and Its Polyploids
Source: Biology (Basel). 2023 Feb 14;12(2):303. doi: 10.3390/biology12020303 (PMC9953621; doi:10.3390/biology12020303)
Supplement: Supplementary file 1 [file biology-12-00303-s001.zip › Table_S2_Amplicon_PCR_information.xlsx]

## Sheet: Tabelle1
Table S2. Nuclear single-copy marker PCR information in Crocus ser. Verni.
	ddx11	elf2A	embo	fad	orcp	pms	ppc	rcf2	sqd1 exon 1	topo6 intron 3 - intron 5	trnpT intron 3 - intron	uvh1 intron 4 - intron 5	uvh6	vps11
Initial denaturation	98°|2'	98°|2'	98°|2'	98°|2'	98°|2'	98°|2'	98°|2'	98°|2'	98°|2'	98°|2'	98°|2'	98°|2'	98°|2'	98°|2'
Denaturation	98°|20"	98°|20"	98°|20"	98°|20"	98°|20"	98°|20"	98°|20"	98°|20"	98°|20"	98°|20"	98°|20"	98°|20"	98°|20"	98°|20"
Annealing	63°|40"	62°|25"	59°|20"	70°|35"	68°|35"	62°|25"	61°|20"	69°|20"	59°|20"	62°|25"	62°|20"	65°|20"	66°|25"	61°|20"
Extension	72°|30"	72°|30"	72°|25"	72°|25"	72°|1'	72°|30"	72°|25"	72°|20"	72°|30"	72°|25"	72°|25"	72°|30"	72°|25"	72°|30"
Cycles	35	30	30	30	30	30	30	30	30	30	30	30	30	30
Final extension	72°|10'	72°|10'	72°|10'	72°|10'	72°|10'	72°|10'	72°|10'	72°|10'	72°|10'	72°|10'	72°|10'	72°|10'	72°|10'	72°|10'
forward primer	ACTCTCTCACTAGCATGTACAACTC	GATGAATCTATTGCTTGCCGAATG	CTGATAGACATTGGATATTTCCC	ACGTTTGCTCTCATCATCTGGC	GGCTTCCAAATCTTCCTCACCGC	GAAACCAGAACAAAAGATGAGCC	GCAGCAGCGAAAGCAGCACCC	ATGGGTGGAGAAGTACCGACC	ATGGCACATTTGCTTTCAGC	CGGTGCGTGAACTTGTTGAAAAC	CTACTTCAAGTCCACAGACGG	TGAGGGTGTCGGAAGGAGTTCG	AGAATGTTACGACAGAAGGGCC	CATCTAGAGCCTTCCTATGTAATCC
position of forward primer	intron 5	intron 1	intron 8	intron 5	n.a.	3	8	1	1	3	1	2	4	n.a.
reward primer	CTCGATGGGACGTAGAGTACC	GTCATATATTGTAGCCTTCGCAGG	AAGTTTCTCAGGGAACATCGG	CCTAGAGCAATCTCAACACCTGC	AAAGCCTCTGCAGCTCTTCTCCC	TGGGCATATCAACAGGTCTACC	GACTTGTAGAGAATGAAAAACTGG	GCACCTGCTCTGAATCGGC	ATTGTGGGTGATTGTTATGTATCC	ATCATCATGTGGCATTCCTTTTCC	ATTAGGAGTCAAACCTCGTGC	CTTCCAACTGCAAGCATGAGCG	CTTACAACACCAGGATCACTACGC	GCAAGATCAACATCATACAGAGG
position of reward primer	intron 8	intron 4	intron 11	intron 7	n.a.	4	10	4	1	6	4	3	6	n.a.
Approximate amplicon length in bp	1600	750	650	650	1100	800	700	550	750	800	700	800	850	900
Gene family	ORTHO04x5M005834	ORTHO04x5M008883	ORTHO04x5M007634	ORTHO04x5M008450	ORTHO04x5M009129	ORTHO04x5M007618	ORTHO04x5M008942	ORTHO04x5M006326	ORTHO04x5M005227	ORTHO04x5M007440	ORTHO04x5M007425	ORTHO04x5M006005	ORTHO04x5M007474	ORTHO04x5M006702
Description	RAD3-like DNA-binding helicase protein	Translation initiation factor eIF2A	Ribonuclease II/R family protein	FAD/NAD(P)-binding oxidoreductase family protein	FAD/NAD(P)-binding oxidoreductase family protein	DNA mismatch repair protein	plant U-box 49	replication factor C 2	C2H2-like zinc finger protein	topoisomerase 6 subunit B	initiator tRNA phosphoribosyl transferase family protein	Restriction endonuclease, type II-like superfamily protein	RAD3-like DNA-binding helicase protein	vacuolar protein sorting 11
