# Supplementary material for: Disentangling Crocus Series Verni and Its Polyploids
Source: Biology (Basel). 2023 Feb 14;12(2):303. doi: 10.3390/biology12020303 (PMC9953621; doi:10.3390/biology12020303)
Supplement: Supplementary file 1 [file biology-12-00303-s001.zip › Table_S3_Genome_sizes_and_chromosome_numbers.xlsx]

## Sheet: Supplementary_GS_CN
Table S3. Genome size measurements and chromosome counts in Crocus ser. Verni.
Species	Location	Standard	Mean Standard	Mean Sample	CV % Standard	CV % Sample	Genome size	2n	Ref.
C. bertiscensis Raca, Harpke, Shuka & V.Randjel.	MNE, Čakor	Pisum	106.70	72.42	2.91	3.70	6.17	12	Brighton, 1976
	MNE, Čakor	Pisum	104.90	75.89	2.58	4.17	6.58	12	Brighton, 1976
	ALB, Prokletije	Pisum	93.21	67.61	4.55	4.48	6.59	12	Raca et al., 2020
	ALB, Prokletije	Pisum	113.95	84.91	2.56	3.44	6.77	12	Raca et al., 2020
	ALB, Prokletije	Pisum	82.89	61.83	4.81	4.40	6.78	12	Raca et al., 2020
	ALB, Prokletije	Pisum	112.30	85.96	3.05	3.60	6.96	12	Raca et al., 2020
	ALB, Prokletije	Vicia	153.98	38.84	3.74	11.44	6.79	12	Raca et al., 2020
	ALB, Prokletije	Vicia	150.78	41.06	3.14	5.64	7.33	12	Raca et al., 2020
mean with standard deviation							6.75 ± 0.33
C. etruscus Parl.	Italia, Tuscany	Secale	102.04	46.73	1.78	3.12	7.41	8	Brighton et al., 1973
	Italia, Tuscany	Pisum	106.10	90.35	3.33	4.43	7.74	8	Brighton et al., 1973
mean with standard deviation							5.58 ± 0.23
C. heuffelianus Herb.	ROU, Parang	Pisum	92.26	68.28	4.78	5.77	6.73	10	This study
	ROU, Parang	Pisum	94.37	71.99	3.01	4.91	6.93	10	This study
	ROU, Muntele Mic	Secale	92.66	43.18	4.58	8.17	7.54	10
	ROU, Rodnei	Pisum	95.89	80.37	1.69	2.67	7.62	10	This study
	ROU, Rodnei	Pisum	95.54	80.32	2.02	3.26	7.64	10	This study
	ROU, Rodnei	Pisum	93.32	78.53	4.42	4.58	7.65	10	This study
	ROU, Rodnei	Pisum	91.13	77.09	4.37	4.57	7.69	10	This study
	ROU, Rodnei	Pisum	94.79	80.38	2.74	3.76	7.71	10	This study
	ROU, Bihor	Secale	102.21	49.00	1.72	5.75	7.76	10
	SVK, Humenné	Vicia	150.81	43.53	2.28	4.76	7.76	10	This study
	SVK, Humenné	Vicia	149.04	43.15	2.60	4.64	7.79	10	This study
	ROU, Rodnei	Pisum	93.43	80.31	2.87	4.51	7.81	10	This study
	ROU, Poiana Braşov	Pisum	95.69	82.47	2.29	3.69	7.83	10
	ROU, Poiana Braşov	Pisum	99.21	85.68	2.53	4.83	7.85	10
	ROU, Poiana Braşov	Pisum	100.70	87.39	1.84	3.98	7.89	10
	ROU, Bihor	Secale	94.83	49.50	3.51	7.20	8.45	10
	ROU, Cluj	Secale	85.42	45.91	2.24	3.37	8.7	10
mean with standard deviation							7.72 ± 0.45
C. ilvensis Peruzzi & Carta	ITA, Elba	Pisum	101.60	87.60	1.77	4.48	7.84	8	Peruzzi and Carta, 2011
	ITA, Elba	Hordeum	97.19	74.27	2.04	5.79	7.92	8	Peruzzi and Carta, 2011
mean with standard deviation							7.88 ± 0.06
C. kosaninii Pulevic	XKX, Šar Mt	Secale	103.09	54.16	3.21	10.33	8.51	14	This study
	XKX, Šar Mt	Pisum	102.06	88.64	2.44	2.69	7.89	14	This study
	XKX, Šar Mt	Pisum	100.33	86.79	2.38	2.78	7.86	14	This study
	SRB, Leskovac	Secale	96.01	43.83	2.60	2.29	7.39	14
mean with standard deviation							7.95 ± 0.46
C. longiflorus Raf.	ITA, Sicily	Solanum	98.81	150.14	2.64	2.39	2.98	28	Brighton et al., 1973
	ITA, Sicily	Solanum	98.92	150.84	2.42	2.36	2.99	28	Brighton et al., 1973
	ITA, Sicily	Solanum	100.09	153.31	2.62	2.59	3	28	Brighton et al., 1973
	ITA, Sicily	Solanum	99.37	155.81	2.87	2.92	3.07	28	Brighton et al., 1973
	ITA, Sicily	Solanum	97.34	152.98	3.01	3.01	3.08	28	Brighton et al., 1973
	ITA, Sicily	Solanum	97.69	157.27	3.63	3.83	3.16	28	Brighton et al., 1973
	ITA, Sicily	Pisum	103.81	41.16	4.04	10.50	3.6	28	Brighton et al., 1973
	ITA, Sicily	Pisum	103.90	40.33	3.76	10.84	3.53	28	Brighton et al., 1973
	ITA, Sicily	Pisum	105.01	40.12	3.83	9.50	3.47	28	Brighton et al., 1973
mean with standard deviation							3.21 ± 0.25
C. neglectus Peruzzi & Carta	GER, Drebach	Pisum	100.46	125.20	2.28	2.41	11.33	16
	GER, Drebach	Pisum	110.71	160.23	2.16	5.21	13.16	16
	GER, Zavelstein	-	-	-	-	-	-	16	Thiv and Wörz, 2015
mean with standard deviation							12.25 ± 1.29
C. tommasinianus Herb.	Unknown	Vicia	145.45	26.22	4.22	4.22	4.85	16
	SRB, Fruška Gora	Vicia	147.79	27.18	3.10	4.18	4.95	16
	SRB, Fruška Gora	Vicia	147.79	27.18	3.10	4.18	4.95	16
	MNE, Lovćen	Pisum	83.62	45.85	6.32	6.34	4.98	16
	SRB, Fruška Gora	Vicia	152.33	28.31	2.76	4.98	5	16
	SRB, Fruška Gora	Vicia	152.33	28.31	2.76	4.98	5	16
	MNE, Lovćen	Pisum	88.32	50.33	4.30	7.13	5.18	16
	MNE, Lovćen	Pisum	98.80	63.58	2.42	4.34	5.85	16
	MNE, Lovćen	Pisum	96.95	62.54	2.78	6.49	5.86	16
	MNE, Lovćen	Pisum	100.01	66.03	2.63	5.98	6	16
	MNE, Lovćen	Pisum	98.49	65.30	2.72	5.81	6.03	16
	MNE, Orjen	Pisum	102.99	69.04	2.52	6.63	6.09	16	Brighton, 1976
	SRB, Lazarevac	Pisum	99.51	60.89	1.48	4.60	5.56	16
	SRB, Lazarevac	Pisum	101.70	65.53	1.44	3.75	5.86	16
	SRB, Lazarevac	Pisum	97.66	64.83	2.17	9.60	6.03	16
	SRB, Lazarevac	Pisum	99.92	58.58	2.75	3.93	5.33	16
	SRB, Čiflik	Pisum	99.71	59.52	3.18	5.05	5.43	16
	SRB, Čiflik	Pisum	99.19	63.76	2.39	4.14	5.84	16
	BIH, Biograd	Pisum	100.16	58.11	2.35	4.90	5.27	16
	BIH, Biograd	Vicia	146.49	32.00	3.20	7.92	5.88	16
	ITA, Lecco	Vicia	147.58	33.83	4.69	6.26	6.17	16
mean with standard deviation							5.53 ± 0.46
C. vernus (L.) Hill	MNE, Lovćen	Pisum	86.56	50.53	3.28	5.09	5.31	8	This study
	MNE, Lovćen	Pisum	96.89	57.53	3.22	4.39	5.4	8	This study
	MNE, Lovćen	Pisum	93.31	55.87	4.24	6.94	5.44	8	This study
	BIH, Vlašić	Pisum	99.28	61.36	2.84	4.86	5.62	8	This study
	BIH, Vlašić	Pisum	99.49	62.21	3.10	5.37	5.68	8	This study
	BIH, Vlašić	Pisum	99.71	62.40	4.26	6.31	5.69	8	This study
	ALB, Prokletije	Pisum	108.94	68.29	2.35	3.83	5.7	8	This study
	ALB, Prokletije	Pisum	109.78	70.14	2.22	4.15	5.81	8	This study
	ALB, Prokletije	Pisum	110.72	70.93	2.24	4.56	5.82	8	This study
	CHE, Alps	Secale	90.83	28.03	3.18	4.64	5	8	This study
	CHE, Alps	Pisum	91.32	51.80	2.82	3.26	5.16	8	This study
	CHE, Alps	Pisum	95.54	54.36	2.87	3.23	5.17	8	This study
	CHE, Alps	Secale	88.19	26.40	4.26	5.13	4.85	8	This study
	CHE, Alps	Secale	91.64	27.66	3.12	4.91	4.89	8	This study
	CHE, Alps	Secale	89.32	27.53	3.53	5.10	4.99	8	This study
	CHE, Alps	Pisum	95.45	54.19	2.57	3.20	5.16	8	This study
	CHE, Alps	Pisum	95.28	53.95	2.86	3.17	5.15	8	This study
	ALB, Prokletije	Pisum	108.54	70.39	2.07	4.45	5.9	8	This study
	MNE, Lovćen	Pisum	110.06	71.80	2.48	4.40	5.93	8	This study
	XKX, Žljeb	Vicia	150.87	38.30	2.77	4.81	6.83	8
mean with standard deviation							5.48 ± 0.47
C. cf. heuffelianus 4x 18 (PIC)	SLO, Skalnik	Pisum	99.26	116.65	2.27	2.58	10.68	18
	BIH, Majevica	Pisum	100.09	60.55	2.60	2.85	9.79	18	This study
	BIH, Majevica	Pisum	101.89	115.45	2.99	2.88	10.3	18	This study
	SLO, Skalnik	Pisum	99.95	117.07	2.91	3.26	10.65	18
	SLO, Skalnik	Pisum	98.31	122.58	3.50	4.39	11.33	18
	BIH, Rogatica	Pisum	100.21	127.11	2.32	4.09	11.53	18
	BIH, Rogatica	Pisum	100.23	124.98	2.56	5.97	11.33	18
	BIH, Rogatica	Pisum	100.96	125.71	2.38	4.59	11.32	18
	BIH, Rogatica	Pisum	100.38	120.30	2.40	5.88	10.89	18
	BIH, Rogatica	Pisum	97.02	117.95	3.24	4.34	11.05	18
	BIH, Rogatica	Pisum	96.90	119.85	2.87	4.63	11.24	18
	BIH, Trebević	Pisum	100.83	122.04	2.53	5.48	11	18	This study
	BIH, Trebević	Pisum	98.00	124.49	2.73	6.01	11.55	18	This study
	BIH, Trebević	Pisum	101.77	127.19	3.01	6.02	11.36	18	This study
	BIH, Majevica	Vicia	148.30	57.56	3.03	4.62	10.44	18	This study
	BIH, Majevica	Vicia	148.15	57.55	2.79	5.93	10.45	18	This study
mean with standard deviation							10.93 ± 0.51
C. cf. heuffelianus 4x 18 (SCC)	ROU, Bucegi	Pisum	96.77	136.18	3.59	4.31	12.79	18	Brighton, 1976
	ROU, Bucegi	Pisum	98.16	138.75	2.89	3.96	12.85	18	Brighton, 1976
	ROU, Piatra Craiului	Pisum	100.19	144.59	1.76	4.80	13.12	18
	ROU, Piatra Craiului	Pisum	100.77	146.35	1.69	3.85	13.2	18
	ROU, Piatra Craiului	Pisum	98.48	146.79	1.94	2.94	13.55	18
	ROU, Bihor	Pisum	99.72	135.86	3.00	3.31	12.38	18	This study
	ROU, Bihor	Pisum	99.59	139.30	3.01	3.61	12.71	18	This study
	ROU, Bihor	Pisum	99.68	137.91	2.91	3.37	12.58	18	This study
	ROU, Bihor	Pisum	99.04	133.78	2.54	3.46	12.28	18	This study
	ROU, Bihor	Pisum	99.26	141.36	2.29	3.69	12.95	18	This study
							10.84 ± 0.39
C. cf. heuffelianus 4x 18 (WCC)	SVK, Martin	Vicia	147.63	67.23	2.73	3.77	12.25	18	Brighton, 1976
	SVK, Martin	Vicia	144.32	66.24	2.93	4.11	12.35	18	Brighton, 1976
	SVK, Brezno	Vicia	146.74	71.86	2.67	6.03	13.17	18	Brighton, 1976
	SVK, Brezno	Vicia	147.33	72.49	3.22	7.12	13.24	18	Brighton, 1976
mean with standard deviation							12.75 ± 0.53
C. cf. heuffelianus 4x 20	MNE, Čakor	Pisum	98.61	117.72	3.00	3.30	10.85	20	This study
	MNE, Durmitor	Pisum	96.57	115.56	2.69	3.13	10.88	20
	SRB, Mladenovac	Vicia150	144.80	62.22	2.26	6.06	11.56	20?
	SRB, Bukovička banja	Pisum	112.54	144.90	2.76	4.40	11.7	20?
	SRB, Kraljevo	Pisum	97.24	126.69	3.08	6.57	11.84	20?
	SRB, Mladenovac	Pisum	113.67	148.93	2.88	7.67	11.91	20?
	SRB, Mladenovac	Pisum	111.00	146.15	3.73	3.78	11.97	20?
	SRB, Kraljevo	Pisum	95.58	127.61	2.70	6.55	12.14	20?
	SRB, Kraljevo	Pisum	95.18	128.38	2.54	4.68	12.26	20?
	SRB, Zlatibor	Pisum	109.40	148.26	2.27	10.63	12.32	20
	MNE, Durmitor	Pisum	109.62	151.63	3.14	7.61	12.57	20
mean with standard deviation							11.82 ± 0.55
C. cf. heuffelianus 4x 22	XKX, Šar Mt	Pisum	99.00	118.71	2.59	2.85	10.9	22	This study
	ALB, Koritnik	Pisum	99.61	119.53	2.75	3.52	10.91	22
	XKX, Šar Mt	Vicia	153.38	66.79	1.71	5.00	11.71	22	This study
	ALB, Koritnik	Vicia	146.51	65.17	2.61	6.26	11.97	22
	ALB, Koritnik	Pisum	113.07	151.87	2.30	9.99	12.21	22
	XKX, Šar Mt	Pisum	111.45	150.15	7.33	6.53	12.25	22	This study
	XKX, Šar Mt	Secale	98.99	77.14	2.33	8.28	12.62	22	This study
	ALB, Koritnik	Pisum	96.48	138.42	2022-09-02	3.95	2022-04-13	22
mean with standard deviation							11.95 ± 0.76
C. cf. vernus 4x 16	ALB, Mt Zeba	Pisum	99.79	135.37	3.72	4.47	12.33	16
	ALB, Mt Zeba	Pisum	102.05	139.55	3.61	4.88	12.43	16
	ALB, Linos	Pisum	100.01	132.07	3.53	2022-01-06	12	16	This study
	ALB, Oroshi	Pisum	97.96	130.8	2.73	7.38	12.14	16
mean with standard deviation							12.25 ± 0.19
Notes:
1. Rows highlighted in blue represent fresh materials used for genome size measurement.
2. 2n values in italics are extrapolated from genome size values, but without actual cytological observations.
3. Chromosome counts with question marks grouped with taxa possessing 2n = 22 chromosomes in the GBS tree.
