# Supplementary material for: Disentangling Crocus Series Verni and Its Polyploids
Source: Biology (Basel). 2023 Feb 14;12(2):303. doi: 10.3390/biology12020303 (PMC9953621; doi:10.3390/biology12020303)
Supplement: Supplementary file 1 [file biology-12-00303-s001.zip › Table_S4_The_dataset_for_morpho_anatomical_analyses.xlsx]

## Sheet: Sheet1
Table S4. The dataset for morpho-anatomical analyses (consisting of the parental diploid species C. vernus and C. heuffelianus and all polyploid cytotypes of C. cf. heuffelianus).
Taxon	Locality	Corm_h	Corm_w	P_tube_l	Outer_ps_l	Outer_ps_w	Inner_ps_l	Inner_ps_w	Anther_l	Stigma/anther_r	Stigma_l	Cataphylls_no	Leaves_no	Flowers_no	Outer_ps_r	Inner_ps_r	Ps_color	Ps_shape	Ps_apex	Ps_Amark	Ps_Bmark	Th_hair	S/a_ratio	Section_h	Section_w	Arm_l	Stripe_w	Section/stripe_r	Parenchyma_a	Ade_cell_h	Ade_cell_w	Abe_cell_h	Abe_cell_w	Pal_cell_h	Pal_cell_w	Pal_tissue_h	Sp_cell_h	Sp_cell_w	Sp_tissue_h	Vasc_bund_no	Xy_a	Phl_a	Scl_a
C. vernus (2n = 8)	ALB Prokletije *	8.26	11.33	48.04	19.73	6.52	17.61	6.21	8.71	-2.46	3.04	3	3	1	3.02607	2.83575	1	3	0	0	1	2	0	424.842	2818.38	1100.42	463.31	6.08314	85650.6	16.997	18.1	17.735	19.76	47.631	14.857	73.843	16.7	22.139	45.114	18	455.454	736.149	1962.23
C. vernus (2n = 8)	ALB Prokletije *	7.96	10.56	52.86	20.25	6.99	18.47	7.26	9.97	-4.99	2.6	4	3	1	2.897	2.54408	1	3	0	0	1	2	0	599.372	3647.12	1500.77	537.032	6.79125	197803	17.213	18.131	18.512	15.153	37.92	16.439	80.217	15.483	25.809	37.038	19	1071.9	1047.99	3677.93
C. vernus (2n = 8)	ALB Prokletije *	7.82	9.22	48.37	22.99	6.96	21.01	5.23	8.47	-7.28	3.24	3	3	1	3.30316	4.01721	1	3	0	0	1	2	0	485.546	3151.47	1372.21	471.757	6.68029	117918	18.924	19.299	15.699	17.347	46.575	16.28	72.96	16.015	18.316	55.67	15	888.466	986.964	2360.87
C. vernus (2n = 8)	ALB Prokletije *	8.36	11.89	55.65	24.04	7.15	19.28	6.06	9.33	-7.7	3.96	3	4	1	3.36224	3.18152	1	3	0	0	1	2	0	426.396	2575.59	1063.3	455.214	5.65798	111233	17.346	15.105	14.961	17.708	43.076	14.645	73.871	13.819	25.131	56.582	17	602.296	638.374	2566.93
C. vernus (2n = 8)	ALB Prokletije *	11.3	11.85	56.73	22.4	6.57	19.57	7.14	9.41	-4.32	2.16	4	4	1	3.40944	2.7409	1	3	0	0	1	2	0	478.002	2699.96	1201.8	400.44	6.74249	101339	15.983	15.071	12.507	16.936	50.57	13.62	73.054	13.153	24.818	56.606	16	749.346	970.1	2165.96
C. vernus (2n = 8)	ALB Prokletije *	10.34	10.93	59.81	22.41	10.48	20.62	6.81	9.45	-6.44	4.13	4	3	1	2.13836	3.0279	0	3	0	0	0	2	0	456.908	2739.43	1047.27	461.619	5.93439	120542	17.341	12.562	19.54	18.34	44.588	17.437	73.172	17.336	22.602	55.632	19	624.248	653.095	2182.47
C. vernus (2n = 8)	ALB Prokletije *	9.62	11.15	49.4	24.52	6.97	23.11	6.85	8.83	-6.53	3.18	4	4	1	3.51793	3.37372	0	3	0	2	1	2	0	328.401	2872.61	1205.74	423.326	6.78582	87932.7	17.981	15.604	16.156	16.983	41.814	17.558	73.999	18.512	20.905	51.006	17	757.248	897.221	1658.16
C. vernus (2n = 8)	ALB Prokletije *	8.85	9.96	47.77	19.39	6.45	18.19	7.08	7.58	-1.28	2.97	4	3	1	3.0062	2.56921	0	3	0	0	0	2	0	409.419	2902.88	1231.24	420.887	6.89706	101528	15.516	17.436	14.521	19.055	48.438	14.203	72.178	17.169	25.702	45.051	17	925.81	927.359	2300.13
C. vernus (2n = 8)	ALB Prokletije *	9.85	10.72	48.25	20.97	5.33	19.17	4.9	7.76	-3.55	2.18	5	3	1	3.93433	3.91224	0	3	0	2	1	2	0	486.603	3177.01	1309.2	444.948	7.14019	106037	13.66	18.993	15.515	12.667	46.702	16.353	72.127	13.475	15.655	45.9	17	993.136	1003.8	2496.4
C. vernus (2n = 8)	ALB Prokletije *	5.72	8.97	43.48	18.06	5.95	16.52	5.19	6.89	-5.27	3.07	4	3	1	3.03529	3.18304	0	3	0	0	0	2	0	389.461	3019.02	1251.51	509.171	5.92929	122035	17.881	16.027	17.148	18.954	46.333	15.567	79.298	16.367	20.132	58.891	19	710.582	889.68	1964.04
C. vernus (2n = 8)	ALB Prokletije *	8.41	10.34	62.72	23.05	7.52	20.77	6.89	10.32	-5.65	3.6	4	3	1	3.06516	3.01451	1	3	0	0	1	2	0	592.167	3040.44	1349.05	496.058	6.1292	161605	13.504	13.266	13.684	14.078	44.635	14.524	79.693	15.705	19.404	51.521	17	864.449	939.368	2194.37
C. vernus (2n = 8)	ALB Prokletije *	5.52	9.18	51.54	22.7	5.42	21.38	5.44	7.69	-6.15	4.27	5	2	1	4.18819	3.93015	1	3	0	0	1	2	0	385.333	2979.23	1272.79	466.533	6.38589	113522	20.672	19.135	18.723	18.297	52.047	13.932	69.088	14.754	17.715	30.804	19	908.145	928.366	2799.97
C. vernus (2n = 8)	ALB Prokletije *	6.72	12.77	59.77	20.82	5.8	19.58	5.55	8.28	-5.14	3.85	5	4	1	3.58966	3.52793	1	3	0	0	1	2	0	566.289	3332.07	1352.2	528.645	6.30304	180784	19.094	16.986	14.716	14.367	35.881	14.951	75.912	14.267	18.157	48.76	18	588.609	668.59	1929.66
C. vernus (2n = 8)	ALB Prokletije *	7.03	10.23	55.59	19.32	6.15	17.06	5.31	7.67	-4.79	3.16	5	3	1	3.14146	3.21281	1	3	0	0	1	2	0	403.231	2976.15	1256.51	443.886	6.70476	100840	18.569	16.089	18.324	16.598	40.032	16.379	64.833	15.745	21.625	40.389	15	937.224	843.582	2537.43
C. vernus (2n = 8)	ALB Prokletije *	8.3	11.82	61.45	20.43	6.41	19.84	6.28	8.14	-6.01	3.01	5	3	1	3.18721	3.15924	1	3	0	0	1	2	0	500.583	3445.81	1507.62	468.743	7.35117	164588	19.277	17.276	19.254	18.465	40.346	14.32	67.974	17.712	22.692	44.042	18	1283.85	1158.37	2451.36
C. vernus (2n = 8)	ALB Prokletije *	9.33	9.79	51.56	18.77	5.58	16.56	5.35	6.16	-4.57	2.69	5	3	1	3.3638	3.09533	0	3	0	0	0	2	0	305.196	3021.07	1301.44	383.242	7.88294	60310.3	18.488	18.553	18.223	16.088	45.407	15.944	66.472	17.473	23.128	49.101	15	1001.94	1012.43	2312.86
C. vernus (2n = 8)	ALB Prokletije *	7.58	10	53.02	18.74	5.58	16.03	6.13	8.5	-4.02	3.74	5	3	1	3.35842	2.61501	0	3	0	2	1	2	0	411.823	3170.9	1371.51	466.162	6.80214	113601	17.045	19.071	17.214	16.452	42.26	15.462	66.628	16.83	23.944	43.289	17	961.061	992	1969.36
C. vernus (2n = 8)	ALB Prokletije *	10.24	11.08	55.12	20.27	5.5	17.02	5.57	7.27	-4.46	3.76	5	3	1	3.68545	3.05566	0	3	0	0	0	2	0	418.745	2876.04	1240.15	396.416	7.25511	95595.2	17.828	15.325	18.768	18.236	46.717	16.163	73.774	17.455	20.01	39.302	16	813.108	831.392	2334.65
C. vernus (2n = 8)	ALB Prokletije *	7.71	11.42	54.76	20.36	6.49	17.39	5.21	9.34	-5.94	4.01	5	4	1	3.13713	3.33781	0	3	0	2	1	2	0	388.738	2779.62	1200.92	448.751	6.19412	110927	17.573	18.861	15.538	17.56	47.554	15.813	72.715	16.519	20.283	47.964	15	782.867	885.548	2178.72
C. vernus (2n = 8)	ALB Prokletije *	6.14	9.34	51.05	19.88	6.02	17.46	5.46	7.13	-5.1	3.22	5	3	1	3.30233	3.1978	0	3	0	0	0	2	0	387.785	3379.03	1488.6	435.266	7.76314	85506.6	17.662	17.664	15.691	22.721	50.144	18.394	73.889	16.596	26.42	62.973	18	1034.28	998.043	2223.68
C. vernus (2n = 8)	MNE Komovi	6.21	9.39	41.9	20.91	5.63	18.69	4.59	8.45	-3.92	2.95	3	4	2	3.71403	4.0719	0	2	0	3	0	2	0	810.333	5042.48	2004.14	988.687	5.10017	442657	19.81	22.707	18.774	17.94	45.445	15.083	81.015	17.151	18.387	85.643	24	1235.31	1165.42	1959.12
C. vernus (2n = 8)	MNE Komovi	5.67	7.81	44.52	18.64	5.12	15.25	5.32	7.32	-3.69	3.45	4	3	1	3.64062	2.86654	0	1	0	3	0	2	0	599.383	3568.8	1453.41	547.514	6.51819	204526	15.287	16.772	15.125	16.293	38.91	16.686	78.231	17.589	25.3	67.302	19	1122.54	1098.61	3479.33
C. vernus (2n = 8)	MNE Komovi	5.91	7.45	37.26	17.79	6.11	16.72	6.13	10.18	-6.99	1.83	3	3	1	2.91162	2.72757	0	2	0	0	0	2	0	648.389	4134.7	1696.87	793.796	5.20878	237142	21.602	17.708	22.772	22.511	62.473	20.3	129.257	16.41	27.559	82.175	20	1023.07	1280.17	2219.42
C. vernus (2n = 8)	MNE Komovi	6.88	11.93	39.59	21.75	7.09	19.77	7.08	10.04	-7.31	1.94	3	2	2	3.0677	2.79237	0	2	0	3	0	2	0	750.933	5297.79	2055.07	928.053	5.7085	355852	17.179	20.279	18.923	27.015	62.115	18.666	106.42	14.657	22.356	83.168	23	1538.25	1365.02	2652.22
C. vernus (2n = 8)	MNE Komovi	5.75	10.04	41.51	20.09	6.05	17	6.04	9.48	-5.06	5.12	3	3	1	3.32066	2.81457	0	2	0	0	0	2	0	655.903	3266.43	1297.77	710.309	4.59861	234624	19.227	18.144	18.913	27.964	56.431	16.817	77.396	17.337	24.544	66.145	19	1090.3	899.701	2067.79
C. vernus (2n = 8)	MNE Komovi	5.61	9.84	49.07	19.91	6.12	17.14	5.67	8.24	-5.36	4.08	4	3	1	3.25327	3.02293	0	2	0	0	0	2	0	570.793	3414.7	1282.55	699.393	4.88237	211048	20.916	20.078	18.534	20.014	51.522	17.645	85.388	15.246	24.163	80.028	19	1046.23	761.276	1865.68
C. vernus (2n = 8)	MNE Komovi	6.09	8.75	40.2	20.14	6.66	17.31	5.81	10.17	-5.79	2.08	3	4	2	3.02402	2.97935	0	2	0	0	0	2	0	619.612	4384.64	1724.85	751.724	5.83278	286207	22.612	22.997	18.64	21.342	50.252	19.566	82.1	19.32	24.129	89.085	21	1386.87	1523.01	2515.18
C. vernus (2n = 8)	MNE Komovi	4.79	6.5	33.81	18.56	5.82	16.27	5.42	9.21	-4.16	2.16	4	3	1	3.189	3.00185	1	1	0	0	0	2	0	595.232	4153.71	1720.47	630.287	6.59018	164248	17.174	22.977	16.684	17.965	46.041	20.298	94.02	13.918	19.873	52.854	19	920.99	1130.85	1966.84
C. vernus (2n = 8)	MNE Komovi	6.54	9.41	41.33	20.44	6.77	18.1	6.07	9.58	-5.61	2.41	3	3	1	3.0192	2.98188	0	2	0	0	0	2	0	651.798	4306.55	1880.14	658.419	6.54074	244967	23.515	22.636	17.183	24.456	53.796	20.003	98.353	19.057	28.654	87.108	22	1348.4	1082.78	1834.34
C. vernus (2n = 8)	MNE Komovi	5.78	8.63	41.3	18.73	5.74	16.15	5.58	7.3	-4.04	3.98	3	3	1	3.26307	2.89427	0	2	0	0	0	2	0	516.374	3437.87	1422.12	713.979	4.81509	165225	19.285	22.544	14.816	19.182	41.557	12.9	63.246	12.243	25.095	45.371	19	973.416	670.532	1947.63
C. vernus (2n = 8)	MNE Komovi	5.41	7.87	46	18.18	5.88	16.76	5.52	8.46	-3.25	4.07	3	3	1	3.09184	3.03623	0	2	0	3	0	2	0	687.881	3281.09	1263.2	703.305	4.66524	259781	19.14	18.893	22.526	18.399	51.3	16.253	74.648	13.656	25.197	53.856	19	1083.91	806.751	2008.54
C. vernus (2n = 8)	MNE Komovi	5.38	7.64	37.07	21.86	6.33	18.55	6.27	9.82	-6.64	1.68	4	3	1	3.4534	2.95853	0	1	0	3	0	2	0	730.293	4933.73	1902.93	771.154	6.39785	358994	20.981	23.337	19.141	16.172	50.386	15.549	94.645	14.612	21.628	78.223	24	1365.51	1294.36	2219.09
C. vernus (2n = 8)	MNE Komovi	5.84	7.12	39.52	19.26	6.36	16.47	5.4	9.17	-6.28	2.3	3	3	1	3.0283	3.05	0	2	0	0	0	2	0	662.674	4341.08	1754.53	728.576	5.9583	271683	19.971	19.22	18.379	20.268	47.993	17.184	110.64	13.343	17.393	61.274	24	1208.84	1082.4	2256.64
C. vernus (2n = 8)	MNE Komovi	5.66	7.94	42.12	17.68	6.63	14.52	5.69	10.14	-5.8	1.9	4	3	1	2.66667	2.55185	0	2	0	3	0	2	0	619.977	4881.67	2071.92	827.912	5.89636	276493	19.143	25.148	16.567	20.489	48.686	16.801	97.473	14.092	24.324	76.537	23	1472.49	1489.31	2352.51
C. vernus (2n = 8)	MNE Komovi	6.66	8.76	36.83	16.71	5.53	15.32	5.5	8.84	-4.22	2.49	3	3	1	3.0217	2.78545	0	2	0	0	0	2	0	711.939	4359.35	1768.81	717.147	6.07874	226721	15.428	17.904	18.539	18.07	49.885	14.574	105.303	13.809	22.482	68.088	22	1265.71	1377.92	2130.73
C. vernus (2n = 8)	MNE Komovi	6.36	9.77	55.7	21.13	5.09	17.35	4.34	6.65	-5.24	3.21	5	2	1	4.15128	3.9977	0	2	0	0	0	2	0	607.15	3549.46	1544.69	527.979	6.72272	188507	18.591	20.798	16.597	17.592	48.735	16.711	70.961	17.665	24.026	61.438	17	745.143	788.592	2071.76
C. vernus (2n = 8)	MNE Komovi	6.65	10.73	46.25	22.21	6.53	17.26	5.8	8.37	-5.67	2.54	5	3	1	3.40123	2.97586	0	2	0	0	0	2	0	612.572	3627.64	1607.12	547.247	6.62889	202811	16.599	16.274	16.254	16.734	38.935	15.72	70.146	17.996	28.072	50.438	22	1160.65	1205.36	3809.48
C. vernus (2n = 8)	MNE Komovi	4.18	7.35	54.51	22.29	6.3	18.33	6.04	9.32	-8.09	3.97	5	3	1	3.5381	3.03477	1	1	0	0	0	2	0	782.118	4388.93	1792.92	809.728	5.42025	474589	19.275	14.343	16.489	16.526	38.655	18.112	77.32	17.81	19.393	70.361	25	1409.54	1306.98	3338.88
C. vernus (2n = 8)	MNE Komovi	6.74	10.43	67.62	26.67	7.76	22.11	7.18	11.62	-12.64	3.74	5	3	1	3.43686	3.07939	0	2	0	0	0	2	0	599.206	3508.67	1477.48	525.374	6.67843	189764	20.1	20.943	16.077	16.389	44.621	16.322	75.913	17.723	29.364	57.8	17	692.589	780.744	1923.31
C. vernus (2n = 8)	MNE Komovi	4.18	8.35	61.77	22.6	4.65	19.52	4.28	9.72	-6.53	4.2	4	3	1	4.86022	4.56075	0	2	0	0	0	2	0	587.054	3497.74	1495.35	540.715	6.46874	181120	18.063	17.671	18.684	19.251	41.1	14.896	75.799	17.321	27.685	68.881	21	1091.3	1099.81	3318.85
C. vernus (2n = 8)	MNE Lovćen	5.24	9.42	37.52	21.64	6.97	19.41	6.45	9.44	-7.82	3.87	4	3	1	3.10473	3.0093	0	3	0	3	1	2	0	604.432	3107.22	1200.56	563.281	5.5163	163749	13.834	15.099	18.885	20.207	41.739	12.936	73.263	17.995	24.831	64.547	18	759.529	868.289	1683.58
C. vernus (2n = 8)	MNE Lovćen	6.19	10.55	46.97	25.49	6.29	20.69	5.81	9.7	-5.09	3.51	5	3	1	4.05246	3.5611	0	2	0	3	1	2	0	544.309	3473.41	1370.21	501.788	6.92208	158468	13.407	13.737	12.564	12.195	45.205	14.919	88.822	15.577	18.647	45.835	20	954.76	1061.93	1835.33
C. vernus (2n = 8)	MNE Lovćen	7.32	10.13	46.9	22.88	5.85	18.88	5.28	8.27	-3.27	4.33	5	3	1	3.91111	3.57576	0	3	0	3	1	2	0	554.038	3073.46	1261.22	535.392	5.74058	182506	13.271	15.386	14.483	14.589	39.324	16.969	84.977	18.544	21.761	39.64	18	907.392	887.508	2680.8
C. vernus (2n = 8)	MNE Lovćen	6.95	9.14	39.21	20.73	6.53	19.42	5.37	10.49	-6	2.88	3	3	1	3.17458	3.61639	0	3	0	2	1	2	0	701.969	4227.31	1893.01	577.918	7.31473	248484	18.447	15.644	17.255	15.041	41.959	15.659	74.215	17.103	20.06	69.673	24	955.681	920.571	1748.04
C. vernus (2n = 8)	MNE Lovćen	6.44	9.39	37.48	22.86	7.11	19.88	5.92	11.27	-3.65	4.04	5	2	1	3.21519	3.35811	0	3	0	2	1	2	0	540.307	3826.51	1500.94	768.177	4.98128	174015	14.847	16.678	15.625	15.043	38.079	15.663	71.377	14.612	26.393	60.833	21	1053.92	972.341	2252.43
C. vernus (2n = 8)	MNE Lovćen	6.66	9.3	35.86	24.1	6.99	20.39	6.28	9.31	-2.26	3.16	4	2	1	3.44778	3.24682	1	3	0	0	1	2	0	543.619	3864.89	1670.24	602.215	6.41779	150783	16.553	17.966	15.415	17.301	42.166	16.631	72.119	16.236	22.196	48.666	19	1100.58	911.563	2178.89
C. vernus (2n = 8)	MNE Lovćen	6.32	10.16	38.65	18.52	5.73	17.89	5.44	9.72	-4.69	3.65	5	3	1	3.23211	3.2886	1	3	0	0	1	2	0	529.517	3292.54	1294.86	497.281	6.62109	128246	13.795	17.175	14.247	14.653	35.96	14.093	67.69	12.64	15.998	52.034	19	784.378	972.187	1286.82
C. vernus (2n = 8)	MNE Lovćen	6.92	11.16	46.73	21.55	7.56	18.59	5.09	10.39	-4.16	3.39	4	3	1	2.85053	3.65226	1	3	0	0	1	2	0	652.015	4646.25	1975.55	678.792	6.84488	236049	18.118	18.789	18.207	20.148	42.822	15.413	85.877	15.689	22.896	60.431	23	1224.54	1037.6	1940.02
C. vernus (2n = 8)	MNE Lovćen	5.87	9.71	47.55	20.67	8.15	19.66	7.21	10.47	-5.45	2.91	4	2	1	2.5362	2.72677	0	3	0	3	1	2	0	581.177	3910.1	1691.5	528.26	7.40186	218482	15.649	15.869	13.552	13.458	36.392	16.392	62.934	13.432	20.844	51.742	19	910.693	881.699	2222.72
C. vernus (2n = 8)	MNE Lovćen	6.76	10.98	38.97	20.88	6.53	16.44	5.42	8.01	-4.06	3.51	3	3	1	3.19755	3.03321	0	3	0	3	1	2	0	492.939	2771.54	1127.41	498.407	5.56079	134589	16.024	17.243	15.251	14.413	43.588	14.382	73.434	17.051	19.705	48.52	17	767.829	776.098	1615.87
C. vernus (2n = 8)	MNE Lovćen	5.46	10.72	47.93	21.07	8.12	18.44	7.17	10.04	-7.07	3.48	4	3	1	2.59483	2.57183	0	3	0	3	1	2	0	721.833	4466.36	1966.86	595.303	7.50266	256659	15.498	16.115	17.654	21.879	44.787	16.083	71.654	14.28	19.2	72.461	22	992.276	956.142	1537.3
C. vernus (2n = 8)	MNE Lovćen	8.05	10.01	43.53	19.47	6.63	18.27	5.87	9.5	-5.39	3.37	4	3	1	2.93665	3.11244	0	2	0	3	1	2	0	708.728	3883.06	1679.33	616.045	6.3032	237551	12.791	16.611	13.11	13.776	36.447	13.542	71.27	14.255	21.22	56.884	20	961.132	1033.5	2099.2
C. vernus (2n = 8)	MNE Lovćen	7.68	9.77	44.61	21.07	7.1	18.68	5.97	7.2	-1.06	4.28	4	3	1	2.96761	3.12898	0	3	0	3	1	2	0	793.318	5116.54	2228.86	671.662	7.61773	345668	14.655	17.145	16.113	17.357	50.287	19.701	90.714	20.365	19.679	71.36	29	1080.1	1056.64	2645.53
C. vernus (2n = 8)	MNE Lovćen	9.13	10.9	49.11	23.98	6.98	21.34	5.15	9.41	-5.16	2.94	3	4	1	3.43553	4.14369	0	3	0	2	1	2	0	523.475	3430.86	1490.29	502.555	6.82683	131405	16.046	16.955	13.45	12.269	44.577	14.142	94.772	14.05	16.173	60.253	17	808.126	818.797	1225.1
C. vernus (2n = 8)	MNE Lovćen	9.17	12.06	58.34	24.01	6.55	21.16	5.03	8.45	-3.37	4.12	3	4	1	3.66565	4.20676	0	3	0	2	1	2	0	636.173	4164.77	1766.64	509.851	8.1686	178933	13.39	13.969	17.14	16.182	46.984	15.169	100.192	17.931	18.89	55.581	19	1121.51	995.935	1817.29
C. vernus (2n = 8)	MNE Lovćen	8.32	14.07	56.24	25.88	7.57	22.95	5.86	9.46	-4.5	4.81	4	4	2	3.41876	3.91638	1	3	0	0	1	2	0	505.945	3916.79	1762.47	503.74	7.77543	142818	13.56	17.788	13.802	14.144	42.297	13.853	83.849	15.95	18.762	64.092	19	1005.07	969.142	1373.78
C. vernus (2n = 8)	MNE Lovćen	3.85	7.96	35.84	18.42	6.94	16.27	6.22	8.51	-5.47	3.01	5	3	1	2.65418	2.61576	1	3	0	0	1	2	0	556.988	3728.78	1701.5	431.759	8.63625	135480	15.287	16.808	13.973	14.865	30.729	16.999	53.787	14.389	15.503	52.592	20	1245.65	1235.36	1874.89
C. vernus (2n = 8)	MNE Lovćen	5.96	8.31	52.95	20.5	6.22	19.6	5.06	7.13	-1.37	3.44	3	3	1	3.29582	3.87352	1	3	0	0	1	2	0	558.864	3407.9	1545.84	409.83	8.31541	139741	12.844	13.11	12.549	12.139	40.636	13.777	69.826	15.391	15.799	56.143	19	801.626	638.178	1640.33
C. vernus (2n = 8)	MNE Lovćen	6.59	9.99	49.65	23.37	7.62	21.34	6.55	9.63	-5.46	4.48	4	3	1	3.06693	3.25802	0	3	0	3	1	2	0	641.085	4008.52	1705.25	554.482	7.22931	209019	13.051	16.799	12.515	16.489	30.643	15.675	59.587	14.185	18.31	58.027	19	744.431	814.114	1731.05
C. vernus (2n = 8)	MNE Lovćen	7.16	12.39	47.47	23.04	8.69	20.43	7.94	10.23	-6.34	4.59	4	3	1	2.65132	2.57305	0	3	0	3	1	2	0	549.443	3144.28	1237.35	566.441	5.55094	189897	13.218	16.229	14.018	12.913	42.849	18.306	82.195	18.113	17.72	57.059	18	982.526	812.246	2529.09
C. vernus (2n = 8)	MNE Orjen	8.06	11.03	76.55	27.88	9.1	24.96	8.82	10.77	-3.74	3.96	4	3	1	3.06374	2.82993	1	2	0	0	1	2	0	792.604	3997.63	1598.1	710.558	5.62605	404474	16.495	17.116	15.468	17.087	47.19	18.01	79.217	18.432	26.936	70.407	20	1180.04	1367.02	2776.99
C. vernus (2n = 8)	MNE Orjen	10.73	9.54	56.73	26.47	8.34	21.89	8.64	10.71	-2.29	3.82	4	3	1	3.17386	2.53356	1	1	0	0	1	2	0	629.375	3290.53	1381.4	653.009	5.03902	236183	12.984	13.856	15.971	14.303	38.315	15.56	67.463	13.848	18.119	45.227	19	1008.62	1156.33	1941.12
C. vernus (2n = 8)	MNE Orjen	8.56	11.15	56.6	26.15	6.93	22.54	7.49	10.74	-2.18	3.92	3	3	1	3.77345	3.00935	1	2	0	0	1	2	0	608.83	3038.88	1254.45	601.899	5.04882	215806	15.411	15.295	15.592	15.983	43.669	15.333	68.742	15.609	19.715	50.377	19	843.28	928.621	2070.44
C. vernus (2n = 8)	MNE Orjen	7.02	10.26	54.3	24.62	7.56	20.55	6.77	10.28	-4.02	3.4	4	3	1	3.25661	3.03545	1	2	0	0	1	2	0	504.096	2877.89	1089.42	508.125	5.66373	162881	11.784	13.779	15.857	13.55	31.38	12.925	60.792	17.074	17.664	44.926	19	792.27	1065.61	2368.88
C. vernus (2n = 8)	MNE Orjen	6.08	8.26	59.52	21.84	7.19	18.49	5.81	9.64	-6.42	2.3	4	3	1	3.03755	3.18244	0	2	0	0	0	2	0	674.759	3387.69	1427.45	549.353	6.16668	200646	15.216	14.354	13.407	13.794	34.289	13.522	63.457	13.282	18.187	41.397	19	844.943	938.649	1923.42
C. vernus (2n = 8)	MNE Orjen	10.28	11.11	60.48	25.3	7.45	22.1	7.26	10.83	-1.49	3.92	3	3	1	3.39597	3.04408	0	2	0	0	0	2	0	582.718	3268.68	1259.77	671.222	4.86974	226016	13.895	15.84	14.981	14.134	43.284	16.882	67.659	15.19	14.329	49.479	19	1033.4	1085.18	2243.61
C. vernus (2n = 8)	MNE Orjen	10.13	12.3	59.14	26.21	10.36	22.63	9.27	11.57	-8.54	2.56	4	3	1	2.52992	2.44121	0	2	0	0	0	2	0	696.449	3695.36	1547.99	663.257	5.57154	267369	17.268	16.133	18.037	16.403	47.101	14.848	80.356	16.304	19.547	61.505	19	1092.27	1426.6	2108.86
C. vernus (2n = 8)	MNE Orjen	6.54	8.84	55.62	23.19	7.06	19.09	6.55	7.12	-1.22	3.08	3	3	1	3.2847	2.9145	0	2	0	0	0	2	0	594.771	3052.48	1264.85	566.302	5.39019	211282	13.571	13.007	16.742	16.787	38.951	15.59	67.405	14.943	18.121	45.27	19	946.938	882.497	1892.01
C. vernus (2n = 8)	MNE Orjen	8.14	11.42	51.03	23.09	7.9	21.32	7.3	11.7	-7.8	4.17	5	3	1	2.92278	2.92055	0	2	0	0	0	2	0	608.385	3115.32	1222.44	553.951	5.62382	197816	16.435	15.867	14.686	15.174	39.303	17.201	75.831	14.19	18.815	59.68	19	953.103	1098.74	2435.85
C. vernus (2n = 8)	MNE Orjen	6.13	7.3	55.28	23.03	7.7	19.2	6.74	8.7	-1.68	3.08	3	3	1	2.99091	2.84866	0	2	0	1	0	2	0	586.532	3183.41	1354.68	546.366	5.82652	200436	15.367	16.964	17.099	15.542	45.273	14.846	74.684	17.762	18.439	60.679	19	1070.88	1341.38	2649.38
C. vernus (2n = 8)	MNE Orjen	7.68	10.37	58.38	26.27	6.96	21.42	7.05	10.58	-2.6	3.29	3	3	1	3.77443	3.0383	1	2	0	0	1	2	0	664.316	3814.4	1580.36	679.845	5.61069	266164	15.386	15.779	14.03	12.479	40.597	15.212	66.597	15.451	18.109	47.789	19	1108.18	1235.86	2309.43
C. vernus (2n = 8)	MNE Orjen	6.66	10.06	54.04	26.07	9.64	24.57	10.47	9.88	-2.66	3.71	4	3	1	2.70436	2.3467	1	1	0	0	1	2	0	784.707	4237.95	1688.61	843.614	5.02357	355647	17.277	19.385	22.781	22.574	49.833	15.162	80.926	15.325	21.254	59.592	19	1431.89	1302.04	2440.48
C. vernus (2n = 8)	MNE Orjen	8.04	12.38	65.15	28.11	9.63	24.62	9.21	12.71	-2.28	3.71	3	3	1	2.919	2.67318	1	2	0	0	1	2	0	563.346	2975.04	1186.87	593.798	5.01019	215349	14.42	13.245	14.881	16.738	38.702	13.729	65.165	14.995	19.771	51.114	18	776.588	896.849	1840.84
C. vernus (2n = 8)	MNE Orjen	9.58	9.65	52.86	22.51	7.34	19.39	5.88	9.49	-3.46	3.05	4	3	1	3.06676	3.29762	1	2	0	0	1	2	0	533.124	2944.52	1152.49	625.674	4.70616	176808	13.864	14.637	13.638	14.116	38.046	16.42	60.074	14.64	14.968	47.299	19	965.408	895.876	1975.02
C. vernus (2n = 8)	MNE Orjen	6.01	10.27	56.68	22.91	7.66	19.14	6.89	10.37	-2.15	2.69	3	3	1	2.99086	2.77794	0	2	0	0	0	2	0	776.685	4322.93	1791.75	771.592	5.60261	327423	18.027	16.529	16.35	17.419	43.57	16.469	72.301	20.284	23.439	60.836	20	1269.01	1405.47	3369.77
C. vernus (2n = 8)	MNE Orjen	6.34	10.14	60.53	23.97	9.17	21.72	7.72	11.39	-7.85	3.82	5	3	1	2.61396	2.81347	0	2	0	0	0	2	0	569.843	3154.31	1226.65	659.02	4.78637	204279	16.39	14.419	15.902	17.828	40.927	14.867	64.571	17.072	22.544	57.641	19	855.201	923.275	1963.89
C. vernus (2n = 8)	MNE Orjen	6.49	10.23	64.16	19.68	7.66	19.29	6.31	7.24	0.94	2.78	4	3	1	2.56919	3.05705	0	2	0	0	0	2	1	539.145	2593.47	1024.76	562.911	4.60725	164463	17.443	16.089	10.283	12.917	56.501	20.088	89.05	15.753	17.037	58.032	17	895.774	713.427	1674.08
C. vernus (2n = 8)	MNE Orjen	5.39	9.14	57.87	20.82	7.08	18.45	6.01	6.22	0.35	1.9	4	3	1	2.94068	3.06988	0	2	0	0	0	2	1	556.153	3090.1	1269.06	618.97	4.99232	191554	13.948	15.137	18.082	20.521	35.446	15.999	64.551	16.085	20.102	48.593	19	836.322	939.724	2080.67
C. vernus (2n = 8)	MNE Orjen	6.18	8.92	59.36	21.12	6.9	18.9	6.27	6.54	0.75	3.31	4	3	1	3.06087	3.01435	0	2	0	0	0	2	1	413.575	2397.76	937.749	485.644	4.93729	99278.5	14.425	15.375	11.257	14.436	43.469	15.069	66.415	16.801	20.895	44.017	14	876.511	836.578	1641.26
C. vernus (2n = 8)	MNE Orjen	5.91	9.66	66.76	22.34	7.02	20.2	6.53	7.07	0.42	2.61	4	3	1	3.18234	3.09342	0	2	0	1	0	2	1	481.365	2249.91	819.356	478.387	4.70311	142061	15.87	17.718	14.34	15.92	38.545	17.077	59.699	15.978	22.704	49.606	13	582.806	730.771	1598.74
C. vernus (2n = 8)	BIH Vlašić	6.82	8.86	59.03	25.99	7.62	22.92	8.04	8.64	-5.3	6.33	3	2	1	3.41076	2.85075	2	3	0	0	1	2	0	786.588	4777.69	2120.61	660.699	7.23126	304489	19.506	19.298	14.519	14.562	37.912	19.169	66.39	14.618	18.58	40.415	21	955.704	1181.78	3481.11
C. vernus (2n = 8)	BIH Vlašić	7.22	10.89	60.05	24.64	8.14	21.35	7.68	10.4	-5.97	9.74	3	2	1	3.02703	2.77995	1	3	0	0	1	2	0	762.64	6021.8	2634.14	538.32	11.1863	277595	15.894	15.879	19.49	24.22	32.42	15.092	61.703	12.919	19.139	59.098	34	1146.59	1236.55	2809.13
C. vernus (2n = 8)	BIH Vlašić	7.65	8.05	58.05	22.98	6.4	19.16	4.84	9.35	-11.04	5.73	3	2	1	3.59063	3.95868	1	3	0	0	1	2	0	774.778	4233.32	1798.12	539.342	7.84905	233848	19.933	19.063	16.159	15.543	38.805	17.035	70.644	16.515	20.543	44.128	19	1665.31	1869.59	3365.89
C. vernus (2n = 8)	BIH Vlašić	8.26	11.21	63.1	28.89	8.96	25.67	8.67	12.36	-5.42	3.85	3	3	1	3.22433	2.96078	1	3	0	0	1	2	0	831.796	4412.36	1935.29	608.513	7.25105	227227	18.732	14.578	17.536	16.605	31.387	16.83	66.296	16.876	20.804	57.695	20	1194.35	1330.62	4371.06
C. vernus (2n = 8)	BIH Vlašić	5.62	6.61	52.68	25.93	8.79	24.2	8.23	8.81	-1.91	4.3	3	3	1	2.94994	2.94046	0	3	0	0	0	2	0	701.381	4294.4	1850.35	660.618	6.50058	268842	26.595	21.509	18.411	17.406	43.539	17.345	86.592	17.392	21.181	68.736	19	1487.79	1395.08	2644.69
C. vernus (2n = 8)	BIH Vlašić	6.11	11.33	59.61	29.29	7.55	28.22	7.5	9.94	-6.75	5.42	3	3	1	3.87947	3.76267	1	3	0	0	1	2	0	893.644	5540.49	2285.4	836.995	6.6195	393356	19.979	20.406	14.862	14.934	42.097	16.505	73.084	17.326	17.811	51.025	29	1823.12	1819.34	3207.02
C. vernus (2n = 8)	BIH Vlašić	7.5	10.73	50.79	24.87	8.5	23.51	8.22	9.79	-8.87	5.05	4	2	1	2.92588	2.8601	2	3	0	0	1	2	0	682.322	4097.25	1715.56	550.861	7.43789	201382	19.221	15.282	14.759	17.612	36.919	14.024	64.176	16.554	17.424	64.828	20	980.198	898.388	2780.34
C. vernus (2n = 8)	BIH Vlašić	7.46	8.74	48.1	21.95	8.13	19.92	7.2	7.08	-3.11	3.98	5	3	1	2.69988	2.76667	0	3	0	3	1	2	0	890.332	5148.13	2220.39	732.517	7.028	375028	17.954	20.582	15.683	14.925	46.525	17.545	82.776	17.622	19.939	76.536	25	2370.34	2023.26	3528.55
C. vernus (2n = 8)	BIH Vlašić	6.33	10.85	64.09	27.21	8.04	24.21	6.99	11.76	-5.88	4.37	3	3	1	3.38433	3.46352	1	3	0	0	1	2	0	694.211	4358.19	1849.25	614.336	7.09415	217437	22.646	20.524	16.42	16.319	34.41	17.969	53.246	18.391	20.889	63.315	24	1177.8	1291.04	2116.74
C. vernus (2n = 8)	BIH Vlašić	6.63	9.94	57.31	25.43	6.02	23.23	5.82	8.97	-8.69	2.72	4	3	1	4.22425	3.99141	1	3	0	0	1	2	0	741.734	4286.88	1750.75	573.216	7.47865	251613	22.259	17.305	14.029	15.507	37.643	14.016	63.459	15.112	15.993	45.717	19	1310.88	1252.23	3138.99
C. vernus (2n = 8)	BIH Vlašić	4.92	8.61	47.86	27.03	7.31	24.51	7.47	10.82	-7.26	3.49	3	3	1	3.69767	3.28112	2	3	0	0	1	2	0	470.696	3106.29	1304.4	440.969	7.04424	106379	18.306	18.248	11.935	12.278	28.621	13.973	46.289	16.908	15.025	40.965	19	927.869	836.498	2796.82
C. vernus (2n = 8)	BIH Vlašić	6.39	9.16	59.53	23.09	5.9	22.24	5.89	9.1	-12.09	3.14	4	2	1	3.91356	3.77589	1	3	0	0	1	2	0	747.469	4316.49	1910.62	501.051	8.61486	245244	16.744	17.889	15.236	14.575	39.455	14.28	72.166	13.453	18.862	61.125	19	1337.61	1464.12	3256.63
C. vernus (2n = 8)	BIH Vlašić	5.37	8.02	57.55	30.31	8.14	27.74	7.24	7.7	-3.96	4.1	3	2	1	3.72359	3.83149	1	3	0	0	1	2	0	550.968	3356.76	1386.91	399.916	8.39368	138661	15.201	13.848	11.872	11.228	23.254	13.345	41	13.14	15.447	38.184	20	842.204	872.635	1899.77
C. vernus (2n = 8)	BIH Vlašić	5.27	8.43	52.89	27.8	8.27	23.94	7.07	11.12	-8.43	4.1	4	3	1	3.36155	3.38614	1	3	0	0	1	2	0	802.962	4228.04	1804.85	733.865	5.76133	313025	20.197	14.735	17.826	17.804	41.565	58.696	86.694	24.362	27.047	73.125	20	1785.34	1534.72	3662.64
C. vernus (2n = 8)	BIH Vlašić	5.99	9.16	48.48	28.23	8.98	25.51	9.16	8.68	-3.09	4.26	4	2	1	3.14365	2.78493	0	3	0	0	0	2	0	638.086	3409.73	1509.13	452.801	7.53031	166889	15.386	18.376	14.892	14.662	44.844	14.258	74.248	16.081	19.849	60.31	18	631.602	921.829	2668.41
C. vernus (2n = 8)	BIH Vlašić	5.6	8.84	53.26	25.48	5.79	23.18	4.96	8.16	-8.39	3.1	4	2	1	4.40069	4.67339	1	3	0	0	1	2	0	936.971	6278.48	2660.04	844.349	7.43588	429436	18.332	13.997	18.943	19.134	36.277	14.605	71.541	15.675	20.66	72.191	32	1537.73	1443.97	3632.78
C. vernus (2n = 8)	BIH Vlašić	4.3	8.76	52.45	27.33	8.96	24.42	7.69	10.08	-4.54	3.96	4	2	1	3.05022	3.17555	2	3	0	0	1	2	0	428.482	3077.2	1229.32	537.982	5.7199	131855	16.669	13.846	13.349	13.928	27.125	15.124	47.235	18.157	18.864	56.029	19	589.862	754.56	2164.24
C. vernus (2n = 8)	BIH Vlašić	7.37	10.18	51.78	25.75	7.89	23.06	7.88	9.72	-8.17	7.63	4	2	1	3.26362	2.9264	0	3	0	3	1	2	0	646.19	4030.32	1635.87	638.965	6.30758	228842	19.066	14.301	16.14	13.644	37.733	18.069	80.183	15.618	18.261	54.214	20	1040.26	1256.62	2457.47
C. vernus (2n = 8)	BIH Vlašić	4.96	8.3	49.34	31.92	8.17	28.16	7.08	9.53	-4.34	4.01	5	2	1	3.90698	3.9774	1	3	0	0	1	2	0	908.382	4568.83	1968.15	583.233	7.83362	291949	19.488	15.873	13.365	13.333	40.206	15.345	69.316	18.893	22.712	71.672	20	1165.71	1148.44	3806.65
C. vernus (2n = 8)	BIH Vlašić	5.46	8.86	45.1	22.9	7.27	20.13	6.8	8.67	-5.46	4.29	3	2	1	3.14993	2.96029	1	3	0	0	1	2	0	866.95	6195.17	2679.12	1037.08	5.97368	455467	22.221	20.964	19.452	19.113	45.558	16.61	94.348	18.558	24.671	76.597	24	1682.92	1554.25	2296.53
C. heuffelianus (2n = 10)	SVK Humenné *	8.56	11.07	100.18	39.48	15.26	36.46	15.37	12.48	5.66	4.96	4	3	1	2.58716	2.37215	2	2	1	1	1	0	2	694.205	6275.6	2838.62	553.212	11.3439	262978	16.616	14.112	13.717	14.854	32.222	19.721	39.741	15.592	21.084	53.349	21	1115.19	1123.07	1091.84
C. heuffelianus (2n = 10)	SVK Humenné *	8.75	11.66	99.84	35.1	16.75	31.68	15.99	14.16	1.27	4.15	5	2	1	2.09552	1.98124	2	2	1	1	1	0	2	545.77	3901.22	1848.98	310.657	12.558	128358	15.515	14.613	15.181	18.516	35.707	17.456	46.125	18.969	22.809	49.69	14	643.324	774.301	1156.18
C. heuffelianus (2n = 10)	SVK Humenné *	6.35	8.62	76.56	36.06	14.21	30.6	14.32	14.43	0.96	4.08	4	3	1	2.53765	2.13687	2	3	0	1	1	0	1	746.232	6172.6	2700.24	611.815	10.089	308249	15.503	13.599	18.766	26.056	36.29	19.65	53.116	21.323	24.181	72.201	19	928.799	981.378	1464.29
C. heuffelianus (2n = 10)	SVK Humenné *	10.93	12.63	108.03	38.01	13.62	36.84	14.42	13.76	-6.07	4.13	4	3	1	2.79075	2.55479	2	3	0	1	1	0	0	611.339	4947.06	2216.57	470.057	10.5244	243245	14.054	13.868	15.052	18.988	30.75	19.505	37.648	21.533	28.949	61.204	21	756.698	885.506	1484.72
C. heuffelianus (2n = 10)	SVK Humenné *	9.41	12.05	96.66	37.88	13.37	35.84	13.71	11.82	3	4.91	5	4	1	2.83321	2.61415	2	3	1	1	1	1	2	751.251	4760.44	2049.83	461.129	10.3235	317297	15.863	14.457	17.129	18.996	35.703	18.441	66.737	19.009	28.396	80.867	18	602.991	859.229	1590.03
C. heuffelianus (2n = 10)	SVK Humenné *	8.67	11.83	99.78	42.22	13.22	37.5	13.83	12.18	-7.64	3.05	5	3	1	3.19365	2.7115	2	2	1	1	1	0	0	856.508	8167.36	3784.38	656.14	12.4476	378585	18.103	15.45	18.277	21.531	34.935	17.357	53.91	17.02	23.726	61.872	27	1438.57	1219.78	1532.99
C. heuffelianus (2n = 10)	SVK Humenné *	8.17	10.42	93.31	43.02	14.78	39.09	14.11	13.88	5.14	5.56	5	3	1	2.91069	2.77038	2	3	1	1	1	0	2	634.799	4756.64	2076.76	674.276	7.05444	314456	16.553	14.229	20.75	24.772	28.181	20.443	42.408	19.891	30	80.749	19	780.73	864.969	986.863
C. heuffelianus (2n = 10)	SVK Humenné *	9.51	8.26	112.28	34.55	14.43	31.43	13.59	14.3	4.32	4.69	4	3	1	2.39432	2.31273	2	3	0	1	1	0	2	800.275	6289.34	2904.61	684.329	9.19052	421238	15.439	15.779	22.528	21.489	31.355	16.787	31.609	19.823	26.428	71.397	21	894.409	1011.76	1390.99
C. heuffelianus (2n = 10)	SVK Humenné *	7.54	8.97	85.68	33.23	12.48	29.51	11.89	11.81	0.48	3.96	4	2	1	2.66266	2.48192	2	3	1	1	1	0	1	889.016	5326.73	2324.32	768.5	6.93133	620230	16.45	14.453	18.275	18.421	32.251	18.046	57.581	19.789	28.5	77.871	19	1056.69	971.582	1980.43
C. heuffelianus (2n = 10)	SVK Humenné *	8.79	10.52	91.25	34.7	14.4	30.86	15.33	13.1	2.27	4.61	5	3	1	2.40972	2.01305	2	3	0	1	1	0	2	672.775	5319.3	2293.74	739.243	7.1956	328117	19.967	17.381	19.549	20.254	40.762	19.348	43.831	22.248	30.553	68.563	19	1208.38	1108.27	1804.61
C. heuffelianus (2n = 10)	SVK Humenné *	9.61	11.41	71.4	36.9	14.62	33.15	12.84	12.93	-2.42	4.99	4	2	1	2.52394	2.58178	2	2	1	1	1	0	0	872.745	6761.65	2811	796.557	8.4886	478181	19.108	16.863	22.541	21.66	38.472	17.255	42.906	20.064	24.193	90.923	25	1363.26	986.914	1130.26
C. heuffelianus (2n = 10)	SVK Humenné *	7.49	8.99	83.76	36.16	12.72	33.12	13.69	14.46	2.96	3.65	4	3	1	2.84277	2.41928	2	2	1	1	1	0	2	895.426	6805.66	2796.89	839.286	8.10887	491913	18.101	15.82	17.79	17.452	33.038	18.555	38.839	19.483	28.377	81.594	24	1192.36	867.596	1288.77
C. heuffelianus (2n = 10)	SVK Humenné *	7.43	9.87	98.81	37.55	15.84	37.11	15.19	13.04	7.4	4.47	5	3	1	2.37058	2.44305	2	3	0	1	1	1	2	645.333	6563.69	2958.14	513.317	12.7868	257016	16.894	14.138	18.793	20.812	36.476	19.76	38.425	17.414	28.103	84.903	21	1200.47	1093.86	1341.4
C. heuffelianus (2n = 10)	SVK Humenné *	6.31	9.9	93.42	35.86	13.18	34.62	12.57	13.07	4.59	3.44	5	2	1	2.72079	2.75418	2	3	0	1	1	0	2	937.807	6786.31	2896.14	770.181	8.81132	544286	19.607	17.727	21.686	20.311	40.689	17.348	41.611	19.172	28.962	68.122	19	1366.86	1319.94	2001.61
C. heuffelianus (2n = 10)	SVK Humenné *	7.25	11.26	76.19	35.12	14.33	33.23	13.45	12.81	5.84	4.5	4	2	1	2.4508	2.47063	2	3	1	1	1	0	2	722.694	4851.84	2138.79	623.469	7.78201	348242	13.141	13.963	16.193	18.232	37.093	18.762	43.804	22.228	24.416	75.531	23	999.363	920.508	1507.3
C. heuffelianus (2n = 10)	SVK Humenné *	8.14	10.31	84.83	36.27	15.92	33.79	15.94	14.41	0.58	4.2	4	2	1	2.27827	2.11982	2	2	1	1	1	0	1	752.326	4874.77	2157.92	641.526	7.59871	366410	14.406	13.433	19.556	16.503	35.851	20.16	38.178	16.234	24.687	74.493	25	938.442	981.582	1365.63
C. heuffelianus (2n = 10)	SVK Humenné *	6.35	8.09	86.12	35.28	13.69	30.68	11	13.26	1.92	2.7	5	2	1	2.57706	2.78909	2	3	1	1	1	0	2	616.682	4483.13	1911.01	458.476	9.77833	204721	17.503	12.084	14.769	17.207	33.192	23.115	48.307	16.891	26.71	58.695	19	1178.25	869.485	1345.94
C. heuffelianus (2n = 10)	SVK Humenné *	7.99	7.22	89.62	33.07	14.09	30.21	14.67	13.46	1.61	3.95	4	3	1	2.34705	2.0593	2	3	0	1	1	0	2	745.441	4791.59	2120.02	639.041	7.49809	369316	11.748	14.201	19.498	19.152	32.877	15.793	49.174	18.054	24.728	57.622	21	712.206	991.021	1421.32
C. heuffelianus (2n = 10)	SVK Humenné *	9.22	11.76	98.48	41.96	16.29	40.38	15.12	12.54	8.27	6.19	4	3	1	2.57581	2.67063	2	3	1	1	1	0	2	737.685	5350.26	2426.12	413.288	12.9456	274445	14.24	11.069	17.829	16.811	35.556	16.938	45.711	16.325	24.312	52.301	19	899.792	963.622	1391.88
C. heuffelianus (2n = 10)	SVK Humenné *	8.02	11.37	95.3	33.97	15.15	33.43	16.07	12.76	3.28	3.95	4	2	1	2.24224	2.08027	2	3	0	1	1	0	2	701.974	5251.64	2431.47	383.292	13.7014	265184	15.395	15.567	17.038	19.135	33.795	16.337	36.074	16.6	24.362	62.106	20	965.306	953.137	1309.74
C. heuffelianus (2n = 10)	ROU Rodnei	5.09	7.69	52	37.47	12.99	34.95	12.53	8.12	1.43	4.61	3	2	1	2.88453	2.78931	2	3	1	1	1	1	2	772.555	5685.97	2413.48	577.008	9.85424	308181	19.203	16.847	21.229	19.754	33.455	19.917	60.941	17.414	23.091	76.915	23	1502.45	1201.72	1744.97
C. heuffelianus (2n = 10)	ROU Rodnei	7.15	10.57	67.37	35.65	12.24	34	12.5	12.97	1.82	3.54	5	2	1	2.91258	2.72	2	2	0	1	1	0	2	739.966	6122.66	2843.03	560.529	10.923	300357	18.575	18.166	21.002	21.419	28.37	18.342	56.007	19.567	25.29	70.893	23	1358.98	1181.82	2214.27
C. heuffelianus (2n = 10)	ROU Rodnei	8.84	10.88	62.21	44.66	16.88	38.4	14.26	11.96	2.14	3.72	5	2	1	2.64573	2.69285	1	3	1	1	1	0	2	971.391	6309.17	2686.75	650.385	9.70067	518407	22.232	18.923	21.753	23.208	38.69	22.125	72.465	17.864	26.151	83.256	22	2023.19	1278.31	2264.68
C. heuffelianus (2n = 10)	ROU Rodnei	8.11	14.09	77.26	45.75	19.96	40.31	16.48	21.25	2.37	8.31	6	3	1	2.29208	2.446	1	3	1	1	1	0	2	1171.93	7401.95	3398.21	693.336	10.6759	742323	19.719	16.157	13.121	15.435	39.499	19.222	75.356	17.352	24.502	92.488	37	1634.66	1250.4	1797.58
C. heuffelianus (2n = 10)	ROU Rodnei	8.94	10.04	50.48	36.46	15.55	32.55	14.2	14.74	1.8	3.61	4	2	1	2.34469	2.29225	1	3	0	1	1	0	2	732.614	4446.12	1945.8	536.954	8.28027	292378	16.951	15.21	17.357	17.671	41.009	19.11	65.251	17.077	28.615	56.262	20	969.141	853.044	2047.59
C. heuffelianus (2n = 10)	ROU Rodnei	6.47	10.12	70.99	40.85	13.7	38.11	14.69	14.88	6.83	8.56	5	3	1	2.98175	2.59428	2	1	1	1	1	1	2	698.184	4444.8	1945.92	559.836	7.93947	232851	17.094	17.08	13.676	16.251	30.469	16.532	60.251	15.919	24.007	64.042	23	1368.82	1166.3	1864.66
C. heuffelianus (2n = 10)	ROU Rodnei	7.96	10.29	64.81	35.93	15.04	33.37	15.55	11.98	5.32	5.78	5	2	1	2.38896	2.14598	2	2	0	1	1	1	2	690.873	4445.54	1962.51	446.51	9.95619	244788	16.598	12.672	14.053	12.718	32.968	17.5	48.964	16.805	18.237	57.271	22	1329.41	1034.11	1783.04
C. heuffelianus (2n = 10)	ROU Rodnei	8.44	10.03	69.43	39.06	13.44	36.04	13.36	10.6	-1.72	5.86	4	2	1	2.90625	2.6976	2	1	0	1	1	0	0	571.8	3903.08	1723.22	442.39	8.82271	272589	17.407	18.17	15.714	12.948	39.495	17.067	64.864	16.849	24.25	65.753	17	1069.9	1006.95	2059.44
C. heuffelianus (2n = 10)	ROU Rodnei	7.67	10.2	62.66	33.72	12.65	31.36	14.26	10.91	1.42	5.28	3	2	1	2.66561	2.19916	2	2	1	1	1	0	2	538.189	3177.65	1332.53	424.224	7.49049	171700	12.654	12.057	16.138	14.641	39.053	13.647	57.733	16.744	19.23	44.401	19	576.356	642.901	1407.14
C. heuffelianus (2n = 10)	ROU Rodnei	5.71	9.56	56.02	32.85	12.92	30.2	13.97	10.54	4.39	4.79	4	2	1	2.54257	2.16178	2	1	0	1	1	0	2	757.09	4836.08	2219.15	595.337	8.12326	339137	17.26	16.299	17.144	17.933	32.762	20.001	64.444	19.267	23.326	73.198	18	1076.72	1053.09	1598.64
C. heuffelianus (2n = 10)	ROU Rodnei	5.17	7.85	70.54	36.89	11.51	35.47	11.74	10.93	2.42	7.33	4	3	1	3.20504	3.02129	2	3	1	1	1	0	2	504.615	3645.14	1651.32	459.212	7.93782	178649	16.43	15.695	18.477	16.4	34.985	17.572	55.665	17.181	26.18	49.084	13	907.787	980.297	1215.31
C. heuffelianus (2n = 10)	ROU Rodnei	6.72	8.42	54.57	29.51	12.26	28.17	10.65	10.64	-0.32	4.66	4	2	1	2.40701	2.64507	2	2	0	1	1	1	1	576.016	3795.24	1736.06	446.234	8.50505	188901	14.471	17.142	15.062	18.727	37.949	18.329	41.324	18.429	22.519	69.511	19	991.71	904.043	1598.1
C. heuffelianus (2n = 10)	ROU Rodnei	6.45	9.75	64.97	34.57	13.72	32.33	12.27	12.28	6.68	5.04	5	2	1	2.51968	2.63488	1	3	1	1	1	0	2	615.603	3978.78	1660.43	514.012	7.74065	213828	19.967	18.409	20.245	16.736	32.319	18.573	64.456	15.473	18.52	70.255	19	1154.31	958.941	1422.82
C. heuffelianus (2n = 10)	ROU Rodnei	4.4	4.87	59.39	31.37	12	30.12	11.97	12.19	-2.69	4.36	4	2	1	2.61417	2.51629	1	3	1	1	1	0	0	364.001	3032.27	1383.94	389.76	7.77985	81114	16.206	13.409	14.407	15.022	37.713	18.131	46.936	15.87	23.457	47.683	15	679.749	806.899	966.507
C. heuffelianus (2n = 10)	ROU Rodnei	7.51	8.87	53.38	31.48	14.06	30.41	15.82	12.64	4.38	5.92	4	2	1	2.23898	1.92225	1	3	0	1	1	1	2	598.449	3711.98	1699.46	429.408	8.64442	171352	14.044	12.114	14.282	15.819	26.552	19.607	48.527	20.937	23.893	68.19	19	605.923	886.045	1318.54
C. heuffelianus (2n = 10)	ROU Rodnei	7.53	10.63	71.23	37.2	15.04	35.42	14.98	13.36	4.02	6.41	4	2	1	2.4734	2.36449	2	1	1	1	1	1	2	700.286	5168.44	2339.99	570.287	9.06288	271665	16.804	17.114	14.922	15.134	37.322	19.861	63.22	16.211	22.301	60.53	21	1551.1	1118.99	2536.85
C. heuffelianus (2n = 10)	ROU Rodnei	5.37	7.34	55.84	31.86	12.5	29.67	11.8	10.46	2.99	4.8	4	2	1	2.5488	2.51441	2	2	0	1	1	0	2	795.99	5073.63	2102.84	546.574	9.2826	241574	23.884	17.348	20.75	20.993	34.088	20.602	56.532	17.844	24.152	59.682	24	1502.35	1204.46	970.51
C. heuffelianus (2n = 10)	ROU Rodnei	6.37	10.18	52.81	36.31	13.94	33.47	12.61	11.8	-1.88	4.86	3	3	1	2.60473	2.65424	2	1	0	1	1	0	0	676.493	4878.97	2163.16	491.546	9.92576	202250	22.303	16.604	17.407	18.477	35.688	20.656	44.938	16.783	21.421	57.982	22	1548.34	1255.9	971.336
C. heuffelianus (2n = 10)	ROU Rodnei	5.4	8.16	53.96	33.37	12.88	33.26	11.61	12.49	0	5.68	4	2	1	2.59084	2.86477	2	2	1	1	1	0	1	729.679	5022.64	2190.91	582.765	8.61864	311470	18.813	18.876	20.112	18.031	41.617	19.648	52.543	20.402	25.614	70.905	21	1183.8	921.938	1394.05
C. heuffelianus (2n = 10)	ROU Rodnei	4.98	7.6	47.65	36.33	11.98	33.98	10.6	10.85	7.26	5.88	4	3	1	3.03255	3.20566	2	1	0	1	1	1	2	591.912	3413.4	1394.76	453.963	7.51911	138927	17.77	18.91	15.323	13.7	27.877	16.742	41.457	18.166	24.238	63.325	19	1037.23	1185.35	2173.76
C. and cf. heuffelianus (2n = 10 and 2n = 18 SCC)	ROU Parang	6.44	9.92	66.29	51.2	17.63	47.96	17.73	13.41	1.01	7.11	4	3	1	2.90414	2.70502	1	1	1	1	1	1	2	627.849	4992.48	2151.08	464.413	10.7501	174353	20.05	17.76	13.969	15.01	39.959	18.045	55.899	14.306	20.825	51.371	21	1483.29	1113.65	2432.34
C. and cf. heuffelianus (2n = 10 and 2n = 18 SCC)	ROU Parang	5.29	8	56.65	36.6	12.69	35.72	12.46	13.46	-0.38	4.94	4	3	1	2.88416	2.86677	1	3	0	1	1	1	1	633.309	3863.7	1729.56	422.707	9.14036	216288	19.859	17.771	14.947	14.99	33.807	13.931	53.27	11.345	22.422	73.987	17	992.968	1048.04	2060.31
C. and cf. heuffelianus (2n = 10 and 2n = 18 SCC)	ROU Parang	9.5	16.16	61.35	36.59	14.11	35.59	13.93	16.24	-1.28	5.57	3	3	1	2.5932	2.55492	1	3	1	1	1	0	0	868.867	6973.26	3077.1	672.198	10.3738	470451	32.303	26.008	21.338	21.735	37.461	20.152	78.517	21.536	25.246	96.877	23	3550.41	2890.13	8293.54
C. and cf. heuffelianus (2n = 10 and 2n = 18 SCC)	ROU Parang	5.64	8.06	50.17	36.67	10.92	35.78	11.63	10.01	5.05	4.28	3	2	1	3.35806	3.07653	2	1	1	1	1	1	2	610.586	3437.52	1528.44	412.2	8.33945	147064	17.511	16.531	17.315	15.16	34.11	15.487	56.424	13.431	19.247	36.431	19	988.883	901.185	2117.06
C. and cf. heuffelianus (2n = 10 and 2n = 18 SCC)	ROU Parang	5.56	8.76	62.63	38.52	19.83	36.97	21.71	13.32	4.41	5.24	4	3	1	1.94251	1.7029	2	3	1	1	1	2	2	513.048	3500.93	1613.63	476.083	7.35361	127038	21.604	18.395	19.194	16.443	29.938	19.264	50.813	17.025	18.503	57.216	18	1187.31	1130.99	2731.51
C. and cf. heuffelianus (2n = 10 and 2n = 18 SCC)	ROU Parang	5.43	8.15	49.86	35.27	10.38	32.11	10.47	9.62	0.44	4.16	3	2	1	3.39788	3.06686	2	3	1	1	1	1	1	726.181	4142.79	1770.71	424.759	9.75327	200275	16.98	17.241	14.844	13.225	35.564	17.051	62.694	15.58	18.919	53.85	18	1192.49	1077.04	1793.56
C. and cf. heuffelianus (2n = 10 and 2n = 18 SCC)	ROU Parang	5.49	7.72	42.19	32.82	10.73	32.24	11.22	9.15	0.61	4.21	4	2	1	3.05871	2.87344	1	2	1	1	1	1	1	902.111	6206.94	2967.34	774.322	8.01596	430096	26.599	22.04	19.723	18.413	42.392	17.909	63.364	19.977	27.727	72.075	25	2054.59	1897.29	4323.63
C. and cf. heuffelianus (2n = 10 and 2n = 18 SCC)	ROU Parang	5.39	6.7	59.69	38.57	10.42	37.88	10.64	9.47	2.73	3.3	4	2	1	3.70154	3.56015	1	1	0	1	1	1	2	570.582	4175.58	1850.47	441.033	9.46773	167448	16.252	13.5	14.944	15.067	27.932	16.926	51.562	16.007	23.307	65.034	25	960.876	858.676	1472.31
C. and cf. heuffelianus (2n = 10 and 2n = 18 SCC)	ROU Parang	5.75	8.94	57.8	37.35	13.59	36.38	13.31	9.87	1.81	3.66	4	2	1	2.74834	2.73328	2	3	0	1	1	1	2	694.939	4124.63	1860.29	425.041	9.70408	170056	16.247	12.27	15.501	18.608	34.227	14.885	61.351	18.65	21.701	77.221	23	870.497	880.454	2058.16
C. and cf. heuffelianus (2n = 10 and 2n = 18 SCC)	ROU Parang	4.81	6.26	56.58	30.43	11.14	27.72	9.44	8.1	2.68	3.62	4	2	1	2.7316	2.93644	1	1	0	1	1	0	2	469.205	2836.47	1206.67	322.416	8.79756	96359.4	14.825	13.428	15.162	13.209	25.404	13.624	42.804	13.976	18.406	46.093	18	616.236	539.363	1261.32
C. and cf. heuffelianus (2n = 10 and 2n = 18 SCC)	ROU Parang	5.67	8.1	64.83	38.02	10.98	35.81	9.57	9.64	0.61	2.94	4	2	1	3.46266	3.7419	1	1	1	1	1	1	1	875.75	4349.38	1990.33	528.124	8.23553	339115	20.221	15.529	15.689	17.169	33.176	16.397	52.078	13.58	19.993	51.994	23	1037.88	1268.01	2529.74
C. and cf. heuffelianus (2n = 10 and 2n = 18 SCC)	ROU Parang	7.28	10.1	48.35	34.7	12.12	33.55	12.12	8.62	0.22	3.54	4	2	1	2.86304	2.76815	1	3	0	1	1	1	1	797.29	4865.48	2133.92	536.361	9.07127	244639	19.861	19.266	15.126	17.164	42.288	20.994	59.39	17.036	21.344	57.966	20	1666.62	1352.34	1498.09
C. and cf. heuffelianus (2n = 10 and 2n = 18 SCC)	ROU Parang	5.21	9.14	89.01	35.42	13.89	34.29	13.89	13.34	5.01	5.11	5	2	1	2.55004	2.46868	1	3	1	1	1	1	2	810.395	5474.1	2409.63	524.872	10.4294	308369	13.683	14.194	14.642	14.406	36.988	14.311	65.174	14.167	20.651	47.88	29	1398.29	962.356	1866.81
C. and cf. heuffelianus (2n = 10 and 2n = 18 SCC)	ROU Parang	6.3	8.98	55.42	35.65	15.87	33.73	15.87	10.36	1.41	4.8	3	3	1	2.24638	2.12539	2	1	1	1	1	1	2	768.559	3867.12	1715.55	591.228	6.54082	255890	20.945	18.356	23.019	21.641	39.147	19.679	75.393	18.291	24.032	55.994	18	1034.61	1119.24	2374.84
C. and cf. heuffelianus (2n = 10 and 2n = 18 SCC)	ROU Parang	5	8.46	63.91	40.53	14.81	37.17	14.81	10.44	1.52	5.47	5	2	1	2.73666	2.50979	2	3	1	1	1	2	2	862.301	5127.58	2165.65	573.762	8.93678	278970	19.399	15.478	22.019	21.262	35.302	20.788	57.578	16.837	27.553	98.233	25	1213.25	1115.39	2098.32
C. and cf. heuffelianus (2n = 10 and 2n = 18 SCC)	ROU Parang	5.82	5.78	80.66	34.74	14.11	32.44	14.11	13.18	3.31	5.37	4	2	1	2.46208	2.29908	2	3	1	1	1	1	2	741.523	4852.71	2270.53	499.043	9.72404	294626	15.135	15.978	17.474	17.42	46.263	16.802	74.503	17.152	23.778	69.6	22	1103.77	1052.56	1380.81
C. and cf. heuffelianus (2n = 10 and 2n = 18 SCC)	ROU Parang	6.78	9.92	71.13	37.91	15.47	34.96	15.47	11.29	4.32	7.2	4	2	1	2.45055	2.25986	1	2	1	1	1	1	2	691.508	4610.08	1908.28	589.739	7.81716	226648	18.36	14.627	15.858	16.369	40.049	16.725	67.71	15.598	23.147	94.123	28	1334.37	1179.34	3101.91
C. and cf. heuffelianus (2n = 10 and 2n = 18 SCC)	ROU Parang	6.11	8.53	48.82	29.03	10.33	27.23	10.33	9.72	1.85	3.87	4	1	1	2.81026	2.63601	1	1	0	1	1	1	2	658.081	4261.42	1900.71	431.64	9.87263	164696	17.34	14.371	13.677	14.573	31.525	17.138	53.179	16.191	19.476	45.896	19	1268.73	990.568	3114.16
C. and cf. heuffelianus (2n = 10 and 2n = 18 SCC)	ROU Parang	5.74	8.35	59.37	33.8	11.16	33.39	11.16	10.6	-2.19	3.17	4	2	1	3.02867	2.99194	2	3	0	1	1	1	0	629.233	3652.17	1598.54	391.658	9.32489	212926	18.317	16.779	15.262	13.242	40.724	16.932	64.252	17.716	19.192	62.161	20	1105.18	987.377	2098.58
C. and cf. heuffelianus (2n = 10 and 2n = 18 SCC)	ROU Parang	5.56	6.85	48.85	33.42	11.5	32.08	11.5	10.66	2.77	4.93	4	2	1	2.90609	2.78957	1	1	0	1	1	0	2	441.573	2032.23	856.394	365.898	5.55409	110455	15.04	16.31	15.996	15.596	33.952	15.471	62.373	14.15	21.457	35.245	11	613.274	669.672	1428.45
C. and cf. heuffelianus (2n = 10 and 2n = 18 SCC)	ROU P. Braşov	11.27	14.43	90.15	39.82	9.99	38.81	10.1	12.73	1.53	2.86	5	3	2	3.98599	3.84257	2	1	0	1	1	1	2	672.156	4120.71	1836.92	460.956	8.9395	192582	19.428	16.713	14.187	13.432	29.561	15.203	40.78	14.588	18.556	65.574	20	1083.97	802.18	1916.6
C. and cf. heuffelianus (2n = 10 and 2n = 18 SCC)	ROU P. Braşov	4.99	7.59	58.84	32.15	9.76	29.95	9.15	11.23	-1.89	4.59	4	3	1	3.29406	3.27322	1	1	0	1	1	1	0	865.124	4957.36	2072.84	674.553	7.3491	354252	16.266	14.205	13.867	15.945	29.651	17.684	49.837	17.616	17.493	62.275	24	1679.33	1109.15	2847.75
C. and cf. heuffelianus (2n = 10 and 2n = 18 SCC)	ROU P. Braşov	4.88	7.58	70.24	35.5	10.86	33.27	11.19	9.57	5.04	3.85	4	2	1	3.26888	2.97319	1	1	0	1	1	0	2	558.059	2892.63	1231.77	448.065	6.45583	200733	15.263	15.093	14.15	16.019	33.369	20.027	33.539	18.301	16.207	50.923	13	801.974	787.582	2420.88
C. and cf. heuffelianus (2n = 10 and 2n = 18 SCC)	ROU P. Braşov	5.8	8.65	73.05	27.09	8.84	25.13	8.26	11.19	-15.13	2.67	5	2	1	3.06448	3.04237	1	1	0	0	1	0	0	641.354	4391.11	2012.67	424.665	10.3402	213811	13.231	15.239	13.295	13.389	38.878	15.194	58.787	18.367	18.078	94.622	21	1241.46	902.233	2959.16
C. and cf. heuffelianus (2n = 10 and 2n = 18 SCC)	ROU P. Braşov	6.2	8.73	62.54	30.95	10.79	29.97	9.79	12.05	-4.16	4.2	5	3	1	2.8684	3.06129	2	1	0	1	1	1	0	584.581	3602.91	1478.69	565.532	6.37084	187455	14.806	13.59	12.771	14.684	33.776	17.21	50.951	18.001	25.727	56.479	17	931.456	950.834	2158.99
C. and cf. heuffelianus (2n = 10 and 2n = 18 SCC)	ROU P. Braşov	8.91	11.99	69.77	36.86	12.85	35.96	12.79	14.58	3.06	4.71	5	2	1	2.86848	2.81157	2	3	0	0	1	0	2	742.695	4505.09	1908.1	518.281	8.69238	212600	16.637	15.444	13.906	10.207	29.973	16.593	48.617	15.542	21.679	67.944	21	1583.39	1010.43	2243.93
C. and cf. heuffelianus (2n = 10 and 2n = 18 SCC)	ROU P. Braşov	4.71	7.17	59.66	29.27	9.27	26.81	9.1	11.33	-3.05	4.57	5	3	1	3.1575	2.94615	2	3	1	0	1	1	0	657.188	4038.48	1819.06	461.715	8.7467	194399	16.691	13.955	13.624	15.55	29.683	17.658	46.51	17.164	22.487	69.022	19	1395.85	837.287	2310.39
C. and cf. heuffelianus (2n = 10 and 2n = 18 SCC)	ROU P. Braşov	6.56	9.25	73.74	36.05	11.38	32.96	10.43	12.82	-7.15	3.15	4	2	1	3.16784	3.16012	1	3	1	1	1	2	0	735.613	4109.96	1789.36	546.786	7.51658	244374	15.253	15.486	12.757	15.873	29.573	18.381	65.899	17.236	19.003	77.438	23	1057.08	922.975	2395.95
C. and cf. heuffelianus (2n = 10 and 2n = 18 SCC)	ROU P. Braşov	6.48	7.6	66.69	32.54	8.75	29.73	8.73	9.25	2.47	3.07	5	2	1	3.71886	3.4055	2	3	0	1	1	0	2	568.768	3208.56	1416.46	440.022	7.29182	137282	18.448	16.061	14.336	14.072	25.123	17.407	43.552	18.358	17.13	53.903	19	1088.26	820.607	2342.11
C. and cf. heuffelianus (2n = 10 and 2n = 18 SCC)	ROU P. Braşov	7.07	12.45	81.43	40.87	14.29	39.24	16.18	14.58	1.37	4.92	5	2	1	2.86004	2.42522	2	3	1	0	1	1	2	800.498	6145.38	2682.65	772.831	7.95177	356532	17.485	18.438	15.403	15.808	51.121	19.404	93.608	22.02	18.65	78.865	21	1593.57	1289.93	2846.05
C. and cf. heuffelianus (2n = 10 and 2n = 18 SCC)	ROU P. Braşov	7.23	8.65	55.64	31.95	10.9	30.53	10.68	11.16	1.41	3.52	4	2	1	2.93119	2.85861	2	1	0	1	1	0	2	665.01	4410.25	1983.97	429.754	10.2623	185573	17.913	14.934	16.737	18.308	36.377	18.542	66.86	19.226	24.83	80.081	20	1112.11	1050.55	2322.68
C. and cf. heuffelianus (2n = 10 and 2n = 18 SCC)	ROU P. Braşov	7.76	10.91	85.4	38.9	14.41	36.93	14.83	14.1	2.85	5.65	5	3	1	2.69951	2.49022	1	1	0	1	1	1	2	491.503	3893.76	1734.74	477.579	8.15313	168988	13.952	11.338	11.947	13.241	29.511	15.619	50.351	17.734	25.892	60.173	17	1178.34	918.091	1837.47
C. and cf. heuffelianus (2n = 10 and 2n = 18 SCC)	ROU P. Braşov	6	10.12	56.8	31.63	11.56	29.86	12.37	11.48	0.75	4.83	4	2	1	2.73616	2.4139	1	1	0	1	1	2	1	694.567	4319.46	2013.72	482.701	8.94851	212742	18.207	16.647	15.463	17.329	28.547	17.126	57.184	17.218	19.594	82.413	21	1229.38	969.108	2795.6
C. and cf. heuffelianus (2n = 10 and 2n = 18 SCC)	ROU P. Braşov	6.39	9.03	71.11	33.46	11.23	31.02	10.63	11.93	4.33	6.02	4	3	1	2.97952	2.91816	1	1	0	0	1	1	2	576.313	3132.96	1289.41	537.045	5.8337	231095	17.69	13.136	19.377	17.339	36.891	18.155	68.135	21.123	20.995	101.447	19	749.981	641.934	1829.17
C. and cf. heuffelianus (2n = 10 and 2n = 18 SCC)	ROU P. Braşov	6.29	10.35	61.25	36.55	10.72	34.37	10.74	10.92	0.93	3.5	4	2	1	3.40951	3.20019	2	1	0	1	1	1	1	634.432	2710.98	1068.25	527.341	5.14084	215856	17.733	17.93	16.216	17.483	35.554	16.747	68.638	16.85	23.893	70.169	13	1030.02	1122.31	3589.07
C. and cf. heuffelianus (2n = 10 and 2n = 18 SCC)	ROU P. Braşov	6.43	9.57	68.16	40.95	10.86	37.22	10.65	11.08	3.9	4.89	4	2	1	3.77072	3.49484	2	3	0	0	1	0	2	630.263	3203.52	1302.79	514.592	6.22535	239945	18.043	15.159	12.92	15.194	37.33	17.663	63.072	19.143	21.45	80.934	19	597.96	594.31	2280.14
C. and cf. heuffelianus (2n = 10 and 2n = 18 SCC)	ROU P. Braşov	5.94	8.66	75.66	35.36	12.01	34.25	11.39	10.73	3.99	4.17	4	2	1	2.94421	3.00702	2	3	1	0	1	1	2	607.165	2721.95	1008.51	535.44	5.08358	199893	15.957	17.631	14.071	15.629	33.537	15.808	64.27	17.537	24.634	87.783	11	1053.36	1163.79	3708.7
C. and cf. heuffelianus (2n = 10 and 2n = 18 SCC)	ROU P. Braşov	8.8	13.48	83.94	38.09	13.37	36.03	14.97	13.09	1.71	5.94	6	2	2	2.84892	2.40681	1	3	1	1	1	1	2	642.387	5080.84	2085.02	634.574	8.0067	245996	16.84	15.691	16.521	19.078	42.076	15.98	54.215	16.64	25.323	73.516	22	1851.14	1200.96	3431.75
C. and cf. heuffelianus (2n = 10 and 2n = 18 SCC)	ROU P. Braşov	8.32	10.04	56.37	38.75	11.9	37.25	12.18	10.25	-3.68	3.96	4	2	2	3.2563	3.05829	2	3	0	1	1	2	0	597.399	4543.42	2025.98	647.21	7.02001	207930	19.906	19.802	17.249	17.403	36.534	19.967	52.05	17.269	20.924	75.6	19	2177.85	1326.25	2369.99
C. and cf. heuffelianus (2n = 10 and 2n = 18 SCC)	ROU P. Braşov	8.61	10.52	66.68	35.01	12.05	32.45	11.54	9.98	2.2	4.37	4	2	1	2.90539	2.81196	2	3	1	0	1	2	2	641.117	3869.06	1732.68	480.729	8.04831	195662	18.03	16.806	15.007	13.991	38.748	19.669	59.214	18.982	24.969	77.221	18	1475.39	1019.71	2415.02
C. cf. heuffelianus (2n = 18 SCC)	ROU Bucegi *	7.82	14.25	70.72	36.75	16.49	36.15	15.84	12.77	4.34	6.08	5	2	1	2.22862	2.2822	1	3	0	1	1	2	2	855.763	5011.25	2335.05	519.275	9.65048	222502	18.975	16.931	18.152	21.072	44.211	19.533	68.345	20.077	28.099	103.268	23	1560.51	1681.46	2879.44
C. cf. heuffelianus (2n = 18 SCC)	ROU Bucegi *	12.39	19.01	70.02	36.9	18.14	35.85	17.23	15.56	9.15	6.95	5	3	1	2.03418	2.08067	1	3	0	1	1	2	2	749.223	4373.07	1936.01	689.619	6.34129	414713	20.997	20.507	24.319	19.612	62.315	19.666	99.419	21.31	23.235	82.199	18	1593.22	2063.83	3994.34
C. cf. heuffelianus (2n = 18 SCC)	ROU Bucegi *	7.06	9.05	53.17	31.36	13.22	30.51	12.95	10.49	3.66	5.27	4	3	1	2.37216	2.35598	1	2	0	1	1	2	2	767.519	5073.13	2248.67	409.039	12.4026	212622	19.323	17.442	15.851	16.367	45.767	15.763	77.038	19.622	24.233	67.541	19	1904.29	1806.13	4318.56
C. cf. heuffelianus (2n = 18 SCC)	ROU Bucegi *	9.66	11.88	93.2	47.62	17.48	44.9	16.03	13.1	11.84	8.58	5	2	1	2.72426	2.801	1	3	1	1	1	2	2	883.186	4970.66	2431.45	560.112	8.87441	331193	19.59	18.707	17.793	17.174	40.13	18.477	84.496	21.188	23.767	92.354	19	1429.4	1772.46	6481.39
C. cf. heuffelianus (2n = 18 SCC)	ROU Bucegi *	8.46	12.93	63.04	33.66	14.98	31.79	15.31	11.85	8.58	6.87	4	3	1	2.247	2.07642	1	3	0	1	1	2	2	1048.69	5521.08	2331.93	693.653	7.95943	589410	25.998	23.304	17.755	17.896	41.965	20.858	62.261	20.898	26.022	63.666	18	2290.35	2224.5	4374.05
C. cf. heuffelianus (2n = 18 SCC)	ROU Bucegi *	6.52	11.47	65.18	34.63	16.54	33.98	16.52	10.74	6.4	6	5	2	1	2.09371	2.0569	1	3	0	1	1	2	2	775.629	5700.86	2588.62	526.624	10.8253	246990	19.133	18.562	17.217	18.171	48.771	20.299	78.625	19.03	24.899	67.376	19	1544.02	1457.07	2322.01
C. cf. heuffelianus (2n = 18 SCC)	ROU Bucegi *	6.43	10.28	76.81	50.94	18.09	50.03	18.28	12.34	10.17	6.01	5	2	1	2.81592	2.73687	1	3	0	1	1	2	2	826.532	5983.88	2639.36	536.219	11.1594	304598	21.929	19.659	20.036	15.439	51.994	18.314	96.038	22.046	23.338	94.566	26	2432.71	1825.46	5312.87
C. cf. heuffelianus (2n = 18 SCC)	ROU Bucegi *	8.38	15.03	85.44	50.81	18.22	50.45	19.07	15.47	4.66	8.93	4	3	1	2.78869	2.64552	1	2	0	1	1	2	2	877.332	6200.58	2790.76	673.241	9.21005	313704	20.807	19.534	17.433	15.962	54.573	20.927	84.804	20.254	21.832	83.906	23	2393.78	2676.95	7885.89
C. cf. heuffelianus (2n = 18 SCC)	ROU Bucegi *	8.32	11.51	108.07	49.02	18.1	46.11	21.15	14.64	10.13	6.87	5	3	1	2.70829	2.18014	1	3	0	1	1	2	2	870.449	6973.95	3143.24	552.545	12.6215	326815	27.463	26.756	20.501	18.875	54.743	22.362	100.387	21.121	28.517	86.064	28	2285.66	2150.34	5301.05
C. cf. heuffelianus (2n = 18 SCC)	ROU Bucegi *	8.82	14.19	62.81	34.5	16.79	33.93	16.93	11.87	5.81	5.77	4	3	1	2.05479	2.00413	1	3	1	1	1	2	2	1108.61	5714.64	2481.15	688.509	8.30003	396516	26.757	20.665	25.806	23.079	56.841	18.156	94.305	27.559	36.402	99.737	19	2828.26	2101.19	2944.6
C. cf. heuffelianus (2n = 18 SCC)	ROU Bucegi *	6.86	12.32	77.78	43.57	15.85	41.41	16.27	14.56	2.95	7.27	4	3	1	2.7489	2.54518	1	3	0	1	1	2	2	1044.43	7395.81	3329.61	738.306	10.0173	497363	23.038	20.684	23.169	19.947	49.607	20.549	88.055	17.958	30.397	95.911	27	2713.9	2470.89	7920.63
C. cf. heuffelianus (2n = 18 SCC)	ROU Bucegi *	6.88	10.39	83.29	47.49	15.16	45.74	17.12	15.21	10.35	8.18	4	3	1	3.13259	2.67173	1	3	0	1	1	2	2	1055.62	7398.13	3347.5	700.511	10.561	512522	26.027	23.016	20.677	18.159	49.024	22.258	87.055	24.726	34.285	102.807	27	2853.34	2203.7	7928.35
C. cf. heuffelianus (2n = 18 SCC)	ROU Bucegi *	6.3	9.6	65.36	33.37	13.32	32.77	14.48	11.35	6.24	6.22	4	3	1	2.50526	2.26312	1	2	0	1	1	2	2	758.6	4351.26	2042.23	556.288	7.82195	249125	21.368	22.365	18.737	14.974	45.635	19.58	83.757	18.005	23.93	76.39	18	1723.74	1747.84	3416.45
C. cf. heuffelianus (2n = 18 SCC)	ROU Bucegi *	7.59	12.43	68.69	34.72	13.24	33.64	13.56	13.43	4.8	7.38	5	3	1	2.62236	2.48083	1	3	1	1	1	2	2	1080.5	5205.15	2119.93	776.321	6.7049	487699	21.427	18.901	19.203	23.791	56.5	22.819	95.203	17.844	23.386	64.814	23	1746.36	1864.51	4012.75
C. cf. heuffelianus (2n = 18 SCC)	ROU Bucegi *	7.72	10.33	74.43	36.98	14.87	35.33	14.14	13.58	5.78	6.85	3	3	1	2.48689	2.49859	1	3	0	1	1	2	2	740.951	5923.25	2828.5	502.155	11.7957	226566	19.376	18.992	16.438	15.639	44.837	20.405	92.575	14.911	25.689	94.01	26	2280.76	2347.89	4897.62
C. cf. heuffelianus (2n = 18 SCC)	ROU Bucegi *	6.72	7.8	75.23	37.18	13.49	35.32	12.84	11.83	7.14	5.92	4	3	1	2.75612	2.75078	1	3	0	1	1	2	2	861.498	4402.53	2451.09	532.819	8.26271	264424	22.158	23.646	15.816	17.734	50.978	20.235	83.656	19.163	25.168	101.478	19	2451.22	2419.84	5420.92
C. cf. heuffelianus (2n = 18 SCC)	ROU Bucegi *	9.47	13.82	82.82	39.06	17.06	38.11	18.57	13.21	5.25	7.62	5	3	1	2.28957	2.05223	1	3	0	1	1	2	2	772.725	5746.31	2588.81	567.178	10.1314	260610	17.677	20.686	20.148	18.322	51.765	16.983	91.552	18.546	26.3	76.385	19	1762.46	1723.08	3068.06
C. cf. heuffelianus (2n = 18 SCC)	ROU Bucegi *	7.77	10.46	67.55	39.84	16.01	39.68	16.42	12.65	4.97	6.67	4	3	1	2.48844	2.41657	1	2	0	1	1	2	2	1048.89	5852.25	2522.59	813.901	7.19037	411498	18.624	19.152	20.942	18.639	56.2	19.853	91.156	18.754	30.1	95.721	24	2512.53	2172.39	3745.05
C. cf. heuffelianus (2n = 18 SCC)	ROU Bucegi *	8.43	13.74	63.82	37.5	17.15	36.08	15.92	12.88	5.41	6.03	4	3	1	2.18659	2.26633	1	3	0	1	1	2	2	536.874	3902.48	1647.61	482.366	8.09029	196838	16.486	14.09	17.975	21.406	57.56	18.23	85.028	20.496	31.385	80.395	18	1213.1	1275.01	4695.11
C. cf. heuffelianus (2n = 18 SCC)	ROU Bucegi *	7.42	10.48	75.07	49.57	18.91	48.1	18.93	16.5	7.59	9.68	4	2	1	2.62136	2.54094	1	3	1	1	1	2	2	1152.6	5936.7	2268.51	782.061	7.5911	491522	24.414	27.206	19.9	19.708	50.325	22.441	85.72	25.201	23.404	120.795	23	3102.63	2820.95	6466.67
C. cf. heuffelianus (2n = 18 SCC)	ROU Bihor	6.74	10.87	80.75	40.72	13.01	40.26	12.86	14.53	5.23	5.98	4	2	1	3.13	3.13	1	3	0	1	1	2	2	914.108	5051.99	2253.38	572.039	8.832	406056	20.343	20.02	17.707	17.065	49.74	20.712	84.292	18.128	24.462	85.284	22	1323.75	1026.5	2227.38
C. cf. heuffelianus (2n = 18 SCC)	ROU Bihor	7.17	11.65	84.98	46.32	15.55	45.21	15.92	14.74	5.07	5.63	4	2	1	2.98	2.84	2	1	0	1	1	2	2	787.808	5238.45	2451.71	445.043	11.771	270517	17.623	13.809	15.719	14.279	36.277	18.06	61.641	16.621	24.418	67.53	19	1126.31	1121.92	3109.35
C. cf. heuffelianus (2n = 18 SCC)	ROU Bihor	4.75	7.71	59.3	34.03	11.92	32.8	11.08	11.37	0.93	4.38	4	2	1	2.85	2.96	1	3	0	1	1	2	1	802.46	5182.74	2327.78	620.027	8.359	285750	18.687	18.77	19.921	18.314	45.894	21.812	72.445	16.708	24.802	71.414	22	952.482	1197.82	2064.96
C. cf. heuffelianus (2n = 18 SCC)	ROU Bihor	9.18	14.28	90.59	48.54	17.67	47.52	19.46	14.66	7.5	6.75	4	2	1	2.75	2.44	1	2	1	1	1	2	2	985.324	7925.96	3685.9	587.717	13.486	455647	20.955	20.228	21.53	23.234	59.268	21.443	87.202	21.888	33.768	114.803	33	2376.45	2198.13	5213.55
C. cf. heuffelianus (2n = 18 SCC)	ROU Bihor	6.03	7.83	56.11	31.06	12.74	28.85	12.52	12.83	1.94	3.68	4	2	1	2.44	2.3	1	2	1	1	1	2	2	579.274	3777.68	1710.11	424.661	8.896	167032	16.625	17.653	17.093	17.654	47.992	19.255	67.923	17.131	23.206	66.323	17	858.473	688.262	2067.97
C. cf. heuffelianus (2n = 18 SCC)	ROU Bihor	8.7	7.77	45.92	32.84	11.04	31.13	10.84	9.86	-0.81	5.54	4	2	1	2.97	2.87	2	3	0	1	1	2	1	651.83	4579.25	2125.25	415.173	11.03	183530	19.404	19.365	16.569	19.675	39.301	18.035	55.596	15.942	24.583	51.5	18	1874.82	1344.09	1952.66
C. cf. heuffelianus (2n = 18 SCC)	ROU Bihor	5.41	7.05	59.29	37.44	11.77	35.37	11.83	10.15	6.89	5.61	3	2	1	3.18	2.99	1	1	0	1	1	2	2	552.085	3599.83	1465.27	501.664	7.176	148847	18.526	16.917	18.897	19.117	49.492	21.783	77.1	25.384	25.008	70.164	17	1124.11	1149.3	2329.54
C. cf. heuffelianus (2n = 18 SCC)	ROU Bihor	8.88	12.04	71.07	45.13	16.46	43.22	16.04	14.37	8.45	6.13	4	1	1	2.74	2.69	2	3	0	1	1	2	2	1090.39	6961.37	2929.38	424.661	16.393	500105	21.957	20.443	20.413	19.265	49.116	20.396	77.765	23.152	25.015	101.285	27	2051.75	2048.72	4499.96
C. cf. heuffelianus (2n = 18 SCC)	ROU Bihor	6.13	8.55	52.71	32.73	14.7	31.97	13.36	12.32	5.65	6.93	3	2	1	2.23	2.39	2	3	0	1	1	2	2	796.053	5257.42	2325.92	643.167	8.174	300557	19.1	18.352	18.124	18.026	48.928	22.498	73.458	17.404	24.597	47.772	21	1109.97	1300.42	1825.19
C. cf. heuffelianus (2n = 18 SCC)	ROU Bihor	6.85	8.35	62.9	36.4	13.52	35.33	13.99	15.08	4.23	4.28	3	2	1	2.69	2.53	1	3	0	1	1	2	2	724.671	4463.04	1944.92	447.359	9.976	225563	19.864	19.502	18.239	17.008	42.708	19.615	60.229	18.739	22.27	52.419	19	1589.15	1386.94	4041.92
C. cf. heuffelianus (2n = 18 SCC)	ROU Bihor	8.19	11.33	83.69	40.18	14.91	40.6	16.97	15.39	8.38	7.17	4	2	1	2.69	2.39	1	3	0	1	1	2	2	689.37	4667.83	2126.97	484.869	9.627	206978	20.524	18.831	14.727	17.505	44.764	21.994	67.09	24.152	29.736	92.203	21	1508.25	1102.71	3992.12
C. cf. heuffelianus (2n = 18 SCC)	ROU Bihor	7.3	9.99	70.01	35.94	13.07	33.96	13.92	13.45	3.76	5.82	4	2	1	2.75	2.44	2	1	0	1	1	2	2	674.614	4274.23	1912.1	549.494	7.778	276242	18.725	16.82	19.007	19.183	55.93	19.988	75.526	19.283	26.57	76.45	18	1048.98	1252.03	1711.71
C. cf. heuffelianus (2n = 18 SCC)	ROU Bihor	9.17	8.97	57.77	35.19	13.47	33.53	13.12	14.8	-2	6.34	3	3	1	2.61	2.56	1	3	0	1	1	2	0	874.194	5069.92	2269.49	562.888	9.007	346415	16.842	13.187	19.901	19.426	49.133	17.703	68.03	19.496	23.341	48.907	20	775.702	1004.16	2068.86
C. cf. heuffelianus (2n = 18 SCC)	ROU Bihor	7.04	8.8	57.86	32.74	13.22	32.11	12.19	11.27	0.92	6.15	4	2	1	2.48	2.63	1	2	1	1	1	2	1	729.735	4390.28	1715.96	699.343	6.278	405840	19.485	14.642	16.798	20.497	45.4	21.338	69.832	22.084	33.937	101.061	18	1428.79	1654.91	3572.39
C. cf. heuffelianus (2n = 18 SCC)	ROU Bihor	6.82	10	63.24	37.42	12.24	35.13	13.13	15.93	4.01	5.66	4	2	1	3.06	2.68	1	2	1	1	1	2	2	583.812	3428.41	1458.11	448.732	7.64	147026	15.893	13.84	11.516	11.744	24.911	17.338	39.774	12.357	15.392	59.232	18	876.305	1097.88	2113.17
C. cf. heuffelianus (2n = 18 SCC)	ROU Bihor	6.02	8.14	45.38	26.19	9.07	25.57	8.95	10.4	3.5	3.64	3	2	1	2.89	2.86	2	3	0	1	1	2	2	645.903	3071.87	1560.25	465.249	6.603	210221	15.221	14.44	17.252	18.005	52.446	20.404	74.987	17.554	22.663	62.833	13	1367.95	1588.22	2365.62
C. cf. heuffelianus (2n = 18 SCC)	ROU Bihor	6.37	10.84	76.08	40.55	16.78	39.78	17.06	15.56	6.18	6.03	4	2	1	2.42	2.33	1	1	0	1	1	2	2	767.718	4689.91	2166.94	556.709	8.424	352941	14.432	12.79	16.378	18.605	53.867	17.741	80.9	17.319	23.635	52.013	22	672.38	714.638	3003.23
C. cf. heuffelianus (2n = 18 SCC)	ROU Bihor	8.35	10.27	57.44	29.89	12.57	29.22	13.15	15.07	5.67	5.37	4	2	1	2.38	2.22	2	3	0	1	1	2	2	657.628	3818.72	1658.43	543.353	7.028	232197	15.966	12.873	17.667	13.953	53.969	17.164	78.006	19.131	24.092	57.216	18	936.882	1011.11	3411.93
C. cf. heuffelianus (2n = 18 SCC)	ROU Bihor	7.34	6.09	61.52	39.65	14.77	35.74	12.38	16.45	3.92	6.38	4	2	1	2.68	2.89	2	3	0	1	1	2	2	633.196	4495.3	1960.12	491.612	9.144	251163	16.583	17.604	13.545	15.681	35.402	17.845	62.038	17.714	19.092	47.032	19	1016.16	980.551	2388.74
C. cf. heuffelianus (2n = 18 SCC)	ROU Bihor	7.55	11.3	64.69	40.15	16.19	39.62	17.94	13.64	-0.66	5.61	4	2	1	2.48	2.21	1	3	0	1	1	2	1	775.952	4448.36	1944.26	502.633	8.85	262391	15.918	16.221	19.285	18.24	44.45	21.125	63.841	20.665	22.139	61.873	18	1231.69	1238.49	2454.24
C. cf. heuffelianus (2n = 18 SCC)	ROU P. Craiului	6.15	9.87	60.74	40.92	14.27	39.76	13.1	11.28	9.7	5.24	4	3	1	2.86755	3.03511	1	2	0	1	1	2	2	682.959	4821.32	2248.38	526.543	9.15655	219154	17.521	13.266	16.054	16.349	47.176	17.505	65.951	16.701	27.122	67.736	19	1124.37	937.855	2033.59
C. cf. heuffelianus (2n = 18 SCC)	ROU P. Craiului	6.43	9.41	87.36	38.48	11.51	33.23	9.89	12.9	8.67	6.09	5	3	1	3.34318	3.35996	2	3	0	1	1	2	2	713.127	4775.27	1906.13	475.972	10.0327	213160	20.149	17.722	13.825	16.652	49.127	18.854	69.973	21.403	18.211	51.413	16	1012.75	971.318	1678.76
C. cf. heuffelianus (2n = 18 SCC)	ROU P. Craiului	7.73	9.72	86.65	44.68	12.52	41.48	11.55	14.16	3.44	4.56	4	2	1	3.56869	3.59134	2	2	0	1	1	2	2	946.32	5297.79	2351.22	651.344	8.13363	376466	21.806	18.095	16.791	20.719	49.323	20.378	90.801	23.967	22.681	82.095	20	1409.83	1383.12	3605.82
C. cf. heuffelianus (2n = 18 SCC)	ROU P. Craiului	4.56	8.13	104.58	42.9	10.55	38.43	9.47	11.95	6.96	5.94	4	2	1	4.06635	4.05808	2	3	0	1	1	2	2	912.227	5380.27	2359.92	663.736	8.10604	352218	16.128	12.814	15.726	16.703	46.226	18.913	70.713	20.223	28.497	67.443	18	1505.07	1146.37	2700.43
C. cf. heuffelianus (2n = 18 SCC)	ROU P. Craiului	7.03	11.57	60.74	50.29	14.68	45.47	15.2	12.12	10.78	6.12	4	3	1	3.42575	2.99145	2	3	0	1	1	1	2	698.519	5039.06	2233.58	601.115	8.38286	254339	22.865	19.164	17.403	19.484	43.97	18.254	64.979	17.54	20.765	56.783	18	1489.54	1528.22	1793.23
C. cf. heuffelianus (2n = 18 SCC)	ROU P. Craiului	6.87	11.72	66.35	43.96	11.83	42.8	13.52	12.53	4.63	4.47	4	2	1	3.71598	3.16568	1	2	0	1	1	2	2	793.496	5234.57	2209.95	582.632	8.98434	268446	24.425	16.725	22.125	22.036	39.226	21.432	70.779	24.462	28.04	87.673	24	924.324	1289.22	3963.02
C. cf. heuffelianus (2n = 18 SCC)	ROU P. Craiului	7.57	11.4	75.29	44.21	14.59	42.18	16.07	12.31	10.29	5.7	5	3	1	3.03016	2.62477	1	3	1	1	1	2	2	728.499	4564.63	2049.76	461.617	9.88834	199830	24.842	21.563	15.744	19.074	38.715	20.007	39.266	19.272	21.137	70.377	17	2002.35	1420.58	3323.73
C. cf. heuffelianus (2n = 18 SCC)	ROU P. Craiului	6.82	9.52	74.44	48.27	18.17	44.89	16.76	12.43	5.01	6.18	3	2	1	2.65658	2.6784	2	2	0	1	1	2	2	782	5557.93	2523.42	577.482	9.62441	273765	20.443	17.55	16.12	15.395	44.815	20.225	63.288	17.725	23.823	63.646	25	1385.14	1481.79	2532.43
C. cf. heuffelianus (2n = 18 SCC)	ROU P. Craiului	6.72	7.05	67.68	44.55	12.84	42.5	12.19	13.22	6.05	5.84	4	2	1	3.46963	3.48646	1	3	0	1	1	2	2	653.401	4195.43	1824.79	489.697	8.56739	190011	21.85	20.408	14.489	15.943	42.174	16.61	63.787	17.657	19.886	53.006	15	1567.09	1354.26	2190.67
C. cf. heuffelianus (2n = 18 SCC)	ROU P. Craiului	7.64	10.87	85.09	40.72	12.78	37.4	12.16	13.86	6.46	5.83	4	2	1	3.18623	3.07566	1	2	1	1	1	2	2	653.262	3664.8	1550.81	525.186	6.97811	266736	18.597	17.148	20.497	19.346	45.125	18.049	61.958	22.448	25.094	78.011	15	951.78	1121.98	3447.57
C. cf. heuffelianus (2n = 18 SCC)	ROU P. Craiului	7.5	11.4	67.54	47.2	17.4	44.74	15.93	13.22	6.92	5.75	4	2	1	2.71264	2.80854	1	2	0	1	1	2	2	701.706	4735.93	2086.48	611.491	7.74489	273560	16.494	14.708	16.516	17.661	47.175	18.957	71.418	20.552	25.138	73.609	20	1096.96	886.098	2838.96
C. cf. heuffelianus (2n = 18 SCC)	ROU P. Craiului	5.97	19.16	73.32	47.99	14.39	46.04	12.77	12.88	7.31	3.99	4	3	1	3.33495	3.60532	2	3	0	1	1	2	2	972.276	7790.39	3354.22	841.969	9.25258	513951	22.089	16.141	21.929	22.756	53.737	20.676	79.505	21.314	29.053	85.119	30	1462.08	2203.54	3322.48
C. cf. heuffelianus (2n = 18 SCC)	ROU P. Craiului	6.4	10.29	78.75	42.3	13.59	37.13	12.5	10.38	11.98	5.84	4	2	1	3.11258	2.9704	2	2	0	1	1	2	2	784.718	4723.05	2137.8	492.739	9.5853	228802	22.071	17.817	16.598	22.15	44.781	20.334	67.512	19.682	24.128	60.736	17	1137.18	1162.69	2999.11
C. cf. heuffelianus (2n = 18 SCC)	ROU P. Craiului	6.98	9.57	114.27	50.74	12.84	48.55	11.87	14.65	9.06	7.38	4	2	1	3.95171	4.09014	2	3	0	1	1	2	2	1013.85	6658.37	2905.83	851.738	7.81739	455173	17.995	15.891	16.802	17.338	49.098	20.546	80.541	17.677	19.175	74.495	29	2092.34	1636.89	3078.97
C. cf. heuffelianus (2n = 18 SCC)	ROU P. Craiului	5.16	7.71	106.25	44.78	12.1	43.1	10.62	11.62	7.18	5.75	4	2	1	3.70083	4.05838	2	3	0	1	1	2	2	856.473	5652.71	2427.09	624.758	9.04783	337881	22.045	20.949	19.153	19.492	46.547	18.162	84.771	17.611	23.267	68.322	19	2240.38	1395.25	3164.81
C. cf. heuffelianus (2n = 18 SCC)	ROU P. Craiului	7.43	13.19	106.77	54.97	18.76	49.77	15.24	13.52	7.15	6.66	4	2	1	2.93017	3.26575	1	2	0	1	1	2	2	841.314	4867.23	2172.72	605.056	8.04427	330085	22.413	21.807	13.781	17.192	46.907	19.023	74.264	17.444	21.574	62.158	20	1739.85	1590.58	3124.41
C. cf. heuffelianus (2n = 18 SCC)	ROU P. Craiului	6.7	13.24	78.35	53.16	14.94	49.95	15.01	14.42	4.04	4.64	4	2	1	3.55823	3.32778	1	3	1	1	1	2	2	974.884	6184.5	2852.53	581.216	10.6406	366419	23.801	21.09	15.931	19.696	57.452	21.546	94.175	25.774	29.285	82.172	22	2044.77	1985.62	3720.94
C. cf. heuffelianus (2n = 18 SCC)	ROU P. Craiului	6.61	10.72	60.44	42.8	15.22	38.52	14.77	12.32	7.44	4.78	3	2	1	2.81209	2.60799	2	2	0	1	1	2	2	805.473	5153.18	2346.39	585.667	8.79883	292874	25.401	23.738	16.424	16.811	56.336	20.121	83.63	19.254	24.231	71.676	19	2167.2	1849.7	3699.37
C. cf. heuffelianus (2n = 18 SCC)	ROU P. Craiului	6.69	10.73	95.45	48.19	17.26	46.08	16.12	14.75	9.39	6.4	4	3	1	2.792	2.85856	1	3	0	1	1	2	2	860.459	5254.66	2376.03	588.385	8.93066	355266	23.997	24.203	18.593	23.668	52.899	21.67	91.187	22.272	21.39	68.369	19	1585.46	1526.15	3317.67
C. cf. heuffelianus (2n = 18 SCC)	ROU P. Craiului	7.48	11.32	83.63	52.73	17.65	49.21	16.21	16.28	1.78	6.16	4	2	1	2.98754	3.03578	1	2	1	1	1	2	2	774.789	4998.19	2316.91	548.164	9.11805	267767	21.01	19.849	17.055	19	46.933	19.35	81.679	17.428	21.476	61.101	23	1434.81	1210.18	2455.24
C. cf. heuffelianus (2n = 18 WCC)	SVK Martin *	8.4	11.95	75.01	37.88	8.44	34.81	8.35	11.24	7.94	6.47	4	3	1	4.48815	4.16886	1	1	0	1	1	2	2	529.569	3756.75	1626.75	480.578	7.81714	165960	15.517	15.985	21.171	21.365	42.756	21.366	56.133	20.367	25.548	60.523	17	1124.37	1043.76	2848.96
C. cf. heuffelianus (2n = 18 WCC)	SVK Martin *	8.27	11.63	82.83	42.29	14.53	40.27	14.46	13.99	8.1	5.59	4	3	1	2.91053	2.78492	1	2	0	1	1	1	2	774.493	5014.97	2088.66	704.715	7.11631	346315	14.736	15.237	15.786	17.303	45.103	20.957	67.191	20.74	28.145	54.049	22	1091.03	1050.95	2079.89
C. cf. heuffelianus (2n = 18 WCC)	SVK Martin *	9.51	14.08	86.79	36.64	11.17	34.74	12.23	12.12	2.71	6.48	5	3	1	3.28021	2.84056	1	1	0	1	1	2	2	1065.36	6598.44	3044.59	801.26	8.23508	504230	17.571	14.512	17.65	19.506	64.605	18.632	69.649	22.841	30.172	65.769	21	2094.01	1486.89	3159.09
C. cf. heuffelianus (2n = 18 WCC)	SVK Martin *	9.68	16.58	81.72	37.72	12.72	36.15	11.9	15.29	6.26	7.2	4	4	1	2.96541	3.03782	1	2	0	0	0	2	2	602.761	3877.84	1653.1	580.433	6.68094	230908	15.781	18.991	16.375	17.105	51.17	17.95	80.777	22.675	29.89	74.369	18	679.63	931.868	1874.02
C. cf. heuffelianus (2n = 18 WCC)	SVK Martin *	9.2	16.63	104.72	43.63	14.03	40.74	12.51	12.3	6	8.34	4	4	2	3.10976	3.25659	1	1	0	0	0	2	2	901.751	5831.5	2382.3	889.72	6.55431	507411	20.75	21.017	20.036	19.717	49.701	21.681	65.576	18.938	28.669	77.034	18	1713.87	1304.21	3767.62
C. cf. heuffelianus (2n = 18 WCC)	SVK Martin *	9.79	13.37	68.97	33.99	8.37	32.14	8.72	11.66	-0.62	4.02	4	3	1	4.06093	3.68578	1	1	0	0	0	1	1	673.688	3799.8	1643.05	544.002	6.9849	215946	15.33	15.285	15.961	16.418	43.095	20.341	56.53	17.831	25.012	61.833	18	792.287	889.947	2045.47
C. cf. heuffelianus (2n = 18 WCC)	SVK Martin *	13.63	20.18	85.76	37.97	12.29	36.67	12.69	13.49	4.51	6.24	4	4	1	3.0895	2.88968	1	2	0	0	0	2	2	757.73	5555.29	2485.38	679.631	8.17399	286843	17.173	18.64	19.038	18.021	60.833	19.544	78.138	17.283	22.988	86.124	18	2017.34	1771.37	2577.17
C. cf. heuffelianus (2n = 18 WCC)	SVK Martin *	11.66	19.84	70.21	35.82	11.66	34.36	11.31	13.6	4.4	7.12	3	4	1	3.07204	3.03802	1	2	0	1	1	2	2	814.36	4779.19	2172.61	572.658	8.34563	287389	18.16	19.483	17.075	15.158	56.925	19.794	77.754	17.935	20.656	69.588	17	1481.39	1579.4	2718.85
C. cf. heuffelianus (2n = 18 WCC)	SVK Martin *	9.22	13.24	83.73	36.59	10.13	35.26	10.98	12.54	7.24	5.57	4	3	1	3.61204	3.21129	1	2	0	1	1	2	2	600.836	4534.41	1886.07	613.279	7.39372	257926	18.742	20.008	19.824	17.074	56.928	20.124	70.852	22.111	23.627	60.793	19	1254.41	1348.74	2676.24
C. cf. heuffelianus (2n = 18 WCC)	SVK Martin *	10.26	17.47	74.03	31.89	11.41	29.04	11.76	14.62	7.21	7.58	4	4	1	2.79492	2.46939	1	1	0	0	0	2	2	694.4	3755.32	1517.69	680.057	5.52206	238371	19.947	18.104	17.683	19.661	45.881	21.658	66.706	16.772	24.078	66.167	16	921.196	1092.23	2501.29
C. cf. heuffelianus (2n = 18 WCC)	SVK Martin *	8.69	13.04	66.8	38.7	11.05	36.94	12.34	11.81	5.01	7.67	4	3	1	3.50226	2.99352	1	1	0	1	1	2	2	595.601	3552.75	1450.77	523.598	6.78527	167059	15.867	13.627	14.202	18.574	55.453	22.414	76.955	19.374	26.739	64.405	16	1121.25	1207.6	3391.8
C. cf. heuffelianus (2n = 18 WCC)	SVK Martin *	6.84	13.1	110.6	40.88	12.6	37.66	12.1	11.38	5.86	6.91	4	3	1	3.24444	3.1124	1	2	0	1	1	2	2	741.985	5423.87	2445.39	759.668	7.13978	369940	20.547	19.006	20.451	19.965	46.045	23.63	55.251	24.441	25.788	66.938	19	2013.55	1200.56	3465.69
C. cf. heuffelianus (2n = 18 WCC)	SVK Martin *	8.33	14.76	79.22	39.39	10.6	37.95	10.32	11.85	6.68	6.61	4	3	1	3.71604	3.67733	1	1	0	1	1	2	2	733.236	4939.82	2208.52	556.463	8.87717	228840	16.302	16.703	18.022	18.682	50.573	20.046	85.651	21.277	23.086	68.361	18	1529.83	1262.32	3066.45
C. cf. heuffelianus (2n = 18 WCC)	SVK Martin *	7.91	12.6	74.87	39.32	9.93	37.94	8.78	12.15	6.22	6.36	4	3	1	3.95972	4.32118	1	2	0	0	0	2	2	588.107	3763.95	1595.74	498.3	7.55359	160055	15.46	15.694	16.213	17.526	49.27	19.562	49.127	19.426	31.091	70.417	16	1116.57	858.776	2462.36
C. cf. heuffelianus (2n = 18 WCC)	SVK Martin *	6.07	8.25	72.89	35.85	11.65	34.33	11.3	11.5	12.02	6.37	4	3	1	3.07725	3.03805	1	1	0	0	0	2	2	620.153	3837.71	1647.03	549.631	6.98234	171387	14.815	14.406	16.685	19.383	45.132	17.956	45.473	17.613	22.309	62.006	16	872.724	1018.63	1957.15
C. cf. heuffelianus (2n = 18 WCC)	SVK Martin *	9.37	11.72	75.4	39.05	12.49	37.18	11.79	13.74	10.1	6.19	4	2	1	3.1265	3.15352	1	1	0	0	0	1	2	656.3	5896.25	2642.7	693.912	8.49712	242096	14.473	14.511	14.051	13.122	39.425	19.298	59.65	19.964	31.491	77.67	20	1498.66	1257.1	2721.59
C. cf. heuffelianus (2n = 18 WCC)	SVK Martin *	10.19	16.45	86.46	42.82	11.84	41.48	13.52	14.05	8.46	7.1	4	3	1	3.61655	3.06805	1	2	0	0	0	2	2	647.276	5907.95	2578.28	700.303	8.43628	230363	14.764	15.524	16.483	15.394	45.659	21.328	65.503	21.714	21.892	92.828	20	1591.51	1266.54	2437.31
C. cf. heuffelianus (2n = 18 WCC)	SVK Martin *	7.27	10.43	76.81	40.85	12.62	38.44	12.5	14.95	6.82	6.36	4	3	1	3.23693	3.0752	1	2	0	1	1	2	2	644.249	4193.64	1628.6	703.557	5.96063	213260	12.641	14.304	15.03	17.684	47.546	18.528	64.286	20.82	29.311	57.106	16	1420.86	1186.74	2464.8
C. cf. heuffelianus (2n = 18 WCC)	SVK Martin *	10.06	16.51	85.65	40.16	11.69	36.47	11.75	13.6	7.03	7.79	4	4	1	3.43541	3.10383	1	2	0	1	1	2	2	843.983	5736.56	2549.3	583.499	9.83131	246482	20.47	17.421	16.077	20.854	41.734	20.27	69.368	16.975	34.361	73.121	18	1270.74	1135.12	1656.05
C. cf. heuffelianus (2n = 18 WCC)	SVK Martin *	10.32	13.58	81.56	36.86	10.04	35.2	9.75	13.49	6.34	7.25	4	3	1	3.67131	3.61026	1	1	0	0	0	2	2	571.692	4045.84	1677.13	572.37	7.06857	221641	14.681	16.882	19.879	19.088	51.154	20.483	67.788	18.267	23.77	63.953	17	951.446	942.463	2407.39
C. cf. heuffelianus (2n = 18 WCC)	SVK Brezno	8.96	12.31	72.79	34.07	11.26	32.64	10.55	15.18	5.22	6.04	4	3	1	3.02575	3.09384	1	2	0	0	1	2	2	712.393	4114.84	1931.24	436.738	9.42177	298582	14.666	17.438	13.368	16.929	34.931	18.546	53.724	17.194	18.598	39.383	17	719.273	835.231	2150.55
C. cf. heuffelianus (2n = 18 WCC)	SVK Brezno	7.54	9.48	61.37	33.07	11.43	30.11	9.97	11.33	4.77	3.73	4	3	1	2.89326	3.02006	2	2	0	1	1	2	2	431.744	3123.02	1485.06	338.608	9.22311	104989	12.756	11.416	11.338	12.623	29.887	16.735	34.438	16.636	20.135	38.349	11	828.756	788.883	1325.84
C. cf. heuffelianus (2n = 18 WCC)	SVK Brezno	8.96	13.39	71.59	34.75	13.29	32	11.57	15.12	3.5	4.4	5	3	1	2.61475	2.76577	1	2	0	0	0	2	2	647.728	4388.91	2048.3	437.331	10.0357	186770	18.745	17.589	12.221	16.955	39.194	20.856	48.091	19.698	25.372	57.497	17	952.726	1027.17	2008.41
C. cf. heuffelianus (2n = 18 WCC)	SVK Brezno	9.18	11.09	78.16	39.11	10.95	37.07	10.32	11.95	7.93	5.09	4	2	1	3.57169	3.59205	1	2	0	1	1	2	2	517.391	4280.38	1790.15	488.382	8.76441	180841	14.442	16.76	13.297	15.481	39.441	15.862	47.33	15.892	25.404	45.368	18	725.722	913.723	1505.95
C. cf. heuffelianus (2n = 18 WCC)	SVK Brezno	8.31	12	100.89	33.06	11.64	32.51	11.7	12.63	6.69	6.58	4	2	1	2.84021	2.77863	2	2	0	1	1	2	2	908.006	5832.21	2756.78	593.745	9.82276	516681	19.103	17.655	20.858	21.123	43.845	21.539	62.507	18.364	22.168	56.699	18	1400.64	1622.37	2468.43
C. cf. heuffelianus (2n = 18 WCC)	SVK Brezno	7.33	10.37	90.48	32.24	11.63	30.74	11	13.22	4.92	4.66	5	3	1	2.77214	2.79455	1	2	0	1	1	2	2	626.025	4639.06	2016.5	479.954	9.66565	224475	13.761	12.739	13.995	14.499	37.205	18.612	43.533	15.298	32.239	58.463	18	635.97	864.458	1766.05
C. cf. heuffelianus (2n = 18 WCC)	SVK Brezno	7.02	9.51	63.36	31.53	10.7	29.44	8.71	11.43	5.27	4.55	5	2	1	2.94673	3.38002	1	2	0	0	1	2	2	513.683	3993.31	1816.61	466.271	8.56435	130185	12.629	13.26	11.635	14.508	30.248	15.522	33.733	15.223	21.877	44.122	17	619.898	750.009	1626.75
C. cf. heuffelianus (2n = 18 WCC)	SVK Brezno	8.33	8.19	80.88	29.77	8.45	28.45	7.65	10.13	5.56	4.09	5	2	1	3.52308	3.71895	1	2	0	1	1	2	2	619.241	3622.96	1639.74	413.751	8.75638	189752	13.306	15.225	10.821	12.669	33.512	17.68	34.346	18.054	23.681	53.411	14	681.78	789.165	1335.82
C. cf. heuffelianus (2n = 18 WCC)	SVK Brezno	7.61	10.8	69.03	33.62	11.4	33.37	11.68	11.49	4.01	4.34	5	3	1	2.94912	2.85702	1	2	0	0	0	2	2	483.695	3235.86	1426.5	380.541	8.50333	130277	13.573	14.098	15.628	16.895	30.595	17.916	41.035	19.187	25.198	38.024	11	604.005	830.42	1248.75
C. cf. heuffelianus (2n = 18 WCC)	SVK Brezno	6.44	8.26	63.49	29.56	9.31	27.61	7.18	10.08	5.48	2	4	3	1	3.17508	3.8454	1	2	0	1	1	2	2	666.865	4049.36	1794.84	401.866	10.0764	195602	13.83	12.14	13.22	14.169	36.203	16.37	38.203	14.906	23.135	42.353	15	628.829	822.384	1418.74
C. cf. heuffelianus (2n = 18 WCC)	SVK Brezno	6.67	8.77	61.4	27.09	6.71	24.08	6.17	9.08	5.95	2.93	4	3	1	4.03726	3.90276	2	2	0	1	1	2	2	639.615	3699.06	1667.99	367.027	10.0785	200016	14.881	14.051	13.163	15.285	36.138	15.039	42.858	16.171	17.886	50.82	17	539.154	874.541	943.615
C. cf. heuffelianus (2n = 18 WCC)	SVK Brezno	6.26	10.36	60.55	31.54	11.01	30.08	10.83	13.16	2.83	3.53	5	3	1	2.86467	2.77747	1	2	0	1	1	2	2	475.266	3366.23	1539.84	513.836	6.55118	186200	16.453	15.233	15.995	14.925	42.793	20.434	63.615	14.128	23.859	36.147	13	664.787	751.032	1057.17
C. cf. heuffelianus (2n = 18 WCC)	SVK Brezno	8.16	8.89	63.77	28.76	9.14	28.34	8.33	11.28	5.2	4.12	4	3	1	3.14661	3.40216	1	2	0	0	0	2	2	508.629	3769.19	1536.55	417.256	9.03329	135636	13.936	13.287	12.911	16.519	29.139	17.093	38.724	17.901	29.06	46.862	17	493.164	620.793	1154.29
C. cf. heuffelianus (2n = 18 WCC)	SVK Brezno	8.29	11.28	49.48	31.28	11.35	29.1	10.59	13.9	4.29	3.99	5	3	1	2.75595	2.74788	1	2	0	1	1	2	2	597.786	3540.68	1613.88	456.62	7.75412	182193	16.637	20.119	15.243	18.212	51.445	18.3	52.623	20.495	26.197	58.982	13	546.857	865.302	1158.8
C. cf. heuffelianus (2n = 18 WCC)	SVK Brezno	6.97	9.01	50.44	28.51	8.97	26.31	8.05	12.87	2.65	4.09	4	3	1	3.17837	3.26832	2	2	0	1	1	2	2	450.938	3349.28	1424.33	422.876	7.92024	117324	13.847	16.467	13.178	15.552	29.292	18.817	28.52	12.647	23.517	40.532	13	544.17	682.548	1426.06
C. cf. heuffelianus (2n = 18 PIC)	BIH Rogatica *	6.15	8.61	54.04	33.84	11.11	29.95	11.08	12.87	1.96	5.72	3	2	1	3.05	2.7	1	2	0	1	1	2	2	552.847	3359.66	1368.24	617.567	5.44	228103	14.783	15.533	12.547	12.678	32.25	17.131	42.486	15.335	22.755	38.774	13	919.505	588.733	2236.55
C. cf. heuffelianus (2n = 18 PIC)	BIH Rogatica *	4.74	7.3	59.65	26.5	9.05	23.97	8.66	9.69	1.17	4.19	4	1	1	2.93	2.77	1	2	0	0	1	2	2	521.851	3303.79	1247.33	597.674	5.528	190018	19.719	16.937	15.107	14.976	33.392	16.213	57.986	14.241	21.8	48.859	11	759.105	729.908	1973.86
C. cf. heuffelianus (2n = 18 PIC)	BIH Rogatica *	7.84	8.75	64.05	33.63	13.18	30.84	12.64	12.32	6.3	5	3	2	1	2.55	2.44	2	2	0	1	1	2	2	627.761	3916.1	1640.25	614.327	6.375	240531	19.036	18.464	17.047	18.678	38.923	18.643	59.382	17.102	21.526	57.471	17	774.063	969.699	1700.58
C. cf. heuffelianus (2n = 18 PIC)	BIH Rogatica *	6.64	10.88	64.19	28.16	10.89	25	10.32	11.25	4.39	3.92	3	2	1	2.59	2.42	2	2	0	1	1	2	2	621.211	3897	1610.02	602.023	6.473	251815	17.029	16.315	16.571	16.375	37.6	17.37	58.121	16.667	24.904	49.899	17	700.198	947.981	1488.68
C. cf. heuffelianus (2n = 18 PIC)	BIH Rogatica *	9.34	9.7	64.18	33.78	12.01	27.62	10.9	12.77	2.12	4.91	4	2	1	2.81	2.53	1	2	0	1	1	2	2	636.287	3859.93	1626.05	584.56	6.603	259116	17.684	19.373	13.149	15.29	35.967	17.765	58.484	20.885	20.21	48.07	17	726.542	813.514	1578.3
C. cf. heuffelianus (2n = 18 PIC)	BIH Rogatica *	8.89	11.82	64.59	30.79	13.55	28.08	13.15	13.71	7.1	6.19	3	3	1	2.27	2.14	1	2	0	1	1	2	2	627.098	3825.45	1524.1	617.431	6.196	280917	17.217	14.486	12.795	14.305	38.603	18.832	61.53	18.541	20.521	50.123	15	622.247	747.848	2393.79
C. cf. heuffelianus (2n = 18 PIC)	BIH Rogatica *	6.98	8.72	54.27	28.25	9.38	23.38	8.99	11.63	4.2	3.43	4	2	1	3.01	2.6	1	2	0	0	1	2	2	528.135	2846.41	1188.7	589.35	4.83	189330	18.969	17.818	14.768	13.848	40.991	19.422	62.068	14.962	24.026	59.933	13	629.906	879.052	2007.66
C. cf. heuffelianus (2n = 18 PIC)	BIH Rogatica *	9.25	8.91	66.65	32.05	11.12	28.38	10.03	13.29	5.12	4.5	4	2	1	2.88	2.83	2	2	0	1	1	2	2	784.143	4413.81	2009.54	593.644	7.435	321136	22.419	18.841	21.962	22.667	41.059	19.897	59.022	16.811	26.454	68.014	19	931.713	1029.87	2957.57
C. cf. heuffelianus (2n = 18 PIC)	BIH Rogatica *	6.98	9.4	44.53	24.32	10.29	23.05	9.09	10.92	5.28	4.82	4	2	1	2.36	2.54	2	2	0	1	1	2	2	635.416	4407.04	1696.1	622.14	7.084	217475	20.182	17.527	16.213	14.291	36.844	19.075	51.04	17.517	24.807	62.721	19	723.304	1058.7	3126.06
C. cf. heuffelianus (2n = 18 PIC)	BIH Rogatica *	6.56	9.89	57.35	28.93	10.47	25.64	9.66	11.75	4.64	4.19	4	2	1	2.76	2.65	1	2	0	1	1	2	2	697.303	5061.8	2179.08	543.074	9.321	222914	21.06	18.999	13.311	15.226	40.561	18.795	54.653	19.251	23.699	57.231	26	1013.11	776.042	1539.26
C. cf. heuffelianus (2n = 18 PIC)	BIH Rogatica *	8.55	11.09	61.05	30.89	12.58	27.13	10.61	14.44	2.22	3.68	4	2	1	2.45548	2.55702	1	2	0	1	1	2	2	798.489	6323.33	2655.74	880.47	7.18177	372892	18.76	17.921	16.203	13.755	31.131	17.42	36.925	17.648	19.965	58.273	21	805.891	672.419	1294.76
C. cf. heuffelianus (2n = 18 PIC)	BIH Rogatica *	6.89	8.58	68.8	29.2	9.24	25.7	8.34	11.45	2.49	2.73	4	3	1	3.16017	3.08153	1	2	0	1	1	2	2	732.718	5219.49	2235.54	712.625	7.32432	265356	16.733	15.255	14.397	16.243	35.943	16.727	51.858	17.8	24.082	53.097	23	811.204	692.157	1626.69
C. cf. heuffelianus (2n = 18 PIC)	BIH Rogatica *	5.25	8.33	58.82	28.83	10.86	25.22	11.2	12.76	-0.89	4.49	3	2	1	2.6547	2.25179	1	2	0	1	1	2	1	772.814	5597.5	2351.37	816.936	6.85182	360696	16.896	15.358	17.981	15.133	36.175	19.29	37.704	19.793	20.094	42.387	18	807.636	653.142	772.369
C. cf. heuffelianus (2n = 18 PIC)	BIH Rogatica *	6.09	8.52	67.88	28.65	9.99	24.47	8.85	13.49	4.08	4.75	3	2	1	2.86787	2.76497	1	2	0	1	1	2	2	589.157	3221.07	1316.86	538.325	5.9835	241532	16.756	16.829	20.175	21.706	35.751	18.326	43.682	18.544	25.879	67.742	15	819.341	776.861	1955.81
C. cf. heuffelianus (2n = 18 PIC)	BIH Rogatica *	4.18	6.39	60.68	32.35	10.53	27.64	8.9	10.96	-1.5	3.76	4	2	1	3.07217	3.10562	1	1	0	1	1	2	0	506.237	2913	1216.24	455.393	6.39667	137826	14.366	13.022	15.222	15.582	41.082	17.09	51.374	15.585	19.495	39.254	12	370.027	488.766	1219.84
C. cf. heuffelianus (2n = 18 PIC)	BIH Rogatica *	6.71	8.86	60.68	31.4	13.72	28.4	13.74	15.31	1.19	5.75	4	2	1	2.28863	2.06696	1	2	0	1	1	2	2	759.725	5759.46	2620.97	602.6	9.55768	271366	18.881	17.401	17.501	14.966	35.618	19.49	34.255	17.678	24.864	63.951	22	966.032	924.733	1522.92
C. cf. heuffelianus (2n = 18 PIC)	BIH Rogatica *	5.53	6.5	75.82	33.92	10.27	30.44	9.79	12.07	7.49	5.19	4	2	1	3.30282	3.1093	1	2	0	1	1	2	2	756.02	4926.46	2065.7	687.361	7.16721	276586	21.915	17.277	18.398	18.273	42.398	22.705	44.186	24.414	26.379	66.173	19	803.453	782.174	1264.68
C. cf. heuffelianus (2n = 18 PIC)	BIH Rogatica *	6.87	12.2	68.87	33.44	12.95	30.55	13.65	10.48	6.59	4.57	3	2	1	2.58224	2.2381	1	2	0	1	1	2	2	785.601	4989.94	1969.52	697.695	7.15204	416199	15.701	13.889	15.017	15.7	34.631	18.545	35.65	18.208	19.641	50.292	21	586.483	802.708	821.086
C. cf. heuffelianus (2n = 18 PIC)	BIH Rogatica *	6.55	8.01	73.29	31.78	11.17	28.17	10.73	12.22	-1.38	3.65	4	2	1	2.84512	2.62535	1	2	0	1	1	2	0	738.085	6280.14	2797.19	700.783	8.9616	346363	19.758	17.168	16.642	13.368	39.616	21.933	47.867	18.675	27.055	67.582	21	626.807	845.727	1066.65
C. cf. heuffelianus (2n = 18 PIC)	BIH Rogatica *	5.26	7.86	68.86	31.14	9.2	27.5	9.7	11.11	-1.43	3.84	4	3	1	3.38478	2.83505	1	1	0	1	1	2	0	688.563	6073.08	2651.26	759.236	7.99894	294473	19.76	16.082	18.66	21.485	37.158	21.91	42.506	16.821	29.433	52.111	18	1011.44	887.977	1150.12
C. cf. heuffelianus (2n = 18 PIC)	BIH Majevica	6.27	9.73	55.05	35.03	11.99	27.81	9.71	13.43	2.73	4.25	3	2	1	2.9216	2.86406	1	1	0	1	1	2	2	476.673	3332.92	1423.65	572.823	5.81841	191039	12.963	14.849	18.974	18.336	33.414	15.355	52.558	13.602	22.01	53.236	17	424.447	605.963	2034.08
C. cf. heuffelianus (2n = 18 PIC)	BIH Majevica	6.47	8.88	89.53	40.01	14.45	35.01	12.89	15.65	-1.99	3.84	5	2	1	2.76886	2.71606	1	2	1	1	1	2	0	636.206	3737.68	1644.57	481.881	7.75643	231519	14.556	14.213	12.25	15.752	28.226	15.015	54.11	13.896	21.892	44.838	19	866.602	794.164	1893.21
C. cf. heuffelianus (2n = 18 PIC)	BIH Majevica	7.08	9.95	73.79	39.75	12.52	33.85	11.76	12.09	1.65	3.2	4	2	1	3.17492	2.8784	1	1	0	1	1	2	2	695.015	3855.58	1591.3	637.206	6.05076	319641	15.415	14.608	18.486	17.022	39.33	15.536	66.107	15.078	23.575	60.384	19	755.228	652.758	2140.58
C. cf. heuffelianus (2n = 18 PIC)	BIH Majevica	6.5	10.19	89.39	36.47	11.88	31.39	10.9	12.22	1.34	4.41	4	3	1	3.06987	2.87982	1	2	0	1	1	2	2	621.095	4019.65	1651.32	546.856	7.35047	205760	12.872	14.294	12.332	13.396	36.814	17.453	40.47	13.563	19.83	41.584	19	599.686	655.973	1251.17
C. cf. heuffelianus (2n = 18 PIC)	BIH Majevica	6.75	10.06	64.67	36.26	12	32.6	10.65	10.36	2.26	3.63	4	2	1	3.02167	3.06103	1	1	0	1	1	2	2	753.919	5544.9	2481.18	684.838	8.09665	325488	17.924	17.655	15.173	21.744	36.599	15.919	53.472	16.831	26.573	52.847	21	832.437	891.607	1624.43
C. cf. heuffelianus (2n = 18 PIC)	BIH Majevica	6.2	9.58	65.16	34.09	12.48	28.15	10.71	14.27	1.44	3.72	4	2	1	2.73157	2.62838	2	1	0	1	1	2	2	626.339	4475.88	1863.74	584.686	7.65518	222666	15.75	16.249	13.929	18.152	34.718	16.709	54.408	15.826	28.585	50.66	19	612.291	675.747	1049.01
C. cf. heuffelianus (2n = 18 PIC)	BIH Majevica	8.35	13.64	117.67	45.6	16.64	42.45	17.27	16.17	3.39	4.47	5	3	1	2.74038	2.45802	2	3	0	1	1	2	2	849.777	6507.82	2804.44	783.987	8.30093	392230	15.92	14.188	12.288	13.571	37.746	17.7	45.125	18.614	26.524	84.474	29	1580.27	1268.32	3280.17
C. cf. heuffelianus (2n = 18 PIC)	BIH Majevica	13.24	12.13	99.35	30.14	12.41	28.43	13.61	13.69	-1.76	5.43	4	2	2	2.42869	2.08891	2	3	0	1	1	2	0	698.898	4864.4	2144.53	647.317	7.5147	312595	12.159	11.404	15.129	14.396	38.309	17.529	56.494	12.945	18.465	46.649	19	1076.59	948.2	1700.83
C. cf. heuffelianus (2n = 18 PIC)	BIH Majevica	9.41	9.49	87.99	37.21	13.07	35.04	13.78	12.93	-0.57	3.91	4	2	1	2.84698	2.54282	1	3	1	1	1	2	1	879.9	5642.69	2500.09	679.85	8.2999	406668	14.206	13.95	14.066	16.874	40.288	17.097	69.881	17.231	26.53	40.945	19	935.876	850.604	2808.98
C. cf. heuffelianus (2n = 18 PIC)	BIH Majevica	11.65	9.74	110.09	38.22	14.16	32.25	14.04	14.94	2.17	4.26	5	3	1	2.69915	2.29701	1	1	0	1	1	2	2	606.621	4604.64	2159.03	576.762	7.9836	222531	12.59	11.539	12.744	13.82	40.826	14.778	46.623	11.342	20.53	38.358	19	697.614	923.577	2257.98
C. cf. heuffelianus (2n = 18 PIC)	BIH Majevica	7.64	11.61	79.52	32.73	11.53	29.21	12.27	15.2	-3.01	3.74	4	2	1	2.83868	2.3806	2	3	1	1	1	2	0	700.33	4353.78	1791.4	693.992	6.27353	319187	15.517	14.986	15.162	15.395	35.41	16.156	62.39	17.878	21.346	37.034	20	830.294	804.421	1594.42
C. cf. heuffelianus (2n = 18 PIC)	BIH Majevica	8.7	12.73	93.17	41.74	15.65	37.87	13.81	13.94	1.95	5.99	4	2	1	2.66709	2.74222	2	3	0	1	1	2	2	469.377	2903.49	1234.79	410.938	7.06552	161748	13.187	11.803	13.721	11.702	34.79	16.663	54.712	15.992	20.604	50.006	17	358.592	605.759	1720.09
C. cf. heuffelianus (2n = 18 PIC)	BIH Majevica	7.68	10.19	80.25	34.49	11.39	32.06	10.61	13.67	-1.89	3.93	4	2	1	3.02809	3.02168	2	3	0	1	1	2	0	475.875	2893.12	1250.1	409.599	7.06331	154234	13.423	13.371	13.086	13.178	36.681	19.286	59.611	15.046	18.379	50.274	17	492.598	549.217	1761.42
C. cf. heuffelianus (2n = 18 PIC)	BIH Majevica	9.07	12.85	86.92	36.83	15.94	31.09	15.88	16.36	-1.44	4.95	5	2	1	2.31054	1.95781	1	3	1	1	1	2	0	480.982	3388.74	1445.26	562.444	6.02504	212153	13.166	15.489	16.311	16.827	36.521	19.441	69.203	17.48	20.356	60.302	17	604.432	656.994	1545.38
C. cf. heuffelianus (2n = 18 PIC)	BIH Majevica	7.84	11.44	107.1	30.83	12.03	26.86	10.8	11.55	0.54	5.55	4	2	1	2.56276	2.48704	1	1	0	1	1	2	1	598.151	4569.14	1903.81	648.731	7.0432	231800	16.296	14.372	16.795	17.112	41.028	17.62	67.752	18.928	23.351	62.344	17	631.81	760.637	2021.27
C. cf. heuffelianus (2n = 18 PIC)	BIH Majevica	6.92	10.45	71.97	38.95	15.11	37.05	15.01	11.69	0.6	4.27	4	2	1	2.57776	2.46835	2	3	1	1	1	2	1	618.06	4144.95	1625.09	681.896	6.07857	287302	15.413	10.776	15.649	14.281	39.091	17.77	47.697	13.653	23.871	62.796	17	626.937	695.267	1675.16
C. cf. heuffelianus (2n = 18 PIC)	BIH Majevica	7.77	11.63	69.33	29.35	12.26	24.89	11.61	13.71	2.74	3.76	4	2	1	2.39396	2.14384	1	1	0	1	1	2	2	446.307	4421.42	1952.05	577.524	7.65582	146256	14.135	14.398	15.101	17.676	39.401	18.867	53.688	18.81	23.795	46.667	19	527.121	740.862	1472.54
C. cf. heuffelianus (2n = 18 PIC)	BIH Majevica	8.41	12.11	91.25	35.23	12.27	30.26	12.12	13.81	-1.18	4.99	4	2	1	2.87123	2.4967	1	2	0	1	1	2	0	558.107	3359.24	1469.41	607.848	5.52645	245797	14.893	13.256	16.439	16.726	30.646	16.948	60.258	22.393	25.647	43.188	16	449.197	707.054	1643.77
C. cf. heuffelianus (2n = 18 PIC)	BIH Majevica	8.98	11.48	74.07	34.71	11.85	30.53	11.72	15.68	2.36	5.52	4	3	2	2.92911	2.60495	1	1	0	1	1	2	2	837.648	4905.08	2070.7	774.347	6.33448	477194	13.025	13.807	13.011	16.45	44.055	18.865	70.15	19.861	23.87	45.655	18	771.991	978.869	1995.63
C. cf. heuffelianus (2n = 18 PIC)	BIH Majevica	8.06	10.85	89.48	31.69	12.95	28.4	12.01	12.68	-0.64	4.44	4	2	1	2.4471	2.3647	2	1	0	1	1	2	1	590.512	4306.26	1864.99	611.842	7.03819	276461	13.128	12.444	11.723	11.989	38.17	15.876	60.564	20.091	19.892	44.338	19	707.259	747.471	1179.6
C. cf. heuffelianus (2n = 20)	SRB Zlatibor	9.35	8.93	70.12	32.09	10.65	29.69	12.25	14.27	3	4.1	4	2	1	3.01315	2.42367	1	3	0	0	1	2	2	637.451	5272.11	2329.69	503.575	10.4694	140963	23.698	22.318	11.01	15.078	20.461	14	35.844	15.114	16.192	61.868	29	1448.86	1587.39	3672.83
C. cf. heuffelianus (2n = 20)	SRB Zlatibor	8.51	9.78	85.74	37.71	7.73	32.12	12.19	16.96	7.88	3.98	4	2	1	4.8784	2.63495	2	1	0	0	1	2	2	534.083	5027.81	2371.87	286.89	17.5252	82696.8	24.378	19.123	13.147	13.468	20.563	14.201	44.562	17.501	18.683	54.955	23	1680.99	1350.31	2843.49
C. cf. heuffelianus (2n = 20)	SRB Zlatibor	9	10.3	70.28	32.93	9.1	33.48	11.27	12.49	6.99	4.92	4	2	1	3.61868	2.97072	1	3	0	1	1	2	2	531.038	4743.08	2208.25	340.426	13.9328	90325.4	16.352	15.727	11.242	13.021	17.458	10.606	34.359	17.85	15.86	53.845	33	1150.31	1148.34	2277.89
C. cf. heuffelianus (2n = 20)	SRB Zlatibor	8.23	10.99	74.52	32.19	7.63	29.95	8.53	10.87	5.03	4.7	4	2	1	4.21887	3.51114	2	1	0	1	1	2	2	672.57	4906.77	2297.75	453.176	10.8275	198341	19.285	18.268	11.314	13.478	19.114	12.446	37.065	14.165	15.266	51.285	23	2246.9	1682.54	4476.76
C. cf. heuffelianus (2n = 20)	SRB Zlatibor	8.49	12.96	82.54	35.26	12.93	31.38	16	14.23	8.08	5.72	4	2	1	2.72699	1.96125	1	3	0	1	1	2	2	603.655	5388.18	2525.83	329.696	16.3429	99494.9	23.308	16.009	16.549	17.658	24.069	16.391	46.816	17.913	19.877	52.003	27	2337.09	1276.86	3323.24
C. cf. heuffelianus (2n = 20)	SRB Zlatibor	6.71	9.91	78.95	31.94	9.72	29.87	11.63	15.23	7.38	4.22	3	2	1	3.28601	2.56836	2	3	0	1	1	2	2	557.018	4861.53	2297.77	350.141	13.8845	77131.2	14.694	15.36	9.911	14.276	17.962	15.474	36.14	14.94	17.969	55.03	23	2074.36	1258.6	3270.03
C. cf. heuffelianus (2n = 20)	SRB Zlatibor	9.87	12.42	84.99	36.7	13.36	33.87	15.01	18.35	3.91	4.71	4	2	1	2.74701	2.2565	1	3	0	0	1	2	2	466.362	4390.18	2196.69	193.659	22.6696	51620.8	17.946	15.803	10.382	13.771	17.945	12.991	38.138	16.757	15.343	49.37	27	3057.34	868.285	2928.93
C. cf. heuffelianus (2n = 20)	SRB Zlatibor	6.02	7.94	68.25	33.51	12.89	30.1	12.81	11.78	5.44	4.05	3	2	1	2.59969	2.34973	1	1	0	1	1	2	2	484.639	4227.53	2003.15	187.517	22.5448	47214	19.265	17.635	12.501	10.811	19.535	10.703	34.368	18.876	14.123	50.584	29	1967.05	1045.97	3526.24
C. cf. heuffelianus (2n = 20)	SRB Zlatibor	6.56	8.81	65.86	33.19	11.27	25.6	11.56	13.36	4.51	4.1	4	2	1	2.94499	2.21453	2	3	1	1	1	2	2	483.631	4262.43	2008.57	222.478	19.1589	50703.8	18.285	16.191	11.449	12.332	18.468	10.689	37.807	15.706	12.71	41.33	25	2705.27	988.429	2707.34
C. cf. heuffelianus (2n = 20)	SRB Zlatibor	8.27	10.64	86.94	36.85	16.14	32.41	15.66	12.25	7.93	5.53	4	2	1	2.28315	2.0696	1	3	0	1	1	2	2	656.383	5079.9	2464.09	460.162	11.0394	135917	26.744	22.005	12.282	17.496	24.43	15.504	45.909	17.421	17.384	46.602	25	1591.43	1053.72	1942.67
C. cf. heuffelianus (2n = 20)	SRB Zlatibor	5.99	7.93	54.02	27.53	10.18	24.64	8.54	12.23	-4.14	3.29	4	2	1	2.70432	2.88525	1	3	0	0	1	2	0	574.659	5147.95	2373.79	258.923	19.8822	84745.5	26.922	22.317	12.688	18.423	25.216	15.314	44.858	16.58	19.229	46.599	25	1950.93	1611.57	3227.79
C. cf. heuffelianus (2n = 20)	SRB Zlatibor	7.8	10.31	71.73	32.07	12.38	27.12	9.88	13.62	2.95	4.2	5	2	1	2.59047	2.74494	2	1	0	0	1	2	2	509.984	4906.57	2215.3	303.977	16.1412	86831.4	22.901	24.5	13.418	16.387	23.021	13.288	40.342	15.445	16.608	41.602	27	2404.03	1546.49	3059.61
C. cf. heuffelianus (2n = 20)	SRB Zlatibor	7.11	9.12	74.09	33.15	6.86	30.3	7.31	14.35	6.23	5.23	4	2	1	4.83236	4.14501	1	3	0	1	1	2	2	539.556	4950.41	2257.59	304.81	16.241	83193.7	23.99	21.434	12.347	14.674	21.202	12.612	35.973	17.157	17.16	43.06	25	3309	1741.03	3303.81
C. cf. heuffelianus (2n = 20)	SRB Zlatibor	6.93	11.09	83.09	40.76	12.43	35.24	11.38	15.67	8.29	5.99	5	2	1	3.27916	3.09666	2	1	0	1	1	2	2	621.903	4597.92	2096.3	427.899	10.7453	155088	17.822	15.98	11.72	15.575	19.324	12.75	34.029	14.997	15.989	48.727	23	1778.41	1128.62	3078.51
C. cf. heuffelianus (2n = 20)	SRB Zlatibor	9.72	10.18	73.38	34.83	9.86	30.16	9.68	12.14	8.13	5.24	4	2	1	3.53245	3.1157	1	3	0	1	1	2	2	529.752	4818.87	2134.51	365.397	13.188	98523.8	19.574	15.485	9.952	11.545	17.1	12.075	30.089	13.987	18.878	40.321	23	1890.57	1186.21	2958.95
C. cf. heuffelianus (2n = 20)	SRB Zlatibor	7.66	9.33	75.71	32.09	11.41	28.6	10.14	13.27	9.06	5.55	5	2	1	2.81245	2.82051	2	3	0	1	1	2	2	521.732	4803.96	2133.64	485.804	9.88868	143755	21.407	18.982	8.898	14.357	21.493	14.57	38.692	16.098	16.417	48.554	23	1926.12	1253	4000.77
C. cf. heuffelianus (2n = 20)	SRB Zlatibor	8.16	10.73	73.73	32.14	11.08	30.48	12.66	14.42	5.77	5.89	5	2	1	2.90072	2.40758	1	3	0	0	1	2	2	535.94	4810.09	2128.71	370.999	12.9652	100033	19.974	15.839	10.249	11.745	17.154	12.196	31.117	14.109	19.072	40.328	31	1245.56	1106.3	2564.36
C. cf. heuffelianus (2n = 20)	SRB Zlatibor	7.02	9.39	62.27	29.69	13.18	27.05	13.14	12.51	5.04	4.56	6	2	1	2.25266	2.0586	1	1	0	1	1	2	2	589.667	5171.1	2425.8	300.11	17.2307	95705.1	23.039	19.468	14.762	15.163	23.675	15.084	39.055	15.934	20.321	56.86	31	2052.05	1117.31	3059.73
C. cf. heuffelianus (2n = 20)	SRB Zlatibor	7.39	9.46	73.57	28.69	8.14	24.57	9.43	15.55	-0.64	1.73	5	2	1	3.52457	2.60551	2	3	1	1	1	2	1	638.92	5270.32	2455.13	457.279	11.5254	132025	23.387	17.531	11.811	14.7	19.953	13.866	36.752	16.492	17.547	73.677	27	2084.26	1503.53	3600.57
C. cf. heuffelianus (2n = 20)	SRB Zlatibor	6.89	8.71	78.54	30.69	8.14	26.15	10.44	14.21	6.07	5.41	4	2	1	3.77027	2.50479	1	3	0	1	1	2	2	505.424	4824.98	2305.83	385.499	12.5162	84135.3	17.335	18.274	11.555	11.721	16.626	11.477	31.101	14.195	15.176	44.869	27	1973.77	1007.96	2831.45
C. cf. heuffelianus (2n = 20)	MNE Komovi *	4.44	9.18	65.41	39.35	11.24	36.22	12.36	12.81	6.77	7.36	5	3	2	3.50089	2.93042	1	3	1	1	1	2	2	530.579	4434.41	2045.46	579.192	7.65621	223777	19.389	21.18	18.74	17.124	47.263	18.238	77.18	20.312	26.425	90.155	19	1037.38	765.936	2120.64
C. cf. heuffelianus (2n = 20)	MNE Komovi *	5.64	11.29	70.76	43.54	12.66	41.2	13.03	17.5	4.06	7.64	5	2	1	3.43918	3.16193	1	1	0	1	1	2	2	500	4413.59	2028.88	576.05	7.66181	220068	16.9	16.589	22.463	24.207	53.191	16.772	80.558	20.071	24.76	94.233	19	893.584	839.774	2341.51
C. cf. heuffelianus (2n = 20)	MNE Komovi *	4.84	9.45	62.2	40.19	14	34.17	13.72	14.15	9.39	5.22	4	3	1	2.87071	2.49052	2	2	0	1	1	2	2	652.893	5155.36	2403.49	690.094	7.47052	277932	20.313	16.88	19.769	18.776	54.483	19.933	86.897	19.83	32.284	79.031	25	1257.6	1062.57	3402.36
C. cf. heuffelianus (2n = 20)	MNE Komovi *	7.64	12.63	69.31	46.7	14.4	41.25	14.8	17.03	8.2	6.75	4	3	2	3.24306	2.78716	1	3	1	1	1	2	2	613.223	3933.74	1623.1	647.738	6.07305	281619	20.898	22.712	17.982	21.636	49.127	22.075	95.195	19.458	30.44	80.201	17	1206.75	1029.84	3047.21
C. cf. heuffelianus (2n = 20)	MNE Komovi *	4.54	7.96	76.16	41.63	16.13	36.54	14.82	15.06	3.25	5.12	4	2	1	2.58091	2.46559	2	1	1	1	1	2	2	490.083	4494.25	2011.74	500.044	8.98771	179478	17.861	17.921	21.047	19.203	49.845	18.84	79.845	19.524	28.93	66.322	19	885.434	794.474	2315.19
C. cf. heuffelianus (2n = 20)	MNE Komovi *	4.52	8.05	61.61	41.19	13.16	37.22	11.08	14.09	2.08	3.81	4	2	1	3.12994	3.35921	1	2	0	1	1	2	2	753.719	5124.53	2151.54	653.527	7.84134	324383	26.091	20.557	21.132	25.046	59.496	21.541	94.501	26.374	38.199	96.738	21	1310.1	1150.14	2803.54
C. cf. heuffelianus (2n = 20)	MNE Komovi *	5.56	9.37	64.67	38.89	12.06	34.73	12.21	14.47	6.4	4.12	4	3	1	3.22471	2.84439	1	1	0	1	1	2	2	625.62	3605.04	1642.52	511.542	7.04739	207562	19.905	21.994	19.454	18.048	45.158	20.198	71.385	22.755	25.483	77.791	19	1061.9	853.425	2644.89
C. cf. heuffelianus (2n = 20)	MNE Komovi *	6.02	10.2	70.37	44.15	13.81	39.07	13.86	15.38	5.81	4.79	3	2	1	3.19696	2.8189	2	3	1	1	1	2	2	690.909	3456.58	1464.5	471.033	7.33829	255991	17.72	19.265	18.683	18.708	47.508	18.657	75.992	20.286	24.858	72.934	18	967.164	1120.24	3146.86
C. cf. heuffelianus (2n = 20)	MNE Komovi *	6.06	9.34	59.57	44.37	12.65	37.39	11.49	15.39	6.61	5.41	4	2	1	3.50751	3.25413	2	2	0	1	1	2	2	606.612	4812.93	2109.03	564.15	8.53129	261218	19.465	18.997	21.546	19.892	45.107	18.58	81.605	25.904	26.741	110.785	23	1171.71	822.703	2897.33
C. cf. heuffelianus (2n = 20)	MNE Komovi *	5.35	10.25	66.71	38.89	13.01	37.08	13.26	15.2	2.66	4.82	4	2	1	2.98924	2.79638	2	2	0	1	1	2	2	626.446	3681.14	1587.37	537.308	6.85109	217491	22.206	18.678	22.57	17.238	53.883	18.27	90.589	19.721	27.649	66.665	17	1113.53	1133.76	3489.96
C. cf. heuffelianus (2n = 20)	MNE Komovi *	7.95	14.04	58.99	38.37	12.85	35.08	11.94	15.89	-3.26	5.18	3	2	2	2.98599	2.93802	1	3	1	1	1	2	0	620.661	3762.72	1603.27	525.654	7.15817	259120	22.456	22.166	22.73	25.382	46.472	22.771	72.844	21.064	29.937	85.312	19	1128.13	955.364	4132.15
C. cf. heuffelianus (2n = 20)	MNE Komovi *	6	9.66	77.03	36.75	8.66	30.99	8.16	11.59	5.02	5.7	4	2	1	4.24365	3.79779	1	1	0	1	1	2	2	531.405	3030.76	1245.06	441.625	6.86275	143104	17.118	16.796	19.97	20.288	39.312	18.718	63.538	20.218	26.91	64.665	17	619.032	723.516	2241.45
C. cf. heuffelianus (2n = 20)	MNE Komovi *	5.65	9.9	69.49	42.74	12.8	39.88	12.48	13.97	3.78	4.35	4	2	1	3.33906	3.19551	2	2	0	1	1	2	2	628.099	4177.65	1852.86	546.933	7.63832	120314	20.428	18.171	22.749	26.833	50.901	17.755	106.59	22.194	34.399	107.186	19	1282.26	876.641	2895.24
C. cf. heuffelianus (2n = 20)	MNE Komovi *	6.45	9.87	56.67	41.12	12.73	38.71	12.93	12.74	1.25	5.26	4	3	1	3.23016	2.99381	1	3	1	1	1	2	2	520.661	3302.37	1349.36	624.391	5.28894	190921	20.263	22.636	17.645	18.404	46.308	17.531	76.79	20.94	25.987	67.383	17	866.563	611.988	1794.39
C. cf. heuffelianus (2n = 20)	MNE Komovi *	5.36	10.94	62.75	43.31	14.2	38.62	13.29	15.09	5.2	5.82	3	2	1	3.05	2.90594	2	1	1	1	1	2	2	747.934	6020.88	2707.9	665.452	9.0478	329860	19.383	21.508	23.462	25.69	60.84	19.797	97.401	19.849	29.312	98.059	19	1616.53	1193.87	3586.98
C. cf. heuffelianus (2n = 20)	MNE Komovi *	6.14	10.86	62.42	40.98	15.5	37	14.23	15.29	8.55	6.01	3	2	1	2.64387	2.60014	1	2	0	1	1	2	2	699.174	5449.86	2369.2	660.223	8.25458	248403	19.25	18.803	21.357	24.711	55.76	18.686	88.782	24.383	30.972	70.438	25	1438.06	956.983	3407.56
C. cf. heuffelianus (2n = 20)	MNE Komovi *	4.99	7.99	64.14	39.14	13.98	35.78	12.96	13.63	3.52	4.68	3	2	1	2.79971	2.7608	1	1	0	1	1	2	2	767.769	5351.87	2447.94	573.637	9.32972	283894	25.834	25.712	22.639	26.048	63.735	23.301	99.967	22.331	31.768	91.852	21	1647.05	1297.33	3617.96
C. cf. heuffelianus (2n = 20)	MNE Komovi *	5.56	11.31	66.65	39.49	15.81	36.03	14.8	14.31	5.36	5.32	5	3	1	2.49779	2.43446	2	3	1	1	1	2	2	523.967	4452.56	1820.71	560.333	7.94627	192512	24.942	23.248	21.233	23.35	58.216	20.22	90.475	24.281	33.916	96.504	19	1181.14	928.317	2152.52
C. cf. heuffelianus (2n = 20)	MNE Komovi *	7.24	11.14	78.72	40.52	13.96	37.78	12.88	14.83	3.43	5.44	3	2	1	2.90258	2.93323	2	2	0	1	1	2	2	702.479	4915.73	2235.92	504.075	9.75198	290708	18.829	18.267	15.425	16.091	57.345	21.341	96.756	21.577	32.162	71.032	21	1212.48	817.278	2403.73
C. cf. heuffelianus (2n = 20)	MNE Komovi *	7.87	13.86	62.47	42.56	14.9	39.96	15.73	12.5	3.89	6.54	4	3	2	2.85638	2.54037	2	2	0	1	1	2	2	648.76	5088.39	2153.92	539.4	9.43343	260560	24.186	23.411	19.368	20.906	44.258	26.535	85.218	26.024	34.099	101.679	19	1186.11	980.919	2466.31
C. cf. heuffelianus (2n = 20)	SRB Mladenovac	7.73	7.26	81.7	31.81	7.01	27.17	11.07	12.27	7.73	2.95	3	3	1	4.5378	2.45438	1	2	0	1	1	2	2	937.563	7705.77	3674.23	705.836	10.9172	311472	21.15	21.345	19.946	20.911	35.788	15.666	47.237	25.516	21.03	59.29	35	1052.57	689.677	814.362
C. cf. heuffelianus (2n = 20)	SRB Mladenovac	8.44	7.54	66.69	28.89	8.43	22.43	5.06	10.77	3.24	2.98	3	3	1	3.42705	4.43281	2	3	0	1	1	2	2	848.61	7710.84	3478.68	682.516	11.2977	273484	19.861	19.35	18.766	22.411	36.294	15.766	52.546	21.153	20.898	69.375	35	1685.13	916.423	1764.87
C. cf. heuffelianus (2n = 20)	SRB Mladenovac	11.38	7.73	83.05	31.01	11.92	30.07	9.96	12.11	2.85	2.87	3	2	1	2.60151	3.01908	1	1	0	1	1	2	2	812.105	7452.99	3505.49	700.751	10.6357	314829	22.63	23.456	19.198	15.796	34.05	14.429	38.377	19.12	19.146	54.654	31	2390.53	1355.83	2010.69
C. cf. heuffelianus (2n = 20)	SRB Mladenovac	10.01	7.46	64.47	30.43	10.4	24.28	9.11	11.35	-0.7	2.61	3	3	1	2.92596	2.6652	1	2	0	1	1	2	1	913.116	5237.62	2385.56	724.492	7.22937	395320	21.289	19.953	16.82	18.459	44.373	14.782	64.045	20.266	21.682	53.301	27	1696.9	722.75	2076.94
C. cf. heuffelianus (2n = 20)	SRB Mladenovac	11.41	5.55	58.73	25.17	7.99	20.81	7.55	10.89	2.62	2.85	3	3	1	3.15019	2.75629	2	3	0	1	1	2	2	758.186	5230.64	2088.88	773.843	6.75931	313553	17.115	16.057	17.156	15.641	35.52	14.537	55.748	19.634	18.349	61.216	23	1224.74	477.843	1107.26
C. cf. heuffelianus (2n = 20)	SRB Mladenovac	7.73	10.91	86.11	44.56	17.62	38.7	14.53	13.46	4.08	5.81	4	3	1	2.52894	2.66345	0	1	0	1	1	2	2	758.694	5992.3	2682.89	662.059	9.05101	301824	23.691	19.184	21.314	20.725	36.306	21.506	39.921	21	16.943	58.277	27	1295.65	836.276	1631.36
C. cf. heuffelianus (2n = 20)	SRB Mladenovac	9.38	9.44	58.8	31.81	11.96	25.97	9.59	11.09	7.82	5.71	3	3	1	2.6597	2.70803	1	1	0	1	1	2	2	783.161	7201.18	3226.33	645.248	11.1603	243501	22.037	17.663	19.164	19.164	32.229	16.902	42.142	22.566	18.782	63.765	35	1971.94	917.336	1709.78
C. cf. heuffelianus (2n = 20)	SRB Mladenovac	13.9	10.47	81.04	45.38	17.12	33.5	12.8	13.04	3.53	5.16	3	3	1	2.6507	2.61719	1	1	0	1	1	2	2	767.894	6866.43	3245.63	810.581	8.47099	336439	20.995	21.103	21.365	18.503	43.274	14.213	54.484	24.896	17.62	64.769	29	1839.04	820.652	1620.4
C. cf. heuffelianus (2n = 20)	SRB Mladenovac	10.24	8.05	85.6	33.39	12.63	30.67	8.74	15.64	4.7	4.33	3	3	1	2.64371	3.50915	1	3	0	1	1	2	2	721.009	5486.27	2463.04	596.362	9.19957	323248	19.279	16.653	17.679	18.152	33.742	13.442	55.488	21.269	20.215	61.484	25	1411.88	636.976	1270.1
C. cf. heuffelianus (2n = 20)	SRB Mladenovac	9.1	9.23	60.14	24.2	7.88	21.28	6.25	11.08	-0.29	2.54	3	3	2	3.07107	3.4048	0	1	0	1	1	2	1	843.407	4881.99	2152.72	586.024	8.33071	359688	17.251	17.199	15.308	17.766	38.523	16.255	54.676	21.952	18.104	51.18	27	1404.07	796.291	2058.18
C. cf. heuffelianus (2n = 20)	SRB Mladenovac	9.17	7.54	78.97	27.81	12.86	26.48	12.09	11.15	7.91	3.41	3	3	1	2.16252	2.19024	1	2	0	1	1	2	2	922.561	5732.71	2409.51	737.466	7.77352	402677	19.49	17.913	17.663	16.751	44.422	16.797	68.566	22.985	18.946	63.506	27	1672.09	558.267	1559.08
C. cf. heuffelianus (2n = 20)	SRB Mladenovac	8.4	8.55	66.5	33.31	13.01	26.25	11.71	10.64	4.4	3.62	3	3	1	2.56034	2.24167	2	3	0	1	1	2	2	874.502	7656.76	3645.33	672.592	11.384	332080	22.405	20.216	18.089	18.717	42.419	13.382	52.211	23.656	19.161	63.52	25	1661.56	726.841	1676.36
C. cf. heuffelianus (2n = 20)	SRB Mladenovac	9.35	9.52	73.91	37.9	13.92	33.97	11.04	12.51	9.04	6.67	3	3	1	2.7227	3.07699	1	1	0	1	1	2	2	911.06	4619.69	2011.94	681.294	6.78076	463321	15.327	13.775	16.883	20.222	40.989	16.102	64.877	22.99	16.767	54.854	21	1544.38	726.111	1449.51
C. cf. heuffelianus (2n = 20)	SRB Mladenovac	6.98	7.2	72.68	31.07	11.63	26.21	10.41	11.12	2.79	3.1	3	2	1	2.67154	2.51777	1	2	0	1	1	2	2	846.06	7491.05	3361.84	631.063	11.8705	291317	16.622	19.391	16.23	16.522	33.371	14.625	47.358	17.071	19.065	47.06	35	1004.77	552.637	1141.34
C. cf. heuffelianus (2n = 20)	SRB Mladenovac	10.91	10.06	64.95	25.94	13.65	21.73	12.41	12.76	3.76	3.12	3	3	2	1.90037	1.75101	2	3	0	1	1	2	2	911.826	8084.14	3602.42	856.633	9.43711	329369	23.783	18.657	18.622	17.725	30.797	15.665	35.441	18.017	20.089	74.405	35	1195.56	734.659	1213.28
C. cf. heuffelianus (2n = 20)	SRB Mladenovac	12.75	12.7	73.53	34.16	14.61	33.51	13.14	11.68	4.16	5.24	3	3	2	2.33812	2.55023	0	1	0	1	1	2	2	847.514	5420.93	2384.9	607.301	8.92627	352197	16.346	19.256	14.235	13.599	35.62	17.743	63.722	20.254	16.608	43.521	21	1388.74	777.798	1826.53
C. cf. heuffelianus (2n = 20)	SRB Mladenovac	11.49	10.35	65.13	30.12	10.13	24.54	9.7	11.21	2.92	3.66	3	3	2	2.97335	2.5299	1	1	0	1	1	2	2	888.889	4540.92	1954.64	678.007	6.69746	413863	17.412	16.163	14.67	14.621	42.171	13.754	64.547	22.457	18.571	52.857	19	1701.87	631.53	1426.57
C. cf. heuffelianus (2n = 20)	SRB Mladenovac	8.19	9.03	63.08	30.07	11.36	29.15	11.15	12.61	3.43	3.91	3	2	1	2.64701	2.61435	1	1	0	1	1	2	2	865.121	7369.55	3317.73	712.732	10.3399	318597	23.372	21.541	20.49	20.702	37.802	15.079	53.29	18.466	22.389	63.936	29	1837.38	1025.7	2072.4
C. cf. heuffelianus (2n = 20)	SRB Mladenovac	6.25	7.27	79.67	32.73	16.73	27.66	11.62	10.42	6.01	3.19	3	2	1	1.95637	2.38038	1	3	0	1	1	2	2	712	6118.33	2783.36	711.055	8.60458	281001	20.213	17.531	16.46	17.787	35.27	13.931	42.159	24.125	17.392	54.821	27	1431.95	774.451	1569.9
C. cf. heuffelianus (2n = 20)	SRB Mladenovac	9.15	10.21	67.15	35.93	14.08	29.48	14.07	14.59	1.17	2.53	3	3	1	2.55185	2.09524	0	1	0	1	1	2	2	923.525	4557.27	2024.03	579.074	7.86993	365218	19.124	17.91	16.637	18.054	37.831	13.639	67.913	17.456	20.929	42.763	19	1670.62	667.641	1268.23
C. cf. heuffelianus (2n = 20)	SRB Kraljevo	7.34	6.77	62.52	26.66	7.46	23.33	6.73	9.83	2.22	2.69	4	2	1	3.57373	3.46657	1	1	0	1	1	2	2	535.77	4093.15	1772.22	496.344	8.24661	172117	15.826	15.554	18.407	18.215	39.584	18.292	48.1	18.431	25.974	58.07	19	1034.6	813.915	1528.24
C. cf. heuffelianus (2n = 20)	SRB Kraljevo	9.14	12.58	69.68	33.57	9.89	30.45	9.76	11.05	-2.21	3.25	3	2	1	3.39434	3.11988	2	3	0	1	1	2	0	659.507	4508.94	1961.64	594.789	7.58074	211515	19.129	16.521	18.054	16.388	37.93	19.366	40.794	22.622	29.086	62.693	19	712.185	754.463	1630.94
C. cf. heuffelianus (2n = 20)	SRB Kraljevo	7.3	6.83	67.53	30.25	8.86	26.73	8.15	10.1	-2.88	3.12	4	2	1	3.41422	3.27975	1	2	0	0	1	2	0	632.474	4940.75	2308.17	546.645	9.03832	201513	21.497	17.57	18.347	19.587	55.027	18.651	80.66	20.361	32.494	52.26	16	856.039	948.859	1426.97
C. cf. heuffelianus (2n = 20)	SRB Kraljevo	6.5	9.71	85.25	36.89	11.54	32.14	10.55	11.15	0.82	3.36	5	1	1	3.19671	3.04645	1	3	0	1	1	2	1	864.555	7231.62	3118.13	991.696	7.29218	519041	21.339	18.165	15.322	16.931	37.996	20.883	40.813	23.406	26.499	58.915	25	1159.48	1046.6	1548.91
C. cf. heuffelianus (2n = 20)	SRB Kraljevo	7.67	7.85	79.03	31.05	11.39	26.31	9.96	11.36	7.29	2.44	4	2	1	2.72608	2.64157	1	2	0	1	0	2	2	511.129	5281.01	2319.95	612.378	8.62377	305791	19.17	16.869	19.339	17.008	47.428	19.527	61.118	15.772	23.845	45.186	21	1232.7	1077.37	2834.56
C. cf. heuffelianus (2n = 20)	SRB Kraljevo	7.72	8.72	62.18	36.49	11.17	31.23	8.9	13.71	4.4	4.28	5	2	1	3.26679	3.50899	1	1	0	0	1	2	2	925.789	6153.14	2899.14	669.272	9.19378	403140	23.563	23.176	24.041	25.173	56.097	20.484	72.125	23.966	23.853	53.759	18	1850.65	1386.21	2866.51
C. cf. heuffelianus (2n = 20)	SRB Kraljevo	6.83	10.79	79.44	29.29	10.65	27.4	9.19	9.81	2.43	3.66	4	2	1	2.75023	2.9815	1	1	0	1	1	2	2	700.233	4555.16	2132.62	530.036	8.59407	349601	19.974	18.244	16.124	15.842	36.513	17.62	38.015	19.386	27.784	54.615	19	971.183	873.366	1019
C. cf. heuffelianus (2n = 20)	SRB Kraljevo	7.87	11.89	64.35	37.3	14.64	30.27	11.75	11.36	7.16	5.41	4	2	2	2.54781	2.57617	2	3	1	1	1	2	2	571.228	6364.85	2629.61	815.571	7.80416	333918	17.208	15.774	20.618	19.607	43.117	20.156	61.112	16.582	24.289	60.364	25	1359.02	926.845	1584.68
C. cf. heuffelianus (2n = 20)	SRB Kraljevo	6.39	5.65	73.2	35.24	12.02	28.8	9.11	10.87	0.5	4.74	3	2	1	2.93178	3.16136	1	2	0	1	1	2	1	810.587	5630.97	2472.02	709.197	7.93992	333871	17.203	13.835	19.279	22.446	42.744	18.06	49.179	14.88	26.234	66.074	19	990.88	1031.92	1628.37
C. cf. heuffelianus (2n = 20)	SRB Kraljevo	7.12	7.26	66.49	31.67	10.22	27.92	10.1	9.9	6.55	4.37	4	2	1	3.09883	2.76436	1	2	0	1	1	2	2	807.481	5614.03	2235.57	746.046	7.52504	276634	17.509	19.786	13.576	15.096	44.217	17.827	66.793	17.266	26.273	54.905	19	1177.04	1020.8	1948.78
C. cf. heuffelianus (2n = 20)	SRB Kraljevo	8.61	10.27	80.14	39.19	13.99	33.45	12.23	12.89	6.43	5.6	5	2	1	2.80129	2.73508	1	1	0	1	1	2	2	938.418	5853.14	2550.96	808.636	7.23829	438913	19.843	15.784	20.146	21.429	57.042	22.844	77.977	17.853	29.294	53.322	19	1499.42	1103.53	2171.62
C. cf. heuffelianus (2n = 20)	SRB Kraljevo	8.12	9.88	111.19	31.95	10.54	30.19	9.65	11.22	8.01	4.5	4	2	1	3.03131	3.1285	2	3	0	1	1	2	2	808.701	5248	2225.9	701.575	7.48031	404929	17.099	17.786	17.673	16.905	45.148	20.997	54.122	18.377	20.991	53.746	22	1269.32	815.846	1602.6
C. cf. heuffelianus (2n = 20)	SRB Kraljevo	7.77	7.86	64.83	27.95	7.63	23.1	5.76	7.78	4.37	3.95	3	2	1	3.66317	4.01042	1	2	0	0	1	2	2	753.878	6189.01	2617.39	640.795	9.65834	325214	21.589	23.813	19.253	17.572	46.737	20.253	49.798	19.54	31.252	69.018	22	1157.57	950.945	1856.93
C. cf. heuffelianus (2n = 20)	SRB Kraljevo	8.04	9.46	96.84	31.13	11.58	29.19	10.63	11.23	4.2	3.63	5	2	1	2.68826	2.746	1	3	0	1	1	2	2	902.286	5807.35	2358.5	862.865	6.73031	481623	19.218	18.644	20.458	18.722	42.677	19.756	50.841	20.213	29.155	60.004	21	1089.08	760.385	1718.31
C. cf. heuffelianus (2n = 20)	SRB Kraljevo	9.38	12.47	75.18	28.17	10.23	24.81	8.99	11.29	-2.55	4.18	4	2	3	2.75367	2.75973	1	2	0	1	0	2	0	709.618	5176.98	2338.61	943.053	5.48959	405380	22.453	18.282	18.593	18.177	47.353	18.326	60.225	21.727	25.337	59.625	17	918.683	814.327	1704.92
C. cf. heuffelianus (2n = 20)	SRB Kraljevo	6.41	8.69	76.77	32.95	11.63	27.51	8.87	11.51	4.46	3.62	5	2	1	2.83319	3.10147	1	1	0	0	1	2	2	776.36	4410.06	1871.28	677.037	6.51376	264228	17.746	15.667	14.93	16.329	39.895	21.225	41.499	19.608	22.407	50.965	17	1019.51	833.921	1345.66
C. cf. heuffelianus (2n = 20)	SRB Kraljevo	6.53	6.05	86.43	34.33	9.81	31.01	8.04	10.48	5.39	3.45	4	2	1	3.49949	3.85697	1	1	0	1	1	2	2	819.308	5143.74	2326.16	657.65	7.82139	395286	20.067	19.54	19.098	18.403	38.343	22.311	59.992	21.504	25.619	51.83	21	1295.61	672.534	1718.23
C. cf. heuffelianus (2n = 20)	SRB Kraljevo	6.2	8.43	65.22	26.65	8.25	22.41	6.58	7.64	-2.35	2.92	4	2	1	3.2303	3.40578	2	3	1	1	1	2	0	950.538	5860.25	2433.75	832.281	7.04119	441887	16.868	15.417	21.281	18.845	58.67	22.052	77.252	21.983	26.766	47.467	19	1490.21	1243.8	2278.91
C. cf. heuffelianus (2n = 20)	SRB Kraljevo	7.86	11.41	76.72	35.61	10.04	31.48	8.68	11.35	4.98	4.68	4	2	1	3.54681	3.62673	1	2	0	1	1	2	2	969.011	7308.47	3169.49	877.19	8.33168	541059	27.369	20.682	22.194	22.8	55.334	21.874	74.604	21.56	32.198	62.455	27	1840.15	1226.45	2919.24
C. cf. heuffelianus (2n = 20)	SRB Kraljevo	7.92	9.24	70.79	32.59	12.65	28.25	11.97	11.51	-1.13	5.04	4	2	1	2.57628	2.36007	1	2	0	1	1	2	0	710.678	5659.22	2485.2	730.345	7.74869	392803	19.074	18.063	13.502	14.376	43.482	17.138	44.993	17.661	25.409	52.243	19	1125.13	979.989	2486.49
C. cf. heuffelianus (2n = 22)	ALB Koritnik	7.43	10.56	89.47	44.95	15.26	43.95	15.43	13.22	5.53	3.64	5	2	1	2.94561	2.84835	2	2	0	1	1	2	2	354.871	2791.32	1146.76	278.475	10.0236	73390.9	16.537	14.892	12.084	13.527	36.376	18.178	58.03	18.224	23.009	47.606	17	906.053	602.27	1377.13
C. cf. heuffelianus (2n = 22)	ALB Koritnik	6.86	9.64	69.49	33.57	10.43	31.73	10.74	8.86	3.91	4.33	4	2	1	3.2186	2.95438	1	1	0	1	1	2	2	514.234	2756	1257.66	299.833	9.19178	138708	14.361	13.967	14.336	15.763	36.392	15.334	67.433	15.112	24.582	44.321	14	800.464	598.928	2650.85
C. cf. heuffelianus (2n = 22)	ALB Koritnik	7.73	9.4	75.92	34.67	10.83	32.75	11.02	11.57	3.34	2.8	5	2	1	3.20129	2.97187	2	1	0	0	1	2	2	412.373	3182.34	1549.27	287.511	11.0686	79905.1	14.169	14.9	13.921	11.802	34.108	16.658	53.269	18.084	21.611	52.232	19	793.291	687.137	1731.99
C. cf. heuffelianus (2n = 22)	ALB Koritnik	6.78	8.4	72.5	32.57	10.95	31.03	10.44	11.41	-0.37	2.69	4	2	1	2.97443	2.97222	1	2	0	0	1	2	1	437.017	3327.74	1607.6	257.939	12.9013	82796.6	16.083	14.133	14.894	17.412	38.566	13.477	61.69	20.023	22.044	49.802	19	716.24	512.184	1718.47
C. cf. heuffelianus (2n = 22)	ALB Koritnik	8.08	11.81	93.64	44.87	15.69	40.1	15.76	19.35	-1.08	4.69	5	2	1	2.85978	2.54442	1	2	0	0	1	2	0	465.768	4427.67	2098.83	366.371	12.0852	108919	18.577	18.836	15.112	17.668	40.468	14.911	68.992	18.808	24.951	56.81	21	831.418	657.057	2174.89
C. cf. heuffelianus (2n = 22)	ALB Koritnik	6.01	8.88	61.16	38.2	11.6	36	12.43	9.88	3.79	4.55	4	2	1	3.2931	2.89622	2	1	0	1	1	2	2	545.45	3979.15	1737.39	483.84	8.22411	189602	18.095	17.097	15.512	21.955	38.254	20.062	57.801	15.147	22.649	49.479	17	812.393	526.684	2628.15
C. cf. heuffelianus (2n = 22)	ALB Koritnik	8.47	9.95	103.42	41.77	15.5	40.43	14.32	14.63	2.64	4.75	5	2	1	2.69484	2.82332	1	2	1	1	1	2	2	672.776	5568.68	2427.41	609.523	9.13612	240741	19.486	20.055	15.403	17.65	45.578	19.831	69.41	20.28	27.99	74.215	27	1017.48	779.665	2391.01
C. cf. heuffelianus (2n = 22)	ALB Koritnik	6.65	10.57	95.49	42.65	15.18	40.05	16.39	13.8	1.26	4.93	5	2	1	2.80962	2.44356	1	3	0	1	1	2	2	642.382	5346.06	2419.2	529.02	10.1056	174187	19.759	17.933	21.097	18.992	40.451	16.709	65.06	17.988	22.992	76.162	21	1180.96	730.843	3179.54
C. cf. heuffelianus (2n = 22)	ALB Koritnik	8.02	10.86	76.98	32.67	13.22	31.48	12.34	13.05	-1.26	4.64	4	2	1	2.47126	2.55105	1	1	0	1	1	2	0	588.165	4282.27	1904.97	498.626	8.58814	247180	21.133	17.467	17.726	18.534	54.381	19.527	78.374	20.315	26.74	55.949	19	976.651	689.785	1840.23
C. cf. heuffelianus (2n = 22)	ALB Koritnik	4.49	7.52	62.76	33.5	12.05	31.33	12.76	12.04	5.17	4.77	5	2	1	2.78008	2.45533	2	2	0	0	1	2	2	540.521	4286.38	1936.18	366.371	11.6996	208884	18.529	17.383	18.903	19.137	40.926	17.66	60.246	17.096	22.381	35.59	18	847.513	660.836	2074.01
C. cf. heuffelianus (2n = 22)	ALB Koritnik	6.49	7.71	84.51	37.41	14.03	34.78	13.82	11.67	0.52	7.03	5	2	1	2.66643	2.51664	2	2	0	1	1	2	1	526.556	4219.84	1978.9	368.014	11.4665	203745	18.989	16.503	17.967	17.494	35.346	19.614	52.356	18.512	24.458	66.828	19	779.562	667.597	1942.76
C. cf. heuffelianus (2n = 22)	ALB Koritnik	6.7	10.11	77.89	38.21	13.74	37.09	14.25	14.49	-1.42	5.26	4	2	1	2.78093	2.60281	1	1	0	1	1	2	0	500.269	4624	2002.72	434.552	10.6408	132400	18.897	18.192	17.991	18.81	53.635	17.969	77.799	20.793	24.639	57.366	21	871.705	554.553	2329.59
C. cf. heuffelianus (2n = 22)	ALB Koritnik	6.07	7.95	77.81	33.05	11.58	30.46	10.12	14.06	-1.59	4.18	5	2	1	2.85406	3.00988	2	1	0	0	1	2	0	632.524	4543.5	2015.86	473.161	9.60243	241660	17.656	16.885	22.149	21.539	46.188	19.403	70.808	19.466	25.317	61.365	18	1043.6	579.131	1442.53
C. cf. heuffelianus (2n = 22)	ALB Koritnik	7.43	9.73	100.65	43.95	15.42	43.39	16.43	13.72	-2.81	5.92	4	2	1	2.85019	2.6409	1	2	0	0	1	2	0	650.596	4858.94	2223.69	547.914	8.86807	334448	17.361	14.982	18.188	16.316	44.815	17.858	74.661	19.405	22.508	51.615	18	1203.9	670.323	2261.97
C. cf. heuffelianus (2n = 22)	ALB Koritnik	6.57	10.08	74.11	46.48	19.28	44.17	21.38	14.55	1.44	5.79	5	3	1	2.41079	2.06595	1	2	0	0	1	2	2	504.377	4849.08	2110.33	418.945	11.5745	132400	21.413	20.112	21.881	21.751	48.735	18.815	70.045	20.148	27.943	77.159	21	1217.47	976.214	2930.98
C. cf. heuffelianus (2n = 22)	ALB Koritnik	7.71	9.65	76.22	37.45	15.64	34.67	15.13	12.98	4.4	6.07	4	1	1	2.3945	2.29147	2	1	0	1	1	2	2	763.137	6243.92	2688.64	689.205	9.0596	593105	19.245	15.974	22.576	20.782	50.342	20.204	75.408	18.17	29.612	49.171	20	913.586	578.078	1555.55
C. cf. heuffelianus (2n = 22)	ALB Koritnik	7.7	8.02	68.69	35.31	11.22	32.55	10.42	9.97	1.79	3.7	4	2	1	3.14706	3.1238	1	2	1	1	1	2	2	704.813	4644.53	2262.3	441.124	10.5289	266662	21.375	19.639	23.944	24.417	55.229	19.723	66.604	21.008	28.652	69.58	18	997.27	668.061	2086.12
C. cf. heuffelianus (2n = 22)	ALB Koritnik	7.78	10.66	79.6	34.45	13.85	32.2	13.55	12.06	5.41	3.22	3	3	1	2.48736	2.37638	1	3	0	1	1	2	2	598.023	4430.96	2010.11	566.808	7.81739	282937	19.079	17.052	20.456	17.416	50.548	18.062	69.376	17.449	21.692	37.864	18	880.189	756.141	1593.34
C. cf. heuffelianus (2n = 22)	ALB Koritnik	8.07	9.23	70.87	38.57	13.66	36.64	12.25	11.28	2.55	4.39	3	2	1	2.82357	2.99102	1	1	0	1	1	2	2	659.633	3939.72	1878.68	341.727	11.5289	207853	20.539	22.361	18.941	20.036	46.649	19.597	72.472	19.89	25.748	58.891	19	1166.26	757.041	3498.16
C. cf. heuffelianus (2n = 22)	ALB Koritnik	5.89	8.41	93.51	42.87	13.84	39.28	15.77	15.22	6.62	5.46	5	2	1	3.09754	2.49081	2	2	0	0	1	2	2	696.598	5501.32	2611.42	515.877	10.664	232882	15.407	15.387	20.003	21.994	49.343	19.806	78.538	20.015	22.194	65.249	27	1259.99	831.084	2082.21
C. cf. heuffelianus (2n = 22)	XKX Šar planina *	7.7	8.06	46.26	36.96	14.12	33.02	12.87	13.74	0.93	4.31	4	2	1	2.61756	2.56566	1	1	0	1	1	2	1	644.133	4695.31	2016.04	493.415	9.51594	242830	16.928	17.403	17.31	15.925	37.854	17.987	59.237	16.08	22.009	47.216	19	838.643	587.487	1435.87
C. cf. heuffelianus (2n = 22)	XKX Šar planina *	7.08	7.95	57.31	35.48	11.42	31.65	9.7	12.02	3.62	2.81	4	2	1	3.10683	3.26289	2	1	0	1	1	2	2	755.437	5383.65	2375.08	514.495	10.464	215677	14.783	13.757	14.655	17.267	37.518	17.515	61.828	16.521	22.497	57.355	21	779.974	739.892	2271.12
C. cf. heuffelianus (2n = 22)	XKX Šar planina *	5.62	7.99	45.47	32.78	15.14	30.17	14.24	11.54	2.02	5.23	4	2	1	2.16513	2.11868	2	2	0	1	1	2	2	703.048	4611.09	2073.31	480.497	9.59649	229721	19.705	19.785	18.35	20.385	50.711	23.973	73.121	19.04	25.374	77.06	18	778.457	591.806	1933.92
C. cf. heuffelianus (2n = 22)	XKX Šar planina *	8.85	7.75	56.02	38.4	12.01	33.43	9.8	12.12	5.3	3.39	4	2	1	3.19734	3.41122	2	2	0	1	1	2	2	682.766	4527.35	2082.67	472.513	9.58143	229050	17.62	20.266	15.985	18.715	39.667	20.334	62.015	20.704	27.899	77.334	18	703.205	622.04	1611.26
C. cf. heuffelianus (2n = 22)	XKX Šar planina *	6.77	9.56	50.4	37.79	12.93	34.92	12.62	10.88	6.64	3.45	4	2	1	2.92266	2.76704	1	1	0	0	1	2	2	866.689	6135.21	3044.64	532.333	11.5251	342313	16.514	17.949	18.607	17.017	46.07	19.33	69.955	19.793	26.793	63.249	21	1022.16	687.111	2109.05
C. cf. heuffelianus (2n = 22)	XKX Šar planina *	6.32	10.73	59.24	40.73	14.69	34.37	14.93	17.01	9.57	5.19	4	2	1	2.77263	2.30208	2	3	0	1	1	2	2	798.575	5830.62	2801.72	463.439	12.5812	290515	21.056	18.375	17.807	16.528	38.573	19.642	52.996	19.833	28.348	65.167	23	995.316	790.617	1859.8
C. cf. heuffelianus (2n = 22)	XKX Šar planina *	7.77	8.37	55.99	37.08	11.08	30.26	10.3	14.28	3.52	4.24	3	2	1	3.34657	2.93786	1	1	0	1	1	2	2	656.704	4805.27	2125.24	509.266	9.43568	253983	22.02	20.738	19.253	19.489	51.323	23.284	80.001	22.716	24.927	72.912	19	853.914	756.038	2100.21
C. cf. heuffelianus (2n = 22)	XKX Šar planina *	6.11	14.29	48.68	39.16	14.26	37.34	14.3	14.14	7.13	4.49	3	2	1	2.74614	2.61119	2	1	0	1	1	2	2	679.755	5804.71	2819.65	504.175	11.5133	217411	19.672	16.058	16.569	17.429	38.514	14.854	62.298	18.911	26.57	53.036	23	914.691	575.095	1353.99
C. cf. heuffelianus (2n = 22)	XKX Šar planina *	7.99	11.94	61.27	41.8	16	40.39	16.58	15.25	1.65	3.13	4	2	1	2.6125	2.43607	2	3	0	1	1	2	2	1012.93	7797.8	3656.99	657.9	11.8526	422752	19.94	19.542	20.366	21.563	58.814	20.299	82.302	20.659	25.26	81.975	31	1628.05	1290.72	3144.68
C. cf. heuffelianus (2n = 22)	XKX Šar planina *	5.66	8.03	56.48	33.15	10.81	28.66	10.93	12.25	2.57	3.39	4	2	1	3.0666	2.62214	1	3	0	1	1	2	2	969.22	5986.43	2765.95	570.711	10.4894	385153	19.875	19.582	18.513	23.016	52.48	21.527	85.795	21.076	29.824	66.887	19	1181.66	891.887	2687.95
C. cf. heuffelianus (2n = 22)	XKX Šar planina *	5.29	9.56	52.68	35.28	10.85	32.45	10.97	12.8	0.8	3.56	4	2	1	3.25161	2.95807	1	1	0	1	1	2	1	739.218	5544.38	2501.32	538.865	10.289	246133	16.037	17.653	16.809	22.394	54.945	22.231	77.899	21.019	34.169	62.32	23	1280	1118.72	1657.18
C. cf. heuffelianus (2n = 22)	XKX Šar planina *	6.08	9.72	62.7	39.68	12.53	35.02	11.65	13.45	4.61	4.72	4	2	1	3.1668	3.00601	2	1	0	1	1	2	2	687.537	5017.29	2282.45	435.585	11.5185	207854	17.899	15.177	18.451	19.099	37.706	18.081	63.53	18.814	29.735	55.314	19	858.336	799.127	2241.35
C. cf. heuffelianus (2n = 22)	XKX Šar planina *	5.43	7.35	52.78	32.62	10.16	30.21	10.23	10.33	4.58	4.44	4	2	1	3.21063	2.95308	2	2	0	1	1	2	2	729.212	5180.76	2302.72	526.125	9.84701	277944	17.685	16.19	16.364	18.708	49.602	20.041	78.045	19.986	26.971	69.067	25	1516.27	948.936	2480.47
C. cf. heuffelianus (2n = 22)	XKX Šar planina *	6.77	8.75	58.58	33.17	9.99	30.9	12.18	11.74	-0.77	3.17	4	2	1	3.32032	2.53695	2	2	0	1	1	2	1	712.656	5196.81	2335.24	519.661	10.0004	271241	18.38	19.747	17.175	16.754	48.386	18.505	84.973	19.407	24.717	74.922	25	1751.02	839.799	2729.57
C. cf. heuffelianus (2n = 22)	XKX Šar planina *	7.37	8.56	67.76	34.45	12.68	30.09	11.91	14.22	4.82	5.12	4	2	1	2.71688	2.52645	1	1	0	0	1	2	2	831.408	6726.65	3209.32	549.56	12.2401	399324	18.442	14.511	19.015	20.761	35.987	19.449	59.191	18.888	24.905	71.662	25	970.969	557.047	2174.63
C. cf. heuffelianus (2n = 22)	XKX Šar planina *	6.78	9.45	63.9	38.65	13.55	34.18	13.36	17.05	1.55	4.06	4	2	1	2.8524	2.55838	2	3	0	1	1	2	2	761.189	5601.97	2498.86	594.369	9.42507	334150	21.06	17.161	23.614	23.44	44.234	18.059	74.515	20.335	25.696	74.608	24	1231.77	819.695	2793.49
C. cf. heuffelianus (2n = 22)	XKX Šar planina *	7.8	9.91	56.22	35.87	14.13	31.37	13.37	15.01	7.8	4.13	4	2	1	2.53857	2.3463	1	1	0	1	1	2	2	877.696	6771.29	3131.11	661.098	10.2425	413758	16.273	16.905	24.621	21.177	42.776	19.761	69.258	18.018	32.212	84.938	23	1297.14	1086.25	2001.45
C. cf. heuffelianus (2n = 22)	XKX Šar planina *	5.11	8.63	63.6	35.52	11.96	33.72	11.83	13.15	-2.14	4.05	4	2	1	2.9699	2.85038	2	1	0	1	1	2	0	697.436	4469.38	2006.47	470.567	9.49786	241857	18.412	19.765	18.007	18.345	48.875	20.523	79.281	18.464	26.678	62.053	19	839.003	760.692	2124.22
C. cf. heuffelianus (2n = 22)	XKX Šar planina *	7.79	7.16	59.08	33.81	12.46	31.62	13.01	13.4	5.96	5.08	4	2	1	2.71348	2.43044	2	3	0	1	1	2	2	901.774	6759.32	3276.55	644.749	10.4836	358572	18.135	18.685	14.705	16.151	50.521	16.691	79.269	16.687	29.286	56.745	25	1625.92	1000.87	3041.79
C. cf. heuffelianus (2n = 22)	XKX Šar planina *	2.38	5.51	51.83	31.06	12.42	29.47	11.84	11.9	4.59	4.07	4	2	1	2.50081	2.48902	1	3	0	1	1	2	2	817.533	5809.56	2431.37	580.645	10.0054	327133	22.816	23.89	17.706	23.952	52.399	19.393	80.785	16.677	35.769	84.19	21	1244.29	1289.25	2478.16
*Representative population per species
Abbreviation	Character	States
Corm_h	Corm height	-
Corm_w	Corm width	-
P_tube_l	Perigone tube length	-
Outer_ps_l	Outer perigone segment length	-
Outer_ps_w	Outer perigone segment width	-
Inner_ps_l	Inner perigone segment length	-
Inner_ps_w	Inner perigone segment width	-
Anther_l	Anther length	-
Stigma/anther_r	Stigma/anther ratio	-
Stigma_l	Stigma lobe length	-
Cataphylls_no	Number of cataphylls	-
Leaves_no	Number of leaves	-
Flowers_no	Number of flowers	-
Outer_ps_r	Ratio of outer perigone segment length and width	-
Inner_ps_r	Ratio of inner perigone segment length and width	-
Ps_color	Perigone segment color	0-white, 1-pale purple, 2-dark purple
Ps_shape	Perigone segment shape	1-elliptical, 2-oblanceolate, 3-spathulate
Ps_apex	Perigone segment apex	0-intact, 1-cut present
Ps_Amark	Perigone segment apical marks	0-absent, 1-heart shaped, 2-lines, 3-shape of irregular wide line
Ps_Bmark	Perigone segment basal marks	0-absent, 1-present
Th_hair	Throat hair	0-absent, 1-sparse and short, 2-dense and long
S/a_ratio	Stigma/anther ratio	0-stigma below the anthers, 1-stigma length equal with the anther length, 3-stigma above the anthers
Section_h	Section height	-
Section_w	Section width	-
Arm_l	Arm length	-
Stripe_w	White stripe width	-
Section/stripe_r	Section width/white stripe width ratio	-
Parenchyma_a	Central parenchyma area	-
Ade_cell_h	Adaxial epidermal cell height	-
Ade_cell_w	Adaxial epidermal cell width	-
Abe_cell_h	Abaxial epidermal cell height	-
Abe_cell_w	Abaxial epidermal cell width	-
Pal_cell_h	Palisade cell height	-
Pal_cell_w	Palisade cell width	-
Pal_tissue_h	Palisade tissue height	-
Sp_cell_h	Spongy cell height	-
Sp_cell_w	Spongy cell width	-
Sp_tissue_h	Spongy tissue height	-
Vasc_bund_no	Number of vascular bundles	-
Xy_a	Xylem area	-
Phl_a	Phloem area	-
Scl_a	Sclerenchyma cap area	-
