# Supplementary material for: Disentangling Crocus Series Verni and Its Polyploids
Source: Biology (Basel). 2023 Feb 14;12(2):303. doi: 10.3390/biology12020303 (PMC9953621; doi:10.3390/biology12020303)
Supplement: Supplementary file 1 [file biology-12-00303-s001.zip › Table_S5_GBS_data_loci___heterozygosity.xlsx]

## Sheet: GBS heterozygosity
Table S5. Information on GBS data, loci and heterozygosity in Crocus ser. Verni.
Sample name	Number of reads	Total number of loci (coverage > 6)	Average coverage per loci (coverage > 6)	Number of loci in the data set	Observed heterozogous positions	Sites	Netto sites	Heterozygosity rate	Concluded ploidy level
cr05B17_C._siculus_Sicily_ITA__2x_8	559922	16305	16.17	741	224	10092	9803	0.02285014791	2
cr1305_C._tommasinianus_Sokobanja_SRB__2x_16	1953661	25145	74.42	1484	327	21213	20940	0.01561604585	2
cr2219_C._heuffelianus_Muntele_Mic_ROU__2x_10	1264733	19232	60.07	1222	422	17176	16847	0.02504897014	2
cr2220_C._heuffelianus_Muntele_Mic_ROU__2x_10	1075350	16579	59.71	1204	337	16963	16757	0.02011099839	2
cr2221_C._heuffelianus_Muntele_Mic_ROU__2x_10	1253666	18237	62.82	1288	377	18215	18006	0.02093746529	2
cr2327_C._vernus_Alps_CHE__2x_8	1001074	28801	32.74	1647	568	23254	22986	0.02471069347	2
cr2329_C._vernus_Alps_CHE__2x_8	602660	27016	20.17	1603	595	22778	22533	0.02640571606	2
cr3097_C._neapolitanus_Potenza_ITA__2x_8	736948	22637	23.86	1429	400	20299	20021	0.01997902203	2
cr3203_C._longiflorus_Sicily_ITA__2x_28	1155322	23181	39.44	970	254	13680	13535	0.0187661618	2
cr33B17_C._neapolitanus_LAquila_ITA__2x_8	1424131	29458	44.18	1644	481	23295	23070	0.02084958821	2
cr3517_C._bertiscensis_Prokletije_MNE__2x_12	1354336	19222	60.52	1248	474	17771	17518	0.02705788332	2
cr3518_C._bertiscensis_Prokletije_MNE__2x_12	1427102	19331	61.98	1262	411	17894	17647	0.02329007763	2
cr3519_C._bertiscensis_Prokletije_MNE__2x_12	1415313	21682	58.46	1371	490	19532	19308	0.02537808162	2
cr3950_C._tommasinianus_Orjen_MNE__2x_16	1820094	23593	73.08	1531	503	21760	21533	0.02335949473	2
cr3951_C._tommasinianus_Orjen_MNE__2x_16	2325711	25227	87.45	1557	520	22207	21980	0.02365787079	2
cr3952_C._tommasinianus_Orjen_MNE__2x_16	2289980	24151	90.56	1573	492	22503	22257	0.02210540504	2
cr3960_C._vernus_Orjen_MNE__2x_8	2080942	24474	80.09	1661	503	23473	23231	0.02165210279	2
cr3961_C._vernus_Orjen_MNE__2x_8	2623040	27928	86.78	1695	523	23993	23749	0.02202197987	2
cr3962_C._vernus_Orjen_MNE__2x_8	2285707	25338	84.79	1620	493	22857	22617	0.02179776274	2
cr3963_C._vernus_Orjen_MNE__2x_8	1238931	20972	54.87	1494	443	21007	20754	0.02134528284	2
cr3964_C._vernus_Orjen_MNE__2x_8	2157989	24835	81.45	1636	484	23101	22824	0.02120574834	2
cr3965_C._vernus_Orjen_MNE__2x_8	2857423	26196	103.72	1684	522	23816	23566	0.02215055589	2
cr4002_C._kosaninii_Sar_Mt._XKX__2x_14	2218019	24766	84.91	1456	427	20835	20621	0.02070704622	2
cr4003_C._kosaninii_Sar_Mt._XKX__2x_14	2227535	26955	77.20	1464	429	21022	20810	0.0206150889	2
cr4004_C._kosaninii_Sar_Mt._XKX__2x_14	1911391	25476	68.94	1437	456	20606	20389	0.02236500074	2
cr4035_C._vernus_Prokletije_ALB__2x_8	2144663	23348	87.34	1630	635	23062	22822	0.02782402945	2
cr4037_C._vernus_Prokletije_ALB__2x_8	1726081	19935	82.66	1432	426	20145	19932	0.02137266707	2
cr4038_C._vernus_Prokletije_ALB__2x_8	1931757	19199	95.39	1405	411	19782	19539	0.02103485337	2
cr4039_C._vernus_Prokletije_ALB__2x_8	1789455	22938	74.63	1634	628	23145	22902	0.02742118592	2
cr4041_C._vernus_Prokletije_ALB__2x_8	1871220	22545	79.23	1604	612	22777	22529	0.02716498735	2
cr4064_C._tommasinianus_Lovcen_MNE__2x_16	1294168	23346	50.01	1388	224	19755	19444	0.01152026332	2
cr4065_C._tommasinianus_Lovcen_MNE__2x_16	2635479	23436	102.22	1385	436	19723	19392	0.02248349835	2
cr4067_C._vernus_Lovcen_MNE__2x_8	3244552	32718	92.18	1708	567	24175	23920	0.02370401338	2
cr4069_C._vernus_Lovcen_MNE__2x_8	1711788	26501	62.14	1688	543	23954	23693	0.02291816148	2
cr4097_C._vernus_Komovi_MNE__2x_8	1789917	28383	60.98	1711	542	24278	24058	0.02252888852	2
cr4098_C._vernus_Komovi_MNE__2x_8	2480536	28440	84.62	1690	569	23974	23745	0.02396293957	2
cr4099_C._vernus_Komovi_MNE__2x_8	1356744	23011	55.66	1571	531	22305	22034	0.02409911954	2
cr4101_C._vernus_Komovi_MNE__2x_8	1982576	27169	69.99	1673	477	23718	23481	0.02031429667	2
cr4102_C._vernus_Komovi_MNE__2x_8	2307063	27246	79.84	1662	483	23637	23382	0.02065691558	2
cr4103_C._bertiscensis_Cakor_MNE__2x_12	2260569	27251	79.89	1550	587	22156	21934	0.0267621045	2
cr4104_C._bertiscensis_Cakor_MNE__2x_12	1285926	23783	51.57	1451	548	20702	20462	0.0267813508	2
cr5089_C._etruscus_Tatti_ITA__2x_8	1239840	25987	44.62	1478	380	21075	20850	0.01822541966	2
cr5090_C._etruscus_Tatti_ITA__2x_8	1780723	27920	58.22	1484	376	21156	20939	0.01795692249	2
cr5113_C._vernus_Kozjak_HRV__2x_8	1073993	23608	42.79	1623	475	22966	22737	0.02089105863	2
cr5114_C._malyi_Senj_HRV	1705830	27472	58.38	1134	366	16021	15859	0.02307837821	2
cr5115_C._malyi_Senj_HRV	1291607	25341	47.66	1114	369	15775	15612	0.02363566487	2
cr5128_C._tommasinianus_Biograd_BIH__2x_16	1759318	27519	60.49	1579	505	22512	22282	0.02266403375	2
cr5129_C._tommasinianus_Biograd_BIH__2x_16	4523530	31592	138.55	1588	441	22575	22364	0.01971919156	2
cr5163_C._ilvensis_Elba_ITA__2x_8	1196027	25908	43.56	1463	257	20891	20707	0.01241126189	2
cr5167_C._ilvensis_Elba_ITA__2x_8	1238438	27982	39.44	1465	272	20933	20723	0.01312551272	2
cr5241_C._heuffelianus_Rodnei_ROU__2x_10	3228198	28705	104.43	1607	504	23002	22807	0.02209847854	2
cr5242_C._heuffelianus_Rodnei_ROU__2x_10	2592393	29159	85.00	1590	470	22765	22577	0.02081764628	2
cr5243_C._heuffelianus_Rodnei_ROU__2x_10	2009863	27127	67.34	1593	426	22820	22624	0.01882956153	2
cr5244_C._heuffelianus_Rodnei_ROU__2x_10	1839400	26717	62.96	1593	424	22822	22590	0.01876936698	2
cr5245_C._heuffelianus_Rodnei_ROU__2x_10	1839660	26549	64.76	1588	494	22753	22539	0.02191756511	2
cr5251_C._heuffelianus_Parang_ROU__2x_10	1472201	25250	53.36	1573	443	22509	22325	0.01984322508	2
cr5253_C._heuffelianus_Parang_ROU__2x_10	2996752	31767	89.74	1614	488	23156	22973	0.02124232795	2
cr5254_C._heuffelianus_Parang_ROU__2x_10	2108188	28961	60.41	1610	467	23079	22874	0.02041619306	2
cr5255_C._heuffelianus_Parang_ROU__2x_10	1675598	26429	59.28	1603	483	22938	22744	0.02123637003	2
cr5302_C._tommasinianus_Lazarevac_SRB__2x_16	1816042	24005	72.74	1527	318	21751	21516	0.01477969883	2
cr5303_C._tommasinianus_Lazarevac_SRB__2x_16	1743056	23662	70.91	1496	315	21370	21137	0.01490277712	2
cr5304_C._tommasinianus_Lazarevac_SRB__2x_16	1420216	21885	61.39	1465	401	20951	20703	0.01936917355	2
cr5305_C._tommasinianus_Lazarevac_SRB__2x_16	861882	18232	44.50	1320	350	18804	18555	0.0188628402	2
cr5306_C._tommasinianus_Lazarevac_SRB__2x_16	1418039	21119	64.26	1435	358	20441	20181	0.01773945791	2
cr5322_C._heuffelianus_P_Brasov_ROU__2x_10	1867694	26248	68.09	1568	351	22441	22226	0.01579231531	2
cr5323_C._heuffelianus_P_Brasov_ROU__2x_10	1547314	24524	59.43	1539	382	22000	21764	0.0175519206	2
cr5324_C._heuffelianus_P_Brasov_ROU__2x_10	1717033	24948	64.90	1552	341	22199	21971	0.01552045879	2
cr5325_C._heuffelianus_P_Brasov_ROU__2x_10	1623264	23104	64.95	1506	404	21579	21309	0.01895912525	2
cr5326_C._heuffelianus_P_Brasov_ROU__2x_10	1551849	24638	58.79	1572	395	22472	22248	0.01775440489	2
cr5332_C._tommasinianus_Ciflik_SRB__2x_16	1487419	25033	52.11	1494	351	21213	20968	0.01673979397	2
cr5333_C._tommasinianus_Ciflik_SRB__2x_16	1655802	23759	62.17	1522	399	21637	21377	0.01866492024	2
cr5334_C._tommasinianus_Ciflik_SRB__2x_16	2520211	27502	79.09	1477	362	21042	20804	0.0174004999	2
cr5335_C._tommasinianus_Ciflik_SRB__2x_16	1894504	26456	63.32	1525	378	21785	21552	0.0175389755	2
cr5336_C._tommasinianus_Ciflik_SRB__2x_16	1695277	23925	67.46	1529	401	21753	21537	0.01861912058	2
cr5352_C._vernus_Vlasic_BIH__2x_8	1734366	23598	64.06	1621	585	22798	22537	0.02595731464	2
cr5354_C._vernus_Vlasic_BIH__2x_8	1169840	22513	46.93	1577	554	22174	21924	0.02526911148	2
cr5355_C._vernus_Vlasic_BIH__2x_8	1459582	25960	52.16	1669	549	23525	23246	0.02361696636	2
cr5356_C._vernus_Vlasic_BIH__2x_8	1490175	23968	58.57	1627	556	23050	22809	0.02437634267	2
cr5360_C._vernus_Vlasic_BIH__2x_8	1174711	22333	49.59	1568	575	22130	21885	0.02627370345	2
cr538_C._tommasinianus_Zajecar_SRB__2x_16	1455710	27993	47.99	1425	347	20363	20079	0.01728173714	2
cr5393_C._bertiscensis_Prokletije_ALB__2x_12	867470	23204	35.11	1492	538	21236	21024	0.02558980213	2
cr5762_C._heuffelianus_Humenne_SVK__2x_10	430535	13629	28.71	1058	261	15006	14799	0.01763632678	2
cr5763_C._heuffelianus_Humenne_SVK__2x_10	575957	20907	25.46	1420	304	20270	20026	0.01518026565	2
cr5764_C._heuffelianus_Humenne_SVK__2x_10	764836	23821	29.92	1490	343	21334	21119	0.0162412993	2
cr5765_C._heuffelianus_Humenne_SVK__2x_10	1027591	24027	39.34	1487	323	21229	21024	0.01536339422	2
cr5766_C._heuffelianus_Humenne_SVK__2x_10	905853	23843	35.82	1491	361	21362	21149	0.01706936498	2
cr5854_C._tommasinianus_Fruska_Gora_SRB__2x_16	1342445	25365	49.30	1560	412	22242	22031	0.01870092143	2
cr5855_C._tommasinianus_Fruska_Gora_SRB__2x_16	1385974	23361	55.69	1522	391	21619	21361	0.0183043865	2
cr5856_C._tommasinianus_Fruska_Gora_SRB__2x_16	1663550	24950	63.02	1537	401	21904	21668	0.01850655344	2
cr5857_C._tommasinianus_Fruska_Gora_SRB__2x_16	1262722	25289	46.26	1550	426	22131	21882	0.01946805594	2
cr5861_C._tommasinianus_Fruska_Gora_SRB__2x_16	1204955	25154	44.33	1550	423	22077	21847	0.01936192612	2
cr6005_C._tommasinianus_Lecco_ITA__2x_16	1048866	26842	27.63	1385	492	19673	19302	0.02548958657	2
cr1289_C._cf._heuffelianus_Mladenovac_SRB__4x_20?	1769872	38532	43.01	1800	1406	25362	25111	0.05599139819	4
cr1290_C._cf._heuffelianus_Mladenovac_SRB__4x_20?	956101	30074	45136	1694	1272	23894	23529	0.05406094607	4
cr1838_C._cf._heuffelianus_Velka_Fatra_SVK__4x_18__WCC	1456400	36189	36.99	1819	1091	25747	25496	0.04279102604	4
cr1847_C._cf._heuffelianus_Velka_Fatra_SVK__4x_18__WCC	1113629	34678	29.41	1781	972	25211	24976	0.03891736067	4
cr21B17_C._neglectus_Monte_Pisano_ITA__4x_16	1169690	28608	35.44	1684	1320	23814	23477	0.05622524173	4
cr2213_C._cf._heuffelianus_Sar_Mt._XKX__4x_22	1567274	30341	47.36	1677	1113	23567	23203	0.04796793518	4
cr2216_C._cf._heuffelianus_Sar_Mt._XKX__4x_22	1229680	19565	56.71	1184	740	16412	16082	0.04601417734	4
cr2465_C._etruscus_cv_Zwanenburg__2x_?	998900	25698	35.96	1567	970	22371	22088	0.0439152481	4
cr3532_C._cf._heuffelianus_Zlatibor_SRB__4x_20	1473358	23427	56.76	1533	1229	21512	21182	0.05802096119	4
cr3533_C._cf._heuffelianus_Zlatibor_SRB__4x_20	1516748	20441	65.84	1385	1071	19366	19038	0.05625590923	4
cr4008_C._cf._heuffelianus_Sar_Mt._XKX__4x_22	1313726	28639	42.61	1737	1252	24491	24187	0.05176334395	4
cr4009_C._cf._heuffelianus_Sar_Mt._XKX__4x_22	2795071	34027	77.38	1812	1384	25589	25323	0.05465387197	4
cr4010_C._cf._heuffelianus_Sar_Mt._XKX__4x_22	1529312	30602	45.72	1782	1318	25132	24818	0.05310661617	4
cr4011_C._cf._heuffelianus_Sar_Mt._XKX__4x_22	2326683	36967	58.64	1838	1426	25930	25666	0.05555988467	4
cr4012_C._cf._heuffelianus_Sar_Mt._XKX__4x_22	2481142	33709	69.31	1813	1392	25574	25305	0.05500889152	4
cr4020_C._cf._heuffelianus_Koritnik_ALB__4x_22	2326477	35264	60.49	1833	1376	25853	25593	0.05376470129	4
cr4021_C._cf._heuffelianus_Koritnik_ALB__4x_22	2505342	38923	60.40	1839	1514	25995	25751	0.05879383325	4
cr4022_C._cf._heuffelianus_Koritnik_ALB__4x_22	2194174	33526	60.66	1794	1390	25290	25046	0.05549788389	4
cr4023_C._cf._heuffelianus_Koritnik_ALB__4x_22	1973642	33713	53.15	1796	1391	25332	25049	0.05553115893	4
cr4024_C._cf._heuffelianus_Koritnik_ALB__4x_22	1995560	33353	55.59	1787	1377	25263	24990	0.05510204082	4
cr4027_C._cf._heuffelianus_Koritnik_ALB__4x_22	1656818	33817	46.15	1819	1481	25688	25431	0.05823601117	4
cr4028_C._cf._heuffelianus_Koritnik_ALB__4x_22	1724879	33567	48.14	1817	1418	25662	25342	0.05595454187	4
cr4063_C._cf._tommasinianus_Lovcen_MNE__?	2823470	27151	96.42	1619	810	22886	22578	0.03587563115	4
cr4091_C._cf._heuffelianus_Komovi_MNE__4x_20	1993435	33677	54.84	1780	1392	25108	24809	0.05610867024	4
cr4092_C._cf._heuffelianus_Komovi_MNE__4x_20	2485493	37854	62.46	1819	1496	25629	25378	0.05894869572	4
cr4093_C._cf._heuffelianus_Komovi_MNE__4x_20	1600959	28990	51.89	1680	1319	23599	23295	0.05662159262	4
cr4094_C._cf._heuffelianus_Komovi_MNE__4x_20	2763295	35046	74.71	1793	1438	25403	25132	0.05721788954	4
cr4095_C._cf._heuffelianus_Komovi_MNE__4x_20	2034979	32500	59.27	1777	1415	25109	24810	0.05703345425	4
cr4096_C._cf._heuffelianus_Komovi_MNE__4x_20	1168995	27075	40.43	1686	1117	23845	23529	0.04747333078	4
cr4105_C._cf._heuffelianus_Cakor_MNE__4x_20	1177120	26102	41.92	1643	1195	23104	22775	0.05246981339	4
cr4109_C._cf._heuffelianus_Cakor_MNE__4x_20	1763446	30317	55.09	1742	1420	24608	24305	0.05842419255	4
cr4111_C._cf._heuffelianus_Cakor_MNE__4x_20	1567070	30775	47.67	1747	1347	24669	24339	0.05534327622	4
cr4112_C._cf._heuffelianus_Cakor_MNE__4x_20	2512288	33411	70.12	1798	1367	25419	25089	0.05448602973	4
cr4373_C._cf._heuffelianus_Bucegi_ROU__4x_18__SCC	1542219	18000	77.62	1260	713	17443	17176	0.04151141127	4
cr4374_C._cf._heuffelianus_Bucegi_ROU__4x_18__SCC	1346392	27114	35.54	1392	906	19355	19003	0.04767668263	4
cr5106_C._cf._heuffelianus_Skalnik_SLO__4x_18__PIC	749705	24283	26.70	1525	1166	21485	21166	0.05508834924	4
cr5107_C._cf._heuffelianus_Skalnik_SLO__4x_18__PIC	2109162	39736	49.03	1829	1486	25884	25647	0.05794049986	4
cr5108_C._cf._heuffelianus_Skalnik_SLO__4x_18__PIC	1481312	34435	39.70	1811	1414	25610	25338	0.05580550951	4
cr5109_C._cf._heuffelianus_Skalnik_SLO__4x_18__PIC	922124	28517	29.18	1714	1284	24266	23944	0.05362512529	4
cr5111_C._cf._heuffelianus_Skalnik_SLO__4x_18__PIC	1523809	33326	41.27	1777	1376	25175	24870	0.05532770406	4
cr5112_C._cf._heuffelianus_Skalnik_SLO__4x_18__PIC	1456757	33476	37.03	1795	1430	25392	25075	0.05702891326	4
cr5252_C._cf._heuffelianus_Parang_ROU__4x_18__SCC	1147061	28116	31.70	1709	1207	24093	23816	0.05068021498	4
cr5262_C._cf._heuffelianus_Bucegi_ROU__4x_18__SCC	2162927	34854	58.21	1844	1209	26043	25803	0.04685501686	4
cr5263_C._cf._heuffelianus_Bucegi_ROU__4x_18__SCC	1402055	30020	42.94	1764	1153	24853	24553	0.04695963833	4
cr5264_C._cf._heuffelianus_Bucegi_ROU__4x_18__SCC	798977	27944	25.53	1737	1176	24507	24179	0.0486372472	4
cr5265_C._cf._heuffelianus_Bucegi_ROU__4x_18__SCC	4563572	40329	106.04	1860	1220	26292	26069	0.0467988799	4
cr5266_C._cf._heuffelianus_Bucegi_ROU__4x_18__SCC	1970623	35476	51.57	1846	1233	26055	25815	0.04776292853	4
cr5271_C._cf._heuffelianus_Rogatica_BIH__4x_18__PIC	2446796	38555	57.31	1831	1430	25819	25523	0.05602789641	4
cr5272_C._cf._heuffelianus_Rogatica_BIH__4x_18__PIC	1304516	32645	31.70	1755	1312	24655	24298	0.05399621368	4
cr5273_C._cf._heuffelianus_Rogatica_BIH__4x_18__PIC	1504621	34389	35.67	1743	1440	24545	24196	0.05951396925	4
cr5274_C._cf._heuffelianus_Rogatica_BIH__4x_18__PIC	1670917	35486	38.64	1788	1438	25194	24870	0.05782066747	4
cr5275_C._cf._heuffelianus_Rogatica_BIH__4x_18__PIC	1303137	31061	34.24	1688	1300	23694	23349	0.05567690265	4
cr5282_C._cf._heuffelianus_Rogatica_BIH__4x_18__PIC	1826272	35179	47.77	1841	1517	25938	25622	0.05920693154	4
cr5287_C._cf._heuffelianus_Rogatica_BIH__4x_18__PIC	1975105	36005	51.75	1837	1467	25917	25658	0.05717515005	4
cr5288_C._cf._heuffelianus_Rogatica_BIH__4x_18__PIC	1555204	35004	41.47	1833	1553	25847	25546	0.06079229625	4
cr5289_C._cf._heuffelianus_Rogatica_BIH__4x_18__PIC	1241655	27664	40.38	1695	1359	23815	23486	0.05786425956	4
cr5290_C._cf._heuffelianus_Rogatica_BIH__4x_18__PIC	1866584	35094	50.17	1824	1384	25801	25524	0.05422347594	4
cr5292_C._cf._heuffelianus_Kraljevo_SRB__4x_20?	1568960	31144	45.31	1792	1501	25277	25020	0.05999200639	4
cr5293_C._cf._heuffelianus_Kraljevo_SRB__4x_20?	1591925	30460	48.75	1776	1364	24925	24635	0.05536837832	4
cr5296_C._cf._heuffelianus_Kraljevo_SRB__4x_20?	1347225	28435	42.33	1755	1459	24761	24375	0.05985641026	4
cr5297_C._cf._heuffelianus_Kraljevo_SRB__4x_20?	1399262	29063	42.96	1760	1429	24765	24441	0.05846732949	4
cr5298_C._cf._heuffelianus_Kraljevo_SRB__4x_20?	1953893	31889	53.91	1789	1436	25185	24882	0.05771240254	4
cr5312_C._cf._heuffelianus_P_Craiului_ROU__4x_18__SCC	1854519	32431	52.16	1827	1197	25768	25519	0.04690622673	4
cr5313_C._cf._heuffelianus_P_Craiului_ROU__4x_18__SCC	1080198	24910	39.72	1640	1032	22999	22679	0.04550465188	4
cr5314_C._cf._heuffelianus_P_Craiului_ROU__4x_18__SCC	2025337	33214	55.98	1816	1229	25653	25390	0.04840488381	4
cr5315_C._cf._heuffelianus_P_Craiului_ROU__4x_18__SCC	1753569	33568	48.50	1833	1201	25865	25592	0.04692872773	4
cr5316_C._cf._heuffelianus_P_Craiului_ROU__4x_18__SCC	2756021	41225	61.19	1865	1316	26338	26108	0.05040600582	4
cr5343_C._cf._heuffelianus_Trebevic_BIH__4x_18__PIC	1217817	32774	28.26	1712	1396	24015	23661	0.05900004226	4
cr5344_C._cf._heuffelianus_Trebevic_BIH__4x_18__PIC	1495680	34678	37.31	1800	1483	25460	25167	0.05892637184	4
cr5345_C._cf._heuffelianus_Trebevic_BIH__4x_18__PIC	1422806	52769	19.42	1555	1240	21864	21525	0.05760743322	4
cr5347_C._cf._heuffelianus_Trebevic_BIH__4x_18__PIC	1475592	37085	34.32	1819	1518	25649	25368	0.05983916746	4
cr5348_C._cf._heuffelianus_Trebevic_BIH__4x_18__PIC	1083675	28567	29.31	1700	1343	23876	23501	0.0571465044	4
cr5372_C._cf._heuffelianus_Bihor_ROU__4x_18__SCC	3614020	41648	78.55	1851	1433	26094	25865	0.05540305432	4
cr5374_C._cf._heuffelianus_Bihor_ROU__4x_18__SCC	1629133	30349	45.10	1763	1252	24837	24530	0.05103954342	4
cr5375_C._cf._heuffelianus_Bihor_ROU__4x_18__SCC	1544615	30234	43.48	1779	1262	25085	24778	0.05093227863	4
cr5376_C._cf._heuffelianus_Bihor_ROU__4x_18__SCC	1140861	27970	36.47	1707	1177	24115	23824	0.04940396239	4
cr5380_C._cf._heuffelianus_Bihor_ROU__4x_18__SCC	1174442	30139	34.68	1740	1138	24522	24215	0.04699566384	4
cr5380_C._cf._heuffelianus_Bihor_ROU__4x_18__SCC_repl.	795509	22489	31.64	1780	1213	25065	24756	0.04899822265	4
cr5381_C._cf._heuffelianus_Bihor_ROU__4x_18__SCC	763931	24883	27.17	1550	1022	21763	21429	0.04769237949	4
cr5382_C._cf._heuffelianus_Bihor_ROU__4x_18__SCC	2338788	24180	90.49	1656	1147	23347	22985	0.04990211007	4
cr5409_C._cf._vernus_Zeba_ALB__4x_16	597187	16489	27.33	1209	985	16722	16359	0.06021150437	4
cr5410_C._cf._vernus_Zeba_ALB__4x_16	966680	22681	36.13	1447	1090	20206	19870	0.05485656769	4
cr5411_C._cf._vernus_Zeba_ALB__4x_16	776300	21854	45046	1428	1154	20060	19713	0.05854004971	4
cr5774_C._cf._heuffelianus_Brezno_SVK__4x_18__WCC	1368847	32563	39.75	1784	987	25255	25023	0.03944371179	4
cr5775_C._cf._heuffelianus_Brezno_SVK__4x_18__WCC	1187329	32633	33.43	1775	1232	25016	24745	0.04978783593	4
cr5776_C._cf._heuffelianus_Brezno_SVK__4x_18__WCC	1192893	32569	34.16	1805	1123	25530	25279	0.04442422564	4
cr5777_C._cf._heuffelianus_Brezno_SVK__4x_18__WCC	881201	30230	26.65	1724	1163	24327	24040	0.04837770383	4
cr5778_C._cf._heuffelianus_Brezno_SVK__4x_18__WCC	700375	28050	22.59	1701	1135	24071	23765	0.04775930991	4
cr5782_C._cf._heuffelianus_Martin_SVK__4x_18__WCC	985698	31617	45045	1771	1080	25098	24824	0.04350628424	4
cr5783_C._cf._heuffelianus_Martin_SVK__4x_18__WCC	1184124	32898	34.00	1794	1058	25393	25151	0.04206592183	4
cr5864_C._cf._heuffelianus_Majevica_BIH__4x_18__PIC	968508	31965	27.43	1712	1477	24079	23766	0.06214760582	4
cr5866_C._cf._heuffelianus_Majevica_BIH__4x_18__PIC	702324	25946	23.82	1601	1305	22516	22191	0.05880762471	4
cr5869_C._cf._heuffelianus_Majevica_BIH__4x_18__PIC	1044156	33335	28.57	1756	1444	24815	24519	0.05889310331	4
cr5870_C._cf._heuffelianus_Majevica_BIH__4x_18__PIC	1282148	35837	32.68	1769	1538	25034	24743	0.06215899446	4
cr5871_C._cf._heuffelianus_Majevica_BIH__4x_18__PIC	916132	29650	27.74	1727	1419	24271	23944	0.05926328099	4
cr5900_C._cf._heuffelianus_Zlatibor_SRB__4x_20	736729	19870	28.33	1457	1237	20281	19704	0.06277913114	4
cr6593_C._cf._vernus_Linos_ALB__4x_16	1429146	35333	35.29	1614	1389	23125	22861	0.060758497	4
cr6594_C._cf._vernus_Linos_ALB__4x_16	890248	28552	27.48	1530	1248	21721	21409	0.05829324116	4
cr6595_C._cf._vernus_Linos_ALB__4x_16	1283202	35147	31.79	1663	1355	23644	23342	0.05804986719	4
cr6601_C._cf._vernus_Oroshi_ALB__4x_16	1066210	31891	29.46	1608	1292	22826	22530	0.05734576121	4
cr6603_C._cf._vernus_Oroshi_ALB__4x_16	834839	22756	32.34	1233	865	17199	16918	0.05112897506	4
cr6605_C._cf._vernus_Oroshi_ALB__4x_16	1715037	38515	39.38	1735	1277	24492	24228	0.05270761103	4
