# Supplementary material for: Disentangling Crocus Series Verni and Its Polyploids
Source: Biology (Basel). 2023 Feb 14;12(2):303. doi: 10.3390/biology12020303 (PMC9953621; doi:10.3390/biology12020303)
Supplement: Supplementary file 1 [file biology-12-00303-s001.zip › Table_S6_Fst_allotetraploids_vs_diploids.xlsx]

## Sheet: Tabelle1
Table S6. Fixation index (Fst) of allotetraploids versus diploids in Crocus ser. Verni.
	C. heuffelianus	C. vernus	C. neapolitanus	C. etruscus	C. ilvensis	C. bertiscensis	C. kosaninii	C. longiflorus	C. tommasinianus
C. cf. heuffelianus 2n = 4x = 18 WCC	0.24	0.22	0.33	0.49	0.53	0.35	0.46	0.64	0.36
C. cf. heuffelianus 2n = 4x = 18 SCC	0.14	0.17	0.22	0.34	0.37	0.25	0.21	0.52	0.27
C. cf. heuffelianus 2n = 4x = 18 PIC	0.17	0.12	0.15	0.29	0.31	0.22	0.29	0.47	0.24
C. cf. heuffelianus 2n = 4x = 20	0.18	0.15	0.19	0.32	0.35	0.23	0.31	0.49	0.25
C. cf. heuffelianus 2n = 4x = 22	0.22	0.19	0.24	0.36	0.39	0.27	0.34	0.53	0.29
C. cf. vernus 2n = 4x = 6	0.23	0.15	0.20	0.33	0.35	0.24	0.32	0.50	0.27
C. cf. neglectus 2n = 4x = 16	0.20	0.08	0.10	0.07	0.11	0.23	0.33	0.52	0.23
C. etruscus cv. 'Zwanenburg' 2n = 4x = ?	0.24	0.25	0.31	0.00	0.09	0.27	0.39	0.58	0.14
C. cf. tommasinianus Lovcen MNE 2n = 4x = ?	0.28	0.13	0.23	0.45	0.49	0.31	0.44	0.60	0.14
