# Supplementary material for: Disentangling Crocus Series Verni and Its Polyploids
Source: Biology (Basel). 2023 Feb 14;12(2):303. doi: 10.3390/biology12020303 (PMC9953621; doi:10.3390/biology12020303)
Supplement: Supplementary file 1 [file biology-12-00303-s001.zip › Table_S7_PCA_scores_representative_populations.xlsx]

## Sheet: Sheet1
Table S7. The differential characters based on representative populations dataset of Crocus ser. Verni highlighted by the principal component analysis (PCA).
Character	PC 1	PC 2
Corm_h	0.0673469	-0.0735577
Corm_w	-0.187162	-0.344595
P_tube_l	-0.463912	0.319494
Outer_ps_l	-0.860135	0.0113227
Outer_ps_w	-0.876868	0.226482
Inner_ps_l	-0.868178	-0.0365505
Inner_ps_w	-0.891764	0.185596
Anther_l	-0.761917	0.167144
Stigma/anther_r	-0.692179	-0.023701
Stigma_l	-0.613575	-0.375685
Cataphylls_no	0.0226262	-0.0187212
Leaves_no	0.183225	-0.34618
Flowers_no	-0.134545	-0.213049
Outer_ps_r	0.402314	-0.403047
Inner_ps_r	0.445023	-0.420178
Ps_color	0.0687287	-0.0345799
Ps_shape	-0.251105	0.250378
Ps_apex	-0.406687	0.602932
Ps_Amark	-0.388947	0.226683
Ps_Bmark	-0.276718	0.299497
Th_hair	0.101388	-0.729355
S/a_ratio	-0.683918	0.0876074
Section_h	-0.805311	0.121879
Section_w	-0.773712	0.317159
Arm_l	-0.757548	0.309872
Stripe_w	-0.517651	0.0788827
Section/stripe_r	-0.476856	0.358136
Parenchyma_a	-0.722613	0.243683
Ade_cell_h	-0.487874	-0.458767
Ade_cell_w	-0.42649	-0.59907
Abe_cell_h	-0.510501	-0.208657
Abe_cell_w	-0.369995	-0.134448
Pal_cell_h	-0.304019	-0.74636
Pal_cell_w	-0.611134	-0.145389
Pal_tissue_h	-0.2754	-0.761479
Sp_cell_h	-0.634359	-0.199099
Sp_cell_w	-0.554693	-0.0956814
Sp_tissue_h	-0.77419	-0.26278
Vasc_bund_no	-0.605954	0.164824
Xy_a	-0.70057	-0.408163
Phl_a	-0.59292	-0.423121
Scl_a	-0.492455	-0.603178
Expl. Var.	13.1984	5.14459
Prp. Totl	0.306938	0.119642
The PC scores >0.7 are highlighted in red.
