# Supplementary material for: Disentangling Crocus Series Verni and Its Polyploids
Source: Biology (Basel). 2023 Feb 14;12(2):303. doi: 10.3390/biology12020303 (PMC9953621; doi:10.3390/biology12020303)
Supplement: Supplementary file 1 [file biology-12-00303-s001.zip › Table_S8_CDA_scores_all_populations.xlsx]

## Sheet: Sheet1
Table S8. Discriminant analysis (CDA) conducted on the dataset including all populations of diploid accessions of C. vernus and C. heuffelianus and all polyploid accessions of C. cf. heuffelianus.
Character	Root 1	Root 2
Outer_ps_l	0.433065	-0.185938
Outer_ps_w	-0.19682	0.110964
Inner_ps_l	-0.563414	0.657308
Inner_ps_w	-0.211536	-0.179852
Anther_l	0.156337	0.357845
Th_hair	0.893793	0.386329
S/a_ratio	-0.132675	0.551286
Section_h	-0.227481	0.0316408
Section_w	0.584139	-0.735858
Arm_l	-0.452959	0.881488
Parenchyma_a	0.0428195	-0.0108321
Pal_cell_h	0.0689668	0.616581
Pal_tissue_h	0.284536	-0.634179
Sp_tissue_h	-0.225712	-0.137992
Xy_a	0.0736485	0.0394696
Expl. Var.	7.19688	3.89999
Prp. Totl	0.551682	0.850639
The CDA scores >0.7 are highlighted in red.
